# Supplementary material for: Linking aberrant chromatin features in chronic lymphocytic leukemia to transcription factor networks
Source: Mol Syst Biol. 2019 May 22;15(5):e8339. doi: 10.15252/msb.20188339 (PMC6529931; doi:10.15252/msb.20188339)
Supplement: Supplementary file 3 — Dataet EV1 [file MSB-15-e8339-s003.xlsx]

## Sheet: Overview
Overview of Datasets EV2-EV14
File name	Refers to Figure/Table	Description
Dataset_EV02-samples.xlsx	Fig 1, Fig S1, Table S1	Sample meta data describing sample names, origin, sex, alternative IDs and taxonomic data.
Dataset_EV03-meC.xlsx
Dataset_EV-3.1-PMDs.xlsx	Fig 2, Fig EV2, Fig S2	Merged consensus list of PMDs identified. The consensus PMDs were generated as the union of PMDs present in at least half of the CLL samples analyzed (≥6). Data are in BED format.
Dataset_EV-3.2-DMRs.xlsx	Fig 2, Fig EV2, Fig S2	List of DMRs identified comparing CLL to NPC samples. The R tools DSS was used with default parameters, with p-value < 0.05 in regions at least 200 bp with a minimum methylation change of 0.3. Data are in BED format.
Dataset_EV04-histone-ChIPseq-QC.xlsx	Fig 1	Quality parameters describing histone ChIPseq quality for each sample, and inclusion of sample in ChromHMM model generation and differential histone modification analysis.
Dataset_EV05-promoters.xlsx
Dataset_EV-5.1-promoters_H3K4me3_broadened.xlsx	Fig 3, Fig EV3	Promoters with H3K4me3 broadening in CLL. Promoters must exhibit a significant (p-value < 0.05) gain of at least 2 nucleosomes (400bp). Data is in BED format.
Dataset_EV-5.2-promoters_H3K4me3+gain_nucleosome.xlsx	Fig 3, Fig EV3	Promoters (TSS +/- 1 kb) with H3K4me3 broadening that gain nucleosomes in CLL. Data is in BED format.
Dataset_EV-5.3-5.4-promoters_bivalent_lost/gained.xlsx	Fig 3, Fig EV3	Bivalent promoters lost/gained in CLL. Data is in BED format.
Dataset_EV06-ChromHMM-model.xlsx
Dataset_EV-6.1-emission parameters.xlsx	Fig 1	ChromHMM 12 state model emission parameters
Dataset_EV-6.2-state descriptions.xlsx	Fig 1	ChromHMM 12 state model state descriptions according to ROADMAP state descriptions
Dataset_EV-6.3-state transition parameters.xlsx	Fig 1	ChromHMM 12 state model transition parameters
Dataset_EV-6.4-probabilities.xlsx	Fig 1	ChromHMM 12 state model probabilities
Dataset_EV-6.5-links_to_ChromHMM_12_state_model.xlsx	Fig 1	ChromHMM 12 state segmentations of samples (A-V) including all CLL, NPC, and panobinostat/mock treated samples at 24 hours. Data is in BED format.
Dataset_EV07-ChromHMM-merged-states.xlsx	Fig 1	Merged chromatin states occuring in at least 3 samples (A-L) for each chromatin state. Data is in BED format.
Dataset_EV08-ChIPseq-dif_histone-mod_CTCF_EBF1.xlsx
Dataset_EV-8.1-ChIPseq-dif_histone-modifications.xlsx	Fig 3-6	Differential histone modifications regions for each of the 7 histone modifications comparing CLL to NPC using only samples passing QC. Data is in BED format.
Dataset_EV-8.2-ChIPseq_differential_panabinostat.xlsx	Fig 4, Fig S4	Differential H3K27ac at enhancer regions between panobinostat treated and control CLL samples at 24 hours (using CLL + PS 24h enhancers as background). Analysis performed using DiffBind paired analysis with a FDR threshold of 0.01.
Dataset_EV-8.3-ChIPseq-CTCF.xlsx	Fig 5	Differential ChIP-seq of CTCF comparing CLL to C30. Data is in BED format.
Dataset_EV-8.4-ChIPseq-EBF1.xlsx	Fig 6	Differential ChIP-seq of EBF1 comparing CLL to NPCs. Data is in BED format.
Dataset_EV09-enhancers.xlsx
Dataset_EV-9.1-9.6-enhancers-lists.xlsx	Fig 4, Fig EV4, Fig S4	Putative enhancer regions from ChromHMM states 1, 8, 9, 11 and super-enhancer called from H3K27ac and ATAC in CLL + NBC, CLL, NBC. Data are in BED format.
Dataset_EV-9.7-9.9-differential_enhancers.xlsx	Fig 4, Fig EV4, Fig S4, Fig 5	Differential predicted (super-)enhancers loci between CLL and NPC samples (min3) as well as enhancer state changes that occur in panobinostat treated samples. Analysis performed using DiffBind with FDR threshold of 0.01. Data are in BED format.
Dataset_EV-9.10-9.11-ATACseq_enhancers.xlsx	Fig 4, Fig 5, Fig S6, Fig 6, Fig S8	"Active enhancers in CLL” (occuring in at least 3 patients) or “active enhancers in NPC” (occuring in at least 1 NPC) determined from ATAC-seq
Dataset_EV-9.12-9.13-bidirectional_enhancers.xlsx	Fig EV4, Fig S4	Consensus list of active enhancers with bidirectional transcription in CLL (occuring in at least 3 patients) or NPC (occuring in at least 2 NPC)
Dataset_EV10-ATAC.xlsx
Dataset_EV-10.1-differential_ATAC.xlsx	Fig 1, Fig EV1, Fig 3, Fig 5, Fig S8	Differential ATAC peaks between CLL and NPC (fixed and viably frozen samples). Analysis was performed using DiffBind with thresholds of FDR 0.00095 and fold change < -2.15 or fold change > 1.55. Data are in BED format.< -2.15 or fold change > 1.55. Data are in BED format.Data is in BED format.
Dataset_EV-10.2-differential_ATAC.xlsx (fixed samples)	Fig S5	Differential ATAC peaks between all fixed processed CLL and NPC samples. Analysis was performed using DiffBind with thresholds of FDR 0.00759 and fold change < -1.5 or fold change > 1.8. Data are in BED format.
Dataset_EV-10.3-10.4-HOMER-gained-lost_diff_ATAC_enh.xlsx	Fig 5	Homer analysis results of enriched motifs in gained/lost ATAC sites between CLL and NPC within potential enhancer regions regions defined by ChromHMM states 1, 8, 9 and 11.
Dataset_EV-10.5-Used-known-HOMER-motifs.xlsx	Fig 5	Position weight matrices of known motifs used for HOMER motif analysis.
Dataset_EV-10.6-10.7-scATAC_PE-pairs.xlsx	Fig 5, Fig S6	Enhancer-promoter pairs that showed the highest correlations in CLL and NPCs within a 200 kb window.
Dataset_EV-10.8-10.10-differential_ATAC_CTCF.xlsx	Fig 5, Fig EV5, Fig S6	Differential ATAC peaks overlapping with CTCF binding sites in the GM12878 lymphoblast cell line (ENCODE). Data are in BED format.
Dataset_EV-10.11-cons-ATAC-peaks.xlsx	Fig 5, Fig S5	ATAC-seq peak regions found in at least four replicates across all CLL samples and NPC controls (consensus region list derived with DiffBind).
Dataset_EV11-RNAseq-dif-gene-expr.xlsx
Dataset_EV-11.1-differential_RNAseq_expression.xlsx	Fig 1, Fig 6, Fig S7	Gene expression differences in CLL vs NPC identified with DEseq2 (gencode 17).
Dataset_EV-11.2-panobinostat_diff_RNA_expression.xlsx	Fig 4, Fig S4	Gene expression differences of nascent transcripts. Analysis was performed using DESeq2 on intronic RNA reads as a proxy for nascent transcript levels between panobinostat treated and control CLL samples at 24 hours.
Dataset_EV12-chromatin-expr-changes.xlsx	Fig 6	Co-occurence of differential gene expression and changes of chromatin features in CLL.
Dataset_EV13-B-cell_network.xlsx
Dataset_EV-13.1-ARACNE_network.xlsx	Fig 1, Fig 6, Fig S7	Gene regulatory B cell network constructed with ARACNE-AP (default parameters) based on the B cell gene expression data set from Basso et al (Basso et al, 2005). The text file includes all the regulator to target gene interactions, the type of interaction and its likelihood. The network can be visualized with Cytoscape.
Dataset_EV-13.2-VIPER_regulator_activities.xlsx	Fig 1, Fig 6, Fig S7	Regulator activities calculated with VIPER using the regulatory B cell network and the RNA-seq data from our study. The table shows all regulators and differential activity between CLL and control samples.
Dataset_EV-13.3-enhancer-promoter-interactions.xlsx	Fig 1, Fig 6, Fig S7	Enhancer-promoter interactions with a correlation of 0.22 or higher from the scATAC-seq analysis that were integrated into the network.
Dataset_EV-13.4-CLL-specific-GREN.xlsx	Fig 1, Fig 6, Fig S7	Gene regulatory enhancer containing network that includes the connected part of the transcription factors, chromatin modifiers and target genes deregulated in CLL from our study.
Dataset_EV-13.5-aberrant_factors_CLL.xlsx	Fig 1, Fig 6, Fig S7	Overview of all deregulated genes from the different analyses.
Dataset_EV14-CLLspecific_GREN.cys	Fig 1, Fig 6, Fig S7	Gene regulatory enhancer containing network that includes the connected part of the transcription factors, chromatin modifiers and target genes deregulated in CLL from our study for visualization with the Cytoscape viewer. For each TF in Table S2 a subnetwork was created.
