# Supplementary material for: Linking aberrant chromatin features in chronic lymphocytic leukemia to transcription factor networks
Source: Mol Syst Biol. 2019 May 22;15(5):e8339. doi: 10.15252/msb.20188339 (PMC6529931; doi:10.15252/msb.20188339)
Supplement: Supplementary file 4 — Dataet EV2 [file MSB-15-e8339-s004.xlsx]

## Sheet: sample Metadata
Dataset EV 2. Biological samples
Sample name	Sample description	Subject id	Alternative subject id	Alternative subject id2	Gender	Phenotype	Tax id	Scientific name	Common name
tumor_CES_CX	tumor	CES_CX	CX55013	CLL1	female	chronic lymphocytic leukemia	9606	homo sapiens	human
tumor_CES_TH	tumor	CES_TH	TH69125	CLL2	male	chronic lymphocytic leukemia	9606	homo sapiens	human
tumor_CES_KL	tumor	CES_KL	KL22020	CLL3	female	chronic lymphocytic leukemia	9606	homo sapiens	human
tumor_CES_ZV	tumor	CES_ZV	ZV46102	CLL4	male	chronic lymphocytic leukemia	9606	homo sapiens	human
tumor_CES_XP	tumor	CES_XP	XP36106	CLL5	male	chronic lymphocytic leukemia	9606	homo sapiens	human
tumor_CES_IO	tumor	CES_IO	IO61122	CLL6	male	chronic lymphocytic leukemia	9606	homo sapiens	human
tumor_CES_WW	tumor	CES_WW	WW82119	CLL7	male	chronic lymphocytic leukemia	9606	homo sapiens	human
tumor_CES_QU	tumor	CES_QU	QU10113	CLL8	male	chronic lymphocytic leukemia	9606	homo sapiens	human
tumor_CES_PP	tumor	CES_PP	PP77007	CLL9	female	chronic lymphocytic leukemia	9606	homo sapiens	human
tumor_CES_RC	tumor	CES_RC	RC24007	CLL10	female	chronic lymphocytic leukemia	9606	homo sapiens	human
tumor_CES_FG	tumor	CES_FG	FG49102	CLL11	male	chronic lymphocytic leukemia	9606	homo sapiens	human
tumor_CES_HA	tumor	CES_HA	HA72122	CLL12	male	chronic lymphocytic leukemia	9606	homo sapiens	human
tumor_CES_LM	tumor	CES_LM	LM05109	CLL13	female	chronic lymphocytic leukemia	9606	homo sapiens	human
tumor_CES_JK	tumor	CES_JK	JK43019	CLL14	male	chronic lymphocytic leukemia	9606	homo sapiens	human
tumor_CES_NQ	tumor	CES_NQ	NQ73100	CLL15	male	chronic lymphocytic leukemia	9606	homo sapiens	human
tumor_CES_OZ	tumor	CES_OZ	OZ28100	CLL16	male	chronic lymphocytic leukemia	9606	homo sapiens	human
tumor_CES_TB	tumor	CES_TB	TB53100	CLL17	male	chronic lymphocytic leukemia	9606	homo sapiens	human
tumor_CES_RP	tumor	CES_RP	RP70100	CLL18	male	chronic lymphocytic leukemia	9606	homo sapiens	human
tumor_CES_QP	tumor	CES_QP	QP34100	CLL19	male	chronic lymphocytic leukemia	9606	homo sapiens	human
tumor_CES_UB	tumor	CES_UB	UB88000	CLL20	female	chronic lymphocytic leukemia	9606	homo sapiens	human
tumor_CES_CM	tumor	CES_CM	CM30100	CLL21	male	chronic lymphocytic leukemia	9606	homo sapiens	human
tumor_CES_BO	tumor	CES_BO	BO64100	CLL22	male	chronic lymphocytic leukemia	9606	homo sapiens	human
tumor_CES_SI	tumor	CES_SI	SI98100	CLL23	female	chronic lymphocytic leukemia	9606	homo sapiens	human
control_CES_DT	non-malignant B-cell pool of mixed genders	CES_DT	DT96208	H1	mixed	B cell	9606	homo sapiens	human
control_CES_AY	non-malignant B-cell pool of mixed genders	CES_AY	AY23208	H2	mixed	B cell	9606	homo sapiens	human
control_CES_BK	non-malignant B-cell pool of mixed genders	CES_BK	BK31208	H3	mixed	B cell	9606	homo sapiens	human
control_CES_GN	non-malignant B-cell pool of mixed genders	CES_GN	GN23208	H4	mixed	B cell	9606	homo sapiens	human
control_CES_EM	non-malignant B-cell pool of mixed genders	CES_EM	EM93208	H5	mixed	B cell	9606	homo sapiens	human
control_CES_MA	non-malignant B-cell pool of mixed genders	CES_MA	MA10208	H6	mixed	B cell	9606	homo sapiens	human
control_CES_VL	non-malignant B-cell pool female	CES_VL	VL64208	H7	female	B cell	9606	homo sapiens	human
control_CES_YF	non-malignant B-cell pool male	CES_YF	YF11208	H8	male	B cell	9606	homo sapiens	human
control_CES_WS	non-malignant B-cell pool of mixed genders	CES_WS	WS84208	H9	mixed	B cell	9606	homo sapiens	human
control_CES_GT	non-malignant individual	CES_GT	GT21008	H10	female	B cell	9606	homo sapiens	human
control_CES_UP	non-malignant individual	CES_UP	UP39108	H11	male	B cell	9606	homo sapiens	human
control_CES_MJ	non-malignant individual	CES_MJ	MJ07208	H12	female	B cell	9606	homo sapiens	human
control_CES_TC	non-malignant individual	CES_TC	TC63208	H13	male	B cell	9606	homo sapiens	human
control_CES_KE	non-malignant B-cell pool of mixed genders	CES_KE	KE95208	H14	mixed	B cell	9606	homo sapiens	human
control_CES_QR	non-malignant B-cell pool of mixed genders	CES_QR	QR71208	H15	mixed	B cell	9606	homo sapiens	human
control_CES_GD	non-malignant B-cell pool of mixed genders	CES_GD	GD93208	H16	mixed	B cell	9606	homo sapiens	human
control_CES_IY	non-malignant B-cell pool of mixed genders	CES_IY	IY64208	H17	mixed	B cell	9606	homo sapiens	human
