# Supplementary material for: Linking aberrant chromatin features in chronic lymphocytic leukemia to transcription factor networks
Source: Mol Syst Biol. 2019 May 22;15(5):e8339. doi: 10.15252/msb.20188339 (PMC6529931; doi:10.15252/msb.20188339)
Supplement: Supplementary file 5 — Dataet EV3 [file MSB-15-e8339-s005.xlsx]

## Sheet: 3.1 CLL-PMDs
Dataset_EV 3.1. Consensus list of partially methylated domains derived from the WGBS of CLL samples
chr	start	end
chr1	787841	983308
chr1	4070461	4841534
chr1	4843800	5919804
chr1	7095906	7553510
chr1	12175116	12279440
chr1	12710871	13052998
chr1	14149321	15722757
chr1	17818411	19203530
chr1	20251674	20828920
chr1	22371356	22756633
chr1	22904103	23333816
chr1	23843988	24029954
chr1	29552869	29878082
chr1	30291894	31394321
chr1	33974535	35268843
chr1	36945488	37925276
chr1	41724042	41972008
chr1	46862224	47025545
chr1	47178453	47713159
chr1	47862506	49173663
chr1	49284860	50903519
chr1	55765237	56910136
chr1	57018052	58843103
chr1	60232005	62117664
chr1	63334522	63753470
chr1	64613962	65229212
chr1	65603568	65896105
chr1	65914845	66727550
chr1	66895432	67307991
chr1	68166605	70607241
chr1	70943301	71523185
chr1	71571851	74643212
chr1	74675981	75173855
chr1	75227903	76175910
chr1	76323530	77549637
chr1	77683329	77989633
chr1	78502304	80090259
chr1	80094269	83908909
chr1	86169435	86809351
chr1	88430306	88650450
chr1	88667193	89133829
chr1	90505053	91335530
chr1	94384263	94893418
chr1	95728600	97172813
chr1	97304971	100214899
chr1	100990931	101342727
chr1	101892521	103807991
chr1	104507688	107535699
chr1	110601253	110766318
chr1	112313529	112956077
chr1	113717823	114174418
chr1	114523697	114905720
chr1	115331198	116503464
chr1	118516705	119498552
chr1	119800437	120442154
chr1	146784808	147049050
chr1	147136336	147406958
chr1	148788167	148954460
chr1	151999355	153492254
chr1	156539803	156686157
chr1	159081968	159847610
chr1	161938855	162400769
chr1	163323585	163519013
chr1	163520483	165610310
chr1	165888729	166814098
chr1	170038677	170509627
chr1	170525097	170944182
chr1	175374630	175860436
chr1	176236117	178481710
chr1	181038913	182421154
chr1	184100646	184657124
chr1	185626511	186233777
chr1	186403083	192465453
chr1	193546007	197044329
chr1	199526677	199857083
chr1	201116334	201459685
chr1	202992790	203221905
chr1	203222722	203359689
chr1	203894293	204359242
chr1	205171152	205378541
chr1	208032282	209885484
chr1	210029590	211378038
chr1	213484978	214463810
chr1	214525898	214768572
chr1	214846848	217599334
chr1	217871488	218452058
chr1	218509167	219370789
chr1	219461880	220122643
chr1	220484905	221188322
chr1	222227062	222645638
chr1	223197542	223747846
chr1	224705641	225556978
chr1	226809738	226937079
chr1	230418763	230787666
chr1	231936637	233006732
chr1	233487437	234477454
chr1	235052547	235192211
chr1	237081326	241659050
chr1	242193830	242912508
chr1	247629910	248775209
chr10	1585066	3088052
chr10	4278766	5458847
chr10	6433239	7204688
chr10	8067010	11102782
chr10	11177938	11326729
chr10	13716383	14492125
chr10	15224111	15804896
chr10	15908746	16456598
chr10	18978743	21609387
chr10	23795766	24894711
chr10	24947289	26633566
chr10	27846974	28736118
chr10	29293469	30582586
chr10	33373203	35212848
chr10	35870847	38060429
chr10	38423401	38614758
chr10	38883061	39083822
chr10	42392745	42546687
chr10	42600070	42793084
chr10	43330476	43646607
chr10	43688504	43821686
chr10	44140786	45506532
chr10	46838384	47185918
chr10	48557000	48899534
chr10	49229172	49519007
chr10	50738656	50990716
chr10	52516916	53452006
chr10	53455159	58111444
chr10	58130120	59946348
chr10	60168779	61395410
chr10	62020817	62548084
chr10	62570346	63526283
chr10	65511169	69466545
chr10	71158713	71847015
chr10	72643070	73084626
chr10	77089984	79576615
chr10	80026366	80977018
chr10	82314111	85901230
chr10	86286048	88183852
chr10	91543964	92641705
chr10	95717951	96073464
chr10	96379665	96861554
chr10	99521183	99910599
chr10	100202160	101156787
chr10	102317290	102681787
chr10	102747867	102959373
chr10	106004681	111617100
chr10	112809732	113905126
chr10	114919737	115450948
chr10	116806586	118576558
chr10	119114673	119746944
chr10	120089458	120420812
chr10	121719828	122538010
chr10	122683719	123322683
chr10	123788715	124592782
chr10	125268246	125766961
chr10	126794665	127393501
chr10	127789232	128616069
chr10	128819698	129227938
chr10	129231554	129728368
chr10	129938623	131184046
chr10	132013360	133377063
chr11	1981700	2343475
chr11	4410185	4616789
chr11	4622064	5608892
chr11	5955211	6204013
chr11	6792473	7454699
chr11	7685093	8015089
chr11	9675224	9790469
chr11	11007895	11827551
chr11	11984172	13348447
chr11	13763323	14282194
chr11	14904357	16742671
chr11	17400118	17793920
chr11	18697936	19147726
chr11	19273523	20381422
chr11	20535261	22649664
chr11	22887008	26013941
chr11	26232283	27329140
chr11	27692583	28005842
chr11	28530316	31398387
chr11	31809639	32119970
chr11	32124920	32543520
chr11	35427200	35686725
chr11	35840607	36294787
chr11	36521414	43175170
chr11	43175567	43343589
chr11	44280691	44567722
chr11	45249316	45817856
chr11	47991952	48140307
chr11	48203701	48829423
chr11	48940324	50783853
chr11	54739502	57066385
chr11	57590285	58256961
chr11	58399689	58752173
chr11	61265375	61540505
chr11	61924879	62108460
chr11	62663586	63283620
chr11	64173337	64500742
chr11	67104585	67471539
chr11	70275843	70846087
chr11	78317664	82531296
chr11	83409752	84250758
chr11	84304266	85049124
chr11	86260189	86705240
chr11	87052694	87688378
chr11	88175503	89916400
chr11	89945475	92868355
chr11	93559604	93846408
chr11	93914556	94138574
chr11	94314301	94694855
chr11	96131870	96287584
chr11	96438229	100531788
chr11	100547840	102120090
chr11	102473917	102917491
chr11	103020675	103543316
chr11	104919689	105858918
chr11	105973839	107138349
chr11	108827955	109918316
chr11	112329756	113186865
chr11	113251929	113531550
chr11	113793673	114278106
chr11	114369392	116613261
chr11	119177456	120224556
chr11	121745081	122480189
chr11	123608050	124496998
chr11	124979290	125345011
chr11	126283113	128039771
chr11	128803594	129719901
chr11	130246904	130728238
chr11	130783521	133979092
chr11	134166272	134946516
chr12	2151492	2885574
chr12	3137346	3717479
chr12	4879229	6235616
chr12	7367224	7808901
chr12	10271980	10493475
chr12	13297401	13699656
chr12	13761855	14238667
chr12	15141689	15690527
chr12	16208653	19518222
chr12	19787253	21561657
chr12	21800821	22202709
chr12	22849311	24735593
chr12	25549720	26194113
chr12	28727329	29428390
chr12	29542317	30762491
chr12	30912719	31194070
chr12	32901229	34182938
chr12	34198751	34362547
chr12	34504251	34856694
chr12	38052172	38539423
chr12	38552388	38716546
chr12	38723721	39695983
chr12	40758763	42439568
chr12	42954760	43574850
chr12	43645928	44114046
chr12	44787613	45548594
chr12	52389773	53329833
chr12	54117794	54574166
chr12	54968948	55300260
chr12	55366966	56030048
chr12	58358311	59925589
chr12	59935071	62611004
chr12	63136256	64176684
chr12	64275862	64531943
chr12	65165132	65506918
chr12	65651055	66509069
chr12	66771627	67643607
chr12	70898785	71999207
chr12	72323460	74942070
chr12	74944633	75750483
chr12	77471674	79861606
chr12	80346471	82741738
chr12	82882761	87663535
chr12	87723591	88434210
chr12	88590307	89730671
chr12	90507928	92214234
chr12	96933961	97311136
chr12	97359779	98849543
chr12	99129480	100402114
chr12	100776604	101681142
chr12	102620324	103115857
chr12	103119004	103511177
chr12	105780332	106651808
chr12	107394494	108082710
chr12	108209175	108915940
chr12	110960519	111141499
chr12	111367371	111779969
chr12	113849846	114235945
chr12	114394622	116366572
chr12	117684686	118170392
chr12	118867756	120089808
chr12	125649270	129318375
chr12	129437123	130914261
chr12	130925264	131211320
chr12	131529800	132176519
chr13	19174573	20128971
chr13	22203058	23420240
chr13	25938939	26725582
chr13	26990035	27586258
chr13	29356151	30083777
chr13	31907038	32398195
chr13	34562806	35527340
chr13	36258811	37402906
chr13	37628137	38608011
chr13	38934177	39575747
chr13	43832680	44396342
chr13	44546607	44987922
chr13	46112315	46490323
chr13	47368939	48453332
chr13	53303150	57722545
chr13	57723405	60235135
chr13	61152044	61795666
chr13	61798761	64316887
chr13	64414878	73276316
chr13	73696214	74245808
chr13	74844716	75956133
chr13	76437205	77568934
chr13	78338803	79191669
chr13	79223264	79693124
chr13	80142428	80901155
chr13	80950548	86760324
chr13	86935898	91974826
chr13	91980106	95211441
chr13	95292903	95657299
chr13	96567308	97885756
chr13	98145690	98607596
chr13	101362066	103259064
chr13	103776667	107198399
chr13	107237209	108833011
chr13	108952433	111134171
chr14	19039020	20740158
chr14	22043169	22708748
chr14	22914868	23076841
chr14	24001224	24389756
chr14	25094817	31001206
chr14	32748038	34806448
chr14	36372626	36762993
chr14	36779069	39461497
chr14	40080675	45351893
chr14	45748588	46286921
chr14	46296847	49988557
chr14	51811302	52213348
chr14	53871722	54868247
chr14	56219607	57055888
chr14	57404031	57659815
chr14	57883548	58671270
chr14	59122461	59603613
chr14	60019618	60441594
chr14	60778495	61141800
chr14	61578707	61931916
chr14	62574249	63798140
chr14	66331579	67015808
chr14	68705526	68811569
chr14	70068032	70182828
chr14	70273836	70765787
chr14	72264183	72877968
chr14	76712438	77248804
chr14	78404823	80968377
chr14	81990103	88394513
chr14	88487512	89036584
chr14	89345018	89512965
chr14	94032193	94389134
chr14	94575122	95541806
chr14	96017425	96745560
chr14	97436093	99642476
chr14	99979471	100427251
chr14	101267849	101503627
chr14	101507934	102144234
chr14	104678564	105166199
chr14	106301875	107289540
chr15	20016846	20692770
chr15	20959770	21355906
chr15	22285457	22596193
chr15	23686195	25208169
chr15	25723852	28320889
chr15	29685910	30568738
chr15	31718794	32711884
chr15	33208968	34141613
chr15	35868975	36873229
chr15	37109600	38572829
chr15	38932779	40004078
chr15	45987865	48588370
chr15	49942969	50447850
chr15	51329159	51585279
chr15	53052043	55447473
chr15	58046308	58835894
chr15	60009729	60630582
chr15	61002305	62138226
chr15	62333848	62955802
chr15	68594405	69036193
chr15	69205005	69463328
chr15	70725566	72058032
chr15	73058787	73513347
chr15	73955995	74297329
chr15	74339162	74737039
chr15	77888520	78296170
chr15	79345992	79611131
chr15	79748398	80088795
chr15	80513263	80805688
chr15	83853757	84885924
chr15	86365935	89020375
chr15	89868657	90079840
chr15	91612185	93281332
chr15	93563730	94705519
chr15	95030700	99694055
chr15	100451355	101086394
chr15	102310170	102507473
chr16	1948080	2104218
chr16	2995905	3134558
chr16	5158797	8636921
chr16	9248369	10362494
chr16	12948882	14020608
chr16	16459765	17033006
chr16	17639401	18427033
chr16	19855465	20636230
chr16	22596463	23078216
chr16	24979320	25088436
chr16	25320283	25811029
chr16	25811174	27162454
chr16	27228807	27350831
chr16	27792134	28091636
chr16	31934019	32321919
chr16	32358183	32712170
chr16	32758348	33107637
chr16	33356120	33876437
chr16	34191011	35285801
chr16	46451184	46608462
chr16	47797982	48220026
chr16	48668508	50064901
chr16	50832141	52996858
chr16	54159785	55830627
chr16	55832567	56380601
chr16	56605645	56732868
chr16	58781917	66482768
chr16	70822362	71477837
chr16	73137165	74293200
chr16	75770311	77229974
chr16	77252630	78140395
chr16	79262731	80576606
chr16	82198637	83766989
chr16	85912333	86561507
chr16	86898502	87157919
chr17	2933246	3409594
chr17	5479742	6410739
chr17	7104448	7269661
chr17	10094472	10529391
chr17	10625273	11822524
chr17	12917362	13617279
chr17	14487523	15334055
chr17	16664474	16957568
chr17	21214428	21566608
chr17	21742464	22263006
chr17	25974621	26143111
chr17	31249465	33250705
chr17	38663025	38791368
chr17	39082998	39856136
chr17	47919228	48143302
chr17	48185759	48320192
chr17	49387928	53017520
chr17	53630917	53834973
chr17	53855961	54867217
chr17	63088519	63533830
chr17	63534163	64093356
chr17	67555624	70639577
chr17	71598576	72220799
chr17	72416598	72754857
chr17	73229049	73419462
chr17	75352797	75499603
chr17	76683080	76787749
chr17	77080284	77508803
chr18	774025	2500806
chr18	3683360	5138183
chr18	5285495	8596622
chr18	10725625	11717600
chr18	14223025	15410898
chr18	19468103	20404294
chr18	22021564	23543770
chr18	24113962	29314097
chr18	29723071	30374457
chr18	30436468	32589887
chr18	33813734	34347033
chr18	34810659	39541380
chr18	39705087	41879068
chr18	42822197	43227606
chr18	43929188	44324836
chr18	44697541	45137543
chr18	45491334	46086998
chr18	47364508	47769047
chr18	47921914	48352683
chr18	49076743	51655302
chr18	52863110	53029702
chr18	54734770	55214843
chr18	57058053	57600886
chr18	57650187	59707992
chr18	60757162	60910047
chr18	61087289	61653074
chr18	61732679	62414371
chr18	62420062	66338175
chr18	66403613	67509289
chr18	68107298	71787686
chr18	73008790	74062775
chr18	74912393	75721820
chr18	75883218	76263608
chr19	2214285	2339178
chr19	7712626	7901960
chr19	13038124	13239991
chr19	13368672	13687102
chr19	15631063	15966257
chr19	15967476	16116494
chr19	18254689	18373367
chr19	24353291	24627713
chr19	27731909	28217507
chr19	28338959	29688929
chr19	29697032	30106771
chr19	30547991	30933457
chr19	30934342	32820044
chr19	34003913	34642380
chr19	40019813	40303026
chr19	41334783	41655502
chr19	42087286	42472455
chr19	43045697	43933725
chr19	45891958	46033599
chr19	46512830	46810789
chr19	50342722	50479329
chr19	51119626	51249485
chr19	51249536	51591185
chr19	54684602	54912074
chr2	704581	1507988
chr2	1681595	3114126
chr2	3689376	5018788
chr2	5162486	6420364
chr2	6421256	8783477
chr2	10937853	11254150
chr2	12769867	15238422
chr2	16355832	16735277
chr2	18024368	18722960
chr2	19541458	20074620
chr2	21309226	23569984
chr2	29412722	30352112
chr2	31585069	32012561
chr2	33851703	36730812
chr2	40032043	42370104
chr2	48780063	53865722
chr2	55919298	57732763
chr2	58558553	59910920
chr2	60657734	60878903
chr2	65857858	67603891
chr2	67643168	68263574
chr2	68931622	69042576
chr2	69153562	69509701
chr2	70511522	71243844
chr2	71670755	72474160
chr2	72925921	73168883
chr2	75316922	75876049
chr2	75932522	84647304
chr2	87732809	87858282
chr2	89120950	89630436
chr2	89871328	90320941
chr2	92033168	92262971
chr2	102304927	102408660
chr2	102779578	103321238
chr2	103497698	105515165
chr2	105985901	106279585
chr2	107061841	109040968
chr2	109513685	109984894
chr2	110952583	111183814
chr2	114759342	118581756
chr2	118913812	120003273
chr2	121058641	122024933
chr2	122531974	127401639
chr2	129102545	130878098
chr2	131312111	131748274
chr2	132586619	132968078
chr2	133040101	134619185
chr2	137110740	138897318
chr2	139371865	143559483
chr2	145672271	148648915
chr2	150037771	150427286
chr2	150437939	152104155
chr2	153058024	153454811
chr2	153626624	157218555
chr2	157461699	158175852
chr2	158742250	159712141
chr2	160794575	161118677
chr2	161314022	161872378
chr2	162394346	163111370
chr2	163230245	165487344
chr2	165786959	166565880
chr2	166805202	168963095
chr2	168963813	169696272
chr2	169742566	170337679
chr2	170962947	171727773
chr2	173499615	174231963
chr2	176124416	176762218
chr2	176859107	177139913
chr2	177214498	178040165
chr2	178446727	178981965
chr2	179039031	179288130
chr2	180301731	180788141
chr2	181364513	181855987
chr2	181993276	182765825
chr2	182796876	183551261
chr2	184297596	185245009
chr2	185553494	186899027
chr2	187534918	190316420
chr2	190348985	190505899
chr2	191869877	192464565
chr2	192576399	194190166
chr2	194242827	195044276
chr2	195044903	196242302
chr2	196624227	196954042
chr2	197180052	197509483
chr2	198593107	200689926
chr2	204921345	206589177
chr2	207162719	207635978
chr2	209234670	210406904
chr2	210409459	210878495
chr2	211025563	211290422
chr2	211338250	213729281
chr2	214236123	215466026
chr2	215784937	216136038
chr2	216250906	216806044
chr2	217391793	219057677
chr2	220251061	220470085
chr2	220484446	223194189
chr2	223806002	224542133
chr2	224875883	225228397
chr2	226051892	227595764
chr2	228638442	230608545
chr2	234782186	235191660
chr2	235387708	236723372
chr2	237038894	237426165
chr2	237500395	237938590
chr2	238039941	238512880
chr20	4035867	4604338
chr20	5200734	5489089
chr20	6025028	7954796
chr20	8012785	10373212
chr20	10620623	13341849
chr20	13802864	15746831
chr20	16721771	17559713
chr20	18768400	19651144
chr20	21365386	23302689
chr20	23392189	24940444
chr20	25735051	25952297
chr20	26014264	26275585
chr20	29827671	30110395
chr20	30532679	30687649
chr20	37209679	37386893
chr20	37425738	37532599
chr20	37670407	38141312
chr20	38141637	39541272
chr20	40264862	42048345
chr20	44072132	44425622
chr20	44705483	45000168
chr20	45307956	45810830
chr20	46092409	46219257
chr20	46380300	47006156
chr20	47007459	47243968
chr20	47921453	48258980
chr20	48820333	49354770
chr20	50822817	51667201
chr20	51723124	52136665
chr20	52842054	54941473
chr20	55142815	55931614
chr20	56091285	56814164
chr20	57830978	58524882
chr20	58577094	59854250
chr20	59965932	60497541
chr20	62659556	62889994
chr21	10830828	11188129
chr21	14360885	15039435
chr21	15079285	15355090
chr21	16426008	17114473
chr21	17285911	18853243
chr21	19267619	26138118
chr21	27389151	29971964
chr21	31091604	32686398
chr21	34234055	34621159
chr21	36764127	37404175
chr21	38926611	40189970
chr21	40191139	40526410
chr21	40869735	42590333
chr21	45830365	46172736
chr22	16090495	16697850
chr22	16855676	17037653
chr22	17040782	17571213
chr22	22903064	23319218
chr22	25305343	25727382
chr22	26160066	26836066
chr22	27279242	28215303
chr22	32407400	32749230
chr22	32920170	33658470
chr22	33995796	35638159
chr22	36915157	37157956
chr22	37455584	37838869
chr22	39882812	40168828
chr22	43598142	44162807
chr22	44163848	44357473
chr22	44631280	45116959
chr22	47614709	48292893
chr22	49277898	49857116
chr3	365592	3109074
chr3	3211067	3956843
chr3	5445465	8739728
chr3	10472569	11264729
chr3	11919991	12480180
chr3	13487423	14149669
chr3	15281648	15413359
chr3	17923191	19260160
chr3	20372112	22994215
chr3	24032726	25630784
chr3	25894515	27460871
chr3	27680460	28290395
chr3	28519946	30253230
chr3	30750403	31528985
chr3	33914858	36858786
chr3	37480629	38045621
chr3	38587505	39050574
chr3	39469683	40199682
chr3	40636015	40990302
chr3	42043852	42146040
chr3	42908418	43340815
chr3	43778135	44054940
chr3	50348172	50678775
chr3	50683723	51438533
chr3	53921396	56599407
chr3	58542106	59179214
chr3	62308067	63793241
chr3	64081998	66170270
chr3	67847245	69025677
chr3	69180734	70981818
chr3	71041772	71228306
chr3	73137815	75410526
chr3	75495293	75775849
chr3	75831921	77341968
chr3	77342756	81543462
chr3	81817731	87282296
chr3	87310820	88039342
chr3	88226143	90504854
chr3	93866568	97490924
chr3	97684576	98224014
chr3	98305627	99518643
chr3	100488859	100953142
chr3	101962747	104006355
chr3	104421002	105075419
chr3	106161461	106966141
chr3	108423234	109028411
chr3	109124813	111353631
chr3	114972402	115356799
chr3	115392095	118912587
chr3	120497000	121031526
chr3	123671684	124324564
chr3	126184785	126429270
chr3	126753982	127283640
chr3	129894934	130364888
chr3	131213114	132079818
chr3	132435548	133131299
chr3	134306044	135800654
chr3	136740914	137860132
chr3	138741635	139067262
chr3	139200430	140670533
chr3	143872184	146217739
chr3	146250477	148682877
chr3	149001884	149438987
chr3	149704181	149951465
chr3	150976958	151784890
chr3	151951430	152060229
chr3	152326836	152814572
chr3	152955151	153960324
chr3	154032285	155438194
chr3	155718217	156243816
chr3	157026058	157836336
chr3	158554679	159609192
chr3	160271944	160928068
chr3	161001213	167380145
chr3	167802529	169500230
chr3	170151791	170595780
chr3	170628780	171723527
chr3	172548400	176689433
chr3	177636665	178659539
chr3	179519334	180323020
chr3	180347163	180616136
chr3	180690066	181502226
chr3	181502650	182437287
chr3	187097402	187439870
chr3	187607327	187710261
chr3	188686003	190248356
chr3	190391772	190872210
chr3	191127508	193155157
chr3	197779811	197962430
chr4	3610803	3896205
chr4	4779778	5593882
chr4	5601395	6295115
chr4	6303256	6581067
chr4	7060701	8214788
chr4	8497110	8753119
chr4	9510908	9960645
chr4	10090752	10433947
chr4	10516078	13123775
chr4	13623099	14987968
chr4	15076049	15487613
chr4	16257719	17462786
chr4	18035283	20708680
chr4	20756062	24498938
chr4	24601971	25115878
chr4	27036027	31820917
chr4	31837629	32834638
chr4	32863714	35543172
chr4	35543510	36016161
chr4	36378760	37578419
chr4	41246622	41929833
chr4	42733593	44689924
chr4	44733407	47425767
chr4	48953853	49103205
chr4	49116758	49307677
chr4	49518516	49660117
chr4	52895366	53404400
chr4	55073885	56168975
chr4	57901687	59739333
chr4	59857021	61045918
chr4	61115081	68297346
chr4	68681500	69173396
chr4	69204296	71488493
chr4	71950859	73909689
chr4	74267563	75032981
chr4	75168232	75427379
chr4	75469753	76385174
chr4	77160541	77839231
chr4	78890172	79515973
chr4	79852848	80819487
chr4	81053596	82311507
chr4	82770161	83218161
chr4	84517820	86050569
chr4	86386616	86541030
chr4	87014394	87809521
chr4	88431846	88917197
chr4	90054316	95085132
chr4	95620525	99100708
chr4	100035974	100468710
chr4	100480120	100754427
chr4	100888067	101759437
chr4	104113560	105909927
chr4	106785806	106960617
chr4	107300472	108523736
chr4	109144932	109495150
chr4	109613726	110366545
chr4	111129865	113005165
chr4	113706872	114291233
chr4	114793979	115438692
chr4	115650726	119211977
chr4	119220402	119500102
chr4	120483984	120966857
chr4	121002197	122582190
chr4	122787397	123062943
chr4	124435101	128737939
chr4	130041479	132646020
chr4	132673488	139869740
chr4	140907655	141297172
chr4	141763269	142148249
chr4	142157841	144060477
chr4	144602539	145894554
chr4	146131215	146476323
chr4	147453404	148543276
chr4	148623245	151075214
chr4	152111655	152583467
chr4	154615855	155458333
chr4	155465060	156261656
chr4	156287985	156850225
chr4	156869768	159562411
chr4	160296980	164021902
chr4	164077643	164425389
chr4	164641259	165883805
chr4	166293621	169135982
chr4	170865918	173939430
chr4	174360922	175149593
chr4	175263177	176239813
chr4	177283625	178240449
chr4	178466468	183775198
chr4	183830629	184299230
chr4	184812470	185164106
chr4	186381886	187002834
chr4	187242851	189064222
chr4	189134327	190728257
chr4	190886841	191044276
chr5	1827848	3324709
chr5	3324831	5314478
chr5	5862188	6336130
chr5	6765097	7860284
chr5	7907754	10190320
chr5	10750689	14383925
chr5	14967558	16439267
chr5	16478237	16801021
chr5	17594928	18701987
chr5	18760556	21461791
chr5	21578133	31391516
chr5	32636972	33449699
chr5	33507863	33983846
chr5	34279585	34873319
chr5	35216155	36093853
chr5	36231712	36700014
chr5	37779246	38935191
chr5	39167625	39940011
chr5	40862742	41729493
chr5	41946145	42962138
chr5	43745834	44786971
chr5	44859656	46405641
chr5	50215811	52396011
chr5	52437830	52861247
chr5	54114933	54498338
chr5	56564321	57768256
chr5	57907889	59857270
chr5	60863487	61545749
chr5	61986991	64011251
chr5	66612084	67297631
chr5	67649794	68333608
chr5	70960422	71444393
chr5	71667450	72094563
chr5	72376585	72804860
chr5	72878721	73903528
chr5	74197975	74535112
chr5	75197561	75731207
chr5	81612590	82246409
chr5	82694022	86332673
chr5	86699394	87474235
chr5	87628389	88003569
chr5	89816478	90537247
chr5	90757547	91636128
chr5	91688918	92965971
chr5	94067303	94791484
chr5	95344787	96006591
chr5	96512883	98120020
chr5	98386152	99709232
chr5	100374387	102410152
chr5	102629210	107193296
chr5	109220853	110020931
chr5	110100161	110437833
chr5	110837860	111506889
chr5	112374981	112868097
chr5	112935903	114488258
chr5	116170129	118180185
chr5	118595139	118795909
chr5	118886300	121307225
chr5	121400160	121904118
chr5	124731210	125768977
chr5	126890101	127252592
chr5	127531824	128436591
chr5	128452332	130393188
chr5	132503114	133237045
chr5	134744871	135103349
chr5	135128401	135332765
chr5	135519206	136960886
chr5	139114683	139474241
chr5	140089846	140644930
chr5	140695806	140825389
chr5	141028712	141274609
chr5	143197449	143534185
chr5	143545873	145466391
chr5	145898022	147732408
chr5	147822877	148127447
chr5	148314493	148704422
chr5	149436633	149747075
chr5	151222600	153364357
chr5	154361156	155138727
chr5	155499291	156034393
chr5	157417428	158136563
chr5	158229648	158546708
chr5	158728178	159433266
chr5	159838961	162870746
chr5	162952186	167685577
chr5	167997607	169019043
chr5	169519430	170785899
chr5	171754025	172179655
chr5	172611801	173023041
chr5	173390919	174914753
chr5	174956836	175316306
chr5	176028183	176331335
chr5	180280374	180697764
chr6	277411	417863
chr6	746474	1565721
chr6	3286932	3823037
chr6	8626128	10481612
chr6	12585665	13162770
chr6	18464991	20236481
chr6	21938767	24365808
chr6	26147633	26262694
chr6	28380976	28584491
chr6	28936974	29571160
chr6	30308235	30548727
chr6	32439113	32793879
chr6	33752274	34135773
chr6	39073038	40997699
chr6	43645871	44056882
chr6	44423218	44782463
chr6	46370994	47335457
chr6	47594933	49393845
chr6	49464574	52108959
chr6	53033645	53233796
chr6	53794650	56830495
chr6	57311186	57969683
chr6	58283602	58780166
chr6	63579910	64103581
chr6	64461344	70381399
chr6	70912901	71128985
chr6	71570302	72007823
chr6	72024527	73078334
chr6	74353210	75943630
chr6	76507875	79556628
chr6	79967862	80723276
chr6	81087104	82859224
chr6	82998980	83599511
chr6	83913003	84580544
chr6	85032013	86198251
chr6	86403545	87834834
chr6	91286597	95680543
chr6	96062805	96933436
chr6	97007127	97407587
chr6	97738314	98105590
chr6	98107280	99307652
chr6	99385842	99807924
chr6	100024795	100947608
chr6	101433040	105162757
chr6	105867871	106292204
chr6	112434579	113688096
chr6	114345598	116358080
chr6	117065363	117884513
chr6	118043428	118736025
chr6	120085212	121393577
chr6	121744247	122723348
chr6	122809666	125586403
chr6	125709406	125970971
chr6	126703245	127598267
chr6	127796985	129826509
chr6	130549601	131872766
chr6	133115281	134284591
chr6	140330829	141777677
chr6	141817074	142471261
chr6	142545398	143003617
chr6	145176044	145936342
chr6	146276085	147506765
chr6	147709932	148623437
chr6	150161322	150410526
chr6	152673783	153283150
chr6	153336898	154510425
chr6	159444752	159604207
chr6	160580133	161421697
chr6	161785219	163710182
chr6	164292363	166564421
chr6	168782519	169239940
chr7	3252964	3769963
chr7	8247594	10962756
chr7	11240725	12257027
chr7	12296551	16628096
chr7	16809895	17804943
chr7	19086955	19729013
chr7	19741796	21305251
chr7	23812205	24623811
chr7	25215486	25944794
chr7	27157501	27304344
chr7	28410638	28824373
chr7	28881206	29927790
chr7	30825475	32510186
chr7	33768854	34972888
chr7	35065135	35621296
chr7	37846646	38221374
chr7	38279606	38744432
chr7	38938730	39608431
chr7	40292888	41807152
chr7	41959356	42937527
chr7	42961998	43607845
chr7	45169034	45757323
chr7	45871634	47306753
chr7	48148294	50164561
chr7	50512509	54806091
chr7	54820419	55357483
chr7	55530020	55674052
chr7	56483294	56879288
chr7	56893083	57020530
chr7	57081245	58054331
chr7	61797923	61917157
chr7	61973077	63019344
chr7	63079363	63212502
chr7	66820770	67646645
chr7	67650152	68309086
chr7	68312977	68683956
chr7	70257470	71878588
chr7	77676887	86677021
chr7	87839446	89940940
chr7	90867997	91425453
chr7	92303085	92696545
chr7	92994184	93561161
chr7	93822835	94111985
chr7	94264655	95043978
chr7	95298000	95745247
chr7	95989186	96276752
chr7	96337005	96729836
chr7	96815319	97481993
chr7	103030231	103759545
chr7	103845566	104555646
chr7	108222907	110337197
chr7	111368070	111854694
chr7	112127652	112399150
chr7	112774106	113673339
chr7	113688045	114463384
chr7	114741996	115751596
chr7	115891846	116385408
chr7	116867994	117807116
chr7	117848183	120600026
chr7	121205211	123184955
chr7	123379324	124457396
chr7	124584420	126984162
chr7	130571949	130748369
chr7	131395818	132385936
chr7	135796434	137541636
chr7	140707242	141240625
chr7	141504318	142048195
chr7	142542370	142859507
chr7	143123712	143320809
chr7	143595994	144142112
chr7	144553155	148012548
chr7	152608976	154270634
chr7	155124252	155400977
chr7	158744817	159128663
chr8	1894683	2535272
chr8	2748650	6179036
chr8	6648426	6931458
chr8	7194225	7416116
chr8	7624444	7843183
chr8	9709996	9921519
chr8	10359210	10610118
chr8	11241572	11635981
chr8	12416631	12536244
chr8	12665430	17023917
chr8	17176623	17739664
chr8	18086110	19679425
chr8	19715152	20064783
chr8	20082985	21649620
chr8	23429431	24072460
chr8	24281906	25262554
chr8	25383072	26111995
chr8	26514348	27136366
chr8	27688037	27859962
chr8	28164362	28279830
chr8	31038011	33221614
chr8	33445596	37252165
chr8	38401717	38673766
chr8	38964450	41283054
chr8	43124130	43420808
chr8	43421152	43785834
chr8	46885493	48130499
chr8	48990474	52312612
chr8	53244735	53525353
chr8	53646867	54619471
chr8	55198497	56622786
chr8	56745869	56936555
chr8	57093878	57866885
chr8	58125825	59326910
chr8	62029414	62512197
chr8	62514953	63932778
chr8	64128907	66496290
chr8	66966912	67289756
chr8	68388332	70601255
chr8	71613026	73927978
chr8	75382737	77876657
chr8	77937443	79439117
chr8	79880340	80788092
chr8	81465458	81879692
chr8	81886325	82559973
chr8	82745510	83283141
chr8	83283748	86024187
chr8	86823700	87361192
chr8	87599662	90601607
chr8	91071739	91562144
chr8	91702542	92001357
chr8	92156278	94682244
chr8	94941658	95327528
chr8	96392744	97254042
chr8	97355564	97633948
chr8	98029895	98618924
chr8	102283937	103206124
chr8	104482321	108582303
chr8	108599249	109203300
chr8	109270505	109462663
chr8	109518571	110200569
chr8	110646336	117630311
chr8	117873640	118445430
chr8	118556840	118801154
chr8	119144500	120511468
chr8	121779415	123694197
chr8	126702802	127006808
chr8	127006845	127846721
chr8	129765845	130837374
chr8	131504942	132834119
chr8	133026542	133758445
chr8	134654711	135317987
chr8	135834820	140737620
chr8	142308928	142437634
chr8	142438291	142764282
chr8	142816709	143346419
chr8	143747201	144084048
chr9	831946	1949673
chr9	2277208	2643756
chr9	2833323	3194744
chr9	3692931	4597528
chr9	7248084	7786527
chr9	7803168	14553540
chr9	14744258	15169387
chr9	15970849	19035532
chr9	19511958	20668298
chr9	21086742	21820071
chr9	22226780	26821558
chr9	27079228	27318406
chr9	27563617	32393720
chr9	32567168	32911518
chr9	34449101	34643926
chr9	37896141	38398213
chr9	38632223	39192970
chr9	43482455	43931966
chr9	44729687	44875041
chr9	67593579	67941143
chr9	68171796	68514181
chr9	71872729	72320376
chr9	72371435	72816517
chr9	73341802	74237617
chr9	74681250	74917109
chr9	75040512	75458216
chr9	75459789	77534926
chr9	77820248	78994124
chr9	79162495	79802533
chr9	80038737	80795251
chr9	80951076	82197866
chr9	82510819	84199272
chr9	84690285	85984339
chr9	86677649	88151198
chr9	89046644	90592477
chr9	91121451	91886942
chr9	92009165	92343416
chr9	93091334	93510927
chr9	94171657	94695475
chr9	101008915	101498195
chr9	103355455	104140974
chr9	104338682	106865646
chr9	106916067	107451964
chr9	108584059	110024039
chr9	110865216	111616234
chr9	111928131	112689542
chr9	113032314	114117613
chr9	114645458	114850058
chr9	116407862	117085163
chr9	117423371	119190458
chr9	119473360	120462785
chr9	120465646	123120801
chr9	129292588	129494953
chr9	134487948	134722296
chr9	134946992	135130548
chr9	136314471	136623941
chr9	137411558	138327700
chr9	139417433	139705738
chrX	2836510	3473766
chrX	3833353	6622541
chrX	7268987	7623882
chrX	8279633	9291560
chrX	10184336	10738674
chrX	11000390	12819238
chrX	14037540	14701008
chrX	15343320	15702560
chrX	16068376	16580776
chrX	16879256	18238323
chrX	20308210	21606687
chrX	22256847	23695151
chrX	24990992	29353978
chrX	29354793	30535923
chrX	31222600	37098256
chrX	37594893	38148907
chrX	38176100	39698309
chrX	43131136	44341406
chrX	45002441	46276934
chrX	50024550	50593512
chrX	52780155	53129049
chrX	54675638	55530804
chrX	56612823	57124708
chrX	57243793	58293435
chrX	58305928	58549848
chrX	61860716	62360094
chrX	62946242	63474482
chrX	65257606	67546356
chrX	67755598	69362155
chrX	70989118	71409892
chrX	72142113	72817377
chrX	73867122	74263404
chrX	74555946	75436705
chrX	75438649	76653692
chrX	78654761	79946923
chrX	80074774	80533677
chrX	80600691	84268894
chrX	84315761	85132089
chrX	85267887	95950982
chrX	96839763	100124231
chrX	100731936	101653636
chrX	102131427	103426550
chrX	103450715	106303461
chrX	106344396	106882033
chrX	106889836	108908211
chrX	109437567	110912620
chrX	111029535	113517668
chrX	113695806	114421839
chrX	114422688	114935221
chrX	114979970	115682290
chrX	115844043	116961787
chrX	119067838	119623255
chrX	120110072	122734178
chrX	123262592	128807507
chrX	130009920	130844162
chrX	131477958	133484925
chrX	134039575	134456749
chrX	135321118	135876582
chrX	136086370	138824578
chrX	139001588	139805594
chrX	139806021	143507324
chrX	143748625	147118199
chrX	147118233	148565646
chrX	150166326	150618644
chrX	150619311	152005950
chrX	152334482	152655696
chrX	154789659	155135141
chrY	3043083	6192768
chrY	6314888	7113008
chrY	7731133	8914955
chrY	9330232	9557438
chrY	9587163	10033158
chrY	13229197	13649710
chrY	13863204	14562189
chrY	16141998	18308177
chrY	18508029	19593936
chrY	21021908	21725452
chrY	28391583	28792629

## Sheet: 3.2 DMRs
Dataset_EV 3.2. List of differentially methylated regions derived from the comparison of WGBS of CLL and non-malignant B cells
chr	start	end	length	number of CGs	mean methylation in CLL	mean methylation non malig. B cells	change in methylation	areaStat
chr5	53816749	53832017	15269	152	0.126601	0.902133	-0.775532	-2329.46
chr5	53814345	53816392	2048	96	0.0276335	0.715258	-0.687624	-1613.18
chr16	89128318	89132431	4114	123	0.0820284	0.760393	-0.678365	-1421
chr18	77156915	77158997	2083	88	0.00822263	0.729629	-0.721407	-1397.63
chr16	357213	359328	2116	67	0.0437987	0.859553	-0.815754	-1361.79
chr18	77196960	77199372	2413	100	0.167507	0.870715	-0.703208	-1335.74
chr7	90339959	90352791	12833	71	0.103529	0.873451	-0.769922	-1323.23
chr19	658397	660356	1960	100	0.104578	0.740184	-0.635606	-1160.53
chr18	77161168	77163160	1993	80	0.0271355	0.71914	-0.692005	-1096.38
chr13	113422225	113424044	1820	68	0.0250754	0.728355	-0.703279	-1077.33
chr18	77275481	77277528	2048	59	0.0575623	0.82827	-0.770707	-1064.92
chr19	1033569	1035287	1719	66	0.162431	0.929051	-0.76662	-1063.38
chr15	79307037	79311409	4373	53	0.0374019	0.806033	-0.768632	-945.092
chr1	45266691	45269752	3062	66	0.0685798	0.716365	-0.647785	-913.361
chr18	77163953	77165737	1785	58	0.0152671	0.725402	-0.710135	-909.099
chr1	207086105	207091418	5314	64	0.04921	0.71583	-0.66662	-895.95
chr14	106236609	106241099	4491	88	0.166807	0.828842	-0.662035	-875.349
chr9	140615878	140617850	1973	52	0.0543177	0.780689	-0.726372	-871.723
chr6	109796690	109803698	7009	87	0.171944	0.796832	-0.624889	-871.22
chr6	16486302	16489191	2890	32	0.0221693	0.890423	-0.868254	-847.741
chr18	77203822	77205547	1726	64	0.220449	0.934544	-0.714095	-845.084
chr22	36739982	36742115	2134	55	0.184531	0.876344	-0.691813	-838.422
chr11	995794	998576	2783	58	0.133665	0.837031	-0.703365	-809.465
chr16	19184036	19185748	1713	48	0.0635357	0.807628	-0.744092	-807.486
chr16	88533344	88534667	1324	73	0.225451	0.872542	-0.64709	-800.564
chr19	1083801	1084834	1034	52	0.0568455	0.784627	-0.727781	-765.534
chr6	139592578	139598644	6067	53	0.0505386	0.775556	-0.725017	-729.26
chr10	101765307	101768710	3404	47	0.115372	0.805849	-0.690478	-707.302
chr2	96866335	96872046	5712	56	0.0901495	0.755919	-0.665769	-701.1
chr2	201329974	201334351	4378	48	0.0901533	0.80481	-0.714657	-693.921
chr17	76153600	76155736	2137	62	0.143303	0.824126	-0.680822	-691.852
chr14	64190137	64193117	2981	49	0.0798325	0.784123	-0.704291	-686.113
chr15	69920489	69923857	3369	43	0.0738106	0.764983	-0.691172	-667.595
chr10	121258171	121261763	3593	44	0.125841	0.812578	-0.686738	-662.971
chr22	50356482	50357914	1433	65	0.107579	0.709775	-0.602196	-652.162
chr20	62582132	62584459	2328	67	0.277288	0.806628	-0.52934	-650.096
chr1	2189576	2191815	2240	62	0.174979	0.772579	-0.5976	-647.708
chr19	50919500	50920633	1134	51	0.0502968	0.683161	-0.632865	-639.764
chr16	28921021	28922752	1732	49	0.12303	0.808442	-0.685412	-632.211
chr11	60857826	60859833	2008	43	0.157458	0.848947	-0.69149	-625.676
chr22	46816791	46819102	2312	55	0.130738	0.779521	-0.648783	-621.883
chr17	57425372	57427261	1890	49	0.131574	0.856428	-0.724854	-615.696
chr22	35740897	35742746	1850	31	0.0518222	0.810744	-0.758922	-614.669
chr16	88547184	88548488	1305	50	0.100276	0.788708	-0.688433	-613.975
chr12	132548499	132550463	1965	50	0.0262972	0.61403	-0.587733	-609.795
chr3	112053246	112060317	7072	40	0.101821	0.817462	-0.715641	-606.348
chr2	242799514	242801045	1532	51	0.165829	0.766409	-0.60058	-596.756
chr17	57500992	57503449	2458	44	0.193867	0.905144	-0.711277	-595.137
chr2	85897541	85900273	2733	48	0.128145	0.814646	-0.686501	-594.745
chr10	45948727	45951225	2499	27	0.0571688	0.860388	-0.803219	-583.767
chr19	1881864	1883381	1518	55	0.173517	0.793299	-0.619782	-580.3
chr1	6675987	6676765	779	27	0.084212	0.898413	-0.814201	-578.625
chr18	77200326	77201017	692	26	0.118109	0.928167	-0.810058	-571.469
chr1	2178949	2180313	1365	41	0.219669	0.899107	-0.679438	-570.295
chr10	129863740	129865391	1652	28	0.0770669	0.875658	-0.798591	-566.815
chr1	2166543	2168094	1552	41	0.0617524	0.74353	-0.681777	-560.949
chr11	991295	992513	1219	35	0.11108	0.804381	-0.693301	-558.999
chr7	2678803	2679459	657	26	0.109567	0.920176	-0.810609	-537.378
chr19	1999696	2000916	1221	48	0.17093	0.843134	-0.672203	-537.309
chr21	45403180	45404455	1276	49	0.176084	0.886068	-0.709984	-534.636
chr12	25209945	25218603	8659	49	0.102333	0.737771	-0.635438	-534.576
chr17	73074783	73076425	1643	32	0.0487444	0.765887	-0.717143	-532.52
chr7	691103	692168	1066	37	0.114114	0.863329	-0.749215	-532.278
chr19	1245347	1246540	1194	37	0.176886	0.833609	-0.656723	-531.43
chr6	13455364	13458539	3176	35	0.113455	0.804552	-0.691097	-530.248
chr8	144543430	144545046	1617	51	0.145479	0.774986	-0.629507	-525.506
chr3	48309034	48311168	2135	46	0.238534	0.87905	-0.640516	-518.966
chr21	47776125	47777888	1764	43	0.109571	0.783439	-0.673868	-518.826
chr19	50070964	50072936	1973	40	0.0831624	0.742961	-0.659799	-516.322
chr19	16613910	16614355	446	16	0.0365932	0.933557	-0.896964	-516.073
chr15	59541119	59543134	2016	37	0.065765	0.757646	-0.691881	-508.31
chr9	140575946	140577466	1521	46	0.117487	0.797806	-0.68032	-505.122
chr10	70806957	70809835	2879	48	0.207423	0.815236	-0.607813	-504.674
chr1	93423078	93425801	2724	44	0.145959	0.833777	-0.687819	-503.984
chr18	77263746	77266107	2362	34	0.0676106	0.80382	-0.736209	-501.384
chr16	30562401	30563828	1428	26	0.172198	0.921346	-0.749148	-494.111
chr19	50063911	50066383	2473	33	0.105535	0.778165	-0.67263	-492.944
chr14	103407025	103408691	1667	42	0.157347	0.82564	-0.668293	-491.559
chr8	8139654	8141934	2281	34	0.0446646	0.727399	-0.682735	-489.479
chr1	114298402	114300524	2123	29	0.14868	0.870421	-0.721741	-488.682
chr16	15727573	15730007	2435	33	0.101929	0.843895	-0.741966	-484.708
chr19	50054430	50055616	1187	25	0.117841	0.895063	-0.777222	-481.953
chr8	144092813	144094310	1498	31	0.117585	0.853082	-0.735497	-481.44
chr9	91996699	91998341	1643	41	0.190309	0.824728	-0.634418	-480.281
chr8	103942660	103945373	2714	24	0.0870954	0.898392	-0.811297	-477.314
chr4	2801634	2802744	1111	32	0.0230256	0.742067	-0.719041	-475.846
chr11	128320688	128322785	2098	51	0.170178	0.823478	-0.6533	-470.244
chr12	117579184	117581279	2096	67	0.279407	0.828912	-0.549506	-469.409
chr19	16484898	16485969	1072	22	0.0897797	0.877297	-0.787518	-469.375
chr6	107962825	107963545	721	17	0.0158144	0.853207	-0.837392	-467.905
chr19	55174481	55175719	1239	34	0.0840316	0.766485	-0.682453	-466.019
chr14	106109372	106111484	2113	72	0.280244	0.856308	-0.576064	-464.899
chr6	35374325	35375344	1020	23	0.0532319	0.868045	-0.814813	-464.88
chr6	53452058	53455106	3049	22	0.0314262	0.847888	-0.816462	-464.553
chr17	74059197	74060793	1597	32	0.0948765	0.802657	-0.707781	-464.108
chr11	130048680	130051243	2564	49	0.159925	0.729243	-0.569318	-464.023
chr18	60957352	60959364	2013	23	0.0702486	0.894249	-0.824	-463.637
chr9	140407400	140409210	1811	61	0.277396	0.828597	-0.551201	-460.55
chr12	124971265	124972484	1220	36	0.144471	0.852729	-0.708258	-460.286
chr19	10907699	10908802	1104	37	0.110755	0.777442	-0.666687	-460.225
chr16	46950899	46952922	2024	38	0.0860781	0.712953	-0.626875	-452.979
chr1	203482522	203484031	1510	30	0.128012	0.880569	-0.752557	-449.496
chr19	16511133	16512226	1094	29	0.144454	0.841514	-0.69706	-438.727
chr2	172018543	172019643	1101	26	0.117848	0.872483	-0.754635	-437.858
chr1	180917935	180918675	741	19	0.0842246	0.87965	-0.795425	-436.649
chr7	960473	961527	1055	45	0.10282	0.710638	-0.607818	-436.159
chr6	42002491	42003483	993	23	0.183714	0.906107	-0.722393	-433.985
chr9	110778350	110780740	2391	28	0.149183	0.850528	-0.701345	-433.755
chr16	80713915	80715588	1674	27	0.0799818	0.846838	-0.766857	-433.726
chr4	185737471	185740276	2806	33	0.108162	0.769846	-0.661684	-433.619
chr16	10868302	10869476	1175	34	0.0882402	0.786807	-0.698567	-433.061
chr13	114865950	114866980	1031	30	0.0916128	0.780568	-0.688955	-433.009
chr19	4360480	4361385	906	31	0.130475	0.83281	-0.702335	-432.788
chr21	35500691	35503243	2553	28	0.0970145	0.789929	-0.692914	-431.269
chr12	123559112	123560383	1272	24	0.0514381	0.830873	-0.779435	-424.817
chr21	30406693	30407992	1300	22	0.155693	0.940743	-0.78505	-424.332
chr4	109028072	109031883	3812	29	0.121345	0.818357	-0.697012	-423.764
chr1	203524598	203526143	1546	27	0.112582	0.854891	-0.742309	-422.256
chr1	16282545	16287072	4528	48	0.265114	0.849741	-0.584627	-422.11
chr16	12409406	12411870	2465	33	0.148104	0.767086	-0.618982	-421.158
chr6	156717834	156719110	1277	56	0.154422	0.760998	-0.606576	-419.352
chr19	39217353	39217855	503	28	0.103621	0.833207	-0.729586	-418.194
chr17	27934279	27935278	1000	35	0.228609	0.926867	-0.698258	-417.681
chr10	76796098	76797588	1491	33	0.15937	0.824716	-0.665346	-415.791
chr12	103828099	103828647	549	29	0.0681055	0.800748	-0.732643	-415.383
chr16	15797645	15799729	2085	40	0.198754	0.787377	-0.588622	-415.374
chr9	140586860	140588011	1152	37	0.291311	0.934507	-0.643197	-413.066
chr16	81340347	81342565	2219	22	0.0609281	0.860291	-0.799363	-412.402
chr7	90634770	90636108	1339	12	0.0993774	0.934241	-0.834864	-411.553
chr1	111740453	111745976	5524	49	0.170199	0.766593	-0.596393	-410.754
chr8	22906542	22908016	1475	20	0.0448635	0.863885	-0.819022	-409.937
chr18	77212738	77214296	1559	38	0.237609	0.893132	-0.655524	-405.391
chr11	492571	493207	637	27	0.112957	0.810817	-0.69786	-403.742
chr20	52196934	52198417	1484	44	0.152061	0.805207	-0.653147	-402.233
chr12	133208356	133210521	2166	49	0.269118	0.845604	-0.576486	-401.974
chr13	46944474	46946861	2388	23	0.0543659	0.835172	-0.780806	-401.656
chr2	231530413	231532025	1613	31	0.0783353	0.797692	-0.719356	-401.565
chr11	64635278	64636081	804	29	0.118008	0.805918	-0.687909	-400.825
chr19	38678751	38679554	804	25	0.120748	0.894084	-0.773337	-399.643
chr16	89543660	89545651	1992	46	0.130318	0.66884	-0.538522	-398.786
chr3	53876405	53879519	3115	36	0.143072	0.772902	-0.62983	-398.224
chr16	89197928	89198703	776	22	0.131464	0.876659	-0.745195	-396.168
chr5	54069042	54070043	1002	18	0.0846664	0.904017	-0.819351	-395.459
chr11	1509080	1509921	842	28	0.113198	0.844668	-0.731471	-392.468
chr16	88545093	88546055	963	44	0.123804	0.71859	-0.594786	-390.937
chr20	24944609	24946310	1702	31	0.281288	0.908806	-0.627518	-389.669
chr14	102667118	102669557	2440	41	0.186321	0.777499	-0.591178	-389.043
chr19	14691228	14693213	1986	34	0.148799	0.773396	-0.624597	-386.603
chr1	25246808	25248298	1491	34	0.108596	0.767859	-0.659263	-385.884
chr10	863608	865408	1801	24	0.132759	0.777196	-0.644436	-384.919
chr17	75206572	75207904	1333	34	0.235239	0.883997	-0.648758	-381.658
chr1	202134383	202135300	918	21	0.00664707	0.75576	-0.749112	-380.724
chr13	23896771	23897751	981	17	0.0559077	0.875024	-0.819116	-379.079
chr14	102286012	102288370	2359	40	0.078809	0.676515	-0.597707	-377.606
chr15	90604889	90606812	1924	45	0.196469	0.819074	-0.622605	-377.217
chr16	11792218	11794197	1980	28	0.217573	0.92553	-0.707957	-376.718
chr20	57721149	57722509	1361	25	0.052519	0.757762	-0.705243	-375.934
chr14	91835844	91837201	1358	36	0.23967	0.83186	-0.592191	-375.106
chr10	126424505	126426602	2098	30	0.135271	0.800778	-0.665507	-374.448
chr15	59647400	59648936	1537	21	0.0342887	0.790709	-0.75642	-373.038
chr1	22198370	22199464	1095	31	0.143629	0.735838	-0.592209	-369.082
chr19	932130	932489	360	17	0.0502153	0.860497	-0.810282	-368.813
chr14	102255947	102257903	1957	29	0.140157	0.828313	-0.688156	-368.476
chr3	194927740	194930199	2460	45	0.249473	0.807501	-0.558028	-367.265
chr16	88925183	88926783	1601	31	0.206166	0.905896	-0.69973	-366.349
chr1	207104409	207106301	1893	22	0.1085	0.883897	-0.775396	-365.476
chr17	1091757	1093082	1326	36	0.237123	0.793887	-0.556764	-365.186
chr12	116989859	116991179	1321	33	0.215626	0.830253	-0.614627	-364.124
chr3	53039802	53040696	895	18	0.0635011	0.868007	-0.804506	-364.096
chr1	32717859	32719777	1919	30	0.0694295	0.681014	-0.611585	-363.963
chr8	59882734	59884528	1795	24	0.158897	0.894745	-0.735847	-363.21
chr2	30525552	30526189	638	17	0.219577	0.919554	-0.699977	-362.891
chr21	45223895	45225180	1286	41	0.29105	0.881383	-0.590332	-362.618
chr2	127423018	127424339	1322	21	0.138341	0.873243	-0.734902	-362.239
chr16	8821678	8823639	1962	30	0.190105	0.844072	-0.653966	-361.583
chr16	89232233	89233405	1173	50	0.26322	0.869374	-0.606153	-360.973
chr22	46913226	46913959	734	23	0.116812	0.819299	-0.702486	-360.705
chr16	89188890	89189888	999	30	0.146377	0.771962	-0.625584	-359.388
chr2	10517262	10518245	984	32	0.0686404	0.705506	-0.636866	-357.236
chr12	48191260	48192509	1250	30	0.188373	0.803612	-0.615239	-357.073
chr7	21468762	21472525	3764	30	0.141692	0.823321	-0.681628	-356.964
chr9	139133053	139133745	693	22	0.12413	0.867819	-0.743689	-356.512
chr6	109785169	109788006	2838	21	0.139229	0.887085	-0.747856	-355.791
chr19	45445436	45446079	644	21	0.0662641	0.862831	-0.796567	-355.678
chr18	48664546	48665703	1158	23	0.0605285	0.792447	-0.731919	-354.224
chr15	59535959	59538581	2623	25	0.139545	0.834459	-0.694914	-353.946
chr14	105920450	105921215	766	29	0.128245	0.810265	-0.68202	-353.701
chr7	3067773	3069239	1467	31	0.200131	0.802175	-0.602044	-353.583
chr6	167365059	167367099	2041	34	0.0982286	0.729982	-0.631753	-353.506
chr9	134225948	134226469	522	28	0.123626	0.819623	-0.695997	-351.557
chr16	88527864	88529320	1457	42	0.151344	0.665405	-0.514061	-350.375
chr2	224813825	224817975	4151	35	0.130011	0.727776	-0.597765	-350.31
chr17	37457701	37458664	964	19	0.0979449	0.886928	-0.788983	-349.651
chr4	109008004	109009753	1750	20	0.0696577	0.837337	-0.76768	-349.627
chr11	61121599	61123541	1943	34	0.0827598	0.664985	-0.582226	-349.478
chr16	89966610	89966878	269	20	0.116754	0.93537	-0.818616	-346.892
chr11	287170	288215	1046	38	0.0199584	0.54056	-0.520602	-345.964
chr12	4223875	4225417	1543	30	0.064163	0.716532	-0.652369	-345.573
chr16	89508879	89510241	1363	25	0.0790301	0.752366	-0.673336	-345.034
chr22	35793029	35794411	1383	30	0.0846412	0.749784	-0.665143	-344.676
chr7	1583822	1584510	689	38	0.2359	0.840342	-0.604442	-344.499
chr3	141131376	141132816	1441	20	0.104636	0.870015	-0.765379	-343.785
chr8	6636307	6637065	759	16	0.0160283	0.832416	-0.816387	-342.185
chr2	60545351	60548015	2665	31	0.10708	0.730113	-0.623033	-342.137
chr8	42239827	42240992	1166	23	0.0807371	0.767919	-0.687182	-342.06
chr1	25307704	25308501	798	18	0.134059	0.920602	-0.786543	-341.642
chr6	16436897	16439126	2230	16	0.0873779	0.886064	-0.798686	-341.234
chr16	88977886	88978585	700	35	0.201086	0.837138	-0.636052	-340.929
chr16	85682218	85683290	1073	40	0.194677	0.848798	-0.654122	-339.897
chr1	169651986	169657072	5087	42	0.252739	0.86822	-0.615481	-339.273
chr15	79133188	79135260	2073	26	0.0392185	0.71013	-0.670912	-339.213
chr21	35918070	35919697	1628	22	0.0438765	0.738064	-0.694187	-338.673
chr16	16118262	16120381	2120	33	0.187692	0.795096	-0.607404	-338.386
chr1	154412396	154415061	2666	28	0.0866672	0.789846	-0.703179	-337.963
chr17	57901653	57903474	1822	31	0.14641	0.794398	-0.647987	-337.215
chr13	24798551	24799593	1043	19	0.038591	0.766467	-0.727876	-336.616
chr10	131905007	131907967	2961	32	0.106225	0.735142	-0.628916	-335.611
chr12	124977235	124978511	1277	24	0.134863	0.789698	-0.654835	-335.148
chr5	179229454	179230556	1103	23	0.151236	0.811252	-0.660017	-334.792
chr11	1861836	1862242	407	26	0.0305447	0.713504	-0.682959	-333.794
chr17	7769336	7770432	1097	23	0.184531	0.938047	-0.753516	-333.404
chr3	176897758	176901194	3437	41	0.263129	0.788531	-0.525402	-333.275
chr22	46827204	46828410	1207	35	0.261358	0.821097	-0.55974	-331.512
chr12	121970940	121972113	1174	25	0.0917468	0.790026	-0.698279	-331.329
chr11	35135628	35138592	2965	27	0.13224	0.799642	-0.667402	-330.658
chr20	55003194	55004715	1522	21	0.0386638	0.741248	-0.702584	-330.601
chr22	20125599	20126425	827	26	0.103473	0.67208	-0.568608	-329.261
chr7	2677452	2678505	1054	42	0.298585	0.844761	-0.546176	-328.596
chr3	33064123	33066655	2533	26	0.157937	0.869032	-0.711095	-327.439
chr20	400174	400756	583	31	0.0797941	0.761146	-0.681352	-326.807
chr9	117367344	117368798	1455	17	0.149911	0.835721	-0.685811	-326.613
chr3	114012315	114014209	1895	16	0.0591356	0.871482	-0.812347	-325.962
chr6	154638660	154641618	2959	25	0.170879	0.865094	-0.694215	-325.627
chr5	148212191	148216516	4326	28	0.0945889	0.743349	-0.64876	-325.405
chr16	69199760	69201160	1401	18	0.158125	0.913231	-0.755105	-324.308
chr15	69866251	69867813	1563	22	0.0565609	0.765138	-0.708577	-323.115
chr1	23439877	23441716	1840	27	0.1902	0.902787	-0.712588	-322.517
chr11	74341008	74343004	1997	21	0.0259058	0.770518	-0.744612	-322.476
chr22	39131847	39132727	881	22	0.0406051	0.764651	-0.724046	-321.908
chr2	105887883	105889328	1446	29	0.19222	0.871038	-0.678818	-321.362
chr5	301695	302979	1285	25	0.0838926	0.798099	-0.714206	-321.339
chr17	66395829	66396841	1013	21	0.0807204	0.772217	-0.691497	-321.119
chr16	88534726	88536220	1495	32	0.216109	0.81638	-0.600271	-320.742
chr1	8690258	8694672	4415	33	0.23004	0.806472	-0.576432	-320.42
chr14	91842515	91844226	1712	47	0.232047	0.773445	-0.541398	-319.63
chr6	157296709	157300879	4171	48	0.169539	0.690291	-0.520752	-319.177
chr5	53832520	53834786	2267	16	0.138499	0.945011	-0.806512	-318.974
chr6	225621	226415	795	31	0.0834906	0.642632	-0.559142	-318.784
chr17	47792647	47793601	955	14	0.0156581	0.878373	-0.862714	-318.211
chr21	34786764	34788206	1443	25	0.277222	0.911582	-0.63436	-318.016
chr9	128413608	128415634	2027	28	0.141643	0.813715	-0.672073	-317.81
chr16	56963270	56964953	1684	32	0.161109	0.734258	-0.57315	-316.359
chr5	133863955	133866597	2643	31	0.256853	0.839941	-0.583088	-316.036
chr12	132258995	132260087	1093	27	0.14611	0.767401	-0.621291	-315.974
chr9	37413562	37415174	1613	30	0.177737	0.845154	-0.667417	-315.945
chr1	53053161	53053572	412	13	0.0637303	0.956301	-0.892571	-315.877
chr13	114833915	114835029	1115	33	0.155383	0.765734	-0.610352	-315.3
chr13	114867473	114868175	703	28	0.243058	0.924174	-0.681116	-315.061
chr10	121488434	121489840	1407	19	0.179646	0.931709	-0.752063	-314.658
chr8	143461784	143462610	827	17	0.161793	0.880817	-0.719024	-313.569
chr11	67808470	67808972	503	20	0.0575128	0.77173	-0.714217	-313.362
chr18	61694599	61697183	2585	24	0.120529	0.820747	-0.700218	-313.335
chr15	79300948	79302096	1149	19	0.118863	0.827377	-0.708514	-312.198
chr17	62208238	62209858	1621	26	0.0834844	0.709375	-0.62589	-311.697
chr16	88531260	88532760	1501	52	0.220842	0.681442	-0.4606	-310.787
chr22	32024801	32025672	872	22	0.140191	0.854765	-0.714574	-309.666
chr16	88075281	88075825	545	19	0.23184	0.884985	-0.653145	-309.525
chr20	52354109	52355505	1397	35	0.164238	0.762101	-0.597863	-309.29
chr4	154393352	154395549	2198	27	0.14143	0.783935	-0.642505	-309.101
chr12	31874199	31876568	2370	25	0.0747217	0.779774	-0.705053	-308.709
chr19	33144017	33144906	890	30	0.263043	0.846543	-0.5835	-308.171
chrX	48771811	48774387	2577	54	0.284714	0.827555	-0.542841	-307.114
chr6	14754379	14756164	1786	41	0.182553	0.805014	-0.622461	-306.922
chr14	91821159	91821749	591	20	0.0335035	0.756378	-0.722874	-306.182
chr1	203734255	203735628	1374	26	0.0198798	0.621636	-0.601757	-306.167
chr6	13332843	13333905	1063	14	0.148274	0.906547	-0.758274	-306.117
chr22	39425292	39425980	689	24	0.192035	0.900713	-0.708678	-305.964
chr19	39895780	39896770	991	24	0.0323784	0.722127	-0.689749	-305.196
chr19	2148139	2149127	989	24	0.133564	0.801801	-0.668237	-305.042
chr10	17723899	17728072	4174	27	0.138021	0.726083	-0.588062	-304.651
chr7	151110546	151111628	1083	22	0.0634597	0.785245	-0.721785	-304.222
chr8	22845925	22848029	2105	30	0.26572	0.894341	-0.628621	-303.905
chr2	96823909	96825355	1447	30	0.165197	0.7924	-0.627203	-303.835
chr14	23269743	23270019	277	13	0.0186776	0.88685	-0.868173	-303.696
chr11	64631104	64632304	1201	38	0.176458	0.724334	-0.547875	-303.37
chr1	36774305	36775077	773	17	0.155592	0.906393	-0.750801	-303.32
chr3	14504130	14504841	712	15	0.122999	0.905803	-0.782804	-302.953
chr19	15491513	15493264	1752	24	0.0682906	0.714196	-0.645906	-302.528
chr14	106153010	106154078	1069	39	0.176057	0.7014	-0.525343	-302.234
chr12	50066723	50068609	1887	22	0.0756636	0.73542	-0.659757	-301.147
chr12	124979096	124980170	1075	37	0.226091	0.827176	-0.601086	-300.995
chr1	90071825	90074886	3062	32	0.202602	0.850995	-0.648394	-298.322
chr1	42104467	42106876	2410	31	0.10544	0.690258	-0.584818	-297.977
chr11	117805651	117806871	1221	27	0.136202	0.817373	-0.681171	-297.972
chr14	103467942	103468472	531	30	0.261218	0.840454	-0.579236	-297.868
chr2	127663992	127665840	1849	26	0.0998171	0.730238	-0.630421	-295.979
chr1	6084624	6085983	1360	33	0.163629	0.644114	-0.480485	-295.225
chr14	104228053	104229401	1349	21	0.0823928	0.801016	-0.718623	-295.013
chr2	111807235	111809894	2660	25	0.0624506	0.662158	-0.599707	-294.909
chr1	153806602	153807160	559	16	0.25459	0.933858	-0.679268	-294.826
chr1	15836077	15836715	639	15	0.115309	0.88717	-0.771861	-294.612
chr6	16730952	16733518	2567	26	0.0823297	0.665153	-0.582823	-294.466
chr16	84580964	84581775	812	19	0.166773	0.879373	-0.7126	-294.465
chr18	52758732	52763633	4902	22	0.147807	0.790681	-0.642874	-293.879
chr3	195915740	195916790	1051	30	0.178486	0.806546	-0.62806	-293.743
chr11	1518128	1519468	1341	18	0.0790682	0.853574	-0.774506	-293.723
chr2	25704569	25707496	2928	26	0.10082	0.802365	-0.701545	-293.7
chr17	27900619	27901735	1117	19	0.224594	0.892761	-0.668167	-293.564
chr5	64360676	64366109	5434	23	0.109357	0.7342	-0.624843	-293.289
chr9	96943321	96945545	2225	25	0.242924	0.858635	-0.615712	-291.716
chr7	98527996	98529370	1375	33	0.200436	0.849747	-0.649311	-291.704
chr9	97817616	97819508	1893	28	0.162417	0.841666	-0.67925	-291.551
chr1	2176024	2177657	1634	30	0.183416	0.78241	-0.598995	-291.039
chr10	101743326	101743831	506	14	0.0128956	0.833773	-0.820878	-289.922
chr1	38117223	38118013	791	18	0.107541	0.886888	-0.779347	-289.616
chr17	67093630	67096196	2567	20	0.0966221	0.861181	-0.764559	-289.538
chr18	52768678	52770119	1442	15	0.0389385	0.835761	-0.796822	-289.519
chr7	77190195	77191846	1652	24	0.14706	0.827379	-0.680319	-289.365
chr3	195866718	195867583	866	25	0.0906125	0.726817	-0.636204	-289.35
chr20	50805281	50805918	638	17	0.185283	0.948233	-0.76295	-287.627
chr16	80725293	80728825	3533	32	0.209992	0.79935	-0.589359	-287.598
chr20	62176036	62176641	606	21	0.196242	0.865382	-0.66914	-287.545
chr14	77814362	77815043	682	18	0.142729	0.867735	-0.725006	-287.477
chr10	121299533	121301053	1521	21	0.0636742	0.740311	-0.676637	-287.387
chr16	11676359	11677687	1329	18	0.0259889	0.752028	-0.726039	-287.321
chr15	69973978	69976894	2917	24	0.26701	0.886415	-0.619405	-287.189
chr19	38471443	38473005	1563	23	0.252605	0.891797	-0.639192	-286.737
chr16	3781925	3782761	837	22	0.201457	0.907092	-0.705634	-286.19
chr1	11983269	11983714	446	18	0.151575	0.877702	-0.726127	-285.876
chr16	89512637	89513555	919	20	0.0885646	0.757059	-0.668494	-285.184
chr2	30448836	30450616	1781	26	0.235084	0.859815	-0.62473	-284.636
chr10	126380412	126381197	786	18	0.156689	0.879326	-0.722637	-284.375
chr11	111231908	111234677	2770	31	0.177253	0.809375	-0.632121	-283.782
chr12	132556465	132558083	1619	27	0.186231	0.794365	-0.608134	-283.51
chr1	16277943	16278950	1008	32	0.253559	0.824433	-0.570875	-283.367
chr5	179231476	179232669	1194	33	0.171701	0.697289	-0.525588	-283.335
chr1	206756138	206756994	857	18	0.0984169	0.847849	-0.749432	-283.224
chr14	75936411	75937212	802	30	0.156629	0.779842	-0.623213	-283.152
chr15	44090339	44092069	1731	31	0.22475	0.813125	-0.588375	-282.978
chr11	297759	298877	1119	36	0.21862	0.687623	-0.469003	-282.648
chr17	37907470	37908698	1229	17	0.175418	0.864945	-0.689527	-282.521
chr1	19246466	19247180	715	17	0.232186	0.931629	-0.699443	-282.304
chr1	117169445	117173132	3688	35	0.195665	0.762997	-0.567333	-281.428
chr19	6668883	6669923	1041	29	0.167321	0.736075	-0.568755	-281.046
chr4	185206890	185209540	2651	27	0.139552	0.723862	-0.584309	-280.403
chr19	2545635	2546876	1242	51	0.268331	0.767867	-0.499536	-280.353
chr1	111944544	111945635	1092	19	0.156086	0.89128	-0.735194	-279.053
chr4	40284935	40286006	1072	24	0.251859	0.851358	-0.5995	-278.748
chr11	65314792	65315764	973	59	0.289875	0.774836	-0.484961	-278.71
chr1	2003611	2004238	628	23	0.106679	0.770384	-0.663705	-277.436
chr4	154439156	154440535	1380	20	0.0324074	0.75181	-0.719403	-277.403
chr12	53624181	53625419	1239	20	0.173596	0.88768	-0.714085	-276.161
chr4	39628368	39630295	1928	29	0.232963	0.847074	-0.614111	-274.856
chr15	69977707	69979670	1964	18	0.0864587	0.77619	-0.689731	-273.957
chr10	126387936	126388660	725	21	0.1739	0.87564	-0.70174	-273.266
chr17	72998465	72999350	886	22	0.134624	0.792126	-0.657502	-273.218
chr8	22853959	22855370	1412	22	0.246411	0.879493	-0.633082	-272.542
chr12	72082229	72084703	2475	27	0.217657	0.824625	-0.606967	-271.87
chr10	6078813	6079939	1127	24	0.103504	0.715898	-0.612394	-271.202
chr8	10832725	10833261	537	17	0.0565469	0.762992	-0.706445	-270.682
chr12	50365080	50366980	1901	31	0.281042	0.859092	-0.578051	-270.52
chr10	27157908	27158569	662	15	0.0513686	0.88614	-0.834772	-270.032
chr14	106242268	106243679	1412	28	0.27943	0.890293	-0.610863	-269.759
chr12	4385080	4385931	852	19	0.0106782	0.676826	-0.666148	-269.643
chr14	102283029	102284839	1811	27	0.276296	0.899146	-0.62285	-268.89
chr1	206302696	206303739	1044	19	0.116167	0.822516	-0.706349	-268.81
chr16	19599576	19600803	1228	18	0.197403	0.8997	-0.702297	-268.766
chr12	53867765	53869326	1562	19	0.156515	0.854577	-0.698062	-268.741
chr2	127734675	127735123	449	19	0.154395	0.890825	-0.73643	-268.624
chr11	75825042	75828065	3024	22	0.128194	0.794008	-0.665814	-268.373
chr12	132537568	132538976	1409	35	0.18173	0.847024	-0.665294	-267.601
chr2	38157223	38158946	1724	17	0.172712	0.899718	-0.727005	-267.597
chr16	88933733	88934336	604	25	0.11592	0.760324	-0.644403	-267.458
chr6	151321426	151323648	2223	21	0.232	0.853698	-0.621698	-266.887
chr5	135365154	135367667	2514	27	0.19535	0.839551	-0.6442	-266.883
chr8	67425579	67426478	900	21	0.149386	0.830822	-0.681436	-266.329
chr1	2132186	2133032	847	25	0.211015	0.812037	-0.601022	-265.98
chr14	93000648	93002078	1431	26	0.176615	0.838256	-0.661642	-265.618
chr1	66833500	66835318	1819	22	0.247106	0.90554	-0.658434	-265.364
chr17	38511516	38511979	464	21	0.0650171	0.67323	-0.608213	-265.291
chr19	55872151	55872733	583	19	0.0792619	0.852741	-0.773479	-264.878
chr2	112477047	112477501	455	13	0.0186395	0.799551	-0.780911	-264.762
chr12	123560611	123562154	1544	22	0.0668254	0.672351	-0.605526	-264.574
chr9	139791793	139792624	832	32	0.202631	0.822741	-0.62011	-264.289
chr11	122612913	122614516	1604	22	0.0789899	0.764042	-0.685052	-263.967
chr4	154420161	154421208	1048	21	0.216927	0.873135	-0.656208	-263.338
chr1	94164371	94165792	1422	17	0.12087	0.836949	-0.716079	-263.296
chr6	159218533	159220421	1889	21	0.0424379	0.697172	-0.654734	-262.747
chr16	29344553	29345299	747	24	0.252456	0.934971	-0.682515	-262.366
chr4	4316869	4318004	1136	19	0.114424	0.826987	-0.712563	-261.909
chr11	65255745	65257312	1568	20	0.144575	0.848402	-0.703827	-261.338
chr10	81961115	81962693	1579	19	0.182604	0.854655	-0.672051	-261.031
chr5	64339352	64343049	3698	35	0.216238	0.781355	-0.565117	-260.898
chr2	204732650	204734883	2234	15	0.039618	0.834918	-0.7953	-260.757
chr6	159127626	159129619	1994	29	0.203526	0.742843	-0.539317	-260.645
chr2	47299028	47299858	831	32	0.200384	0.761936	-0.561552	-260.193
chr7	2221013	2222454	1442	26	0.161824	0.85733	-0.695506	-260.073
chr2	30440679	30441652	974	17	0.0549393	0.708825	-0.653885	-259.82
chr18	13744458	13746318	1861	16	0.128493	0.878538	-0.750045	-259.35
chr20	42403108	42403783	676	19	0.0945621	0.82688	-0.732318	-259.237
chr11	122615617	122616810	1194	20	0.12956	0.823389	-0.69383	-259.048
chr2	100862856	100863790	935	30	0.197103	0.807413	-0.61031	-258.304
chr9	95393752	95395137	1386	17	0.134172	0.847118	-0.712946	-258.106
chr8	42037748	42038325	578	23	0.106172	0.777787	-0.671615	-258.065
chr8	144656443	144657524	1082	31	0.204477	0.813525	-0.609048	-257.96
chr10	5901524	5902491	968	19	0.189985	0.911278	-0.721293	-257.695
chr16	88548775	88549581	807	22	0.0888956	0.75301	-0.664114	-257.646
chr3	4734569	4735739	1171	26	0.263289	0.833545	-0.570256	-256.968
chr8	74401669	74404671	3003	19	0.111961	0.794806	-0.682845	-256.899
chr11	63963934	63964768	835	17	0.179985	0.891912	-0.711927	-256.633
chr12	123416441	123417717	1277	23	0.123727	0.806688	-0.682962	-256.529
chr2	20961238	20964977	3740	15	0.150863	0.861343	-0.71048	-256.124
chr12	113345873	113346981	1109	20	0.136095	0.85484	-0.718745	-256.012
chr10	121297226	121299282	2057	25	0.0870401	0.636824	-0.549784	-255.803
chr12	111195899	111197001	1103	19	0.152913	0.895332	-0.742419	-255.631
chr11	61076191	61077012	822	15	0.13783	0.921906	-0.784076	-255.591
chr7	3025176	3026308	1133	23	0.169577	0.810737	-0.64116	-255.545
chr3	47503588	47504668	1081	16	0.0918653	0.847969	-0.756104	-254.883
chr1	154402849	154403686	838	20	0.138315	0.906418	-0.768103	-254.703
chr22	46786082	46786519	438	18	0.148216	0.825524	-0.677308	-254.367
chr19	17881057	17881921	865	28	0.205695	0.861331	-0.655636	-254.306
chr16	46940993	46941932	940	16	0.190777	0.900232	-0.709455	-254.179
chr20	60563069	60563500	432	12	0.119095	0.908295	-0.7892	-253.864
chr17	45813897	45815187	1291	18	0.10753	0.815427	-0.707897	-253.68
chr8	23165182	23165564	383	10	0.0488303	0.899027	-0.850197	-253.666
chr22	35730373	35731604	1232	19	0.141835	0.790134	-0.648299	-252.965
chr17	12768965	12771403	2439	22	0.139163	0.794823	-0.65566	-252.944
chr6	158423880	158425174	1295	21	0.223972	0.872769	-0.648796	-252.855
chr5	285660	286618	959	24	0.227566	0.808777	-0.581211	-252.457
chr19	50851646	50852880	1235	16	0.12792	0.824893	-0.696973	-252.441
chr19	40318586	40319714	1129	33	0.19197	0.843666	-0.651696	-252.374
chr19	10277963	10278690	728	14	0.134904	0.888213	-0.753309	-252.119
chr10	99267839	99269642	1804	22	0.134204	0.837056	-0.702852	-251.91
chr6	167491836	167493349	1514	17	0.10465	0.809283	-0.704633	-251.829
chr5	174944169	174945133	965	16	0.0807745	0.846749	-0.765974	-251.337
chr1	117167191	117169315	2125	14	0.117817	0.878996	-0.761179	-251.083
chr17	46220654	46222692	2039	20	0.0641527	0.721649	-0.657496	-250.305
chr19	49383937	49384730	794	20	0.112793	0.75443	-0.641637	-250.096
chr4	153926931	153927925	995	17	0.13559	0.846732	-0.711142	-249.871
chr3	53870911	53871977	1067	18	0.163621	0.856698	-0.693078	-249.564
chr16	31366879	31367574	696	18	0.0932905	0.775614	-0.682324	-249.51
chr2	190703098	190704199	1102	15	0.15509	0.951386	-0.796296	-248.977
chr11	122574733	122575463	731	16	0.206729	0.878358	-0.671629	-248.206
chr19	47223082	47223863	782	23	0.0724541	0.712547	-0.640093	-247.712
chr5	54070369	54071343	975	15	0.107677	0.871423	-0.763746	-247.652
chr8	10823032	10823780	749	28	0.0800734	0.603292	-0.523219	-246.939
chr18	74625347	74628038	2692	26	0.233067	0.853609	-0.620542	-246.819
chr8	134064507	134066220	1714	17	0.173732	0.870804	-0.697072	-246.544
chr8	37743264	37744785	1522	20	0.161404	0.792202	-0.630798	-246.5
chr17	19605258	19607347	2090	21	0.180866	0.778667	-0.597802	-246.442
chr5	53837573	53838324	752	13	0.144412	0.937405	-0.792993	-246.348
chr2	54311616	54312479	864	16	0.121834	0.842994	-0.72116	-246.221
chr1	150855229	150855859	631	15	0.0954073	0.886547	-0.791139	-246.205
chr22	46810565	46810929	365	20	0.0647685	0.684903	-0.620135	-245.856
chr18	48717670	48721648	3979	24	0.0417545	0.629872	-0.588118	-245.706
chr8	120612138	120614525	2388	29	0.183485	0.742387	-0.558902	-245.474
chr14	93022848	93023763	916	13	0.094616	0.848692	-0.754076	-245.059
chr1	16472507	16473473	967	34	0.227535	0.749614	-0.522078	-244.969
chr9	123667122	123668316	1195	24	0.226527	0.807219	-0.580692	-244.44
chr6	143182187	143187102	4916	22	0.164433	0.776615	-0.612181	-244.367
chr17	4216160	4218712	2553	18	0.146431	0.833195	-0.686764	-244.34
chr19	55998655	55999649	995	26	0.140979	0.665912	-0.524932	-244.331
chr11	111229251	111230478	1228	21	0.103382	0.731927	-0.628546	-244.071
chr13	51001648	51002221	574	12	0.143108	0.920746	-0.777638	-243.864
chr16	31368514	31369250	737	24	0.0620935	0.605437	-0.543343	-243.861
chr19	47348887	47349783	897	25	0.113283	0.777488	-0.664205	-243.543
chr19	17656403	17657180	778	20	0.188153	0.828865	-0.640712	-243.387
chr19	1664873	1665423	551	15	0.071826	0.87287	-0.801044	-242.842
chr9	115600802	115602393	1592	17	0.165311	0.763893	-0.598582	-242.196
chr8	6286647	6288639	1993	16	0.0845188	0.754601	-0.670082	-241.707
chr16	16219433	16219896	464	12	0.153213	0.961525	-0.808312	-241.533
chr1	94194851	94197019	2169	16	0.126149	0.827759	-0.70161	-241.459
chr18	77268324	77269098	775	26	0.0544654	0.609432	-0.554966	-241.362
chr1	200940428	200941131	704	20	0.170356	0.801942	-0.631586	-241.303
chr17	80278737	80279120	384	28	0.155634	0.751789	-0.596155	-240.95
chr4	39761057	39762009	953	14	0.0825105	0.821044	-0.738533	-240.752
chr1	211702883	211703309	427	12	0.0644361	0.846598	-0.782162	-240.632
chr11	69062747	69063526	780	26	0.167745	0.754241	-0.586496	-240.593
chr12	77455652	77458585	2934	19	0.0495863	0.690811	-0.641225	-240.558
chr3	17068947	17070028	1082	12	0.10643	0.859377	-0.752947	-239.751
chr18	42351639	42352733	1095	15	0.159293	0.790066	-0.630773	-239.493
chr7	90355904	90359287	3384	16	0.0131706	0.748002	-0.734831	-239.471
chr17	67119830	67125346	5517	26	0.196273	0.945528	-0.749255	-239.372
chr10	125824428	125826337	1910	31	0.195167	0.739081	-0.543914	-239.264
chr2	190698734	190700284	1551	9	0.0533873	0.886218	-0.832831	-238.988
chr17	57443606	57444469	864	14	0.128574	0.904391	-0.775817	-238.488
chr22	39546826	39548166	1341	31	0.252024	0.741282	-0.489258	-238.264
chr14	90097736	90098094	359	9	0.043722	0.904853	-0.861131	-238.253
chr7	37404508	37405083	576	11	0.0607417	0.863481	-0.80274	-238.246
chr1	160753235	160754203	969	20	0.265434	0.897585	-0.632151	-238.225
chr3	112209948	112213667	3720	31	0.268413	0.821833	-0.55342	-237.999
chr2	203067602	203068616	1015	17	0.18615	0.887328	-0.701178	-237.841
chr10	48543070	48544808	1739	29	0.201745	0.851823	-0.650078	-237.818
chr6	52393672	52394899	1228	23	0.177353	0.861042	-0.683689	-237.385
chr2	55588755	55593114	4360	18	0.122703	0.761705	-0.639002	-237.189
chr18	42382966	42385645	2680	17	0.147085	0.854543	-0.707458	-237.138
chr7	75977139	75977955	817	20	0.181931	0.893143	-0.711212	-237.092
chr8	10818542	10819826	1285	22	0.165516	0.758109	-0.592593	-236.734
chr5	139646553	139647827	1275	20	0.0603797	0.70261	-0.64223	-236.285
chr10	45928974	45930428	1455	17	0.214474	0.851735	-0.637261	-236.123
chr7	90557864	90562279	4416	25	0.221104	0.803353	-0.582249	-236.096
chr17	36889878	36891113	1236	14	0.105017	0.816622	-0.711605	-235.949
chr7	105085730	105086878	1149	24	0.15077	0.860328	-0.709559	-235.866
chr4	8392249	8393874	1626	19	0.13193	0.808542	-0.676613	-235.828
chr19	38564295	38565024	730	15	0.112356	0.862026	-0.74967	-235.403
chr8	125630056	125632081	2026	18	0.153587	0.817979	-0.664392	-235.365
chr2	30495160	30496703	1544	16	0.105345	0.83525	-0.729905	-235.34
chr7	91857447	91858149	703	7	0.102673	0.961998	-0.859325	-235.303
chr15	69989342	69990328	987	12	0.0172755	0.788357	-0.771082	-234.867
chr7	90451449	90454528	3080	14	0.198603	0.901391	-0.702788	-234.793
chr20	17855999	17857550	1552	26	0.187711	0.770714	-0.583003	-234.481
chr4	78815240	78818426	3187	19	0.222051	0.872448	-0.650397	-234.404
chr12	6678932	6679634	703	15	0.100709	0.839452	-0.738743	-234.389
chr5	177392901	177393382	482	15	0.0719269	0.8221	-0.750173	-234.175
chr16	89532597	89533491	895	14	0.201649	0.914834	-0.713186	-233.926
chr10	101759881	101760879	999	15	0.278089	0.942231	-0.664142	-233.797
chr22	24827613	24828641	1029	19	0.113358	0.744864	-0.631506	-233.727
chr3	59301586	59302621	1036	12	0.0238516	0.86778	-0.843929	-233.612
chr14	39911468	39913186	1719	21	0.234363	0.944399	-0.710036	-233.273
chr6	41418799	41419849	1051	33	0.270761	0.87192	-0.601159	-233.138
chr8	10797994	10798563	570	15	0.127631	0.862763	-0.735133	-233.11
chr1	45276536	45278192	1657	22	0.295833	0.897992	-0.602159	-232.918
chr9	129681695	129682870	1176	8	0.123475	0.947904	-0.824429	-232.826
chr14	31958075	31961072	2998	12	0.0996275	0.845436	-0.745808	-232.684
chr6	36713068	36713345	278	11	0.0807387	0.917573	-0.836835	-232.625
chr1	110040496	110041129	634	12	0.0675484	0.841124	-0.773576	-232.581
chr4	2806937	2807665	729	20	0.0629022	0.625185	-0.562283	-232.501
chr14	68968311	68970046	1736	28	0.121645	0.633378	-0.511733	-231.849
chr7	139447624	139448798	1175	22	0.254875	0.843968	-0.589093	-231.265
chr5	96076702	96078833	2132	19	0.0722915	0.646706	-0.574414	-231.213
chr20	4929270	4930604	1335	20	0.0761217	0.718729	-0.642607	-231.009
chr20	55949312	55950299	988	20	0.177263	0.792348	-0.615085	-230.904
chr12	50399863	50401249	1387	12	0.0877748	0.857737	-0.769962	-230.702
chr11	47944376	47945832	1457	18	0.0768934	0.744009	-0.667116	-230.627
chr10	112377237	112378554	1318	14	0.0603122	0.797232	-0.73692	-230.349
chr1	114411785	114413437	1653	14	0.101828	0.861502	-0.759674	-230.136
chr20	62578714	62578982	269	10	0.00660534	0.842731	-0.836126	-230.023
chr6	109194334	109195929	1596	21	0.22147	0.783663	-0.562194	-229.755
chr10	121460305	121462643	2339	23	0.168573	0.816083	-0.64751	-229.699
chr18	74689393	74691076	1684	35	0.215499	0.72219	-0.506691	-229.653
chr3	195922496	195923259	764	21	0.246407	0.856012	-0.609606	-228.878
chr21	45789392	45789912	521	42	0.270477	0.699301	-0.428824	-228.846
chr22	39471822	39472624	803	12	0.0447178	0.807133	-0.762415	-228.709
chr17	37448501	37449630	1130	18	0.145441	0.883663	-0.738222	-228.705
chr16	20684635	20686680	2046	20	0.0146049	0.642876	-0.628271	-228.543
chr1	111180250	111181562	1313	13	0.0664858	0.859044	-0.792558	-228.467
chr5	55994652	55996157	1506	17	0.163031	0.890125	-0.727094	-227.969
chr6	136698661	136699091	431	12	0.119924	0.89151	-0.771586	-227.955
chr19	38527158	38528309	1152	25	0.245725	0.805438	-0.559713	-227.666
chr22	38019286	38019607	322	17	0.00679048	0.607282	-0.600491	-227.634
chr3	53053033	53054375	1343	18	0.233055	0.868004	-0.634949	-227.6
chr20	17986292	17986832	541	19	0.0926665	0.729187	-0.636521	-227.546
chr18	61682407	61683516	1110	13	0.103767	0.846789	-0.743022	-227.508
chr16	48398330	48399661	1332	25	0.206133	0.864243	-0.65811	-227.368
chr7	64132642	64134004	1363	18	0.138202	0.820483	-0.682281	-227.298
chr12	25151636	25154892	3257	18	0.0928416	0.769853	-0.677012	-227.237
chr8	22860616	22861827	1212	26	0.287227	0.8776	-0.590373	-227.076
chr19	45446707	45447068	362	17	0.0599243	0.808578	-0.748654	-226.992
chr9	127087218	127088342	1125	23	0.218418	0.799436	-0.581018	-226.969
chr12	123959054	123960222	1169	27	0.28772	0.886246	-0.598526	-226.857
chr17	40854244	40855474	1231	21	0.217389	0.767058	-0.549668	-226.583
chr14	106206695	106207992	1298	36	0.268109	0.716023	-0.447915	-226.084
chr19	38545918	38547428	1511	24	0.242384	0.897557	-0.655173	-226.009
chr20	61285423	61285837	415	15	0.126549	0.828893	-0.702343	-225.657
chr17	20913408	20914602	1195	30	0.215113	0.828054	-0.612942	-225.574
chr11	45955439	45956339	901	24	0.154482	0.76351	-0.609028	-225.315
chr19	933382	933922	541	22	0.152706	0.659415	-0.506709	-225.313
chr11	697432	698813	1382	30	0.261271	0.839102	-0.577831	-224.718
chr2	172009242	172013400	4159	17	0.138443	0.849113	-0.71067	-224.717
chr11	1015921	1016932	1012	23	0.298965	0.899599	-0.600633	-224.594
chr20	52537734	52539152	1419	29	0.198595	0.794271	-0.595676	-224.567
chr5	170850276	170850832	557	18	0.140968	0.844996	-0.704028	-223.985
chr15	23073878	23074702	825	23	0.213398	0.857289	-0.643891	-223.881
chr10	3808050	3809094	1045	22	0.210588	0.807267	-0.596679	-223.806
chr2	242064799	242065436	638	21	0.142998	0.816744	-0.673746	-223.798
chr22	43164693	43165327	635	25	0.242316	0.854407	-0.612091	-223.795
chr10	11684264	11685104	841	18	0.228974	0.862517	-0.633543	-223.477
chr19	16466297	16466676	380	24	0.226585	0.814772	-0.588187	-223.412
chr17	45811745	45812710	966	19	0.00567636	0.617948	-0.612272	-223.195
chr3	52164985	52165556	572	14	0.0649206	0.824124	-0.759203	-222.819
chr19	12728024	12729022	999	14	0.0561492	0.813063	-0.756914	-222.641
chr19	16328799	16330184	1386	17	0.132801	0.834521	-0.70172	-222.578
chr3	12984720	12985041	322	13	0.125024	0.932471	-0.807447	-222.207
chr19	45463010	45464418	1409	18	0.173125	0.799096	-0.62597	-222.191
chr9	131411372	131411764	393	9	0.187526	0.929563	-0.742037	-222.144
chr11	60869938	60871099	1162	29	0.205501	0.807555	-0.602054	-221.911
chr2	16105315	16105875	561	16	0.059753	0.777443	-0.71769	-221.505
chr22	42921354	42921958	605	17	0.069793	0.79496	-0.725167	-221.485
chr4	185211145	185211707	563	14	0.162908	0.86072	-0.697812	-221.355
chr12	104295022	104296046	1025	11	0.113751	0.877163	-0.763413	-221.324
chr11	939876	940469	594	16	0.183839	0.84109	-0.657251	-221.049
chr1	153865262	153865726	465	11	0.061932	0.914444	-0.852512	-220.924
chr11	116959858	116961383	1526	24	0.209956	0.827091	-0.617134	-220.702
chr9	138797028	138798234	1207	31	0.244229	0.768543	-0.524314	-220.603
chr3	194930684	194931634	951	21	0.199046	0.866626	-0.66758	-220.405
chr10	72442696	72443168	473	18	0.040245	0.636786	-0.596541	-220.167
chr14	91878870	91880381	1512	22	0.176728	0.763324	-0.586596	-220.039
chr8	103936626	103938055	1430	13	0.0965148	0.843938	-0.747423	-219.68
chr1	16340052	16341138	1087	20	0.0805404	0.741483	-0.660943	-219.42
chr9	136720721	136721375	655	23	0.253029	0.883324	-0.630295	-219.348
chr11	122579243	122580661	1419	17	0.162773	0.78209	-0.619317	-219.232
chr10	12252737	12253601	865	10	0.118949	0.900083	-0.781133	-219.058
chr8	126627577	126628489	913	17	0.225015	0.859218	-0.634203	-219.019
chr1	206292531	206293655	1125	19	0.170879	0.843669	-0.67279	-218.82
chr14	104158753	104159472	720	20	0.136398	0.801357	-0.664959	-218.802
chr16	88536285	88537249	965	24	0.0989162	0.622126	-0.523209	-218.755
chr20	42350666	42352747	2082	25	0.166823	0.71736	-0.550537	-218.399
chr4	26830449	26833368	2920	22	0.229872	0.799574	-0.569702	-218.399
chr7	3014918	3015990	1073	19	0.207121	0.892467	-0.685346	-217.691
chr18	53122075	53123786	1712	18	0.0899461	0.777368	-0.687422	-217.36
chr3	23477863	23479073	1211	12	0.237738	0.946914	-0.709176	-217.358
chr11	702530	703161	632	23	0.16787	0.778599	-0.610729	-217.244
chr10	133742498	133743115	618	18	0.185795	0.845208	-0.659412	-217.184
chr7	137669080	137670207	1128	17	0.143634	0.823687	-0.680052	-216.972
chr21	42692974	42694006	1033	25	0.111646	0.658189	-0.546543	-216.747
chr21	44834913	44835843	931	24	0.0882036	0.614634	-0.526431	-216.68
chr20	3872544	3874242	1699	29	0.168633	0.753512	-0.584879	-216.646
chr3	188116106	188120508	4403	25	0.25397	0.824413	-0.570444	-216.615
chr20	55968378	55969618	1241	26	0.258914	0.818795	-0.559881	-216.52
chr1	226791446	226792386	941	23	0.196441	0.825074	-0.628634	-216.376
chr22	26004335	26005499	1165	11	0.0885532	0.9176	-0.829047	-216.091
chr11	68307274	68308043	770	10	0.0309602	0.829047	-0.798087	-216.044
chr19	36908175	36908941	767	22	0.114014	0.67792	-0.563906	-215.62
chr14	67882703	67883525	823	13	0.112194	0.814767	-0.702572	-215.315
chr7	101582881	101583708	828	20	0.150436	0.768768	-0.618332	-215.276
chr2	152153970	152155315	1346	16	0.109317	0.854015	-0.744698	-214.888
chr17	15990350	15990859	510	12	0.0279054	0.817947	-0.790042	-214.811
chr7	137675426	137676144	719	14	0.147505	0.902476	-0.754972	-214.638
chr8	11711172	11711862	691	21	0.237816	0.853849	-0.616033	-214.635
chr10	32516826	32518307	1482	14	0.119646	0.842961	-0.723315	-214.353
chr15	99995194	99995678	485	15	0.122372	0.881986	-0.759614	-214.297
chr20	57470166	57471265	1100	17	0.101059	0.796615	-0.695556	-214.121
chr2	136785671	136786014	344	9	0.073992	0.937643	-0.863651	-213.986
chr4	40191432	40193113	1682	21	0.0927163	0.698463	-0.605747	-213.777
chr1	42209300	42210645	1346	24	0.211331	0.808351	-0.59702	-213.612
chr14	105950319	105951329	1011	25	0.25778	0.848073	-0.590293	-213.302
chr3	195867852	195868643	792	16	0.0826912	0.806184	-0.723493	-213.29
chr17	57465263	57466118	856	14	0.163515	0.915717	-0.752203	-213.068
chr8	123821991	123822959	969	12	0.105006	0.845405	-0.740399	-212.94
chr10	126389383	126389964	582	14	0.104886	0.838256	-0.73337	-212.797
chr12	123597153	123597845	693	17	0.0527331	0.749877	-0.697144	-212.746
chr2	197981139	197981640	502	10	0.046661	0.870258	-0.823597	-212.744
chr10	76806504	76807711	1208	13	0.131415	0.86487	-0.733455	-212.479
chr16	81601876	81602731	856	19	0.150371	0.869055	-0.718684	-212.296
chr21	33760556	33761229	674	15	0.201578	0.871722	-0.670144	-212.278
chr10	18324576	18325183	608	14	0.17661	0.881811	-0.705201	-212.107
chr1	66807091	66810628	3538	18	0.123216	0.778928	-0.655711	-211.642
chr12	58152786	58153116	331	9	0.0707896	0.891206	-0.820416	-211.286
chr19	1914008	1914610	603	19	0.244553	0.907548	-0.662995	-211.217
chr8	144420565	144421768	1204	23	0.165921	0.778338	-0.612417	-211.079
chr19	39211275	39212020	746	16	0.180267	0.839262	-0.658995	-211.038
chr22	29705121	29705867	747	20	0.157731	0.823294	-0.665563	-210.719
chr7	75499481	75500350	870	16	0.192904	0.862609	-0.669705	-210.443
chr3	53077199	53078723	1525	18	0.0466304	0.574652	-0.528022	-210.386
chr7	44669888	44671142	1255	16	0.0746682	0.740834	-0.666166	-209.82
chr13	111304839	111305714	876	15	0.0155052	0.673936	-0.658431	-209.782
chr7	35836363	35837232	870	10	0.272316	0.958753	-0.686436	-209.661
chr2	65829298	65831275	1978	20	0.260877	0.91617	-0.655293	-209.221
chr5	149994659	149995167	509	18	0.0844094	0.709278	-0.624869	-209.22
chr7	151494048	151494699	652	17	0.0897648	0.816096	-0.726331	-209.216
chr22	25764099	25764913	815	22	0.153911	0.81385	-0.659939	-209.157
chr16	56904870	56906174	1305	22	0.193701	0.756244	-0.562543	-209.106
chr19	41831098	41831883	786	30	0.037867	0.453352	-0.415485	-209.07
chr17	43346946	43347793	848	14	0.187296	0.903279	-0.715983	-209.034
chr5	141002398	141003655	1258	15	0.0537804	0.788721	-0.734941	-208.974
chr16	88994782	88995280	499	25	0.263531	0.889688	-0.626157	-208.929
chr20	43224298	43225362	1065	16	0.128921	0.800716	-0.671795	-208.901
chr2	30458785	30460772	1988	20	0.223697	0.822265	-0.598569	-208.89
chr22	40914524	40916042	1519	23	0.163128	0.783545	-0.620417	-208.748
chr15	86122545	86124090	1546	17	0.169786	0.833073	-0.663288	-208.462
chr15	74752076	74752660	585	21	0.146411	0.828714	-0.682303	-207.99
chr20	57578868	57579418	551	14	0.0395357	0.747759	-0.708223	-207.912
chr18	10474333	10475142	810	21	0.235112	0.894735	-0.659622	-207.903
chr11	62310808	62311634	827	25	0.206222	0.776783	-0.570561	-207.661
chrX	100181574	100183471	1898	27	0.188064	0.823343	-0.63528	-207.378
chr16	89807764	89808544	781	14	0.139057	0.827403	-0.688346	-206.897
chr11	122536388	122537415	1028	29	0.225114	0.759488	-0.534375	-206.666
chr7	156291825	156292783	959	16	0.0802219	0.69239	-0.612168	-206.594
chr19	1955236	1955591	356	22	0.244822	0.901559	-0.656737	-206.425
chr20	39769028	39770881	1854	15	0.132238	0.789912	-0.657674	-205.739
chr10	17674497	17675190	694	15	0.0492973	0.726907	-0.67761	-205.527
chr7	872087	872982	896	30	0.218052	0.751562	-0.53351	-205.325
chr1	45293026	45293302	277	15	0.0943573	0.779753	-0.685396	-205.312
chr9	129627630	129628931	1302	19	0.237534	0.901387	-0.663853	-205.165
chr2	98703860	98704857	998	21	0.038708	0.583049	-0.544341	-204.93
chr8	143553903	143554676	774	17	0.10875	0.813686	-0.704936	-204.821
chr5	176917151	176917561	411	15	0.0674492	0.843936	-0.776486	-204.288
chr8	8301417	8303081	1665	26	0.290016	0.812876	-0.52286	-204.156
chr18	53114510	53116219	1710	17	0.116914	0.78104	-0.664126	-204.053
chr20	19685023	19686995	1973	15	0.107118	0.676608	-0.56949	-204.002
chr17	73061499	73062418	920	14	0.165194	0.850568	-0.685374	-203.922
chr6	43094908	43095236	329	13	0.0742116	0.82638	-0.752168	-203.903
chr7	650206	650890	685	21	0.178388	0.723707	-0.545318	-203.62
chr4	8236975	8237450	476	17	0.0770084	0.705775	-0.628766	-203.554
chr13	46947399	46948803	1405	16	0.0991268	0.870897	-0.77177	-203.316
chr20	56067222	56068686	1465	22	0.157181	0.75652	-0.599339	-203.285
chr16	84595067	84596057	991	22	0.260854	0.810198	-0.549344	-203.204
chr2	38487313	38488741	1429	23	0.219307	0.820762	-0.601456	-202.975
chr5	173125524	173126480	957	27	0.206117	0.800343	-0.594225	-202.764
chr1	38142270	38143278	1009	14	0.0722024	0.797529	-0.725326	-202.724
chr11	128291901	128293202	1302	17	0.174161	0.720437	-0.546276	-202.624
chr12	6889549	6890663	1115	16	0.148146	0.799634	-0.651487	-202.554
chr17	1755210	1756690	1481	18	0.169924	0.855546	-0.685622	-202.447
chr7	104793889	104794530	642	11	0.0684386	0.818351	-0.749912	-202.231
chr19	16483244	16483877	634	13	0.131109	0.779849	-0.64874	-202.095
chr1	249067668	249068915	1248	19	0.144086	0.761598	-0.617512	-201.839
chr19	41861919	41862647	729	11	0.178561	0.897368	-0.718807	-201.763
chr11	71674199	71674619	421	9	0.168367	0.958183	-0.789816	-201.415
chr10	7243389	7244822	1434	23	0.237693	0.906083	-0.66839	-201.371
chr13	42036398	42037491	1094	15	0.170431	0.823881	-0.653451	-201.323
chr3	182756435	182757304	870	20	0.238322	0.887179	-0.648856	-201.148
chr1	17461447	17463234	1788	26	0.269077	0.837274	-0.568196	-201.093
chr18	52763848	52764455	608	9	0.00901619	0.786918	-0.777902	-201.09
chr17	4254052	4254738	687	19	0.160336	0.812558	-0.652222	-201.014
chr8	144960199	144960918	720	25	0.291393	0.871409	-0.580016	-200.918
chr11	128290407	128291277	871	13	0.106118	0.862851	-0.756733	-200.719
chr2	231528312	231530087	1776	23	0.185847	0.749606	-0.563759	-200.577
chr21	45510794	45511351	558	16	0.0919038	0.749653	-0.657749	-200.532
chr22	32012742	32013578	837	15	0.0559377	0.748303	-0.692365	-200.417
chr7	151554570	151555380	811	17	0.140901	0.866016	-0.725115	-200.358
chr10	93905737	93908047	2311	18	0.181638	0.847423	-0.665785	-200.191
chr10	64565741	64568562	2822	23	0.102778	0.639715	-0.536937	-199.689
chr2	127735448	127736648	1201	15	0.127176	0.79655	-0.669374	-199.628
chr1	226789746	226791333	1588	24	0.208004	0.884981	-0.676976	-199.519
chr15	77535762	77536273	512	12	0.0463614	0.80785	-0.761488	-199.402
chr6	12007580	12008420	841	19	0.206882	0.91073	-0.703848	-199.396
chr3	194760031	194761336	1306	19	0.106019	0.718301	-0.612282	-199.193
chr11	60753722	60754483	762	18	0.122303	0.76466	-0.642356	-198.655
chr4	2704107	2704853	747	10	0.186479	0.942844	-0.756366	-198.602
chr20	17862720	17863649	930	17	0.212413	0.910547	-0.698134	-198.423
chr3	133191686	133193740	2055	16	0.130839	0.786501	-0.655662	-198.318
chr9	136650597	136651434	838	21	0.224209	0.794519	-0.57031	-198.159
chr18	60934157	60936167	2011	18	0.219328	0.840674	-0.621346	-198.131
chr2	85060615	85061235	621	11	0.0442022	0.838021	-0.793818	-197.754
chr4	144286098	144286886	789	17	0.179753	0.790413	-0.61066	-197.73
chr3	186756937	186758414	1478	15	0.121545	0.727002	-0.605457	-197.73
chr14	91075962	91077868	1907	28	0.283916	0.837237	-0.553321	-197.688
chr19	8435294	8436125	832	18	0.211999	0.856109	-0.64411	-197.675
chr3	194395761	194397093	1333	17	0.100885	0.767771	-0.666886	-197.591
chr22	32013662	32014659	998	22	0.295291	0.865717	-0.570426	-197.428
chr17	40127864	40129138	1275	19	0.214327	0.833434	-0.619107	-197.346
chr3	129301576	129302863	1288	16	0.0926404	0.740901	-0.64826	-197.282
chr22	18257841	18258304	464	19	0.24024	0.804863	-0.564623	-197.273
chr14	91856231	91856858	628	18	0.20974	0.847031	-0.63729	-197.256
chr18	74571076	74571983	908	13	0.0895402	0.857343	-0.767802	-197.221
chr17	19609206	19609660	455	11	0.0742121	0.807614	-0.733402	-197.218
chr4	82486117	82487843	1727	16	0.0397242	0.71994	-0.680216	-197.132
chr22	20122669	20123385	717	16	0.14584	0.783978	-0.638139	-197.093
chr1	234636369	234637264	896	14	0.0966479	0.788426	-0.691778	-196.889
chr10	134429688	134430048	361	20	0.180295	0.803279	-0.622984	-196.757
chr8	61764645	61765087	443	14	0.0702469	0.7893	-0.719053	-196.686
chr16	287299	287991	693	12	0.237874	0.92846	-0.690587	-196.532
chr10	126237086	126237933	848	16	0.0833883	0.738465	-0.655076	-196.493
chr6	34295365	34296509	1145	14	0.133865	0.899198	-0.765334	-196.294
chr16	19239261	19241293	2033	18	0.282504	0.852132	-0.569628	-196.273
chr16	688660	689398	739	14	0.0340783	0.764612	-0.730534	-196.187
chr10	81047322	81048423	1102	16	0.266333	0.879425	-0.613092	-196.175
chr8	125673147	125673824	678	12	0.117621	0.833531	-0.71591	-196.142
chr22	46833683	46834150	468	13	0.0800817	0.788839	-0.708757	-196.102
chr19	15414577	15415566	990	16	0.194674	0.828424	-0.63375	-196.037
chr12	107159831	107161680	1850	17	0.126486	0.815731	-0.689245	-195.929
chr18	52737519	52739081	1563	16	0.0836607	0.715759	-0.632098	-195.654
chr2	16107824	16109385	1562	15	0.082884	0.800864	-0.71798	-195.618
chr19	4442128	4442689	562	19	0.0736323	0.679462	-0.60583	-195.562
chr1	7975532	7976736	1205	12	0.0439214	0.808466	-0.764545	-195.56
chr10	125864662	125865713	1052	20	0.128589	0.668603	-0.540014	-195.537
chr12	109033295	109034390	1096	15	0.0870347	0.726243	-0.639208	-195.051
chr18	77205599	77206470	872	20	0.266866	0.89307	-0.626204	-194.907
chr22	21970007	21971280	1274	22	0.15129	0.744678	-0.593388	-194.774
chr9	33186269	33187881	1613	16	0.175363	0.815216	-0.639853	-194.763
chr4	2795624	2796597	974	18	0.0898633	0.681144	-0.591281	-194.718
chr6	158403698	158404961	1264	18	0.0546061	0.635062	-0.580456	-194.576
chr17	18373651	18374639	989	11	0.0269809	0.831128	-0.804147	-194.374
chr7	41930867	41931803	937	14	0.274081	0.933744	-0.659663	-194.356
chr20	57578228	57578731	504	14	0.209401	0.92009	-0.710689	-194.264
chr4	82675571	82676374	804	7	0.0795773	0.925565	-0.845988	-193.802
chr19	16314122	16315049	928	23	0.162753	0.77636	-0.613607	-193.554
chr1	145495491	145496434	944	15	0.272334	0.910628	-0.638294	-193.444
chr1	178551268	178553213	1946	15	0.12109	0.826095	-0.705005	-193.372
chr9	97718944	97719642	699	15	0.221841	0.920663	-0.698822	-193.303
chr15	79284998	79285892	895	15	0.0435073	0.72615	-0.682642	-193.18
chr7	5272579	5273156	578	20	0.183767	0.907783	-0.724017	-193.167
chr5	133422228	133423221	994	21	0.19692	0.884868	-0.687948	-193.124
chr9	128407018	128408186	1169	16	0.0686501	0.697295	-0.628645	-193.116
chr14	90086037	90087618	1582	15	0.0282863	0.694354	-0.666068	-193.093
chr8	6563741	6565083	1343	11	0.0732551	0.799651	-0.726396	-192.973
chr17	37642629	37643937	1309	12	0.0919516	0.831727	-0.739776	-192.91
chr6	31090582	31091543	962	11	0.0658307	0.807119	-0.741288	-192.802
chr16	72868959	72869497	539	9	0.0384075	0.885772	-0.847364	-192.761
chr10	73118390	73119922	1533	24	0.23195	0.750693	-0.518743	-192.759
chr2	27703826	27704479	654	11	0.0915587	0.816784	-0.725225	-192.741
chr5	148209444	148211185	1742	13	0.130779	0.827695	-0.696917	-192.712
chr12	54892739	54894158	1420	22	0.148431	0.67207	-0.523639	-192.659
chr8	145161105	145161888	784	18	0.0929276	0.70256	-0.609633	-192.652
chr6	4908881	4909284	404	9	0.0698701	0.869246	-0.799376	-192.524
chr1	3806622	3807203	582	22	0.245772	0.821469	-0.575697	-192.346
chr3	15431337	15432863	1527	23	0.232245	0.781424	-0.549179	-192.228
chr2	62532216	62533324	1109	13	0.07384	0.753359	-0.679519	-192.092
chr17	40134317	40135421	1105	20	0.21167	0.860318	-0.648648	-191.974
chr1	32404933	32405441	509	18	0.133163	0.722501	-0.589338	-191.859
chr10	121238222	121239495	1274	20	0.142321	0.659911	-0.51759	-191.78
chr1	117560806	117561028	223	10	0.114758	0.93142	-0.816662	-191.71
chr2	176006943	176007763	821	16	0.142462	0.84746	-0.704999	-191.696
chr9	4986759	4987883	1125	14	0.0801433	0.781059	-0.700915	-191.607
chr8	135537613	135538019	407	8	0.0107101	0.901202	-0.890492	-191.573
chr19	50056666	50057596	931	12	0.187664	0.901217	-0.713552	-191.531
chr17	19653586	19654070	485	10	0.0923932	0.86416	-0.771767	-191.438
chr22	46886268	46886946	679	19	0.132914	0.753196	-0.620282	-191.163
chr22	22044200	22045129	930	19	0.192571	0.753598	-0.561027	-191.13
chr14	91875987	91876808	822	13	0.0215329	0.72061	-0.699077	-191.067
chr6	109276264	109276934	671	15	0.134211	0.797481	-0.66327	-190.899
chr16	89166440	89167044	605	17	0.166174	0.831874	-0.6657	-190.796
chr17	4915925	4916356	432	11	0.0631901	0.874789	-0.811598	-190.707
chr2	120121759	120123771	2013	17	0.127052	0.766655	-0.639603	-190.696
chr18	51755402	51756595	1194	14	0.261602	0.9032	-0.641598	-190.337
chr12	123044187	123045197	1011	14	0.0862483	0.80597	-0.719721	-190.119
chr2	3582875	3583955	1081	23	0.132173	0.680067	-0.547894	-190.03
chr18	77444094	77444942	849	19	0.142407	0.740298	-0.597891	-190.025
chr7	5740568	5741550	983	16	0.115626	0.729434	-0.613808	-189.857
chr18	52772261	52774612	2352	17	0.144885	0.771873	-0.626988	-189.474
chr3	9210765	9212214	1450	13	0.0944194	0.780957	-0.686538	-189.313
chr8	101687914	101689102	1189	12	0.100217	0.857042	-0.756826	-189.29
chr16	14696127	14696773	647	9	0.0955865	0.880703	-0.785117	-189.27
chr12	133222165	133222893	729	10	0.118187	0.913031	-0.794844	-188.968
chr9	117179336	117179830	495	8	0.0838035	0.867824	-0.78402	-188.963
chr9	134399782	134400460	679	14	0.127431	0.812402	-0.684971	-188.924
chr22	40912148	40913286	1139	14	0.14986	0.892336	-0.742476	-188.866
chr16	81897602	81899010	1409	23	0.231199	0.755594	-0.524394	-188.748
chr2	242042776	242044017	1242	19	0.155973	0.823748	-0.667776	-188.632
chr10	126428117	126428826	710	17	0.0535099	0.676743	-0.623233	-188.519
chr5	55772011	55773128	1118	10	0.162524	0.931839	-0.769315	-188.511
chr22	45697601	45698442	842	17	0.262854	0.799026	-0.536172	-188.43
chr22	39509865	39510855	991	23	0.213755	0.799807	-0.586052	-188.206
chr9	117376617	117377521	905	17	0.228044	0.904114	-0.676071	-187.976
chr13	31184299	31187378	3080	19	0.163792	0.807495	-0.643703	-187.971
chr16	84605691	84606446	756	17	0.180157	0.836288	-0.656131	-187.723
chr2	234093890	234094738	849	11	0.0810471	0.749901	-0.668854	-187.579
chr4	2850780	2852190	1411	15	0.106302	0.726106	-0.619804	-187.538
chr22	42579424	42580331	908	13	0.0963814	0.84473	-0.748349	-187.522
chr3	49569225	49569499	275	14	0.198926	0.855989	-0.657063	-187.482
chr22	24579742	24580415	674	21	0.220225	0.772639	-0.552413	-187.435
chr16	89809043	89810102	1060	17	0.288363	0.88115	-0.592787	-187.065
chr9	129632757	129633887	1131	22	0.264123	0.875339	-0.611216	-187.006
chr7	134893318	134895276	1959	27	0.256456	0.790596	-0.53414	-186.992
chr11	75849259	75849806	548	12	0.156384	0.852152	-0.695768	-186.778
chr1	40466873	40468544	1672	20	0.205857	0.788436	-0.582579	-186.696
chr11	116891432	116892498	1067	11	0.104183	0.817868	-0.713685	-186.605
chr20	54998760	54999750	991	15	0.149719	0.858493	-0.708774	-186.462
chr1	32407245	32407972	728	20	0.235387	0.826449	-0.591062	-186.316
chr2	96828729	96829418	690	13	0.0408215	0.763509	-0.722688	-186.293
chr17	42963595	42965238	1644	17	0.267547	0.949717	-0.68217	-186.269
chr9	74324637	74326680	2044	10	0.0895214	0.837483	-0.747962	-186.162
chr19	16373234	16373975	742	14	0.0353751	0.689056	-0.65368	-186.125
chr1	94154767	94157435	2669	20	0.127463	0.693484	-0.566022	-186.096
chr22	50882873	50883700	828	22	0.139204	0.720768	-0.581564	-185.898
chr1	53014804	53017127	2324	13	0.0663199	0.768865	-0.702545	-185.879
chr4	38867134	38867629	496	11	0.105895	0.849032	-0.743138	-185.875
chr14	74328948	74329494	547	21	0.27644	0.871963	-0.595523	-185.815
chr19	17219967	17220563	597	16	0.0820081	0.727455	-0.645447	-185.691
chr19	34800602	34802229	1628	15	0.110062	0.71632	-0.606258	-185.57
chr8	55143880	55145586	1707	14	0.120976	0.810438	-0.689461	-185.531
chr1	40460345	40462743	2399	21	0.154101	0.723952	-0.569851	-185.513
chr18	42371291	42372233	943	10	0.190704	0.939506	-0.748802	-185.473
chr6	53449808	53450989	1182	10	0.019936	0.690313	-0.670377	-185.432
chr12	68770155	68771308	1154	11	0.134511	0.894329	-0.759818	-185.423
chr14	90505664	90505992	329	7	0.165368	0.93785	-0.772482	-185.401
chr2	172013869	172015272	1404	15	0.0355382	0.698259	-0.662721	-185.294
chr16	10926978	10928117	1140	14	0.136525	0.792774	-0.656248	-185.158
chr14	68972920	68973416	497	17	0.0563456	0.731865	-0.675519	-185.096
chr8	38124501	38125759	1259	19	0.149185	0.764979	-0.615794	-185.08
chr1	64364396	64365921	1526	15	0.233214	0.837478	-0.604264	-184.802
chr4	185396812	185398487	1676	21	0.16603	0.745201	-0.579171	-184.773
chr12	123469796	123470239	444	16	0.0654456	0.664557	-0.599112	-184.607
chr8	10817851	10818314	464	10	0.14762	0.887336	-0.739716	-184.584
chr22	28263319	28265710	2392	20	0.221664	0.808995	-0.587332	-184.572
chr1	203397771	203398365	595	13	0.0727509	0.751678	-0.678927	-184.542
chr2	38571516	38572951	1436	14	0.214969	0.845472	-0.630503	-184.359
chr2	111890826	111892032	1207	11	0.17029	0.882367	-0.712077	-184.089
chr14	23270766	23271535	770	14	0.292666	0.921837	-0.629171	-183.879
chr10	121423114	121424039	926	16	0.19661	0.820644	-0.624034	-183.866
chr10	70055867	70057304	1438	14	0.0957007	0.825783	-0.730082	-183.426
chr12	133113707	133114091	385	14	0.171808	0.840115	-0.668307	-183.362
chr2	242304425	242307576	3152	20	0.197419	0.779433	-0.582014	-183.332
chr10	18628542	18630946	2405	22	0.295663	0.85555	-0.559887	-183.265
chr2	220049668	220050442	775	10	0.0807635	0.884435	-0.803671	-183.215
chr12	123546191	123547664	1474	16	0.0903908	0.676813	-0.586422	-183.172
chr7	127520843	127522598	1756	13	0.147996	0.834007	-0.686011	-183.049
chr9	130647392	130648409	1018	25	0.190458	0.760629	-0.57017	-183.049
chr1	29247625	29249231	1607	21	0.256599	0.919715	-0.663115	-183.009
chr14	102277399	102279203	1805	21	0.212785	0.844882	-0.632097	-182.917
chr11	94840280	94840948	669	15	0.150568	0.844841	-0.694273	-182.855
chr8	12621247	12622610	1364	14	0.151757	0.765886	-0.614128	-182.489
chr8	144657893	144658488	596	12	0.119794	0.896294	-0.776501	-182.458
chr10	134363800	134364386	587	21	0.220365	0.784614	-0.564249	-182.43
chr4	124225531	124226036	506	17	0.0794754	0.768237	-0.688762	-182.391
chr11	73681196	73682749	1554	22	0.218734	0.765658	-0.546924	-182.28
chr19	19705105	19705781	677	13	0.179678	0.900008	-0.720331	-182.261
chr1	207083335	207084247	913	18	0.158143	0.769754	-0.61161	-182.09
chr15	90547978	90548703	726	12	0.124781	0.834009	-0.709228	-182.084
chr1	226321814	226322869	1056	22	0.269961	0.790651	-0.52069	-181.957
chr9	136751567	136752702	1136	19	0.209024	0.815585	-0.606561	-181.927
chr7	129793791	129794508	718	19	0.186424	0.772509	-0.586086	-181.812
chr2	64416241	64417709	1469	13	0.0753732	0.849294	-0.77392	-181.723
chr11	9418317	9420468	2152	18	0.100465	0.762134	-0.661668	-181.696
chr19	938418	938844	427	17	0.17765	0.844013	-0.666363	-181.401
chr7	2934879	2935762	884	16	0.0808731	0.745365	-0.664492	-181.38
chr7	101503687	101504642	956	15	0.049904	0.682679	-0.632775	-181.276
chr2	242788390	242788722	333	10	0.10918	0.850568	-0.741388	-181.189
chr10	274477	274947	471	8	0.0394603	0.873896	-0.834436	-181.1
chr22	46825100	46825591	492	17	0.229294	0.900749	-0.671455	-181.001
chr8	135563078	135563742	665	11	0.192287	0.870438	-0.678151	-180.97
chr3	193793619	193794830	1212	16	0.123962	0.763288	-0.639326	-180.955
chr16	70439688	70440149	462	16	0.16309	0.773813	-0.610724	-180.895
chr8	22241301	22241643	343	10	0.215494	0.917204	-0.701711	-180.819
chr6	13460979	13462298	1320	11	0.213929	0.886477	-0.672547	-180.775
chr8	128269929	128270685	757	13	0.258271	0.895274	-0.637003	-180.744
chr22	20120252	20120728	477	15	0.169351	0.826211	-0.65686	-180.701
chr1	117132979	117135006	2028	20	0.231082	0.843281	-0.6122	-180.489
chr16	23868053	23869599	1547	17	0.1995	0.815623	-0.616123	-180.382
chr7	1857863	1858449	587	19	0.146375	0.760707	-0.614332	-180.331
chr7	105079520	105079976	457	9	0.0885119	0.869218	-0.780706	-180.272
chr2	25546117	25546978	862	15	0.281299	0.913855	-0.632556	-180.179
chr1	117188110	117189181	1072	16	0.184814	0.80527	-0.620456	-180.108
chr19	38571437	38572036	600	13	0.118176	0.805177	-0.687001	-179.864
chr1	76196047	76197161	1115	20	0.201218	0.856349	-0.65513	-179.852
chr10	121486266	121487019	754	16	0.0511899	0.62907	-0.57788	-179.735
chr2	30473017	30473594	578	9	0.114737	0.881057	-0.76632	-179.673
chr11	60846581	60847817	1237	21	0.284806	0.877746	-0.59294	-179.601
chr7	73180906	73181561	656	18	0.158337	0.779156	-0.620819	-179.519
chr2	204747222	204747798	577	8	0.0594696	0.920079	-0.860609	-179.404
chr12	26880037	26881611	1575	18	0.180544	0.794176	-0.613633	-179.179
chr16	377033	377996	964	22	0.162664	0.733444	-0.57078	-179.102
chr19	4092927	4093415	489	15	0.205859	0.849241	-0.643382	-179.038
chr10	120457801	120459015	1215	18	0.246221	0.806494	-0.560273	-179.022
chr2	25682806	25683999	1194	11	0.052086	0.81436	-0.762274	-178.99
chr21	45604491	45605608	1118	22	0.144357	0.656909	-0.512552	-178.964
chr9	93908683	93910017	1335	16	0.168172	0.80728	-0.639108	-178.913
chr10	125833448	125834165	718	15	0.123419	0.67881	-0.55539	-178.911
chr9	112865461	112867590	2130	17	0.197064	0.816245	-0.619181	-178.85
chr10	73455016	73456179	1164	20	0.216127	0.785237	-0.56911	-178.747
chr5	132009946	132010824	879	20	0.205077	0.826562	-0.621486	-178.682
chr22	36748619	36749644	1026	20	0.297229	0.868794	-0.571565	-178.528
chr4	48203735	48206596	2862	24	0.273977	0.784485	-0.510509	-178.502
chr11	69240711	69241250	540	19	0.115139	0.771297	-0.656158	-178.46
chr14	89876647	89877281	635	12	0.114483	0.83862	-0.724137	-178.284
chr2	10184802	10185220	419	20	0.0999713	0.72748	-0.627509	-178.157
chr17	4198813	4201275	2463	18	0.18425	0.774301	-0.59005	-177.949
chr15	69940545	69941352	808	19	0.145443	0.804179	-0.658736	-177.907
chr8	8187829	8189260	1432	18	0.126341	0.704235	-0.577895	-177.661
chr3	53202618	53203407	790	22	0.259494	0.794744	-0.53525	-177.542
chr2	105799688	105800908	1221	15	0.113079	0.725692	-0.612613	-177.328
chr3	141572521	141573315	795	12	0.180044	0.867581	-0.687537	-177.326
chr1	160420041	160421962	1922	16	0.127442	0.75504	-0.627598	-176.936
chr3	9273330	9274130	801	13	0.103976	0.848314	-0.744338	-176.863
chr14	50512811	50513671	861	12	0.116657	0.808269	-0.691613	-176.791
chr14	93575288	93576060	773	13	0.187572	0.801339	-0.613767	-176.736
chr6	52410833	52412598	1766	21	0.195219	0.785999	-0.590781	-176.344
chr16	16046015	16047167	1153	17	0.122871	0.691671	-0.5688	-176.302
chr1	114296195	114298183	1989	13	0.116894	0.829927	-0.713033	-176.251
chr22	35757975	35758634	660	11	0.188097	0.888452	-0.700355	-176.154
chr16	88948616	88949153	538	17	0.170573	0.811488	-0.640915	-176.139
chr19	10278792	10279784	993	10	0.247767	0.923442	-0.675675	-175.789
chr2	17434338	17435145	808	8	0.0686593	0.881059	-0.812399	-175.751
chr2	109238739	109241072	2334	15	0.210563	0.914504	-0.70394	-175.716
chr15	85242365	85243551	1187	13	0.195795	0.88624	-0.690445	-175.607
chr5	873235	873996	762	13	0.157215	0.794859	-0.637644	-175.562
chr16	72046521	72047553	1033	18	0.292534	0.791139	-0.498606	-175.21
chr2	37826877	37827470	594	14	0.0787244	0.753631	-0.674907	-175.17
chr17	3980127	3980780	654	12	0.255638	0.906606	-0.650968	-174.918
chr14	106148853	106150525	1673	19	0.0860075	0.63263	-0.546623	-174.894
chr2	181280298	181281846	1549	13	0.115109	0.845272	-0.730163	-174.806
chrX	53446500	53447130	631	15	0.230929	0.89342	-0.662491	-174.635
chr15	101463195	101463728	534	12	0.0481938	0.735131	-0.686937	-174.607
chr2	45918715	45920135	1421	15	0.111468	0.755534	-0.644066	-174.582
chr2	145261766	145262874	1109	14	0.0865129	0.788984	-0.702471	-174.334
chr12	112869061	112869560	500	8	0.106042	0.860239	-0.754197	-174.326
chr17	1379735	1380411	677	22	0.111882	0.609935	-0.498053	-174.283
chr3	193392522	193392875	354	9	0.0918183	0.865458	-0.773639	-174.226
chr4	185546186	185547747	1562	22	0.244956	0.845699	-0.600743	-174.189
chr3	47676628	47678098	1471	14	0.196292	0.82886	-0.632569	-174.148
chr2	54820393	54821288	896	15	0.0557019	0.695651	-0.639949	-174.143
chr10	134300549	134301016	468	23	0.227757	0.793783	-0.566026	-174.073
chr9	140606395	140607233	839	21	0.201642	0.831617	-0.629975	-174.058
chr2	220051305	220051841	537	10	0.0464723	0.797285	-0.750813	-173.845
chr17	78358046	78358430	385	10	0.232437	0.927906	-0.695469	-173.761
chr9	136869662	136870131	470	16	0.18077	0.792336	-0.611566	-173.633
chr1	22795762	22797009	1248	14	0.207276	0.929003	-0.721728	-173.561
chr5	150595046	150597125	2080	26	0.236059	0.74879	-0.51273	-173.56
chr13	114869873	114870523	651	25	0.241835	0.88527	-0.643434	-173.499
chr12	26969617	26970218	602	15	0.0864199	0.79511	-0.70869	-173.337
chr1	92196250	92197267	1018	16	0.164228	0.809733	-0.645505	-173.269
chr19	17657265	17657683	419	14	0.11698	0.821731	-0.704751	-173.268
chr10	126411918	126412669	752	12	0.0257421	0.640551	-0.614809	-173.21
chr21	36341152	36342557	1406	19	0.141891	0.711717	-0.569826	-173.19
chr8	70672028	70674146	2119	18	0.188592	0.77642	-0.587828	-173.144
chr5	881963	882585	623	18	0.17469	0.772852	-0.598161	-172.953
chr16	46955273	46955795	523	11	0.17295	0.885332	-0.712383	-172.93
chr19	38457459	38457960	502	11	0.285851	0.931653	-0.645802	-172.84
chr9	115623701	115624409	709	17	0.0991455	0.690286	-0.59114	-172.8
chr22	42573157	42574256	1100	17	0.179755	0.821235	-0.64148	-172.794
chr3	114018453	114019824	1372	20	0.235923	0.787688	-0.551765	-172.74
chr1	38242082	38243290	1209	14	0.098707	0.725764	-0.627057	-172.501
chr11	2885286	2886189	904	19	0.262598	0.862142	-0.599544	-172.431
chr11	118773802	118774313	512	21	0.285863	0.882746	-0.596883	-172.397
chr9	130872691	130873811	1121	16	0.231252	0.880788	-0.649535	-172.365
chr2	99089560	99090414	855	9	0.110573	0.850002	-0.73943	-172.104
chr12	51167938	51168330	393	9	0.108425	0.885445	-0.777019	-172.079
chr7	90420014	90421952	1939	11	0.188651	0.91694	-0.728289	-171.846
chr20	60875481	60875690	210	8	0.0773478	0.915628	-0.83828	-171.56
chr11	64005468	64006871	1404	18	0.148744	0.746608	-0.597864	-171.399
chr7	44118018	44119318	1301	19	0.0862381	0.628115	-0.541877	-171.369
chr16	2760079	2760665	587	20	0.279085	0.801583	-0.522498	-171.162
chr12	7057679	7058576	898	19	0.189904	0.791782	-0.601878	-171.145
chr14	102279783	102282074	2292	17	0.257398	0.865733	-0.608335	-171.041
chr6	136831379	136832793	1415	11	0.122607	0.879708	-0.757101	-171.004
chr20	62573725	62574261	537	20	0.202437	0.670673	-0.468237	-170.971
chr8	142288117	142288614	498	21	0.0611168	0.534975	-0.473859	-170.904
chr1	180124900	180125826	927	12	0.0579553	0.745606	-0.687651	-170.877
chr8	8253886	8255298	1413	14	0.112642	0.78454	-0.671898	-170.851
chr13	51102948	51104095	1148	18	0.204323	0.852874	-0.648551	-170.645
chr5	115717595	115718506	912	17	0.216835	0.906171	-0.689336	-170.593
chr16	24932475	24933244	770	11	0.081949	0.801322	-0.719373	-170.565
chr7	50464660	50467599	2940	26	0.266283	0.716473	-0.45019	-170.484
chr19	49490587	49491181	595	13	0.180193	0.870897	-0.690704	-170.464
chr1	229678407	229678801	395	14	0.102478	0.736595	-0.634117	-170.302
chr19	10703767	10704913	1147	18	0.151878	0.731117	-0.579239	-170.294
chr2	171997294	171999046	1753	9	0.170654	0.927465	-0.756812	-170.238
chr8	101507920	101508632	713	13	0.107624	0.783152	-0.675528	-170.123
chr14	95781769	95782232	464	13	0.19192	0.89438	-0.702459	-170.007
chr1	8683061	8683742	682	11	0.0867883	0.784482	-0.697694	-169.614
chr17	57926432	57927306	875	16	0.118714	0.718474	-0.599759	-169.564
chr10	98445725	98446778	1054	16	0.128399	0.729499	-0.601099	-169.518
chr16	10900027	10901206	1180	14	0.0814066	0.762865	-0.681458	-169.375
chr2	43421033	43421969	937	16	0.0732029	0.631497	-0.558295	-169.313
chr19	16480788	16481417	630	21	0.0637112	0.534665	-0.470954	-169.28
chr11	14360232	14360884	653	8	0.0831915	0.892232	-0.80904	-169.278
chr18	55768504	55769565	1062	12	0.0238549	0.752125	-0.728271	-169.078
chr7	134892069	134893182	1114	13	0.100349	0.764545	-0.664196	-169.033
chr14	91590363	91590910	548	12	0.158866	0.869786	-0.71092	-169.029
chr10	50724173	50724564	392	11	0.0928832	0.819661	-0.726777	-168.939
chr12	105065783	105066627	845	16	0.220319	0.80137	-0.581051	-168.899
chr20	57236473	57237106	634	14	0.113829	0.786122	-0.672293	-168.553
chr19	937768	938309	542	24	0.221831	0.796825	-0.574994	-168.47
chr14	93507574	93508699	1126	14	0.0917416	0.740275	-0.648534	-168.44
chr6	15615413	15617349	1937	13	0.250807	0.936559	-0.685752	-168.279
chr3	194947536	194947831	296	7	0.0221108	0.79555	-0.77344	-168.215
chr6	38121119	38122391	1273	28	0.247441	0.817414	-0.569974	-168.176
chr15	77332760	77333719	960	20	0.238862	0.841232	-0.60237	-167.901
chr18	77387164	77387464	301	13	0.126567	0.762683	-0.636116	-167.889
chr11	65706075	65706802	728	16	0.163348	0.789118	-0.62577	-167.762
chr7	66401605	66403007	1403	12	0.231981	0.856871	-0.62489	-167.751
chr10	97566250	97567273	1024	16	0.144695	0.845723	-0.701028	-167.748
chr22	26051189	26051906	718	8	0.0352687	0.858903	-0.823635	-167.668
chr6	6800920	6801995	1076	16	0.0962049	0.748682	-0.652477	-167.64
chr18	77382005	77382686	682	10	0.122232	0.875898	-0.753667	-167.599
chr17	1694577	1695223	647	10	0.188187	0.939259	-0.751072	-167.586
chr19	49859511	49860542	1032	11	0.00854643	0.676527	-0.66798	-167.467
chr5	55654394	55655253	860	11	0.182943	0.877903	-0.694961	-167.425
chr11	76400223	76400791	569	19	0.201405	0.806838	-0.605433	-167.218
chr1	117207418	117208789	1372	15	0.253993	0.874207	-0.620213	-166.992
chr16	88702266	88702826	561	17	0.206364	0.796518	-0.590154	-166.902
chr13	41171757	41173349	1593	16	0.171154	0.810057	-0.638903	-166.896
chr17	73106778	73107412	635	21	0.25252	0.829045	-0.576524	-166.885
chr3	14513217	14513693	477	9	0.260436	0.942793	-0.682358	-166.761
chr6	14532210	14533219	1010	12	0.146886	0.81312	-0.666234	-166.746
chr1	8747292	8748906	1615	16	0.153453	0.798114	-0.644662	-166.716
chr19	16562880	16563481	602	12	0.210728	0.922871	-0.712143	-166.46
chr12	4244767	4244986	220	13	0.159324	0.796934	-0.63761	-166.415
chr6	52374221	52374805	585	13	0.0730627	0.751016	-0.677953	-165.983
chr7	2564197	2564763	567	27	0.275983	0.723251	-0.447267	-165.72
chr22	35789771	35790633	863	13	0.145851	0.794604	-0.648752	-165.71
chr1	12098615	12098937	323	14	0.240729	0.90048	-0.659751	-165.626
chr6	149585291	149586300	1010	11	0.156834	0.876061	-0.719227	-165.47
chr12	42758487	42759074	588	12	0.229787	0.887814	-0.658028	-165.456
chr9	100454553	100457107	2555	10	0.162871	0.893889	-0.731018	-165.384
chr19	50062949	50063704	756	19	0.24597	0.832062	-0.586092	-165.351
chr1	198134551	198136517	1967	13	0.169351	0.840628	-0.671278	-165.268
chr12	76307027	76308279	1253	11	0.17358	0.839997	-0.666417	-165.209
chr2	9839459	9840302	844	13	0.193462	0.813743	-0.620282	-165.205
chr10	17697940	17699888	1949	17	0.173415	0.846764	-0.673349	-165.077
chr17	1978449	1979525	1077	18	0.0991812	0.713931	-0.61475	-165.034
chr9	138836171	138836596	426	16	0.274399	0.879153	-0.604754	-164.999
chr11	47529639	47531315	1677	20	0.225689	0.752916	-0.527227	-164.948
chr2	234283914	234284797	884	12	0.136397	0.820492	-0.684095	-164.945
chr2	44920084	44920412	329	6	0.121364	0.956226	-0.834862	-164.927
chr3	194753683	194754709	1027	20	0.259157	0.770582	-0.511425	-164.894
chr11	65201749	65202925	1177	12	0.0982646	0.730849	-0.632584	-164.882
chr12	12620203	12621123	921	19	0.241357	0.859932	-0.618575	-164.843
chr16	50625644	50626019	376	8	0.0808789	0.890619	-0.80974	-164.838
chr6	42780704	42782032	1329	13	0.182902	0.899149	-0.716247	-164.787
chr3	183247395	183248990	1596	21	0.298218	0.862762	-0.564544	-164.774
chr1	28361727	28362604	878	11	0.220816	0.88635	-0.665534	-164.639
chr21	16059087	16061800	2714	15	0.143769	0.775749	-0.631979	-164.36
chr7	37399434	37400189	756	10	0.225543	0.891873	-0.666331	-164.235
chr1	42207905	42208999	1095	10	0.0814422	0.782011	-0.700569	-164.208
chr2	120142795	120143851	1057	14	0.219752	0.8766	-0.656848	-164.204
chr17	48501427	48502647	1221	15	0.247737	0.83348	-0.585742	-164.174
chr20	62585112	62585978	867	20	0.262475	0.783691	-0.521216	-164.142
chr12	54899633	54901211	1579	14	0.237107	0.906187	-0.66908	-164.066
chr17	74066532	74067895	1364	21	0.0977652	0.622677	-0.524911	-164.025
chr8	61784341	61785050	710	8	0.155197	0.898536	-0.743339	-163.976
chr11	128498130	128500107	1978	21	0.0717229	0.559049	-0.487326	-163.936
chr6	13629508	13631334	1827	15	0.225697	0.924404	-0.698707	-163.858
chr20	39762257	39763468	1212	15	0.166404	0.799367	-0.632962	-163.849
chr3	71287311	71289184	1874	17	0.208923	0.85561	-0.646687	-163.804
chr5	180240515	180241918	1404	21	0.288915	0.840806	-0.551891	-163.798
chr18	10524508	10525119	612	9	0.0143577	0.751864	-0.737506	-163.71
chr12	104944664	104945859	1196	23	0.273879	0.849935	-0.576057	-163.596
chr7	2293758	2293971	214	7	0.0849926	0.904526	-0.819533	-163.503
chr18	46259157	46260203	1047	15	0.214766	0.794239	-0.579473	-163.454
chr1	155844871	155845544	674	13	0.164919	0.820996	-0.656077	-163.45
chr2	17452445	17454669	2225	17	0.272417	0.818012	-0.545594	-163.15
chr16	70441535	70442442	908	19	0.076325	0.566689	-0.490364	-162.886
chr20	17875510	17876306	797	26	0.110997	0.543743	-0.432745	-162.864
chr16	23955009	23956942	1934	14	0.287049	0.866404	-0.579355	-162.86
chr13	46954636	46956031	1396	17	0.0737599	0.724711	-0.650951	-162.783
chr1	207476679	207477103	425	12	0.232392	0.928194	-0.695803	-162.758
chr8	67417739	67418136	398	14	0.244948	0.93232	-0.687372	-162.694
chr16	81343352	81344398	1047	10	0.109879	0.864085	-0.754206	-162.694
chr1	64241207	64243886	2680	16	0.235445	0.817949	-0.582504	-162.319
chr7	55507383	55508537	1155	22	0.286819	0.790555	-0.503735	-162.301
chr9	127054750	127056011	1262	18	0.0696584	0.596181	-0.526523	-162.193
chr10	112641573	112644286	2714	22	0.241029	0.82716	-0.586131	-162.08
chr14	102288667	102289799	1133	15	0.10394	0.768753	-0.664813	-162.079
chr5	149800562	149800985	424	8	0.156265	0.952519	-0.796254	-161.915
chr7	1632574	1632940	367	18	0.0794735	0.603159	-0.523685	-161.9
chr8	101443196	101444646	1451	16	0.213902	0.817636	-0.603734	-161.875
chr1	11852291	11852589	299	12	0.135689	0.890875	-0.755186	-161.84
chr15	22920728	22921260	533	19	0.220455	0.8671	-0.646645	-161.823
chr1	42219866	42220896	1031	14	0.110422	0.691862	-0.58144	-161.753
chr18	55735516	55736821	1306	14	0.228246	0.866536	-0.63829	-161.553
chr19	4654423	4655125	703	18	0.273585	0.822846	-0.549262	-161.365
chr7	587164	587695	532	16	0.240031	0.821909	-0.581877	-161.322
chr1	16169486	16170236	751	15	0.118391	0.716684	-0.598293	-161.145
chr3	114044645	114048094	3450	13	0.0670127	0.751176	-0.684164	-161.053
chr9	126027818	126029782	1965	17	0.186762	0.793403	-0.606641	-160.968
chr2	39406749	39407625	877	13	0.162031	0.854308	-0.692276	-160.894
chr16	24664554	24664823	270	6	0.0109106	0.855555	-0.844644	-160.868
chr17	34445333	34446532	1200	12	0.147329	0.794857	-0.647529	-160.863
chr9	135223219	135224569	1351	16	0.239773	0.821614	-0.581841	-160.789
chr3	53840673	53841465	793	15	0.153334	0.837055	-0.683721	-160.755
chr17	2338520	2340237	1718	26	0.24649	0.838075	-0.591585	-160.738
chrY	23389682	23398872	9191	18	0.0950913	0.756906	-0.661815	-160.705
chr7	156452413	156452883	471	15	0.175911	0.778107	-0.602196	-160.687
chr13	111305766	111306328	563	22	0.186378	0.675323	-0.488945	-160.565
chr20	5651266	5651487	222	12	0.0947908	0.796804	-0.702014	-160.503
chr22	39483701	39484671	971	21	0.274345	0.806363	-0.532018	-160.465
chr7	28213704	28214545	842	11	0.157476	0.924311	-0.766834	-160.431
chr12	123563326	123564037	712	13	0.177038	0.825662	-0.648624	-160.389
chr1	53223594	53223848	255	14	0.0792507	0.740998	-0.661747	-160.384
chr20	42374272	42375365	1094	19	0.176667	0.754728	-0.57806	-160.294
chr12	123353178	123353738	561	14	0.189655	0.932208	-0.742554	-160.175
chr10	128141	128688	548	12	0.103251	0.827935	-0.724684	-160.141
chr1	244598801	244599518	718	8	0.0720122	0.889484	-0.817471	-160.078
chr20	20284271	20285029	759	24	0.241549	0.799396	-0.557847	-160.059
chr10	18212351	18214948	2598	16	0.169478	0.863416	-0.693938	-159.923
chr21	30821262	30822960	1699	18	0.278797	0.89947	-0.620673	-159.872
chr21	26734854	26735852	999	14	0.14666	0.818531	-0.67187	-159.772
chr1	156098113	156099295	1183	9	0.121746	0.865093	-0.743347	-159.736
chr1	174878271	174879191	921	9	0.168295	0.881164	-0.712868	-159.527
chr3	53059361	53060787	1427	10	0.190064	0.862817	-0.672753	-159.45
chr11	123227427	123228571	1145	15	0.169941	0.746004	-0.576063	-159.207
chr11	65708272	65708805	534	16	0.221505	0.846284	-0.624779	-159.12
chr12	110415072	110415557	486	13	0.0880157	0.795285	-0.70727	-159.09
chr14	89795996	89796995	1000	17	0.188279	0.832855	-0.644576	-159.059
chr13	22010510	22011868	1359	13	0.187981	0.803789	-0.615808	-158.967
chr2	45931780	45932455	676	5	0.172185	0.948664	-0.776479	-158.953
chr6	87891127	87891938	812	15	0.164554	0.804382	-0.639828	-158.851
chr4	108949341	108950651	1311	9	0.128747	0.83147	-0.702723	-158.84
chr2	65615145	65616827	1683	21	0.0897157	0.560869	-0.471153	-158.774
chr2	64323592	64325562	1971	13	0.155361	0.888391	-0.73303	-158.712
chr6	37489201	37490415	1215	16	0.129218	0.690111	-0.560893	-158.366
chr7	21409938	21411487	1550	16	0.169393	0.835147	-0.665754	-158.303
chr16	81685947	81687013	1067	31	0.28268	0.857343	-0.574663	-158.079
chr12	4386561	4387826	1266	12	0.152172	0.810731	-0.658559	-158.044
chr7	3049536	3050403	868	12	0.212646	0.888789	-0.676143	-158.001
chr2	101725546	101726219	674	13	0.141832	0.895859	-0.754027	-157.682
chr11	111236120	111237246	1127	12	0.0780524	0.747009	-0.668957	-157.588
chr6	11244759	11246284	1526	8	0.108689	0.865361	-0.756672	-157.559
chr22	20123478	20123945	468	13	0.125495	0.781016	-0.655521	-157.453
chr12	92792143	92793695	1553	13	0.066634	0.710213	-0.643579	-157.234
chr8	67446461	67447726	1266	13	0.0534667	0.683792	-0.630325	-157.176
chr10	121440338	121440655	318	8	0.0764539	0.838694	-0.76224	-157.126
chr2	198022135	198022909	775	9	0.131526	0.893858	-0.762332	-157.01
chr4	99564760	99565759	1000	10	0.137539	0.87754	-0.740001	-156.977
chr22	46820047	46821001	955	11	0.11787	0.804973	-0.687103	-156.952
chr12	1699781	1700420	640	14	0.0729585	0.739445	-0.666486	-156.939
chr6	32916605	32917420	816	12	0.208593	0.860127	-0.651533	-156.907
chr9	133465245	133465942	698	7	0.159965	0.949148	-0.789183	-156.827
chr4	113123100	113124843	1744	10	0.120975	0.811115	-0.69014	-156.8
chr14	25079324	25080042	719	15	0.18558	0.8389	-0.65332	-156.798
chr6	151365874	151366636	763	23	0.259138	0.887168	-0.62803	-156.753
chr2	220052300	220053128	829	11	0.0880717	0.882037	-0.793965	-156.727
chr2	74175316	74176324	1009	13	0.0927241	0.758723	-0.665998	-156.61
chr10	6168031	6168729	699	13	0.118706	0.773771	-0.655064	-156.583
chr17	37549595	37550839	1245	11	0.148729	0.85836	-0.709631	-156.483
chr17	74415791	74416185	395	13	0.162777	0.802557	-0.63978	-156.412
chr5	55996962	55997376	415	7	0.121381	0.923188	-0.801807	-156.409
chr11	1845521	1845742	222	14	0.155783	0.825254	-0.669471	-156.291
chr17	1376689	1377156	468	13	0.0938347	0.683939	-0.590104	-156.27
chr16	56947275	56948332	1058	16	0.22436	0.803425	-0.579065	-156.233
chr13	99476802	99478729	1928	23	0.0705144	0.483181	-0.412666	-156.105
chr14	102652517	102653013	497	7	0.199783	0.931131	-0.731348	-155.98
chr21	46362250	46363357	1108	13	0.045209	0.637055	-0.591846	-155.955
chr17	42427605	42428089	485	16	0.289223	0.809012	-0.519789	-155.911
chr5	141294896	141295516	621	8	0.149112	0.928092	-0.77898	-155.866
chr1	14034842	14037168	2327	20	0.263236	0.840503	-0.577268	-155.739
chr17	58499429	58500205	777	22	0.25531	0.740918	-0.485608	-155.695
chr19	10519874	10520195	322	10	0.123681	0.841111	-0.717431	-155.644
chr16	88977201	88977487	287	11	0.0978236	0.829841	-0.732018	-155.595
chr16	89551616	89552903	1288	19	0.173996	0.713653	-0.539657	-155.578
chr10	26813392	26815121	1730	12	0.192738	0.843833	-0.651094	-155.517
chr12	118344661	118345565	905	17	0.184053	0.663021	-0.478968	-155.505
chr6	166947999	166948744	746	19	0.223669	0.850077	-0.626408	-155.481
chr18	13616551	13617888	1338	21	0.134045	0.579743	-0.445698	-155.421
chr6	151101382	151101753	372	10	0.0479384	0.831295	-0.783357	-155.289
chr16	31360385	31361984	1600	13	0.111935	0.698654	-0.58672	-155.069
chr13	51487216	51489820	2605	18	0.118921	0.646126	-0.527205	-154.739
chr12	49954522	49955036	515	9	0.197245	0.919327	-0.722083	-154.726
chr6	7897829	7898719	891	15	0.189305	0.803135	-0.61383	-154.686
chr1	156143114	156143793	680	14	0.177336	0.880132	-0.702795	-154.509
chr9	97159952	97161393	1442	10	0.117857	0.881276	-0.763419	-154.508
chr20	47782016	47784813	2798	16	0.169987	0.805605	-0.635618	-154.394
chr3	48183703	48184224	522	11	0.100301	0.819718	-0.719417	-154.317
chr15	70539384	70540521	1138	13	0.060507	0.692687	-0.63218	-154.266
chr1	8724457	8726929	2473	16	0.128388	0.647484	-0.519096	-154.173
chr18	77344023	77344925	903	18	0.138794	0.709514	-0.570721	-154.154
chr6	167511682	167512265	584	17	0.24837	0.799387	-0.551018	-154.115
chr1	230882976	230883818	843	21	0.260549	0.776399	-0.51585	-153.964
chr8	54756615	54757406	792	15	0.264032	0.878319	-0.614288	-153.887
chr10	126328751	126329392	642	16	0.245581	0.773559	-0.527978	-153.804
chr22	26928303	26928806	504	11	0.124059	0.828973	-0.704914	-153.687
chr19	2556211	2556679	469	21	0.167811	0.721871	-0.55406	-153.652
chr22	24187644	24188637	994	14	0.132288	0.781465	-0.649177	-153.64
chr21	34742651	34744463	1813	18	0.207029	0.79397	-0.586941	-153.599
chr12	112620331	112621059	729	10	0.0853964	0.828417	-0.743021	-153.586
chr2	85836454	85837159	706	14	0.239518	0.907418	-0.6679	-153.56
chr2	43467073	43467425	353	10	0.0169614	0.706619	-0.689658	-153.529
chr6	154672293	154673876	1584	16	0.252992	0.889845	-0.636852	-153.504
chr11	60850714	60851531	818	18	0.175225	0.858038	-0.682813	-153.333
chr3	53805859	53806656	798	13	0.138493	0.828192	-0.689699	-153.155
chr16	88990979	88991405	427	15	0.162235	0.769367	-0.607132	-153.033
chr1	25061986	25062717	732	10	0.0327327	0.692774	-0.660041	-153.02
chr1	42200415	42201778	1364	16	0.237931	0.871542	-0.633611	-153.008
chr3	52345263	52345991	729	13	0.177903	0.864507	-0.686604	-153.006
chr9	134278391	134279566	1176	16	0.132508	0.731924	-0.599416	-152.964
chr7	953598	954037	440	15	0.224503	0.827225	-0.602723	-152.958
chr10	73407167	73408184	1018	16	0.141411	0.721875	-0.580464	-152.846
chr1	231726978	231728187	1210	19	0.239772	0.812973	-0.5732	-152.797
chr19	39152857	39153758	902	9	0.179315	0.850611	-0.671296	-152.566
chr11	66015024	66016391	1368	19	0.213183	0.770141	-0.556957	-152.515
chr8	17785803	17786824	1022	13	0.0934015	0.765844	-0.672442	-152.389
chr16	50725601	50726449	849	9	0.085366	0.835157	-0.749791	-152.376
chr3	126674945	126675897	953	15	0.217431	0.791111	-0.573679	-152.319
chr12	53508364	53508816	453	6	0.147766	0.917918	-0.770152	-152.271
chrX	1717579	1718067	489	30	0.288858	0.763744	-0.474885	-152.243
chr16	89497937	89498876	940	14	0.168056	0.805851	-0.637795	-152.237
chr10	101739522	101740421	900	10	0.0313148	0.714691	-0.683376	-152.227
chr18	53084567	53087088	2522	13	0.152567	0.864021	-0.711454	-152.214
chr2	24326809	24328050	1242	14	0.191683	0.745026	-0.553342	-152.178
chr10	125854571	125855387	817	14	0.200135	0.806719	-0.606584	-152.17
chr19	38919690	38920353	664	14	0.0970752	0.678926	-0.581851	-152.148
chr7	26338142	26338526	385	6	0.0128709	0.885453	-0.872582	-152.108
chr9	136680786	136681468	683	9	0.207838	0.935973	-0.728135	-151.969
chr4	57107642	57108787	1146	14	0.175576	0.84877	-0.673195	-151.963
chr7	6500742	6501339	598	13	0.11926	0.775511	-0.656251	-151.901
chr8	67415605	67417054	1450	16	0.17425	0.750441	-0.576191	-151.786
chr19	16313147	16314021	875	20	0.232271	0.834012	-0.601741	-151.65
chrX	46430153	46431945	1793	25	0.20184	0.758048	-0.556208	-151.637
chr1	29242488	29243370	883	14	0.276104	0.88254	-0.606437	-151.608
chr1	45274047	45274781	735	19	0.0612781	0.588138	-0.52686	-151.607
chr1	21738567	21740754	2188	17	0.233464	0.818846	-0.585382	-151.505
chr7	98507966	98509091	1126	10	0.232067	0.945743	-0.713676	-151.446
chr19	46050004	46050984	981	20	0.196871	0.714938	-0.518067	-151.411
chr14	89935898	89936504	607	15	0.166401	0.817112	-0.65071	-151.403
chr14	74235289	74236591	1303	19	0.2622	0.795573	-0.533373	-151.336
chr7	552406	553020	615	24	0.282189	0.809546	-0.527357	-151.18
chr9	95491900	95492466	567	14	0.133961	0.767351	-0.63339	-151.145
chr8	67433938	67435269	1332	14	0.154246	0.746282	-0.592035	-151.142
chr1	64297101	64299629	2529	15	0.0822182	0.656366	-0.574148	-151.135
chr2	70347748	70348164	417	12	0.0319559	0.711918	-0.679962	-151.117
chr10	92981354	92982404	1051	9	0.0510606	0.762133	-0.711072	-151.036
chr7	35755052	35755339	288	11	0.0219191	0.685098	-0.663179	-151.002
chr10	70845347	70846185	839	15	0.151148	0.713153	-0.562005	-151.002
chr22	21936958	21937847	890	11	0.123026	0.776358	-0.653331	-150.962
chr6	11806690	11807422	733	14	0.237645	0.89658	-0.658935	-150.717
chr3	71462642	71463825	1184	20	0.276777	0.892177	-0.615401	-150.542
chr1	16164272	16164600	329	12	0.0653329	0.803332	-0.737999	-150.517
chr3	10137144	10138022	879	9	0.0478357	0.842683	-0.794847	-150.407
chr7	135058521	135059962	1442	9	0.0365018	0.829154	-0.792652	-150.292
chr10	17965444	17968041	2598	11	0.0633077	0.817512	-0.754204	-150.2
chr9	126098068	126098751	684	13	0.0613356	0.684865	-0.623529	-150.185
chr9	95485137	95486286	1150	14	0.228271	0.836449	-0.608178	-150.147
chr2	38488944	38489910	967	16	0.208028	0.855801	-0.647773	-150.034
chr10	12104802	12105785	984	15	0.153743	0.790695	-0.636952	-149.942
chr9	33162861	33164069	1209	14	0.0771822	0.695551	-0.618369	-149.906
chr4	144272846	144277795	4950	18	0.19498	0.772369	-0.577389	-149.863
chr6	16402283	16403152	870	8	0.127104	0.919568	-0.792464	-149.685
chr16	14093931	14094239	309	11	0.071263	0.805659	-0.734396	-149.682
chr2	231770065	231771080	1016	21	0.210937	0.649571	-0.438634	-149.653
chr15	74746768	74747033	266	11	0.201528	0.900645	-0.699117	-149.612
chr1	46803680	46804336	657	14	0.286243	0.875394	-0.589151	-149.574
chr4	82479882	82481118	1237	17	0.284147	0.876568	-0.592421	-149.358
chr18	47024404	47025263	860	12	0.105133	0.781541	-0.676408	-149.338
chr19	16546105	16547000	896	14	0.0801685	0.603133	-0.522964	-149.225
chr12	132541891	132542437	547	13	0.283523	0.913887	-0.630364	-149.099
chr22	46815997	46816486	490	13	0.26102	0.91665	-0.655629	-148.951
chr10	97594111	97594673	563	7	0.0209864	0.845422	-0.824436	-148.851
chr7	77455859	77457346	1488	16	0.176136	0.776461	-0.600324	-148.811
chr17	4902867	4903280	414	11	0.122863	0.782999	-0.660137	-148.794
chr15	51681795	51683106	1312	16	0.15798	0.877187	-0.719207	-148.728
chr12	27842589	27843205	617	15	0.137607	0.79745	-0.659843	-148.604
chr17	47817669	47817889	221	16	0.0815573	0.704317	-0.62276	-148.55
chr17	12744008	12744712	705	12	0.141356	0.799036	-0.65768	-148.536
chr22	50326809	50327336	528	15	0.158433	0.746924	-0.588491	-148.516
chr3	71311767	71312679	913	11	0.113154	0.830792	-0.717639	-148.362
chr8	128191673	128192297	625	10	0.0287988	0.749931	-0.721132	-148.336
chr5	79542228	79544625	2398	12	0.124859	0.760632	-0.635773	-148.278
chr14	93075414	93075936	523	9	0.0526958	0.746716	-0.69402	-148.241
chr9	116377224	116377534	311	10	0.00665937	0.742412	-0.735753	-148.198
chr19	56199917	56200478	562	22	0.116955	0.622694	-0.505739	-148.167
chr11	120445876	120446408	533	14	0.167727	0.855627	-0.6879	-148.14
chr3	16844357	16845094	738	7	0.0165714	0.775087	-0.758516	-148.136
chr1	2106133	2106498	366	16	0.0637282	0.619916	-0.556188	-147.998
chr21	45282710	45283491	782	11	0.068374	0.819179	-0.750805	-147.965
chr2	11415512	11416264	753	10	0.0574276	0.812013	-0.754586	-147.945
chr7	70062232	70062862	631	7	0.0888489	0.844419	-0.75557	-147.848
chr10	27089028	27089806	779	18	0.123467	0.624422	-0.500955	-147.778
chr19	13995761	13996369	609	18	0.268286	0.911922	-0.643636	-147.656
chr3	99591518	99594016	2499	9	0.0175869	0.72687	-0.709283	-147.644
chr12	123566029	123566734	706	10	0.138216	0.855951	-0.717735	-147.598
chr4	154543451	154544312	862	15	0.208298	0.897975	-0.689677	-147.442
chr12	123097111	123098298	1188	13	0.080788	0.685518	-0.60473	-147.366
chr22	38785872	38786884	1013	12	0.17268	0.820098	-0.647418	-147.323
chr19	30153449	30153804	356	12	0.143824	0.844638	-0.700814	-147.219
chr7	129785608	129786510	903	13	0.185128	0.790794	-0.605665	-147.137
chr6	16518324	16518996	673	12	0.225443	0.86931	-0.643866	-147.082
chrX	153761527	153762111	585	15	0.231182	0.874843	-0.643661	-147.061
chr20	4786365	4786997	633	14	0.19624	0.832799	-0.636559	-146.908
chr6	35373370	35373695	326	10	0.196753	0.923582	-0.726828	-146.905
chr16	81786312	81786837	526	13	0.040106	0.615945	-0.575839	-146.882
chr2	224819584	224821611	2028	11	0.0962319	0.735233	-0.639001	-146.857
chr7	24905590	24905981	392	9	0.128995	0.853661	-0.724666	-146.765
chr5	6659701	6660466	766	22	0.23932	0.779993	-0.540673	-146.736
chr8	103722306	103722797	492	16	0.181967	0.831414	-0.649447	-146.653
chr2	30794645	30795834	1190	10	0.207761	0.895579	-0.687818	-146.636
chr1	234663742	234664943	1202	17	0.195203	0.780068	-0.584865	-146.508
chr21	30487889	30488826	938	14	0.162112	0.805124	-0.643012	-146.44
chr20	50149125	50150198	1074	30	0.266222	0.646843	-0.380621	-146.373
chr11	66052111	66052402	292	13	0.264187	0.905856	-0.641669	-146.362
chr14	31426550	31428359	1810	15	0.204769	0.803846	-0.599077	-146.337
chr22	47292114	47293192	1079	14	0.0732817	0.596517	-0.523235	-146.334
chr12	49935418	49936155	738	14	0.187125	0.841929	-0.654805	-146.128
chr3	39117387	39117915	529	12	0.189186	0.85376	-0.664574	-146.113
chr2	127666603	127667389	787	13	0.164943	0.777368	-0.612425	-146.112
chr6	16635763	16637052	1290	16	0.223429	0.855674	-0.632244	-146.068
chr3	194927029	194927596	568	11	0.253691	0.893706	-0.640015	-146.052
chr10	7234286	7234844	559	19	0.284878	0.938137	-0.653259	-145.997
chr12	121213579	121214192	614	6	0.147598	0.944882	-0.797285	-145.88
chr15	70014201	70015205	1005	23	0.251206	0.747885	-0.496679	-145.834
chr1	161673980	161675092	1113	14	0.228894	0.812414	-0.58352	-145.81
chr14	89711325	89711639	315	7	0.0323446	0.838109	-0.805765	-145.721
chr15	59699153	59700149	997	18	0.0581553	0.516899	-0.458744	-145.714
chr7	132555595	132556396	802	10	0.0619957	0.82065	-0.758654	-145.705
chr8	12618953	12619927	975	12	0.154542	0.806086	-0.651544	-145.684
chr20	30839547	30840319	773	17	0.177311	0.792802	-0.615491	-145.63
chr20	61323177	61323719	543	15	0.130917	0.713178	-0.582262	-145.507
chr7	139909479	139909879	401	13	0.152719	0.784065	-0.631346	-145.504
chr2	10470281	10471088	808	22	0.140755	0.630877	-0.490122	-145.488
chr6	90669323	90670379	1057	13	0.229718	0.845898	-0.61618	-145.473
chr14	92982005	92983552	1548	12	0.252301	0.893982	-0.641682	-145.41
chr6	106571986	106573247	1262	13	0.0705494	0.732217	-0.661668	-145.381
chr3	17066600	17067634	1035	7	0.0291987	0.887569	-0.85837	-145.34
chr20	19915873	19916455	583	11	0.0452779	0.734515	-0.689237	-145.29
chr13	28778064	28779532	1469	13	0.147859	0.796162	-0.648303	-145.236
chr3	156784021	156784966	946	11	0.152933	0.883325	-0.730391	-145.121
chr10	121475513	121476713	1201	9	0.0850217	0.860286	-0.775264	-145.038
chr5	78666566	78668219	1654	11	0.113675	0.82172	-0.708044	-144.985
chr11	1760688	1761268	581	14	0.160735	0.804433	-0.643698	-144.872
chr12	50285915	50287087	1173	12	0.176688	0.800361	-0.623673	-144.849
chr16	89471649	89471878	230	9	0.122582	0.914455	-0.791873	-144.814
chr3	99722489	99724938	2450	9	0.110803	0.829367	-0.718564	-144.804
chr15	40850751	40851550	800	14	0.108194	0.654394	-0.5462	-144.722
chr15	90563829	90564560	732	14	0.227463	0.813928	-0.586465	-144.653
chr20	35945789	35946094	306	6	0.119715	0.912668	-0.792953	-144.645
chr11	121493697	121494236	540	9	0.147064	0.881975	-0.73491	-144.633
chr10	73843689	73844139	451	11	0.174867	0.889199	-0.714332	-144.535
chr11	62283018	62284010	993	12	0.192619	0.836247	-0.643628	-144.489
chr1	226536338	226537261	924	19	0.241431	0.732823	-0.491392	-144.461
chr1	24503699	24504096	398	10	0.0556865	0.821782	-0.766095	-144.387
chr7	2337876	2338793	918	20	0.283644	0.788628	-0.504984	-144.366
chr1	36633024	36633501	478	12	0.23771	0.899816	-0.662107	-144.328
chrX	153358360	153360243	1884	27	0.284261	0.752038	-0.467777	-144.31
chr16	455930	456518	589	19	0.27406	0.840221	-0.566161	-144.295
chr20	62180985	62181460	476	18	0.29587	0.784988	-0.489119	-144.198
chr13	31193326	31194992	1667	17	0.185396	0.75274	-0.567344	-144.193
chr21	45555769	45556325	557	15	0.287314	0.907093	-0.619779	-144.181
chr9	97744208	97745150	943	13	0.220398	0.86233	-0.641932	-144.171
chr17	4673616	4674569	954	16	0.236676	0.784601	-0.547925	-144.038
chr12	124139495	124140840	1346	17	0.245803	0.809164	-0.563361	-143.935
chr12	31986746	31987425	680	17	0.263734	0.827314	-0.56358	-143.854
chr4	40827158	40828460	1303	26	0.160302	0.645825	-0.485523	-143.839
chr1	203416660	203418305	1646	12	0.214001	0.864978	-0.650977	-143.816
chr5	55648173	55649239	1067	9	0.128599	0.834119	-0.70552	-143.746
chr3	195418223	195419157	935	13	0.16643	0.780062	-0.613632	-143.738
chr2	65177633	65178462	830	13	0.109407	0.793357	-0.68395	-143.707
chr11	47873106	47873908	803	13	0.146747	0.813232	-0.666485	-143.639
chr8	38223052	38223520	469	11	0.0960882	0.783468	-0.687379	-143.628
chr14	65837417	65838095	679	10	0.0298158	0.762954	-0.733139	-143.622
chr3	120333692	120334204	513	11	0.0415098	0.783244	-0.741735	-143.496
chr16	89541215	89541814	600	9	0.166642	0.903207	-0.736565	-143.459
chr3	141609292	141609702	411	12	0.138592	0.842297	-0.703705	-143.406
chr16	24079194	24079603	410	7	0.0786772	0.923689	-0.845011	-143.232
chr10	1148303	1148759	457	9	0.199114	0.911857	-0.712743	-143.196
chr10	129843800	129844375	576	11	0.048409	0.752876	-0.704467	-143.182
chr16	22023162	22025646	2485	14	0.193127	0.839983	-0.646856	-143.181
chr6	33539538	33540883	1346	16	0.25629	0.770609	-0.51432	-143.149
chr8	30405308	30406476	1169	15	0.208969	0.807611	-0.598642	-143.139
chr6	159216650	159217806	1157	12	0.0890945	0.741378	-0.652284	-143.133
chr6	16741370	16742241	872	8	0.0421408	0.847146	-0.805005	-143.118
chr13	23895170	23896389	1220	11	0.0420356	0.735238	-0.693202	-143.09
chr11	94824007	94824812	806	14	0.190689	0.806532	-0.615843	-143.051
chr4	154497960	154498702	743	11	0.259285	0.896114	-0.636829	-143.046
chr7	140047641	140048097	457	8	0.152822	0.881495	-0.728673	-143.042
chr10	126211559	126212013	455	21	0.170195	0.632069	-0.461874	-142.992
chr5	173127627	173128065	439	17	0.162084	0.785308	-0.623224	-142.967
chr1	227945670	227946620	951	14	0.21225	0.835138	-0.622888	-142.931
chr19	16558501	16559066	566	8	0.137096	0.906538	-0.769441	-142.92
chr6	14096215	14096982	768	10	0.102083	0.843218	-0.741135	-142.885
chr6	157027358	157028059	702	13	0.189641	0.86207	-0.672429	-142.865
chr17	4275425	4276000	576	14	0.135823	0.811944	-0.676121	-142.828
chr17	45779378	45780246	869	18	0.25023	0.777347	-0.527118	-142.828
chr7	158356306	158357552	1247	17	0.14532	0.711026	-0.565706	-142.823
chr11	62402902	62403127	226	4	0.0146282	0.963237	-0.948608	-142.806
chr12	102301625	102302124	500	12	0.203293	0.892204	-0.688911	-142.793
chr7	2300284	2300802	519	7	0.161407	0.932527	-0.77112	-142.71
chr11	65928439	65929297	859	11	0.262002	0.912161	-0.65016	-142.668
chr1	213117165	213117565	401	12	0.131896	0.801959	-0.670064	-142.609
chr2	136775479	136775928	450	10	0.0628384	0.835921	-0.773083	-142.602
chr8	126654674	126655703	1030	17	0.293806	0.837855	-0.54405	-142.601
chr14	106028864	106031000	2137	14	0.0294875	0.550178	-0.52069	-142.564
chr22	37872239	37873412	1174	18	0.174687	0.684791	-0.510105	-142.527
chr2	109242006	109243598	1593	11	0.102012	0.760568	-0.658555	-142.444
chr10	126426768	126427842	1075	9	0.130408	0.865921	-0.735513	-142.405
chr3	128342662	128343240	579	17	0.229783	0.775271	-0.545488	-142.377
chr10	76759907	76760384	478	9	0.0184898	0.791177	-0.772687	-142.297
chr1	221239786	221240518	733	7	0.0585337	0.866776	-0.808243	-142.272
chr1	234806185	234807182	998	14	0.218893	0.860089	-0.641196	-142.267
chr14	106285427	106286108	682	17	0.178566	0.8172	-0.638634	-142.198
chr16	89187847	89188349	503	12	0.245079	0.928503	-0.683424	-142.165
chr12	118511556	118512562	1007	12	0.156076	0.822943	-0.666867	-142.153
chr1	16030015	16030402	388	10	0.238461	0.913358	-0.674897	-142.15
chr19	11129453	11129761	309	11	0.260109	0.942269	-0.682159	-142.126
chr1	38492858	38493411	554	12	0.193122	0.914294	-0.721173	-142.096
chr17	76128968	76129580	613	22	0.248369	0.731045	-0.482676	-142.016
chr14	31598359	31598608	250	9	0.179851	0.880905	-0.701055	-141.971
chr10	14900226	14901380	1155	14	0.17484	0.809959	-0.635119	-141.897
chr2	204688566	204689526	961	10	0.0980292	0.780692	-0.682663	-141.823
chr12	50068994	50069417	424	8	0.112472	0.863091	-0.750619	-141.806
chr5	73923180	73924605	1426	12	0.143689	0.775759	-0.63207	-141.788
chr1	9650518	9651401	884	16	0.233045	0.833194	-0.600149	-141.777
chr3	122335672	122336937	1266	17	0.0835485	0.599198	-0.515649	-141.698
chr10	115725814	115727102	1289	10	0.156695	0.79864	-0.641946	-141.631
chr3	10283305	10283916	612	12	0.228108	0.899958	-0.671849	-141.565
chr5	150523401	150524724	1324	16	0.234584	0.789554	-0.55497	-141.436
chr7	21451238	21453581	2344	9	0.21786	0.865383	-0.647523	-141.392
chr2	172004524	172004918	395	8	0.0482974	0.844054	-0.795756	-141.333
chr2	64499625	64500122	498	14	0.2378	0.884756	-0.646956	-141.32
chrX	41183504	41184988	1485	13	0.146229	0.852004	-0.705775	-141.308
chr22	21941603	21942002	400	11	0.038598	0.729472	-0.690874	-141.192
chr22	38259644	38260025	382	15	0.20148	0.819761	-0.618281	-141.067
chr7	56066538	56067877	1340	9	0.0697823	0.795673	-0.725891	-140.99
chr12	118496834	118498215	1382	15	0.0449085	0.591114	-0.546206	-140.729
chr16	89815925	89816614	690	17	0.168873	0.579687	-0.410814	-140.612
chr6	53396137	53398859	2723	18	0.205846	0.728104	-0.522258	-140.601
chr11	65846538	65848099	1562	19	0.286521	0.787572	-0.501051	-140.597
chr4	109034905	109036146	1242	12	0.180506	0.828517	-0.648012	-140.591
chr12	11584284	11586044	1761	15	0.2027	0.757726	-0.555026	-140.529
chr16	27651389	27651830	442	8	0.015613	0.803023	-0.78741	-140.504
chr8	121464652	121465191	540	11	0.0817287	0.744875	-0.663147	-140.435
chr2	30419842	30420078	237	9	0.175834	0.889533	-0.713699	-140.394
chr10	45853330	45854926	1597	10	0.119975	0.860605	-0.740631	-140.336
chr20	1307658	1308227	570	10	0.208495	0.922923	-0.714429	-140.32
chr1	35908195	35908965	771	10	0.136609	0.819034	-0.682426	-140.294
chr17	75139827	75140565	739	10	0.0190336	0.72899	-0.709956	-140.05
chr5	151135004	151136189	1186	19	0.232467	0.830531	-0.598064	-140.01
chr1	109212272	109213060	789	13	0.197201	0.854553	-0.657352	-139.918
chr1	51173625	51174139	515	8	0.044403	0.842033	-0.79763	-139.884
chr7	64017926	64018543	618	9	0.157012	0.879123	-0.722111	-139.816
chr12	54898165	54899442	1278	9	0.157411	0.88685	-0.729439	-139.739
chr6	52186282	52187437	1156	9	0.212881	0.879019	-0.666138	-139.739
chr6	143132154	143133470	1317	16	0.269402	0.89061	-0.621208	-139.672
chr8	11713121	11713892	772	13	0.216005	0.84279	-0.626785	-139.661
chr10	126385991	126386768	778	16	0.234094	0.814648	-0.580554	-139.614
chr8	103941636	103942296	661	8	0.0790695	0.75921	-0.680141	-139.489
chr2	39235392	39236440	1049	9	0.0741566	0.830089	-0.755933	-139.465
chr18	13381345	13381850	506	10	0.100099	0.785804	-0.685705	-139.39
chr12	108960836	108962110	1275	10	0.0751996	0.785618	-0.710419	-139.373
chr15	69796567	69797595	1029	7	0.0449916	0.834164	-0.789172	-139.305
chr16	587278	587507	230	10	0.0632404	0.776906	-0.713666	-139.262
chr1	117280832	117281612	781	15	0.0779987	0.681002	-0.603003	-139.233
chr17	21205107	21205459	353	12	0.0925148	0.754395	-0.66188	-139.208
chr14	68960952	68961515	564	11	0.174265	0.862725	-0.68846	-139.138
chr5	124334725	124336031	1307	14	0.195703	0.826524	-0.630821	-139.07
chr5	139068054	139068819	766	17	0.0440136	0.488517	-0.444503	-139.024
chr16	28913257	28913702	446	18	0.262941	0.797305	-0.534364	-138.889
chr16	89004740	89005116	377	24	0.237525	0.719575	-0.48205	-138.802
chrX	41373284	41373989	706	13	0.173512	0.895683	-0.722171	-138.673
chr22	47057280	47057688	409	15	0.179472	0.858032	-0.67856	-138.673
chr3	142842965	142844188	1224	10	0.223934	0.926638	-0.702704	-138.609
chr5	172443123	172444261	1139	12	0.281474	0.855316	-0.573842	-138.561
chr20	57740027	57741595	1569	17	0.141918	0.69607	-0.554152	-138.481
chr11	66631363	66631629	267	13	0.254831	0.843896	-0.589065	-138.441
chr5	53473601	53475097	1497	14	0.191002	0.890754	-0.699752	-138.409
chr6	144685288	144686855	1568	14	0.212616	0.790187	-0.577571	-138.303
chr10	18277993	18278760	768	13	0.0845104	0.69272	-0.60821	-138.238
chr19	38680803	38681614	812	9	0.0751177	0.805425	-0.730307	-138.229
chr4	185241082	185241317	236	8	0.0163883	0.797222	-0.780834	-138.225
chr4	103794125	103795236	1112	17	0.258888	0.795259	-0.536371	-138.218
chr2	61687068	61687433	366	9	0.137716	0.811051	-0.673335	-138.152
chr8	22435511	22435799	289	15	0.206116	0.76966	-0.563544	-138.143
chr3	177061330	177062063	734	9	0.0931436	0.891387	-0.798243	-138.106
chr3	52143663	52144271	609	8	0.093797	0.813004	-0.719207	-138.049
chr2	101066124	101066883	760	10	0.193432	0.87447	-0.681039	-138.044
chr21	34804390	34805294	905	12	0.199702	0.833744	-0.634042	-138.043
chr3	31813275	31814824	1550	17	0.222427	0.781152	-0.558725	-138.041
chr1	117117653	117119133	1481	14	0.192726	0.758309	-0.565583	-137.966
chr6	53482465	53483484	1020	8	0.0387534	0.779768	-0.741015	-137.958
chr19	52801427	52801757	331	12	0.197421	0.854274	-0.656852	-137.953
chr16	47080285	47081937	1653	18	0.26475	0.80022	-0.53547	-137.949
chr3	156821262	156823422	2161	15	0.144159	0.671461	-0.527302	-137.943
chr6	15907529	15908437	909	11	0.135998	0.798064	-0.662066	-137.853
chr9	126139496	126139733	238	9	0.121389	0.841795	-0.720406	-137.819
chr7	1855332	1856223	892	33	0.284697	0.748533	-0.463836	-137.815
chr7	8183301	8184155	855	12	0.107562	0.77737	-0.669808	-137.813
chr16	2556217	2556707	491	17	0.267392	0.907016	-0.639624	-137.794
chr14	91871595	91872153	559	16	0.207561	0.75786	-0.550299	-137.699
chr14	69279006	69281132	2127	15	0.0779558	0.58089	-0.502934	-137.697
chr5	176859252	176859887	636	17	0.16922	0.608585	-0.439365	-137.585
chr8	96187769	96188799	1031	14	0.192651	0.76726	-0.574609	-137.53
chr17	44857843	44858391	549	17	0.190157	0.800618	-0.610461	-137.527
chr10	101735519	101736368	850	8	0.015841	0.740508	-0.724667	-137.491
chr6	31094556	31095185	630	10	0.0880001	0.741101	-0.653101	-137.376
chr18	52803116	52804001	886	11	0.166481	0.818813	-0.652332	-137.351
chr3	196474740	196476776	2037	20	0.278168	0.770414	-0.492246	-137.346
chr11	64738125	64738669	545	12	0.109153	0.77416	-0.665007	-137.31
chr22	24188936	24189381	446	13	0.0789874	0.676525	-0.597537	-137.262
chr6	139590096	139590990	895	12	0.144164	0.789266	-0.645102	-137.247
chr3	67055633	67057654	2022	11	0.0678321	0.774182	-0.70635	-137.237
chr10	76986116	76987210	1095	14	0.148199	0.765121	-0.616922	-137.177
chr9	37410666	37411367	702	12	0.0519112	0.714461	-0.66255	-137.151
chr9	123336654	123337438	785	11	0.270977	0.895688	-0.624711	-137.134
chr6	13425570	13426729	1160	15	0.258563	0.792113	-0.53355	-137.129
chr14	93026263	93026807	545	9	0.143543	0.935218	-0.791675	-137.095
chr12	11982729	11983648	920	10	0.162102	0.8155	-0.653398	-137.039
chr7	129176076	129176469	394	11	0.0634376	0.751805	-0.688368	-137.008
chr6	149587405	149587863	459	10	0.11933	0.835162	-0.715832	-136.984
chr17	3863518	3864505	988	28	0.26562	0.636827	-0.371208	-136.974
chr11	117679568	117679844	277	10	0.117086	0.802416	-0.68533	-136.918
chr16	23981019	23981991	973	9	0.188457	0.89072	-0.702264	-136.911
chr10	129827226	129827758	533	11	0.13913	0.876856	-0.737726	-136.904
chr15	90589266	90590368	1103	16	0.0833458	0.586003	-0.502657	-136.888
chr6	149657287	149660130	2844	12	0.159812	0.830118	-0.670306	-136.722
chr4	8231784	8232157	374	11	0.162473	0.848696	-0.686222	-136.709
chr4	151897777	151898139	363	7	0.12094	0.868696	-0.747756	-136.69
chr19	45666542	45666767	226	14	0.265309	0.84449	-0.579181	-136.537
chr14	64676668	64677263	596	28	0.282056	0.826571	-0.544515	-136.469
chr8	134161817	134162260	444	10	0.226933	0.927531	-0.700598	-136.374
chr2	235319569	235320102	534	11	0.140016	0.894098	-0.754082	-136.365
chr12	57070746	57071788	1043	8	0.132112	0.843191	-0.711079	-136.273
chr16	11726411	11726921	511	15	0.264405	0.876012	-0.611607	-136.249
chr17	8795069	8795448	380	17	0.293433	0.844846	-0.551412	-136.248
chr14	91837545	91838187	643	15	0.219351	0.804828	-0.585477	-136.216
chr4	154452881	154454200	1320	11	0.224825	0.869787	-0.644962	-136.171
chr9	73025776	73026249	474	12	0.0984889	0.758341	-0.659852	-136.167
chr16	23973294	23973959	666	7	0.0794736	0.882286	-0.802812	-136.117
chr12	11974856	11975100	245	10	0.172061	0.878472	-0.706411	-136.087
chr2	20529178	20530031	854	8	0.152329	0.855916	-0.703587	-136.077
chr4	82572223	82574369	2147	9	0.160469	0.794818	-0.634349	-136.053
chr3	187965654	187966652	999	12	0.174161	0.809313	-0.635151	-136.039
chr16	29845404	29845768	365	5	0.202479	0.951663	-0.749184	-135.913
chr4	2944549	2944928	380	17	0.296769	0.834955	-0.538186	-135.827
chr15	40846279	40847957	1679	10	0.109578	0.858507	-0.748929	-135.783
chr7	21488425	21491003	2579	16	0.266668	0.835537	-0.568869	-135.698
chr5	96015366	96015950	585	8	0.176268	0.892944	-0.716676	-135.69
chr5	64204282	64205455	1174	10	0.257333	0.915975	-0.658642	-135.605
chr2	208089590	208090752	1163	15	0.0837541	0.62084	-0.537086	-135.578
chr3	122345067	122346425	1359	17	0.227163	0.85656	-0.629397	-135.545
chr1	227948323	227949432	1110	15	0.265878	0.896824	-0.630946	-135.529
chr3	128837209	128838429	1221	16	0.233581	0.811281	-0.5777	-135.471
chr12	65009159	65009884	726	12	0.100461	0.761155	-0.660694	-135.376
chr12	104880437	104880806	370	8	0.0645258	0.777089	-0.712563	-135.371
chr1	25258478	25258678	201	19	0.283971	0.681007	-0.397036	-135.342
chr16	67824976	67826048	1073	16	0.297852	0.912737	-0.614884	-135.32
chr19	14711933	14712181	249	7	0.129846	0.889581	-0.759735	-135.274
chr13	23910619	23910913	295	7	0.0490663	0.873083	-0.824017	-135.204
chr1	206910452	206912118	1667	17	0.203565	0.691973	-0.488408	-135.083
chr9	123664224	123664781	558	10	0.0226353	0.680338	-0.657703	-135.05
chr12	104887933	104888708	776	14	0.0741562	0.687968	-0.613812	-135.005
chr8	22577189	22577762	574	10	0.108823	0.821524	-0.712701	-135
chr3	52303865	52304440	576	13	0.0281007	0.584424	-0.556324	-135
chr1	16405924	16406252	329	9	0.123731	0.840392	-0.716662	-134.845
chr6	7638007	7638645	639	9	0.102575	0.830661	-0.728086	-134.836
chr10	63812764	63813249	486	6	0.106356	0.852335	-0.745979	-134.796
chr16	2536386	2536931	546	15	0.189023	0.782731	-0.593708	-134.721
chr13	43614420	43615180	761	11	0.0990672	0.806574	-0.707506	-134.71
chr5	179372820	179373231	412	16	0.199671	0.838631	-0.63896	-134.7
chr21	35938066	35938458	393	10	0.103716	0.864619	-0.760903	-134.663
chr20	35474990	35475562	573	19	0.223024	0.742718	-0.519694	-134.631
chr17	3476414	3477090	677	11	0.0806223	0.770367	-0.689744	-134.586
chr1	27818713	27820275	1563	16	0.271321	0.806712	-0.535391	-134.565
chr20	5801880	5802088	209	10	0.195794	0.84824	-0.652446	-134.558
chr5	55617194	55618113	920	12	0.288309	0.932869	-0.644561	-134.556
chr16	9054309	9055208	900	17	0.145893	0.670032	-0.524139	-134.496
chr6	156348448	156349735	1288	17	0.207834	0.766687	-0.558854	-134.471
chr16	53119031	53120266	1236	11	0.145785	0.82708	-0.681295	-134.455
chr2	10518944	10519325	382	8	0.100133	0.882176	-0.782043	-134.44
chr7	130784748	130785670	923	13	0.134997	0.779625	-0.644628	-134.419
chr10	99253806	99254797	992	9	0.155734	0.850011	-0.694277	-134.395
chr1	25041494	25041879	386	8	0.0447751	0.847503	-0.802728	-134.356
chr1	179842126	179842563	438	7	0.0781215	0.847307	-0.769186	-134.306
chr2	64292883	64293608	726	8	0.0920465	0.861644	-0.769598	-134.244
chr3	99658157	99659710	1554	7	0.0890104	0.896501	-0.80749	-134.219
chr2	9850294	9850813	520	8	0.133536	0.902976	-0.769439	-134.197
chr3	31889693	31890024	332	6	0.121408	0.910143	-0.788735	-134.154
chr3	44100440	44101918	1479	13	0.103414	0.680269	-0.576854	-134.147
chr2	46131419	46131859	441	10	0.155107	0.848729	-0.693622	-134.117
chr20	4799710	4800392	683	13	0.174825	0.800842	-0.626017	-134.107
chr2	232032486	232033742	1257	10	0.0778967	0.761376	-0.68348	-134.03
chr18	74682416	74683560	1145	14	0.143319	0.751552	-0.608233	-134.017
chr3	195822350	195823171	822	13	0.293796	0.861977	-0.568181	-134
chr2	235361220	235362860	1641	18	0.191551	0.757523	-0.565972	-133.948
chr18	53106896	53107499	604	16	0.213787	0.744142	-0.530355	-133.92
chr2	109245368	109245730	363	7	0.0665342	0.846558	-0.780024	-133.749
chr14	102273482	102275173	1692	14	0.251399	0.903268	-0.651869	-133.743
chr16	10821813	10822507	695	16	0.0917808	0.693604	-0.601823	-133.716
chr20	35273116	35273539	424	8	0.0771493	0.862537	-0.785388	-133.685
chr16	31367775	31368393	619	21	0.25301	0.753294	-0.500284	-133.673
chr1	202546678	202547919	1242	10	0.240984	0.903536	-0.662553	-133.632
chr17	18138823	18139505	683	15	0.264308	0.87007	-0.605762	-133.632
chr11	47412390	47412861	472	11	0.0979867	0.738456	-0.64047	-133.6
chr15	77796623	77797171	549	11	0.204609	0.841848	-0.637239	-133.541
chr8	38223582	38224751	1170	12	0.256682	0.8663	-0.609618	-133.524
chr3	195310627	195311548	922	19	0.146039	0.730779	-0.58474	-133.514
chr12	6921582	6922195	614	16	0.179248	0.750127	-0.570879	-133.497
chr16	88727140	88728134	995	16	0.256889	0.860441	-0.603552	-133.477
chr10	63752758	63754367	1610	15	0.13379	0.713017	-0.579227	-133.383
chr6	149851561	149852144	584	10	0.211838	0.917476	-0.705638	-133.382
chr4	99406691	99407558	868	12	0.27223	0.882428	-0.610198	-133.265
chr5	173172611	173173336	726	12	0.204031	0.842164	-0.638133	-133.218
chr14	103401994	103403110	1117	16	0.229943	0.813454	-0.583511	-133.174
chr1	145501245	145501949	705	13	0.102608	0.705295	-0.602687	-133.15
chr10	73835906	73836962	1057	11	0.173454	0.821757	-0.648303	-133.136
chr2	122290003	122291214	1212	12	0.19936	0.756257	-0.556897	-133.087
chr20	55008611	55009262	652	8	0.206529	0.906743	-0.700214	-133.057
chr16	87911886	87912174	289	12	0.136388	0.878194	-0.741806	-132.988
chr16	12389257	12390156	900	11	0.148711	0.79642	-0.647709	-132.92
chr1	89457104	89457641	538	22	0.214603	0.727708	-0.513105	-132.87
chr6	30704874	30705144	271	17	0.256294	0.760477	-0.504182	-132.865
chr10	121463180	121463448	269	10	0.0526537	0.790867	-0.738213	-132.853
chrY	23058018	23060412	2395	16	0.0612258	0.708922	-0.647696	-132.843
chr20	18189880	18190344	465	14	0.206181	0.767271	-0.561091	-132.838
chr1	118213503	118214254	752	17	0.286851	0.822561	-0.53571	-132.83
chr1	2242528	2242984	457	12	0.100714	0.736707	-0.635993	-132.829
chr14	23352028	23353894	1867	23	0.265046	0.745536	-0.480489	-132.788
chr18	53201479	53203785	2307	13	0.213714	0.854999	-0.641285	-132.757
chr12	118313046	118313707	662	18	0.17346	0.709709	-0.536249	-132.726
chr2	203250118	203250321	204	12	0.200184	0.895277	-0.695093	-132.709
chr15	70527368	70528531	1164	7	0.170333	0.880417	-0.710084	-132.654
chr1	87398037	87399892	1856	10	0.2538	0.916769	-0.662969	-132.424
chr15	77710501	77711325	825	10	0.038327	0.704936	-0.666609	-132.341
chr20	30313324	30313548	225	11	0.194138	0.840194	-0.646056	-132.339
chr6	4879597	4880274	678	10	0.0169788	0.728222	-0.711243	-132.222
chr17	54971000	54971326	327	9	0.253457	0.894869	-0.641413	-132.179
chr2	230861643	230862450	808	11	0.224178	0.861331	-0.637153	-132.162
chr10	72274325	72275039	715	10	0.266867	0.932065	-0.665198	-132.113
chr22	42804810	42805029	220	7	0.0203415	0.847927	-0.827586	-132.089
chrX	41311848	41312770	923	16	0.247166	0.868669	-0.621503	-132.01
chr1	234807309	234808292	984	12	0.194809	0.903783	-0.708974	-131.904
chr12	46568513	46569307	795	12	0.154308	0.813974	-0.659667	-131.886
chr1	40685284	40686717	1434	11	0.234202	0.902799	-0.668597	-131.885
chr19	38525520	38526157	638	11	0.136965	0.776668	-0.639703	-131.862
chr8	61870256	61870941	686	11	0.137014	0.854244	-0.71723	-131.858
chr18	77174792	77175136	345	14	0.270043	0.857783	-0.587741	-131.822
chr1	32719856	32720514	659	14	0.232601	0.807528	-0.574926	-131.799
chr10	45958968	45959722	755	10	0.287347	0.886005	-0.598659	-131.672
chr10	33321055	33322063	1009	12	0.135881	0.802382	-0.666501	-131.558
chr1	8433940	8434604	665	11	0.161932	0.833419	-0.671487	-131.525
chr13	114868314	114868726	413	16	0.218065	0.890024	-0.671959	-131.417
chr9	37375872	37376979	1108	13	0.14497	0.72235	-0.57738	-131.331
chr21	43290183	43290753	571	12	0.204759	0.932055	-0.727296	-131.285
chr11	65903251	65903594	344	12	0.161946	0.833931	-0.671985	-131.284
chr12	100575513	100576264	752	11	0.152839	0.856031	-0.703192	-131.273
chr1	167746500	167746857	358	6	0.0311836	0.835024	-0.803841	-131.162
chr12	26424675	26425382	708	16	0.211972	0.799869	-0.587897	-131.11
chr14	100631677	100632038	362	27	0.293914	0.763919	-0.470005	-131.067
chr5	139508088	139508446	359	6	0.0673163	0.908031	-0.840715	-131.063
chr13	29025969	29026367	399	8	0.101207	0.793554	-0.692347	-131.045
chr22	39423566	39424382	817	14	0.239507	0.931403	-0.691896	-130.907
chr8	125617931	125618998	1068	14	0.0865358	0.618603	-0.532068	-130.82
chr3	30688554	30689882	1329	14	0.204156	0.763405	-0.559249	-130.787
chr16	50633363	50633676	314	7	0.0920778	0.856777	-0.764699	-130.781
chr4	57139509	57140785	1277	10	0.210014	0.866275	-0.656261	-130.744
chr8	144425665	144426157	493	18	0.198516	0.746943	-0.548427	-130.6
chr8	135642443	135643431	989	7	0.109903	0.901925	-0.792022	-130.576
chr12	110419172	110419613	442	7	0.149034	0.953542	-0.804508	-130.554
chr20	61275492	61276022	531	15	0.294812	0.833921	-0.539109	-130.495
chr3	99727965	99729159	1195	6	0.0884767	0.889107	-0.80063	-130.429
chr13	41154102	41156443	2342	14	0.141854	0.696504	-0.55465	-130.379
chr11	130030702	130031660	959	17	0.09663	0.612343	-0.515713	-130.253
chr5	133265375	133265798	424	8	0.0509108	0.80223	-0.751319	-130.206
chr1	151798520	151799072	553	13	0.0631806	0.629321	-0.56614	-130.168
chr19	2139823	2140322	500	16	0.135132	0.650788	-0.515656	-130.166
chr2	16168565	16169083	519	11	0.206158	0.834889	-0.628731	-130.048
chr1	2178398	2178783	386	8	0.0374884	0.744577	-0.707088	-129.996
chr3	5094734	5095870	1137	12	0.147266	0.764613	-0.617346	-129.935
chr20	52280865	52281668	804	14	0.234076	0.884209	-0.650133	-129.928
chr13	24363738	24364392	655	9	0.0682742	0.83474	-0.766466	-129.91
chr9	128199004	128199868	865	17	0.2445	0.831092	-0.586592	-129.802
chr6	8183215	8183837	623	9	0.00638374	0.707159	-0.700775	-129.78
chr21	47754172	47754864	693	12	0.0929721	0.802028	-0.709056	-129.736
chr3	195266524	195267358	835	13	0.111085	0.684725	-0.57364	-129.664
chr9	129601882	129602550	669	13	0.180926	0.843472	-0.662546	-129.599
chr16	46916019	46916646	628	8	0.149848	0.865988	-0.71614	-129.565
chr10	12284145	12284812	668	17	0.191739	0.810932	-0.619193	-129.541
chr12	108963569	108964031	463	10	0.096518	0.801557	-0.705039	-129.384
chr12	132565132	132566093	962	23	0.258993	0.863665	-0.604672	-129.308
chr11	34244365	34244840	476	12	0.135964	0.814413	-0.678449	-129.235
chr12	111194842	111195186	345	12	0.234644	0.940956	-0.706312	-129.225
chr16	70451983	70452759	777	16	0.184834	0.704836	-0.520002	-129.191
chr12	10241711	10243005	1295	15	0.169802	0.778993	-0.609191	-129.174
chr7	102059924	102060840	917	19	0.246894	0.684376	-0.437481	-129.122
chr1	1610945	1611162	218	8	0.14703	0.880467	-0.733437	-129.112
chr14	89859274	89859503	230	10	0.0638902	0.76197	-0.69808	-129.061
chr12	53612703	53613077	375	11	0.136775	0.801417	-0.664642	-129.056
chr1	230284457	230285351	895	13	0.122984	0.761575	-0.638591	-128.931
chr4	2798790	2799751	962	17	0.208536	0.662511	-0.453975	-128.928
chr7	101513968	101514313	346	8	0.0660243	0.838314	-0.77229	-128.864
chr21	45120748	45121374	627	15	0.220768	0.816406	-0.595638	-128.856
chr3	53050551	53051910	1360	7	0.22311	0.924887	-0.701777	-128.845
chr19	47224071	47224967	897	17	0.298408	0.829514	-0.531106	-128.843
chr22	25849128	25849784	657	9	0.247028	0.880566	-0.633538	-128.82
chr12	46610358	46611222	865	14	0.219726	0.823013	-0.603287	-128.767
chr2	25656726	25657421	696	9	0.0720593	0.803716	-0.731657	-128.739
chr20	46050888	46051460	573	13	0.214745	0.834836	-0.620091	-128.669
chr19	38445029	38445633	605	13	0.100369	0.704341	-0.603972	-128.656
chr16	23948259	23948635	377	5	0.221929	0.963171	-0.741242	-128.654
chr22	47166182	47166645	464	12	0.0870365	0.730153	-0.643116	-128.608
chr6	168191717	168192891	1175	19	0.272222	0.770801	-0.49858	-128.573
chr5	40440459	40441725	1267	8	0.077506	0.805251	-0.727745	-128.573
chr3	72424329	72425867	1539	11	0.0909105	0.666841	-0.575931	-128.46
chr11	78006116	78006758	643	7	0.162229	0.944233	-0.782004	-128.426
chr6	13268263	13269376	1114	13	0.111442	0.718742	-0.6073	-128.375
chr2	227768788	227769859	1072	20	0.210719	0.7313	-0.520581	-128.3
chr6	119043773	119045498	1726	12	0.221901	0.809911	-0.588011	-128.271
chr10	101758587	101759518	932	14	0.206626	0.868862	-0.662236	-128.258
chr14	89914246	89914833	588	15	0.116665	0.651748	-0.535083	-128.242
chr16	3905929	3907411	1483	14	0.147163	0.636406	-0.489243	-128.226
chr19	18819541	18820059	519	16	0.250897	0.801121	-0.550224	-128.214
chr14	61972659	61973244	586	8	0.160838	0.836566	-0.675727	-128.204
chr7	28189767	28190969	1203	15	0.139242	0.697209	-0.557968	-128.156
chr16	10562594	10563625	1032	9	0.211332	0.873234	-0.661901	-128.129
chr14	103364000	103365038	1039	19	0.269355	0.833552	-0.564197	-128.115
chr3	48275014	48275742	729	15	0.265935	0.88428	-0.618345	-128.087
chr18	3279754	3280627	874	19	0.149365	0.6313	-0.481935	-128.064
chr5	138749586	138750287	702	10	0.243962	0.849786	-0.605824	-128.03
chr5	150597375	150598942	1568	14	0.255622	0.836311	-0.580689	-127.999
chr14	68829174	68829592	419	13	0.186269	0.860858	-0.674589	-127.991
chr6	90317442	90317768	327	8	0.102433	0.859904	-0.757471	-127.963
chr9	95426748	95427305	558	10	0.0915513	0.756062	-0.664511	-127.963
chr10	73987585	73989550	1966	12	0.107473	0.681493	-0.57402	-127.957
chr1	39291236	39291758	523	9	0.0365183	0.768259	-0.73174	-127.853
chr11	13387600	13389004	1405	12	0.105267	0.755057	-0.649791	-127.806
chr19	1238555	1238930	376	15	0.096878	0.605325	-0.508447	-127.803
chr4	6940681	6941167	487	15	0.148677	0.619288	-0.470611	-127.751
chr2	106393707	106394382	676	12	0.00834313	0.511556	-0.503213	-127.718
chr8	128814483	128815296	814	11	0.213101	0.871955	-0.658855	-127.709
chr6	24950339	24951703	1365	11	0.167456	0.794576	-0.627121	-127.613
chr17	36512946	36513589	644	7	0.0550426	0.834522	-0.779479	-127.467
chr21	36368731	36369069	339	7	0.0220952	0.830468	-0.808373	-127.464
chr11	46375207	46375860	654	13	0.23736	0.804491	-0.567131	-127.458
chr6	152098891	152099250	360	12	0.152079	0.795063	-0.642984	-127.415
chr2	25965263	25966039	777	10	0.125056	0.883743	-0.758686	-127.272
chr14	68974262	68974753	492	10	0.137216	0.915857	-0.77864	-127.233
chr5	170794839	170795272	434	13	0.132348	0.707667	-0.575319	-127.135
chr5	133255116	133255483	368	7	0.0600226	0.841845	-0.781822	-127.065
chr9	33106644	33108070	1427	14	0.0962767	0.660465	-0.564188	-127.051
chr8	6350960	6351658	699	11	0.10308	0.823884	-0.720804	-127.03
chr12	118582586	118583905	1320	16	0.228952	0.847452	-0.6185	-127.017
chr3	196502653	196503348	696	14	0.200066	0.762474	-0.562408	-126.981
chr11	122625841	122626967	1127	20	0.279633	0.811998	-0.532365	-126.926
chr6	154534451	154535552	1102	9	0.203882	0.855937	-0.652055	-126.901
chr5	173124715	173125361	647	10	0.0319673	0.648753	-0.616786	-126.898
chr12	75890412	75890959	548	6	0.115329	0.887485	-0.772156	-126.876
chr19	36872027	36873244	1218	12	0.177017	0.782946	-0.605929	-126.872
chr1	25248601	25248987	387	7	0.0755504	0.881528	-0.805978	-126.804
chr2	10168517	10169230	714	20	0.235013	0.808348	-0.573336	-126.771
chr14	69858444	69860115	1672	16	0.099522	0.593606	-0.494084	-126.767
chr9	130658410	130658908	499	11	0.22431	0.83582	-0.61151	-126.712
chr8	100315323	100316469	1147	12	0.261224	0.927527	-0.666303	-126.662
chr16	89651539	89652035	497	16	0.208658	0.759602	-0.550944	-126.643
chr22	50884082	50884508	427	8	0.0584464	0.803079	-0.744633	-126.626
chr2	10465334	10465757	424	13	0.239286	0.827804	-0.588518	-126.586
chr21	35965215	35966382	1168	8	0.207561	0.854228	-0.646666	-126.486
chr5	56157172	56157899	728	11	0.148973	0.827313	-0.67834	-126.482
chr11	68301590	68302340	751	7	0.0674084	0.838512	-0.771103	-126.461
chr22	38314600	38315044	445	12	0.153754	0.794487	-0.640734	-126.457
chr7	134679481	134681506	2026	10	0.182357	0.861734	-0.679377	-126.449
chr6	91194266	91195048	783	10	0.123399	0.776256	-0.652857	-126.433
chr14	105794855	105795537	683	18	0.26711	0.86787	-0.60076	-126.274
chr12	110487130	110487906	777	18	0.211465	0.747638	-0.536173	-126.165
chr2	9802972	9804292	1321	11	0.176885	0.826859	-0.649974	-126.139
chr20	25299699	25300622	924	15	0.28858	0.815913	-0.527333	-126.121
chr10	75659668	75660002	335	9	0.0240194	0.73721	-0.71319	-126.046
chr20	20180123	20180515	393	11	0.0894844	0.723457	-0.633973	-125.953
chr9	136722242	136722839	598	13	0.24214	0.870569	-0.62843	-125.944
chr12	110723947	110724917	971	13	0.203192	0.828793	-0.625601	-125.923
chr2	42415120	42415790	671	9	0.243991	0.905283	-0.661293	-125.901
chr11	75590899	75591700	802	16	0.256721	0.850308	-0.593587	-125.89
chr1	183957694	183958582	889	10	0.0754311	0.790947	-0.715516	-125.882
chr16	17468426	17469373	948	8	0.0801492	0.785836	-0.705687	-125.816
chr14	23218282	23219566	1285	11	0.152697	0.81299	-0.660292	-125.786
chr18	9340343	9340984	642	9	0.100588	0.823289	-0.722701	-125.786
chr7	5276570	5277018	449	23	0.205733	0.708114	-0.502382	-125.751
chr5	53734386	53735098	713	8	0.197534	0.915295	-0.71776	-125.708
chr1	230312576	230313265	690	18	0.121443	0.661988	-0.540545	-125.695
chr12	110542466	110542850	385	6	0.0917483	0.869539	-0.777791	-125.634
chr15	86336099	86336889	791	16	0.167997	0.772666	-0.604669	-125.6
chr7	37457462	37458982	1521	18	0.197032	0.854535	-0.657503	-125.572
chr18	77560005	77560280	276	15	0.132848	0.629214	-0.496365	-125.485
chr10	121497343	121499813	2471	13	0.26604	0.893168	-0.627129	-125.35
chr9	282670	283860	1191	10	0.116012	0.739491	-0.623479	-125.331
chr6	34597893	34598284	392	9	0.292766	0.937279	-0.644513	-125.319
chr14	21738472	21738675	204	9	0.0867622	0.861362	-0.774599	-125.316
chr2	233440652	233441865	1214	16	0.277098	0.874783	-0.597685	-125.297
chr3	56819884	56820664	781	7	0.104981	0.926778	-0.821798	-125.241
chr4	6904252	6904500	249	12	0.167546	0.777294	-0.609749	-125.237
chr3	15085963	15087327	1365	12	0.103306	0.678244	-0.574938	-125.227
chr4	154397891	154399607	1717	13	0.172674	0.788391	-0.615717	-125.224
chr1	33259675	33259909	235	9	0.190785	0.882883	-0.692098	-125.219
chr6	36692409	36693504	1096	16	0.119752	0.596177	-0.476425	-125.218
chr12	104301467	104301912	446	10	0.101365	0.786167	-0.684803	-125.15
chr3	107508854	107509807	954	17	0.247264	0.89484	-0.647576	-125.143
chr1	40219336	40219892	557	8	0.140218	0.899767	-0.759548	-125.124
chr1	229460271	229461890	1620	18	0.261535	0.739501	-0.477966	-125.098
chr8	145060905	145061598	694	13	0.162345	0.745763	-0.583418	-124.935
chr18	53962464	53962985	522	7	0.161076	0.873563	-0.712487	-124.934
chr2	198130265	198131637	1373	14	0.162113	0.737274	-0.575161	-124.735
chr2	25907503	25908133	631	13	0.143956	0.787969	-0.644014	-124.687
chr3	56768889	56769929	1041	11	0.201537	0.863205	-0.661669	-124.664
chr16	12553580	12554606	1027	16	0.173156	0.761791	-0.588635	-124.633
chr1	118175818	118176839	1022	14	0.248833	0.826878	-0.578045	-124.617
chr12	111260426	111261289	864	15	0.265864	0.80211	-0.536246	-124.602
chr6	154940178	154940629	452	7	0.0463991	0.837732	-0.791333	-124.5
chr19	3361676	3362088	413	15	0.216899	0.756582	-0.539683	-124.407
chr14	93047565	93048554	990	14	0.218405	0.816808	-0.598403	-124.348
chr1	23437957	23439452	1496	10	0.157994	0.881775	-0.723781	-124.347
chr6	15905709	15907110	1402	15	0.193173	0.720965	-0.527792	-124.144
chr12	47756245	47759123	2879	12	0.250988	0.872563	-0.621575	-124.083
chr1	203449132	203450818	1687	13	0.211324	0.777995	-0.56667	-124.058
chr15	42298019	42298477	459	8	0.0858992	0.819628	-0.733729	-123.969
chr13	98998870	99000346	1477	15	0.271511	0.850868	-0.579357	-123.961
chr2	44996171	44996908	738	13	0.0644803	0.654321	-0.589841	-123.957
chr9	37406240	37407469	1230	17	0.257603	0.83368	-0.576076	-123.94
chr15	52798888	52799932	1045	10	0.109329	0.792239	-0.682911	-123.913
chr4	151262010	151262253	244	5	0.107434	0.913569	-0.806136	-123.868
chr11	75480725	75481449	725	15	0.124212	0.658573	-0.53436	-123.855
chr19	49856690	49857349	660	14	0.149388	0.740683	-0.591295	-123.844
chr6	7784606	7785382	777	9	0.102027	0.773003	-0.670975	-123.722
chr11	44963363	44964441	1079	15	0.262474	0.794821	-0.532347	-123.709
chr5	1497065	1497271	207	9	0.163769	0.877988	-0.714218	-123.703
chrX	41377268	41378926	1659	16	0.245075	0.841855	-0.59678	-123.698
chr11	118620185	118620636	452	7	0.066489	0.897123	-0.830634	-123.635
chr4	108955862	108956426	565	8	0.0897784	0.716275	-0.626497	-123.599
chr15	78463290	78463737	448	12	0.114517	0.746398	-0.631881	-123.563
chr6	143166979	143167910	932	17	0.128028	0.642778	-0.51475	-123.558
chr1	118202847	118203633	787	8	0.0796707	0.869916	-0.790245	-123.544
chr19	23591816	23592596	781	15	0.219195	0.80924	-0.590045	-123.533
chr16	29346259	29346784	526	13	0.202378	0.814652	-0.612274	-123.48
chr16	11886042	11887891	1850	13	0.279294	0.910491	-0.631197	-123.356
chr13	32613641	32615954	2314	15	0.2503	0.801604	-0.551305	-123.331
chr18	53502486	53503164	679	8	0.024758	0.760194	-0.735436	-123.318
chr2	61046709	61046955	247	12	0.0114359	0.549258	-0.537822	-123.223
chr9	37372942	37374476	1535	14	0.281016	0.835916	-0.5549	-123.219
chr7	18615075	18616240	1166	12	0.234542	0.840337	-0.605795	-123.212
chr7	150111432	150112301	870	8	0.229613	0.902735	-0.673121	-123.207
chrX	48791833	48793083	1251	18	0.256741	0.809114	-0.552373	-123.18
chr7	158563790	158564476	687	18	0.276952	0.882979	-0.606027	-123.117
chr22	38022739	38023161	423	13	0.24415	0.820737	-0.576587	-123.094
chr20	418157	418620	464	8	0.0286266	0.687205	-0.658578	-123.038
chr12	69545950	69546473	524	7	0.101502	0.887488	-0.785986	-122.93
chr19	12040972	12042160	1189	11	0.236314	0.772266	-0.535952	-122.93
chr16	87989148	87989726	579	13	0.241877	0.787664	-0.545786	-122.902
chr1	236650982	236651468	487	11	0.112887	0.76073	-0.647844	-122.884
chr2	106363902	106364621	720	12	0.147787	0.776723	-0.628936	-122.88
chr1	14087322	14087949	628	11	0.255819	0.844243	-0.588425	-122.879
chr14	100539875	100540578	704	12	0.14933	0.748244	-0.598914	-122.861
chr14	50412899	50413701	803	11	0.176106	0.83873	-0.662623	-122.846
chr17	80872987	80873306	320	20	0.251292	0.745482	-0.494191	-122.839
chr9	130785170	130786251	1082	15	0.223184	0.773895	-0.550711	-122.826
chr1	175162462	175163302	841	16	0.211528	0.74145	-0.529922	-122.815
chrX	154003930	154004797	868	15	0.163551	0.822768	-0.659217	-122.793
chr2	43400213	43400446	234	10	0.102364	0.832735	-0.730371	-122.766
chr5	142428170	142428431	262	8	0.120752	0.904586	-0.783835	-122.728
chr9	112860969	112861980	1012	8	0.156432	0.850874	-0.694442	-122.697
chr22	51171121	51171552	432	13	0.187215	0.824894	-0.637679	-122.65
chr15	66185315	66185579	265	6	0.102757	0.921208	-0.818451	-122.593
chr9	97714817	97715348	532	8	0.0204995	0.678865	-0.658365	-122.585
chr1	16263820	16264636	817	16	0.257285	0.805355	-0.54807	-122.559
chr8	41684808	41685485	678	15	0.150139	0.723944	-0.573805	-122.547
chr7	6066656	6067246	591	10	0.0764775	0.639394	-0.562916	-122.544
chr4	185238082	185238426	345	11	0.295792	0.905912	-0.610121	-122.494
chr3	59353799	59355269	1471	11	0.103401	0.742902	-0.639501	-122.434
chr14	105393625	105394512	888	16	0.243724	0.766311	-0.522587	-122.404
chr3	15429805	15431077	1273	12	0.268685	0.884777	-0.616091	-122.382
chr10	134367988	134368265	278	9	0.212951	0.864941	-0.651989	-122.34
chr16	86613	87085	473	9	0.131961	0.824666	-0.692705	-122.332
chr12	25220028	25220842	815	8	0.267136	0.918004	-0.650867	-122.315
chr17	62022693	62023063	371	11	0.0987581	0.720726	-0.621968	-122.295
chr10	437286	437902	617	11	0.172623	0.837394	-0.664771	-122.295
chr2	204744941	204745770	830	12	0.13812	0.858805	-0.720685	-122.248
chr2	136883723	136884115	393	10	0.0111982	0.556843	-0.545645	-122.238
chr12	56120801	56121098	298	10	0.0506078	0.71097	-0.660362	-122.21
chr14	105184056	105184298	243	18	0.240125	0.810948	-0.570824	-122.209
chr3	112695304	112695913	610	9	0.204125	0.829734	-0.625608	-122.056
chr22	40844001	40844256	256	14	0.265645	0.79227	-0.526624	-122.037
chr14	73276845	73277404	560	11	0.192604	0.843318	-0.650714	-121.965
chr9	117264790	117265371	582	9	0.049948	0.772385	-0.722437	-121.961
chr5	56021233	56022943	1711	12	0.19652	0.811067	-0.614546	-121.956
chr13	51372910	51374030	1121	9	0.0623531	0.73728	-0.674927	-121.934
chr16	69630262	69630576	315	13	0.168814	0.865731	-0.696917	-121.934
chr9	130855253	130856385	1133	13	0.0869116	0.671979	-0.585067	-121.923
chr16	14258643	14259368	726	7	0.238272	0.928686	-0.690414	-121.896
chr5	76372106	76372555	450	9	0.164379	0.899507	-0.735128	-121.882
chrX	15838251	15838880	630	11	0.12879	0.834194	-0.705404	-121.868
chr1	175289597	175290248	652	9	0.00863914	0.723852	-0.715213	-121.77
chr6	107981532	107982052	521	8	0.202564	0.898148	-0.695584	-121.759
chr2	128221913	128223145	1233	13	0.207661	0.910672	-0.703011	-121.757
chr16	28547750	28548699	950	18	0.264689	0.829808	-0.565119	-121.688
chr12	11865824	11867110	1287	11	0.206468	0.861085	-0.654617	-121.643
chr5	86489472	86490887	1416	8	0.149526	0.899954	-0.750428	-121.605
chr17	49175220	49176103	884	13	0.196257	0.812521	-0.616264	-121.571
chr20	20471638	20472778	1141	11	0.16745	0.812602	-0.645153	-121.563
chr4	2474936	2475485	550	13	0.200286	0.802974	-0.602688	-121.522
chr21	45337314	45338100	787	13	0.115617	0.635142	-0.519525	-121.521
chr2	64420659	64421343	685	8	0.0829541	0.776294	-0.69334	-121.511
chr6	167356343	167356870	528	12	0.203339	0.785952	-0.582614	-121.451
chr2	240172506	240172744	239	15	0.097303	0.622956	-0.525653	-121.362
chr17	40287938	40289151	1214	16	0.14034	0.698321	-0.557981	-121.36
chr1	114246726	114246935	210	7	0.0680956	0.919074	-0.850979	-121.343
chr1	25314550	25315321	772	11	0.0987364	0.656825	-0.558088	-121.329
chr7	73511296	73511598	303	8	0.110077	0.875132	-0.765055	-121.328
chr4	87898453	87899143	691	8	0.0922995	0.765868	-0.673568	-121.315
chr7	99220618	99221426	809	13	0.280109	0.881014	-0.600906	-121.299
chr6	7127975	7128869	895	10	0.11317	0.817771	-0.704601	-121.27
chr7	649737	650095	359	11	0.0285723	0.607492	-0.57892	-121.258
chrX	9867430	9868488	1059	25	0.281745	0.745563	-0.463818	-121.25
chr1	117190703	117191118	416	8	0.177461	0.875119	-0.697658	-121.239
chr10	121502481	121503897	1417	13	0.271152	0.85513	-0.583978	-121.158
chr1	40493781	40494402	622	6	0.12184	0.889571	-0.76773	-121.152
chr2	25545136	25545372	237	7	0.166619	0.900671	-0.734052	-121.014
chr13	74731605	74733117	1513	15	0.229825	0.858796	-0.62897	-120.943
chr17	80284713	80284913	201	10	0.103606	0.769762	-0.666156	-120.921
chr9	37580772	37581772	1001	10	0.0905009	0.786816	-0.696316	-120.91
chr15	69954370	69954994	625	7	0.0779011	0.836687	-0.758785	-120.834
chr6	71248029	71248920	892	8	0.078246	0.903792	-0.825546	-120.806
chr3	128531728	128532313	586	9	0.0163125	0.662222	-0.64591	-120.761
chr16	25105245	25106248	1004	12	0.0893034	0.661019	-0.571715	-120.747
chr22	23764173	23764830	658	8	0.113334	0.810087	-0.696753	-120.704
chr12	121258998	121259262	265	6	0.0384883	0.883186	-0.844697	-120.665
chr14	68869680	68871676	1997	11	0.0578303	0.660818	-0.602987	-120.644
chr1	40251315	40252301	987	16	0.283711	0.82971	-0.546	-120.635
chr10	125823547	125824300	754	17	0.16043	0.75106	-0.59063	-120.621
chr8	26430045	26430464	420	12	0.225709	0.838529	-0.61282	-120.619
chr9	136715984	136716378	395	9	0.145184	0.793887	-0.648703	-120.597
chr12	11880554	11881004	451	18	0.293905	0.788115	-0.49421	-120.588
chr12	108939169	108939721	553	10	0.192941	0.88412	-0.69118	-120.585
chr14	69821888	69822413	526	8	0.0729108	0.774492	-0.701582	-120.576
chr22	21099058	21099523	466	7	0.0541069	0.835632	-0.781525	-120.531
chr16	11187184	11187855	672	12	0.0568809	0.60864	-0.551759	-120.484
chr11	102175582	102177480	1899	10	0.0517678	0.660309	-0.608541	-120.463
chr15	42216201	42216991	791	11	0.178554	0.787551	-0.608997	-120.451
chr12	780906	782030	1125	17	0.299951	0.858765	-0.558814	-120.428
chr16	48466880	48467424	545	11	0.121562	0.735196	-0.613634	-120.404
chr22	26042726	26043499	774	11	0.201334	0.903658	-0.702324	-120.39
chr17	40604875	40605334	460	9	0.0265363	0.6537	-0.627163	-120.388
chr17	38598983	38599378	396	19	0.18121	0.544786	-0.363576	-120.328
chr16	88529551	88529960	410	14	0.291568	0.796661	-0.505093	-120.301
chr10	125160906	125162030	1125	11	0.186618	0.825078	-0.63846	-120.295
chr13	103622120	103622913	794	7	0.156846	0.897157	-0.740311	-120.227
chr13	114895612	114896191	580	14	0.183922	0.685526	-0.501604	-120.183
chr1	169065212	169065804	593	6	0.11654	0.888596	-0.772055	-120.134
chr9	139797094	139797327	234	10	0.0963423	0.726457	-0.630115	-120.116
chr14	64171758	64173083	1326	14	0.199325	0.781699	-0.582373	-120.113
chr10	126367420	126367720	301	10	0.0334677	0.699162	-0.665695	-120.106
chr4	26154932	26155544	613	7	0.0320173	0.790783	-0.758766	-120.053
chr14	75737411	75737677	267	7	0.0915719	0.846776	-0.755204	-119.981
chr16	50742060	50742811	752	12	0.23584	0.874499	-0.638659	-119.973
[truncated: 6,671 more rows]
