# Supplementary material for: Linking aberrant chromatin features in chronic lymphocytic leukemia to transcription factor networks
Source: Mol Syst Biol. 2019 May 22;15(5):e8339. doi: 10.15252/msb.20188339 (PMC6529931; doi:10.15252/msb.20188339)
Supplement: Supplementary file 6 — Dataet EV4 [file MSB-15-e8339-s006.xlsx]

## Sheet: ChIPseq_QC_metrics
Dataset_EV 4. Histone modification ChIPseq QC parameters, and use in ChromHMM and differential analysis
Sample	Antibody	Reads aligned	Non-duplicate reads aligned	NSC	NSC average	RSC	RSC average	Tag quality	Tag quality average	PBC	PBC average	FriP	FriP average	BP in beaks	BP in beaks average	Comment	Frip average (rescaled)	bp_in_peaks average (rescaled)	Used in ChromHMM	Used in DiffBind
CES_BK	H3	188340261	162492433	1.04351	0.99	2.09472	0.88	2	1.02	0.86	0.99					GOOD
CES_CX	H3	368919398	304060592	1.03874	0.98	3.34523	1.4	2	1.02	0.82	0.94					GOOD
CES_DT	H3	219832184	189872697	1.04504	0.99	2.99658	1.26	2	1.02	0.86	0.99					GOOD
CES_EM	H3	400437538	325539956	1.04148	0.99	2.8696	1.2	2	1.02	0.81	0.93					GOOD
CES_FG	H3	415172555	339498098	1.03552	0.98	3.04131	1.28	2	1.02	0.81	0.93					GOOD
CES_GN	H3	424234172	346310571	1.03916	0.98	2.90412	1.22	2	1.02	0.81	0.93					GOOD
CES_HA	H3	42402959	39903775	1.08531	1.03	1.95867	0.82	2	1.02	0.94	1.08					GOOD
CES_IO	H3	394642667	315215254	1.04436	0.99	2.42054	1.02	2	1.02	0.79	0.91					GOOD
CES_JK	H3	37447275	35247677	1.09945	1.04	2.22436	0.93	2	1.02	0.94	1.08					GOOD
CES_KL	H3	414479486	324014894	1.05236	1	2.67345	1.12	2	1.02	0.78	0.89					GOOD
CES_LM	H3	50989070	47638547	1.08234	1.02	2.23838	0.94	2	1.02	0.93	1.07					GOOD
CES_MA	H3	43839255	41011089	1.093	1.03	2.2789	0.96	2	1.02	0.93	1.07					GOOD
CES_NQ	H3	50470664	48128100	1.05134	1	1.50297	0.63	2	1.02	0.95	1.09					BAD (SC)
CES_OZ	H3	45836331	43403714	1.05721	1	1.77242	0.74	2	1.02	0.94	1.08					GOOD
CES_PP	H3	326656165	275995815	1.03946	0.98	2.88527	1.21	2	1.02	0.84	0.96					GOOD
CES_QP	H3	60301598	56796130	1.05812	1	1.85601	0.78	2	1.02	0.94	1.08					GOOD
CES_QU	H3	330200391	273923524	1.04485	0.99	3.2051	1.35	2	1.02	0.82	0.94					GOOD
CES_RC	H3	420196057	337141401	1.08593	1.03	1.46292	0.61	1	0.51	0.8	0.92					BAD (SC)
CES_RP	H3	60888481	57907828	1.04564	0.99	1.74413	0.73	2	1.02	0.95	1.09					GOOD
CES_TB	H3	47009191	44748433	1.05995	1	1.95451	0.82	2	1.02	0.95	1.09					GOOD
CES_TH	H3	323546735	269184225	1.04305	0.99	2.65994	1.12	2	1.02	0.83	0.95					GOOD
CES_VL	H3	47358457	44799612	1.06728	1.01	1.96137	0.82	2	1.02	0.94	1.08					GOOD
CES_WS	H3	45478724	43354444	1.05722	1	1.67317	0.7	2	1.02	0.95	1.09					GOOD
CES_WW	H3	409968444	329701621	1.04202	0.99	2.94269	1.24	2	1.02	0.8	0.92					GOOD
CES_XP	H3	236769254	194006815	1.07814	1.02	2.84266	1.19	2	1.02	0.81	0.93					GOOD
CES_YF	H3	65125633	61500563	1.04971	0.99	1.77061	0.74	2	1.02	0.94	1.08					GOOD
CES_ZV	H3	376956377	307292409	1.03994	0.98	3.02543	1.27	2	1.02	0.81	0.93					GOOD
CES_BK	H3K27ac	81477171	75007402	1.07446	1.01	3.50798	1.38	2	1	0.92	0.99	0.15	1.66	98384249	1.49	OK (HIGH)	1.6	1.45	yes	yes
CES_CX	H3K27ac	106917575	97357223	1.0706	1.01	3.27027	1.29	2	1	0.91	0.98	0.13	1.44	82907491	1.25	GOOD	1.38	1.22	yes	yes
CES_DT	H3K27ac	83812944	77978288	1.06748	1	2.63762	1.04	2	1	0.93	1.01	0.1	1.11	74238739	1.12	GOOD	1.06	1.09	yes	yes
CES_EM	H3K27ac	122906052	113223999	1.04999	0.99	2.49525	0.98	2	1	0.92	0.99	0.07	0.77	53067393	0.8	GOOD	0.75	0.78	yes	yes
CES_FG	H3K27ac	94391222	88444092	1.05194	0.99	2.81401	1.11	2	1	0.93	1.01	0.08	0.89	49648604	0.75	GOOD	0.85	0.73	yes	yes
CES_GN	H3K27ac	101212180	93842368	1.05948	1	3.14343	1.24	2	1	0.92	0.99	0.09	1	57235658	0.87	GOOD	0.96	0.84	yes	yes
CES_HA	H3K27ac	62590479	59005813	1.06159	1	2.10435	0.83	2	1	0.94	1.02	0.1	1.11	78407085	1.19	GOOD	1.06	1.16	yes	no
CES_IO	H3K27ac	110158945	101444939	1.05629	0.99	2.46387	0.97	2	1	0.92	0.99	0.08	0.89	60709280	0.92	GOOD	0.85	0.9	yes	yes
CES_JK	H3K27ac	81679855	76334647	1.0561	0.99	2.23061	0.88	2	1	0.93	1.01	0.09	1	79091561	1.2	GOOD	0.96	1.17	yes	no
CES_KL	H3K27ac	110289665	101009132	1.05968	1	2.58673	1.02	2	1	0.91	0.98	0.13	1.44	121007815	1.83	OK (HIGH)	1.38	1.78	yes	yes
CES_LM	H3K27ac	64795597	60939084	1.06473	1	2.29499	0.9	2	1	0.94	1.02	0.09	1	73641324	1.11	GOOD	0.96	1.09	yes	no
CES_MA	H3K27ac	63830567	59478571	1.08176	1.02	2.08649	0.82	2	1	0.93	1.01	0.16	1.77	150731932	2.28	BAD (HIGH)	1.7	2.22	no	no
CES_NQ	H3K27ac	59898778	56986194	1.05373	0.99	1.59827	0.63	2	1	0.95	1.03	0.03	0.33	23393770	0.35	BAD (SC)	0.32	0.34	no	no
CES_OZ	H3K27ac	53436728	50230482	1.06758	1	2.05211	0.81	2	1	0.93	1.01	0.06	0.66	42059749	0.64	OK (LOW)	0.64	0.62	yes	no
CES_PP	H3K27ac	110490513	100303036	1.06681	1	2.72424	1.07	2	1	0.9	0.97	0.16	1.77	123146396	1.86	OK (HIGH)	1.7	1.82	yes	yes
CES_QP	H3K27ac	53316413	50487559	1.06351	1	2.06127	0.81	2	1	0.94	1.02	0.04	0.44	26652354	0.4	BAD (FRIP/BP)	0.43	0.39	no	no
CES_QU	H3K27ac	104545631	95763394	1.06382	1	2.97599	1.17	2	1	0.91	0.98	0.07	0.77	44581255	0.67	GOOD	0.75	0.66	yes	yes
CES_RC	H3K27ac	112153837	102769145	1.05792	0.99	2.99753	1.18	2	1	0.91	0.98	0.09	1	60460385	0.91	GOOD	0.96	0.89	yes	yes
CES_RP	H3K27ac	54656156	51879118	1.06105	1	2.25598	0.89	2	1	0.94	1.02	0.05	0.55	24665010	0.37	BAD (FRIP/BP)	0.53	0.36	no	no
CES_TB	H3K27ac	66112089	62106867	1.06467	1	2.2953	0.9	2	1	0.93	1.01	0.09	1	61631773	0.93	GOOD	0.96	0.91	yes	no
CES_TH	H3K27ac	125607715	113965885	1.06083	1	2.81916	1.11	2	1	0.9	0.97	0.1	1.11	72426008	1.1	GOOD	1.06	1.07	yes	yes
CES_VL	H3K27ac	56141644	52797570	1.07052	1.01	2.33928	0.92	2	1	0.94	1.02	0.09	1	61365381	0.93	GOOD	0.96	0.9	yes	no
CES_WS	H3K27ac	56544621	53671659	1.05835	0.99	1.99013	0.78	2	1	0.94	1.02	0.05	0.55	34010074	0.51	OK (LOW)	0.53	0.5	yes	no
CES_WW	H3K27ac	109359631	100137985	1.05887	1	3.04917	1.2	2	1	0.91	0.98	0.09	1	57234057	0.87	GOOD	0.96	0.84	yes	yes
CES_XP	H3K27ac	75609927	69880047	1.09203	1.03	2.81826	1.11	2	1	0.92	0.99	0.12	1.33	89911785	1.36	GOOD	1.28	1.33	yes	yes
CES_YF	H3K27ac	46506311	44105484	1.07043	1.01	2.24184	0.88	2	1	0.94	1.02	0.06	0.66	34670832	0.52	OK (LOW)	0.64	0.51	yes	yes
CES_ZV	H3K27ac	113533927	104377049	1.05727	0.99	2.70763	1.07	2	1	0.91	0.98	0.07	0.77	50256113	0.76	GOOD	0.75	0.74	yes	yes
CES_BK	H3K27me3	75971328	71002579	1.05566	1	2.45774	1.13	2	1.02	0.93	1	0.21	2.27	247530779	1.93	OK (HIGH)	1.64	1.41	yes	yes
CES_CX	H3K27me3	133252474	122626442	1.04341	0.99	2.35358	1.08	2	1.02	0.92	0.99	0.14	1.51	201847361	1.57	GOOD	1.09	1.15	yes	yes
CES_DT	H3K27me3	79152951	74360590	1.05593	1	2.23385	1.02	2	1.02	0.93	1	0.12	1.3	149954653	1.17	GOOD	0.94	0.85	yes	yes
CES_EM	H3K27me3	123966789	114769450	1.04183	0.99	2.19721	1.01	2	1.02	0.92	0.99	0.07	0.76	109621368	0.85	OK (LOW)	0.55	0.62	yes	yes
CES_FG	H3K27me3	89776407	85227563	1.03705	0.98	2.02048	0.93	2	1.02	0.94	1.01	0.09	0.97	127629247	0.99	GOOD	0.7	0.73	yes	yes
CES_GN	H3K27me3	123343739	114358485	1.04205	0.99	2.21956	1.02	2	1.02	0.92	0.99	0.07	0.76	114327003	0.89	OK (LOW)	0.55	0.65	yes	yes
CES_HA	H3K27me3	39961912	38051683	1.07104	1.02	1.90127	0.87	2	1.02	0.95	1.02	0.01	0.11	21203531	0.17	BAD (FRIP/BP)	0.08	0.12	no	no
CES_IO	H3K27me3	92882379	86417842	1.05163	1	2.22274	1.02	2	1.02	0.93	1	0.16	1.73	203321231	1.58	GOOD	1.25	1.16	yes	yes
CES_JK	H3K27me3	46830272	44476048	1.06822	1.01	1.93715	0.89	2	1.02	0.94	1.01	0	0	6189766	0.05	BAD (FRIP/BP)	0	0.04	no	no
CES_KL	H3K27me3	113569123	103946352	1.05878	1.01	2.36069	1.08	2	1.02	0.91	0.98	0.15	1.62	190119507	1.48	GOOD	1.17	1.08	yes	yes
CES_LM	H3K27me3	55991021	52960830	1.05916	1.01	1.94344	0.89	2	1.02	0.94	1.01	0	0	4315634	0.03	BAD (FRIP/BP)	0	0.02	no	no
CES_MA	H3K27me3	48921257	46244216	1.07114	1.02	2.0215	0.93	2	1.02	0.94	1.01	0	0	2408453	0.02	BAD (FRIP/BP)	0	0.01	yes	no
CES_NQ	H3K27me3	59315761	56589021	1.04594	0.99	1.45549	0.67	1	0.51	0.95	1.02	0.02	0.22	39553290	0.31	BAD (SC)	0.16	0.23	no	no
CES_OZ	H3K27me3	49082384	46408527	1.06292	1.01	1.8921	0.87	2	1.02	0.94	1.01	0.08	0.86	99122253	0.77	OK (LOW)	0.62	0.56	yes	no
CES_PP	H3K27me3	111147431	102036307	1.05464	1	2.3828	1.09	2	1.02	0.91	0.98	0.29	3.13	382866494	2.98	BAD (HIGH)	2.26	2.18	no	yes
CES_QP	H3K27me3	52694191	50147907	1.05395	1	1.79203	0.82	2	1.02	0.95	1.02	0.01	0.11	22712237	0.18	BAD (FRIP/BP)	0.08	0.13	no	no
CES_QU	H3K27me3	124376740	113256157	1.05478	1	2.7126	1.24	2	1.02	0.91	0.98	0.15	1.62	232911062	1.82	GOOD	1.17	1.33	yes	yes
CES_RC	H3K27me3	132866485	121486247	1.05056	1	2.83069	1.3	2	1.02	0.91	0.98	0.15	1.62	225444270	1.76	GOOD	1.17	1.28	yes	yes
CES_RP	H3K27me3	48042269	46059240	1.04748	0.99	1.80785	0.83	2	1.02	0.95	1.02	0.09	0.97	113209024	0.88	OK (LOW)	0.7	0.64	yes	no
CES_TB	H3K27me3	68484990	64807128	1.04897	1	1.82321	0.84	2	1.02	0.94	1.01	0.03	0.32	43255432	0.34	BAD (FRIP/BP)	0.23	0.25	yes	no
CES_TH	H3K27me3	121111769	110925102	1.04945	1	2.98577	1.37	2	1.02	0.91	0.98	0.15	1.62	213768759	1.67	GOOD	1.17	1.22	yes	yes
CES_VL	H3K27me3	52011987	49358886	1.05614	1	1.94322	0.89	2	1.02	0.94	1.01	0.02	0.22	27236901	0.21	BAD (FRIP/BP)	0.16	0.16	yes	no
CES_WS	H3K27me3	60186118	57248139	1.04837	1	1.69791	0.78	2	1.02	0.95	1.02	0.01	0.11	18421183	0.14	BAD (FRIP/BP)	0.08	0.1	yes	no
CES_WW	H3K27me3	137968767	126141543	1.04242	0.99	2.74451	1.26	2	1.02	0.91	0.98	0.13	1.4	190287289	1.48	GOOD	1.01	1.08	yes	yes
CES_XP	H3K27me3	94507470	87733234	1.05996	1.01	2.58766	1.19	2	1.02	0.92	0.99	0.06	0.65	85799033	0.67	BAD (FRIP/BP)	0.47	0.49	yes	yes
CES_YF	H3K27me3	58881234	55635329	1.06185	1.01	2.05186	0.94	2	1.02	0.94	1.01	0.12	1.3	152695912	1.19	GOOD	0.94	0.87	yes	yes
CES_ZV	H3K27me3	113656010	104872314	1.05015	1	2.30934	1.06	2	1.02	0.92	0.99	0.17	1.84	239027092	1.86	GOOD	1.33	1.36	yes	yes
CES_BK	H3K36me3	78887914	73413341	1.05198	0.99	2.50568	1.15	2	1	0.93	1	0.26	1.15	317505447	1.25	GOOD	1.12	1.21	yes	yes
CES_CX	H3K36me3	93017118	86322692	1.0515	0.99	2.66237	1.23	2	1	0.92	0.99	0.29	1.29	336279884	1.32	GOOD	1.25	1.28	yes	yes
CES_DT	H3K36me3	87423440	81511187	1.06018	1	2.24648	1.04	2	1	0.93	1	0.22	0.98	238444557	0.94	GOOD	0.95	0.91	yes	yes
CES_EM	H3K36me3	101317664	94000606	1.0486	0.99	2.33476	1.08	2	1	0.92	0.99	0.22	0.98	246302473	0.97	GOOD	0.95	0.94	yes	yes
CES_FG	H3K36me3	77388961	73026426	1.0476	0.99	2.08906	0.96	2	1	0.94	1.01	0.3	1.33	319507199	1.26	GOOD	1.29	1.22	yes	yes
CES_GN	H3K36me3	100761427	93541258	1.05231	0.99	2.32875	1.07	2	1	0.92	0.99	0.28	1.24	310892290	1.22	GOOD	1.21	1.19	yes	yes
CES_HA	H3K36me3	41984008	40123486	1.06289	1	1.82656	0.84	2	1	0.95	1.02	0.18	0.8	184930393	0.73	GOOD	0.77	0.71	yes	no
CES_IO	H3K36me3	103489925	94794290	1.0612	1	2.25359	1.04	2	1	0.91	0.98	0.31	1.37	335493775	1.32	GOOD	1.33	1.28	yes	yes
CES_JK	H3K36me3	38614302	37024435	1.05831	1	1.77951	0.82	2	1	0.95	1.02	0.16	0.71	161732081	0.64	OK (LOW)	0.69	0.62	yes	no
CES_KL	H3K36me3	112975568	102874918	1.05895	1	2.53277	1.17	2	1	0.91	0.98	0.22	0.98	284555015	1.12	GOOD	0.95	1.09	yes	yes
CES_LM	H3K36me3	49989916	47654275	1.05511	1	1.80657	0.83	2	1	0.95	1.02	0.15	0.67	161885948	0.64	OK (LOW)	0.65	0.62	yes	no
CES_MA	H3K36me3	44638155	42495992	1.061	1	1.9673	0.91	2	1	0.95	1.02	0.05	0.22	63194625	0.25	BAD (SC)	0.22	0.24	no	no
CES_NQ	H3K36me3	48513022	46328030	1.05884	1	1.57379	0.73	2	1	0.95	1.02	0.18	0.8	208884151	0.82	BAD (SC)	0.77	0.8	no	no
CES_OZ	H3K36me3	48110711	45431126	1.06791	1.01	1.88512	0.87	2	1	0.94	1.01	0.18	0.8	190529411	0.75	GOOD	0.77	0.73	yes	no
CES_PP	H3K36me3	89382476	83322055	1.05001	0.99	2.57384	1.19	2	1	0.93	1	0.28	1.24	363054928	1.43	GOOD	1.21	1.39	yes	yes
CES_QP	H3K36me3	52190627	49520100	1.06152	1	1.75942	0.81	2	1	0.94	1.01	0.19	0.84	207712921	0.82	GOOD	0.82	0.79	yes	no
CES_QU	H3K36me3	88394152	82095878	1.05387	0.99	2.57639	1.19	2	1	0.92	0.99	0.21	0.93	267695492	1.05	GOOD	0.9	1.02	yes	yes
CES_RC	H3K36me3	93993604	87117204	1.05456	1	2.53537	1.17	2	1	0.92	0.99	0.29	1.29	359258228	1.41	GOOD	1.25	1.37	yes	yes
CES_RP	H3K36me3	59473591	56489895	1.05671	1	1.84506	0.85	2	1	0.94	1.01	0.22	0.98	228137494	0.9	GOOD	0.95	0.87	yes	no
CES_TB	H3K36me3	66935824	63289217	1.05467	1	1.81736	0.84	2	1	0.94	1.01	0.16	0.71	175245611	0.69	GOOD	0.69	0.67	yes	no
CES_TH	H3K36me3	134907409	121726091	1.05496	1	2.5391	1.17	2	1	0.9	0.97	0.28	1.24	354604915	1.39	GOOD	1.21	1.35	yes	yes
CES_VL	H3K36me3	54274903	51472544	1.05973	1	1.87775	0.87	2	1	0.94	1.01	0.15	0.67	173180653	0.68	OK (LOW)	0.65	0.66	yes	no
CES_WS	H3K36me3	57932667	54833802	1.06172	1	1.80575	0.83	2	1	0.94	1.01	0.16	0.71	178915671	0.7	GOOD	0.69	0.68	yes	no
CES_WW	H3K36me3	119335083	109159045	1.04818	0.99	2.36851	1.09	2	1	0.91	0.98	0.26	1.15	312147033	1.23	GOOD	1.12	1.19	yes	yes
CES_XP	H3K36me3	71120841	64384192	1.13274	1.07	2.65455	1.22	2	1	0.9	0.97	0.37	1.64	322303537	1.27	STRANGE (SC)	1.59	1.23	yes	yes
CES_YF	H3K36me3	75215146	70371427	1.06294	1	1.99704	0.92	2	1	0.93	1	0.21	0.93	230842033	0.91	GOOD	0.9	0.88	yes	yes
CES_ZV	H3K36me3	103180639	94637092	1.05892	1	2.44424	1.13	2	1	0.91	0.98	0.31	1.37	338945629	1.33	GOOD	1.33	1.29	yes	yes
CES_BK	H3K4me1	84527263	76707963	1.07997	0.98	3.94572	1.46	2	1.08	0.9	0.98	0.28	1.32	174541397	1.15	GOOD	1.29	1.13	yes	yes
CES_CX	H3K4me1	112591216	100529407	1.42223	1.29	0.855914	0.32	0	0	0.89	0.97	0.31	1.46	201354778	1.33	BAD (SC)	1.43	1.3	no	yes
CES_DT	H3K4me1	85012469	79059532	1.06435	0.97	2.64051	0.97	2	1.08	0.92	1	0.18	0.85	133922458	0.89	GOOD	0.83	0.86	yes	yes
CES_EM	H3K4me1	91290686	84328071	1.06131	0.96	2.84144	1.05	2	1.08	0.92	1	0.2	0.94	141931614	0.94	GOOD	0.92	0.92	yes	yes
CES_FG	H3K4me1	75101662	69217293	1.08376	0.98	3.64524	1.34	2	1.08	0.92	1	0.31	1.46	176121432	1.16	GOOD	1.43	1.14	yes	yes
CES_GN	H3K4me1	87349427	80505220	1.07156	0.97	4.63307	1.71	2	1.08	0.92	1	0.25	1.18	169493122	1.12	GOOD	1.15	1.09	yes	yes
CES_HA	H3K4me1	48030398	45110013	1.08404	0.98	2.33508	0.86	2	1.08	0.93	1.01	0.18	0.85	124385716	0.82	GOOD	0.83	0.8	yes	no
CES_IO	H3K4me1	98604834	89505044	1.40591	1.28	0.770781	0.28	0	0	0.9	0.98	0.27	1.27	191534318	1.27	BAD (SC)	1.24	1.24	no	yes
CES_JK	H3K4me1	41577791	38919423	1.10296	1	2.61301	0.96	2	1.08	0.93	1.01	0.19	0.9	128763918	0.85	GOOD	0.87	0.83	yes	no
CES_KL	H3K4me1	120139002	107702682	1.07099	0.97	2.98935	1.1	2	1.08	0.89	0.97	0.27	1.27	224420211	1.48	GOOD	1.24	1.45	yes	yes
CES_LM	H3K4me1	59192056	55485741	1.07105	0.97	2.18755	0.81	2	1.08	0.93	1.01	0.16	0.76	130176881	0.86	GOOD	0.74	0.84	yes	no
CES_MA	H3K4me1	41892893	38736503	1.12666	1.02	2.57944	0.95	2	1.08	0.92	1	0.25	1.18	163962454	1.08	GOOD	1.15	1.06	yes	no
CES_NQ	H3K4me1	55549883	52638623	1.06011	0.96	1.70641	0.63	2	1.08	0.94	1.03	0.07	0.33	57305624	0.38	STRANGE (SC)	0.32	0.37	yes	no
CES_OZ	H3K4me1	51623700	48330308	1.07854	0.98	2.22088	0.82	2	1.08	0.93	1.01	0.12	0.57	88731855	0.59	OK (LOW)	0.55	0.57	yes	no
CES_PP	H3K4me1	92346756	84632202	1.06186	0.96	3.19013	1.18	2	1.08	0.91	0.99	0.24	1.13	175939766	1.16	GOOD	1.1	1.14	yes	yes
CES_QP	H3K4me1	59913609	56132933	1.07643	0.98	2.21622	0.82	2	1.08	0.93	1.01	0.15	0.71	108422600	0.72	GOOD	0.69	0.7	yes	no
CES_QU	H3K4me1	92167105	84169610	1.07151	0.97	3.45905	1.28	2	1.08	0.91	0.99	0.21	0.99	146424040	0.97	GOOD	0.97	0.95	yes	yes
CES_RC	H3K4me1	101268873	92178205	1.06352	0.97	3.32856	1.23	2	1.08	0.91	0.99	0.23	1.09	172222835	1.14	GOOD	1.06	1.11	yes	yes
CES_RP	H3K4me1	68546638	64501271	1.06386	0.97	2.46375	0.91	2	1.08	0.94	1.03	0.14	0.66	102436937	0.68	OK (LOW)	0.64	0.66	yes	no
CES_TB	H3K4me1	76696064	71188238	1.07387	0.98	2.39838	0.88	2	1.08	0.92	1	0.22	1.04	186732014	1.23	GOOD	1.01	1.21	yes	no
CES_TH	H3K4me1	139140731	123487999	1.11664	1.01	2.80053	1.03	2	1.08	0.88	0.96	0.25	1.18	188461588	1.25	STRANGE (SC)	1.15	1.22	yes	yes
CES_VL	H3K4me1	58291091	54938014	1.06357	0.97	2.14947	0.79	2	1.08	0.94	1.03	0.12	0.57	95399115	0.63	OK (LOW)	0.55	0.62	yes	no
CES_WS	H3K4me1	76915171	72092270	1.05709	0.96	1.97469	0.73	2	1.08	0.93	1.01	0.13	0.61	119361928	0.79	OK (LOW)	0.6	0.77	yes	no
CES_WW	H3K4me1	103076569	92508230	1.081	0.98	3.85929	1.42	2	1.08	0.89	0.97	0.3	1.42	189377123	1.25	GOOD	1.38	1.22	yes	yes
CES_XP	H3K4me1	61355948	57426497	1.05775	0.96	3.50415	1.29	2	1.08	0.93	1.01	0.21	0.99	135305739	0.89	GOOD	0.97	0.87	yes	yes
CES_YF	H3K4me1	70349065	65035997	1.08383	0.98	2.41203	0.89	2	1.08	0.92	1	0.2	0.94	169005039	1.12	GOOD	0.92	1.09	yes	yes
CES_ZV	H3K4me1	103881160	93445636	1.07914	0.98	3.48811	1.29	2	1.08	0.89	0.97	0.28	1.32	188723201	1.25	GOOD	1.29	1.22	yes	yes
CES_BK	H3K4me3	72685372	67508898	1.06632	0.97	2.77255	1.03	2	1.02	0.92	1	0.09	1.12	56819707	1.38	GOOD	1.04	1.3	yes	yes
CES_CX	H3K4me3	108270160	99221003	1.04495	0.95	3.875	1.44	2	1.02	0.91	0.99	0.05	0.62	44830987	1.09	GOOD	0.58	1.02	yes	yes
CES_DT	H3K4me3	70545698	66138501	1.06726	0.97	2.56125	0.95	2	1.02	0.93	1.01	0.1	1.24	67331356	1.63	OK (HIGH)	1.15	1.54	yes	yes
CES_EM	H3K4me3	99556189	91728102	1.05975	0.96	2.80422	1.04	2	1.02	0.92	1	0.08	1	45210425	1.1	GOOD	0.92	1.03	yes	yes
CES_FG	H3K4me3	74662395	69429779	1.52632	1.39	2.3251	0.86	2	1.02	0.92	1	0.09	1.12	30178087	0.73	STRANGE (SC)	1.04	0.69	yes	yes
CES_GN	H3K4me3	91890930	84982923	1.06415	0.97	3.73118	1.39	2	1.02	0.92	1	0.08	1	33602522	0.82	GOOD	0.92	0.77	yes	yes
CES_HA	H3K4me3	44970298	42522880	1.07892	0.98	2.54854	0.95	2	1.02	0.94	1.02	0.06	0.75	29415973	0.71	GOOD	0.69	0.67	yes	no
CES_IO	H3K4me3	104253582	93622773	1.07983	0.98	3.11171	1.16	2	1.02	0.89	0.97	0.12	1.49	41710974	1.01	GOOD	1.38	0.95	yes	yes
CES_JK	H3K4me3	49316637	46857631	1.06514	0.97	2.20739	0.82	2	1.02	0.95	1.03	0.07	0.87	53266847	1.29	GOOD	0.81	1.21	yes	no
CES_KL	H3K4me3	125798102	112833319	1.06872	0.97	2.79258	1.04	2	1.02	0.89	0.97	0.1	1.24	53521411	1.3	GOOD	1.15	1.22	yes	yes
CES_LM	H3K4me3	48723792	45956828	1.07839	0.98	2.64162	0.98	2	1.02	0.94	1.02	0.05	0.62	26012881	0.63	OK (LOW)	0.58	0.59	yes	no
CES_MA	H3K4me3	50208784	47707369	1.06619	0.97	2.12827	0.79	2	1.02	0.95	1.03	0.05	0.62	37158094	0.9	OK (LOW)	0.58	0.85	yes	no
CES_NQ	H3K4me3	53223875	50067432	1.08143	0.98	2.05553	0.76	2	1.02	0.94	1.02	0.08	1	31083574	0.75	GOOD	0.92	0.71	yes	no
CES_OZ	H3K4me3	52634374	49753432	1.06581	0.97	2.05254	0.76	2	1.02	0.94	1.02	0.03	0.37	22768960	0.55	BAD (FRIP/BP)	0.35	0.52	no	no
CES_PP	H3K4me3	94068705	85458310	1.08009	0.98	3.21305	1.19	2	1.02	0.9	0.98	0.12	1.49	53112758	1.29	GOOD	1.38	1.21	yes	yes
CES_QP	H3K4me3	57014826	53481667	1.07446	0.98	2.28236	0.85	2	1.02	0.93	1.01	0.06	0.75	39742004	0.96	GOOD	0.69	0.91	yes	no
CES_QU	H3K4me3	89343593	82122231	1.07068	0.97	3.28697	1.22	2	1.02	0.91	0.99	0.07	0.87	28595793	0.69	OK (LOW)	0.81	0.65	yes	yes
CES_RC	H3K4me3	114152597	102921846	1.07299	0.98	3.21609	1.2	2	1.02	0.9	0.98	0.1	1.24	42479655	1.03	GOOD	1.15	0.97	yes	yes
CES_RP	H3K4me3	44094194	42165700	1.06161	0.97	2.21362	0.82	2	1.02	0.95	1.03	0.04	0.5	20287054	0.49	BAD (FRIP/BP)	0.46	0.46	no	no
CES_TB	H3K4me3	63623230	59856765	1.06466	0.97	2.37936	0.88	2	1.02	0.94	1.02	0.07	0.87	45206083	1.1	GOOD	0.81	1.03	yes	no
CES_TH	H3K4me3	121324782	105906055	1.08055	0.98	3.21667	1.2	2	1.02	0.87	0.94	0.14	1.74	41234957	1	OK (HIGH)	1.62	0.94	yes	yes
CES_VL	H3K4me3	53143669	49062528	1.11173	1.01	3.25392	1.21	2	1.02	0.92	1	0.12	1.49	41398729	1.01	GOOD	1.38	0.94	yes	no
CES_WS	H3K4me3	50527341	48253514	1.05329	0.96	1.84411	0.69	2	1.02	0.95	1.03	0.02	0.25	16239451	0.39	BAD (FRIP/BP)	0.23	0.37	no	no
CES_WW	H3K4me3	96017088	87643545	1.36114	1.24	1.13044	0.42	1	0.51	0.91	0.99	0.07	0.87	32557670	0.79	STRANGE (SC)	0.81	0.74	yes	yes
CES_XP	H3K4me3	96995834	87734733	1.07838	0.98	3.47596	1.29	2	1.02	0.9	0.98	0.14	1.74	81573134	1.98	OK (HIGH)	1.62	1.86	yes	yes
CES_YF	H3K4me3	59444209	55822489	1.07526	0.98	2.3421	0.87	2	1.02	0.93	1.01	0.07	0.87	58805831	1.43	GOOD	0.81	1.34	yes	yes
CES_ZV	H3K4me3	117225326	105127673	1.07671	0.98	3.14047	1.17	2	1.02	0.89	0.97	0.1	1.24	37879449	0.92	GOOD	1.15	0.86	yes	yes
CES_BK	H3K9ac	82888928	77610683	1.0533	0.99	2.48056	1.06	2	1	0.93	1	0.03	0.74	21722224	0.71	GOOD	0.71	0.68	yes	yes
CES_CX	H3K9ac	129128301	119054825	1.0348	0.97	2.40717	1.02	2	1	0.92	0.99	0.02	0.5	13262676	0.44	BAD (FRIP/BP)	0.47	0.41	no	yes
CES_DT	H3K9ac	92282065	86686446	1.04984	0.99	2.2902	0.97	2	1	0.93	1	0.05	1.24	44385173	1.46	GOOD	1.18	1.38	yes	yes
CES_EM	H3K9ac	101335578	94738734	1.04653	0.99	2.18992	0.93	2	1	0.93	1	0.05	1.24	46159812	1.51	GOOD	1.18	1.44	yes	yes
CES_FG	H3K9ac	73501322	70270852	1.03922	0.98	2.16006	0.92	2	1	0.95	1.02	0.02	0.5	10472412	0.34	BAD (FRIP/BP)	0.47	0.33	no	yes
CES_GN	H3K9ac	112757301	105285173	1.04447	0.98	2.83164	1.2	2	1	0.93	1	0.02	0.5	17910047	0.59	BAD (FRIP/BP)	0.47	0.56	no	yes
CES_HA	H3K9ac	40616242	38754633	1.06829	1.01	2.2562	0.96	2	1	0.95	1.02	0.04	0.99	25057607	0.82	GOOD	0.95	0.78	yes	no
CES_IO	H3K9ac	121704755	112840296	1.09646	1.03	1.82908	0.78	2	1	0.92	0.99	0.03	0.74	22471468	0.74	STRANGE (SC)	0.71	0.7	yes	yes
CES_JK	H3K9ac	45533306	43229421	1.07682	1.01	2.28979	0.97	2	1	0.94	1.01	0.09	2.23	66334753	2.18	BAD (HIGH)	2.13	2.06	no	no
CES_KL	H3K9ac	112456428	103373225	1.04847	0.99	2.30092	0.98	2	1	0.91	0.98	0.01	0.25	6149347	0.2	BAD (FRIP/BP)	0.24	0.19	no	yes
CES_LM	H3K9ac	45061630	42777454	1.07336	1.01	2.45706	1.05	2	1	0.94	1.01	0.05	1.24	31274684	1.03	GOOD	1.18	0.97	yes	no
CES_MA	H3K9ac	46132154	43310208	1.09597	1.03	2.2224	0.95	2	1	0.93	1	0.11	2.72	88820149	2.91	BAD (HIGH)	2.61	2.76	no	no
CES_NQ	H3K9ac	66218805	62705366	1.05486	0.99	1.65311	0.7	2	1	0.94	1.01	0.05	1.24	48894448	1.6	STRANGE (SC)	1.18	1.52	yes	no
CES_OZ	H3K9ac	57464278	54509097	1.05346	0.99	1.92294	0.82	2	1	0.94	1.01	0.03	0.74	21363254	0.7	GOOD	0.71	0.66	yes	no
CES_PP	H3K9ac	89910365	84217547	1.05214	0.99	2.62113	1.12	2	1	0.93	1	0.03	0.74	17938032	0.59	OK (LOW)	0.71	0.56	yes	yes
CES_QP	H3K9ac	49882105	47339606	1.06473	1	2.11307	0.9	2	1	0.94	1.01	0.04	0.99	27551294	0.9	GOOD	0.95	0.86	yes	no
CES_QU	H3K9ac	99851661	92436044	1.05147	0.99	2.46967	1.05	2	1	0.92	0.99	0.02	0.5	13911119	0.46	BAD (FRIP/BP)	0.47	0.43	no	yes
CES_RC	H3K9ac	109774435	101702022	1.05167	0.99	2.82384	1.2	2	1	0.92	0.99	0.02	0.5	15796046	0.52	BAD (FRIP/BP)	0.47	0.49	no	yes
CES_RP	H3K9ac	61922398	58984521	1.04898	0.99	2.0245	0.86	2	1	0.95	1.02	0.03	0.74	20640635	0.68	OK (LOW)	0.71	0.64	yes	no
CES_TB	H3K9ac	58172798	55160216	1.05927	1	2.17379	0.92	2	1	0.94	1.01	0.05	1.24	41157017	1.35	GOOD	1.18	1.28	yes	no
CES_TH	H3K9ac	104405804	96742924	1.17342	1.11	4.03143	1.72	2	1	0.92	0.99	0.03	0.74	20477756	0.67	STRANGE (SC)	0.71	0.64	yes	yes
CES_VL	H3K9ac	50935968	48174276	1.06732	1.01	2.27724	0.97	2	1	0.94	1.01	0.06	1.49	39629293	1.3	GOOD	1.42	1.23	yes	no
CES_WS	H3K9ac	62265652	58923460	1.05916	1	2.10511	0.9	2	1	0.94	1.01	0.06	1.49	54493770	1.79	OK (HIGH)	1.42	1.69	yes	no
CES_WW	H3K9ac	127017077	117077907	1.03631	0.98	2.30715	0.98	2	1	0.92	0.99	0.02	0.5	11384078	0.37	BAD (FRIP/BP)	0.47	0.35	no	yes
CES_XP	H3K9ac	105796670	97945369	1.0523	0.99	2.64868	1.13	2	1	0.92	0.99	0.04	0.99	24376115	0.8	GOOD	0.95	0.76	yes	yes
CES_YF	H3K9ac	46872276	44490259	1.06676	1	2.23596	0.95	2	1	0.94	1.01	0.05	1.24	34628193	1.14	GOOD	1.18	1.08	yes	yes
CES_ZV	H3K9ac	122015285	112441154	1.04923	0.99	2.34349	1	2	1	0.92	0.99	0.04	0.99	36532380	1.2	GOOD	0.95	1.14	yes	yes
CES_BK	H3K9me3	76006984	70496068	1.04835	0.95	2.06283	1.03	2	1.06	0.92	0.99	0.2	3.21	270509492	2.96	BAD (HIGH)	2.03	1.86	no	yes
CES_CX	H3K9me3	125510009	115039942	2.24185	2.04	0.77551	0.39	0	0	0.91	0.98	0.11	1.77	170022384	1.86	BAD (SC)	1.11	1.17	no	yes
CES_DT	H3K9me3	84989256	79542530	1.05539	0.96	2.53929	1.27	2	1.06	0.93	1	0.12	1.93	157017458	1.72	GOOD	1.22	1.08	yes	yes
CES_EM	H3K9me3	104768932	97185401	1.04585	0.95	2.02474	1.01	2	1.06	0.92	0.99	0.07	1.13	99265790	1.09	GOOD	0.71	0.68	yes	yes
CES_FG	H3K9me3	67174533	64018138	1.03931	0.94	1.67996	0.84	2	1.06	0.95	1.02	0.06	0.96	85184752	0.93	OK (LOW)	0.61	0.59	yes	yes
CES_GN	H3K9me3	81389457	76775827	1.04436	0.95	1.95736	0.98	2	1.06	0.94	1.01	0.07	1.13	109467224	1.2	GOOD	0.71	0.75	yes	yes
CES_HA	H3K9me3	45054675	43038393	1.05289	0.96	1.72176	0.86	2	1.06	0.95	1.02	0	0	1466806	0.02	BAD (FRIP/BP)	0	0.01	no	no
CES_IO	H3K9me3	96260727	89518725	1.04999	0.95	2.1371	1.07	2	1.06	0.92	0.99	0.1	1.61	138879339	1.52	GOOD	1.01	0.96	yes	yes
CES_JK	H3K9me3	55394426	52497407	1.05943	0.96	1.89713	0.95	2	1.06	0.94	1.01	0	0	921805	0.01	BAD (FRIP/BP)	0	0.01	no	no
CES_KL	H3K9me3	104588539	95722404	1.05782	0.96	2.32297	1.16	2	1.06	0.91	0.98	0.14	2.25	190590592	2.09	GOOD	1.42	1.31	yes	yes
CES_LM	H3K9me3	51307974	48831511	1.05602	0.96	1.94138	0.97	2	1.06	0.95	1.02	0	0	138988	0	BAD (FRIP/BP)	0	0	no	no
CES_MA	H3K9me3	52379353	49039867	1.0867	0.99	2.0875	1.04	2	1.06	0.93	1	0	0	3158179	0.03	BAD (FRIP/BP)	0	0.02	yes	no
CES_NQ	H3K9me3	63836448	60811566	1.04556	0.95	1.44605	0.72	1	0.53	0.95	1.02	0	0	2230316	0.02	BAD (SC)	0	0.02	no	no
CES_OZ	H3K9me3	54879905	51799414	1.05817	0.96	1.81738	0.91	2	1.06	0.94	1.01	0	0	2949014	0.03	BAD (FRIP/BP)	0	0.02	no	no
CES_PP	H3K9me3	93211676	86738805	1.04296	0.95	2.0352	1.02	2	1.06	0.93	1	0.11	1.77	179726420	1.97	GOOD	1.11	1.24	yes	yes
CES_QP	H3K9me3	51106539	48612302	1.05577	0.96	1.78931	0.89	2	1.06	0.95	1.02	0	0	591699	0.01	BAD (FRIP/BP)	0	0	no	no
CES_QU	H3K9me3	100158230	92332139	1.0511	0.95	2.2371	1.12	2	1.06	0.92	0.99	0.14	2.25	220018838	2.41	OK (HIGH)	1.42	1.51	yes	yes
CES_RC	H3K9me3	92325779	85740343	1.04613	0.95	2.08472	1.04	2	1.06	0.92	0.99	0.11	1.77	170206365	1.86	GOOD	1.11	1.17	yes	yes
CES_RP	H3K9me3	55194938	52868299	1.04272	0.95	1.6975	0.85	2	1.06	0.95	1.02	0	0	866985	0.01	BAD (FRIP/BP)	0	0.01	no	no
CES_TB	H3K9me3	63077897	59822462	1.05011	0.95	1.81686	0.91	2	1.06	0.94	1.01	0	0	427746	0	BAD (FRIP/BP)	0	0	no	no
CES_TH	H3K9me3	97613802	90413603	1.04903	0.95	2.30502	1.15	2	1.06	0.92	0.99	0.09	1.45	139279102	1.53	GOOD	0.91	0.96	yes	yes
CES_VL	H3K9me3	56339132	53260719	1.061	0.96	2.00289	1	2	1.06	0.94	1.01	0	0	1089950	0.01	BAD (FRIP/BP)	0	0.01	no	no
CES_WS	H3K9me3	52407808	49795032	1.05637	0.96	1.72882	0.86	2	1.06	0.95	1.02	0	0	519108	0.01	BAD (FRIP/BP)	0	0	no	no
CES_WW	H3K9me3	97682078	90717057	1.04496	0.95	2.71346	1.36	2	1.06	0.92	0.99	0.09	1.45	124006221	1.36	GOOD	0.91	0.85	yes	yes
CES_XP	H3K9me3	69423118	64534079	1.16804	1.06	2.56693	1.28	2	1.06	0.92	0.99	0.07	1.13	91753852	1.01	STRANGE (SC)	0.71	0.63	yes	yes
CES_YF	H3K9me3	57985678	54890275	1.05952	0.96	1.92816	0.96	2	1.06	0.94	1.01	0.05	0.8	72918104	0.8	OK (LOW)	0.51	0.5	yes	yes
CES_ZV	H3K9me3	106750135	98595943	1.05255	0.96	2.7066	1.35	2	1.06	0.92	0.99	0.15	2.41	231258630	2.53	OK (HIGH)	1.52	1.59	yes	yes
																GOOD = good OK (LOW) = either frip of bp is below 0.66 OK (HIGH) = either frip or bp is above 1.5 BAD(FRIP/BP) = either frip or bp is below 0.5 BAD(HIGH) = either frip or bp is ablow 2 BAD (SC) = strand correlation is bad STRANGE (SC) = strand correlation looks strange
