# Supplementary material for: Linking aberrant chromatin features in chronic lymphocytic leukemia to transcription factor networks
Source: Mol Syst Biol. 2019 May 22;15(5):e8339. doi: 10.15252/msb.20188339 (PMC6529931; doi:10.15252/msb.20188339)
Supplement: Supplementary file 7 — Dataet EV5 [file MSB-15-e8339-s007.xlsx]

## Sheet: 5.1 H3K4me3 broad
Dataset_EV 5.1. Promoters with H3K4me3 broadedning
chr	start	end	name
chr1	1166348	1168628	Index12
chr1	1309524	1311876	Index17
chr1	2162916	2164917	Index33
chr1	2476902	2478903	Index38
chr1	2486076	2490251	Index39
chr1	3369988	3371989	Index41
chr1	3447012	3449013	Index42
chr1	6085358	6088356	Index52
chr1	6264533	6267235	Index54
chr1	6555756	6558485	Index59
chr1	6613560	6616368	Index60
chr1	6658876	6660877	Index62
chr1	6661929	6664062	Index63
chr1	6672743	6675668	Index64
chr1	6843903	6846611	Index67
chr1	8013349	8015350	Index70
chr1	8482479	8486273	Index74
chr1	9647930	9649979	Index83
chr1	9883042	9885585	Index88
chr1	10091888	10094653	Index92
chr1	10269861	10272673	Index93
chr1	11795139	11797231	Index108
chr1	12078521	12080589	Index114
chr1	12676737	12680251	Index118
chr1	14025691	14027734	Index119
chr1	15929121	15931122	Index124
chr1	15942993	15945109	Index125
chr1	16008623	16012035	Index126
chr1	16562154	16564658	Index132
chr1	16934145	16936146	Index138
chr1	16938982	16941058	Index139
chr1	16942884	16944885	Index140
chr1	17214868	17217145	Index143
chr1	19809579	19813067	Index153
chr1	19968724	19973259	Index155
chr1	21977313	21979397	Index169
chr1	22262790	22264791	Index171
chr1	23669755	23671830	Index179
chr1	23856712	23858713	Index183
chr1	24116458	24119481	Index188
chr1	24124603	24128272	Index189
chr1	24739215	24744425	Index195
chr1	24968501	24971049	Index197
chr1	25070846	25072899	Index198
chr1	25557923	25559994	Index200
chr1	25570699	25575327	Index201
chr1	26632067	26634481	Index214
chr1	26757771	26760381	Index217
chr1	26797939	26800919	Index218
chr1	27152199	27154200	Index223
chr1	27225727	27227958	Index225
chr1	27319196	27321809	Index228
chr1	28558515	28560537	Index247
chr1	28561618	28563664	Index248
chr1	28842986	28846206	Index253
chr1	28878595	28881183	Index254
chr1	28905405	28910496	Index255
chr1	29212601	29214683	Index259
chr1	29448013	29451448	Index261
chr1	32409457	32411458	Index277
chr1	32670234	32673416	Index283
chr1	32685797	32689145	Index284
chr1	32705023	32708222	Index285
chr1	33004026	33006029	Index290
chr1	33218618	33220621	Index293
chr1	33281366	33284755	Index294
chr1	33721144	33723219	Index299
chr1	35655175	35657176	Index307
chr1	35733566	35735633	Index309
chr1	36106445	36108446	Index312
chr1	36234529	36236569	Index314
chr1	36620178	36623815	Index320
chr1	36788216	36790756	Index324
chr1	36850477	36852498	Index325
chr1	38410981	38413730	Index340
chr1	38939866	38941867	Index345
chr1	39337277	39341168	Index347
chr1	40419800	40421829	Index361
chr1	40561725	40564376	Index363
chr1	40914772	40916778	Index368
chr1	42845464	42847476	Index382
chr1	43123094	43125915	Index384
chr1	43147096	43149826	Index385
chr1	43281475	43283955	Index387
chr1	43831000	43834697	Index393
chr1	44114827	44117206	Index396
chr1	45096402	45099316	Index407
chr1	45252377	45254378	Index411
chr1	45963297	45966752	Index422
chr1	46015213	46017739	Index424
chr1	46765452	46767453	Index433
chr1	46804847	46808507	Index435
chr1	47068886	47070967	Index436
chr1	47132774	47135526	Index438
chr1	51433365	51436615	Index445
chr1	52193973	52196705	Index449
chr1	52869059	52871299	Index456
chr1	53391851	53395345	Index463
chr1	54354406	54357408	Index470
chr1	54410245	54413030	Index471
chr1	59611499	59613548	Index484
chr1	62189722	62192096	Index489
chr1	62207096	62209148	Index490
chr1	65467120	65470771	Index500
chr1	65612230	65615684	Index502
chr1	67517730	67520783	Index507
chr1	75197495	75200093	Index518
chr1	77684111	77686116	Index521
chr1	85724316	85726356	Index538
chr1	86041541	86043542	Index542
chr1	86173101	86175117	Index543
chr1	86860660	86863024	Index544
chr1	87615979	87617980	Index548
chr1	87793149	87795781	Index549
chr1	87796349	87798463	Index550
chr1	89148903	89151888	Index551
chr1	89356179	89358628	Index552
chr1	89737487	89739545	Index555
chr1	90096750	90099739	Index557
chr1	90285427	90288479	Index558
chr1	92948511	92953434	Index567
chr1	93296580	93299318	Index569
chr1	93426057	93428058	Index570
chr1	93543790	93545867	Index571
chr1	93912686	93914838	Index574
chr1	95581892	95584478	Index583
chr1	100597444	100599770	Index590
chr1	100714376	100716391	Index591
chr1	100730676	100732844	Index592
chr1	100816288	100819504	Index593
chr1	101489907	101492645	Index595
chr1	108505122	108508767	Index600
chr1	109617593	109619625	Index609
chr1	109654369	109657794	Index612
chr1	109791639	109793640	Index614
chr1	110051304	110053361	Index620
chr1	110624308	110626309	Index629
chr1	110751609	110755769	Index630
chr1	111147345	111151052	Index633
chr1	111504922	111507702	Index636
chr1	111681142	111684166	Index637
chr1	111887908	111890241	Index639
chr1	112280875	112283474	Index642
chr1	113050398	113052399	Index645
chr1	113159839	113164448	Index646
chr1	113256877	113259293	Index649
chr1	113932369	113934882	Index652
chr1	114470812	114474349	Index656
chr1	116914288	116917488	Index665
chr1	116960158	116962245	Index666
chr1	117663350	117666210	Index670
chr1	117907095	117911564	Index671
chr1	145043649	145045650	Index688
chr1	145291804	145294370	Index692
chr1	145506490	145509504	Index696
chr1	145548228	145550243	Index698
chr1	145825450	145828204	Index702
chr1	146695901	146698466	Index704
chr1	149813478	149815479	Index716
chr1	149870148	149872178	Index718
chr1	150038367	150040884	Index721
chr1	150120371	150123826	Index722
chr1	150292923	150295001	Index727
chr1	150532969	150534970	Index732
chr1	150668500	150670631	Index735
chr1	150897737	150901317	Index737
chr1	150977961	150982005	Index739
chr1	151019214	151022138	Index740
chr1	151161619	151163690	Index746
chr1	151226177	151228244	Index748
chr1	151318082	151320834	Index751
chr1	151371008	151374376	Index752
chr1	151734443	151737053	Index758
chr1	151880978	151883285	Index760
chr1	152160825	152162826	Index763
chr1	153507467	153509721	Index764
chr1	153650111	153654276	Index768
chr1	153745828	153750075	Index770
chr1	153894451	153896452	Index771
chr1	153937990	153942871	Index775
chr1	153962233	153964238	Index777
chr1	154154554	154157293	Index778
chr1	154243985	154247373	Index780
chr1	154376667	154380041	Index782
chr1	154530109	154532505	Index783
chr1	155229241	155233222	Index806
chr1	155578977	155581475	Index812
chr1	155903164	155905192	Index816
chr1	156181771	156183816	Index824
chr1	156263304	156266464	Index826
chr1	159823693	159826138	Index851
chr1	160039038	160041039	Index854
chr1	161007097	161009781	Index866
chr1	161013731	161016768	Index867
chr1	161067149	161070297	Index869
chr1	161086845	161089697	Index870
chr1	161121564	161124846	Index872
chr1	161135198	161139049	Index874
chr1	161675760	161678084	Index882
chr1	162466039	162468874	Index886
chr1	166458276	166460277	Index894
chr1	167522004	167524005	Index900
chr1	167689427	167692388	Index902
chr1	168103275	168107822	Index904
chr1	168147169	168149292	Index905
chr1	169762830	169765549	Index911
chr1	171453649	171455734	Index916
chr1	172500487	172503522	Index921
chr1	173792157	173794859	Index924
chr1	173990435	173992646	Index926
chr1	174768068	174770069	Index928
chr1	174990716	174993562	Index930
chr1	175160890	175163136	Index931
chr1	178061707	178064275	Index933
chr1	178510885	178512949	Index934
chr1	178993937	178996030	Index936
chr1	179197532	179199820	Index938
chr1	179333853	179336111	Index940
chr1	179850175	179854119	Index941
chr1	179922575	179924907	Index942
chr1	180198419	180200432	Index944
chr1	181002065	181004157	Index949
chr1	181056636	181058637	Index950
chr1	182757426	182759910	Index956
chr1	182991593	182993594	Index958
chr1	184019809	184021893	Index962
chr1	185013494	185016227	Index965
chr1	185125113	185127613	Index966
chr1	186343457	186346000	Index968
chr1	197114824	197116825	Index973
chr1	197168651	197171591	Index974
chr1	203240937	203243770	Index1005
chr1	204462829	204464853	Index1014
chr1	205196302	205199859	Index1018
chr1	205560163	205562256	Index1022
chr1	205743279	205745589	Index1026
chr1	206679877	206681878	Index1032
chr1	206807879	206810173	Index1035
chr1	207094212	207097542	Index1037
chr1	207221799	207229044	Index1038
chr1	207668490	207670685	Index1041
chr1	207995048	207997049	Index1043
chr1	211555143	211557178	Index1054
chr1	211847899	211850103	Index1056
chr1	212457877	212459878	Index1059
chr1	212587237	212589244	Index1060
chr1	212605227	212607332	Index1061
chr1	212963923	212967264	Index1066
chr1	213223587	213225603	Index1070
chr1	219346184	219349312	Index1076
chr1	220266442	220268454	Index1079
chr1	221050697	221055583	Index1082
chr1	222816643	222818735	Index1086
chr1	223315580	223318390	Index1089
chr1	224300787	224302919	Index1092
chr1	225839418	225841845	Index1098
chr1	225996792	225998835	Index1100
chr1	226069069	226071070	Index1101
chr1	226270338	226272651	Index1105
chr1	226495772	226498571	Index1108
chr1	226735499	226737500	Index1110
chr1	227056883	227059968	Index1112
chr1	227915238	227917407	Index1115
chr1	227921072	227924873	Index1116
chr1	228294976	228298014	Index1119
chr1	228326661	228330082	Index1120
chr1	228461098	228465878	Index1123
chr1	228592605	228596081	Index1124
chr1	228780905	228784780	Index1126
chr1	229405750	229407940	Index1127
chr1	229643073	229645247	Index1129
chr1	229693442	229695443	Index1130
chr1	229760717	229762980	Index1131
chr1	231174992	231176993	Index1136
chr1	231471848	231476172	Index1138
chr1	233462512	233464513	Index1145
chr1	234613849	234615850	Index1147
chr1	234742840	234746272	Index1148
chr1	235812293	235815055	Index1154
chr1	236443901	236446320	Index1157
chr1	241681604	241684062	Index1163
chr1	242686820	242688999	Index1166
chr1	244623676	244625721	Index1171
chr1	244997622	244999960	Index1173
chr1	246728563	246730815	Index1178
chr1	246886347	246888348	Index1179
chr1	247093665	247096281	Index1180
chr1	247373116	247375159	Index1184
chr1	249118834	249121833	Index1186
chr10	179403	182448	Index1190
chr10	976416	979965	Index1191
chr10	1033281	1035654	Index1192
chr10	1101342	1103797	Index1194
chr10	3107193	3113436	Index1195
chr10	5854350	5857293	Index1203
chr10	7859465	7861466	Index1212
chr10	11783363	11785444	Index1215
chr10	12236821	12239230	Index1219
chr10	15901497	15903520	Index1235
chr10	17658234	17660377	Index1241
chr10	18939551	18941552	Index1243
chr10	21813611	21815612	Index1247
chr10	25303889	25306586	Index1260
chr10	26985586	26987594	Index1262
chr10	27388320	27390422	Index1264
chr10	31319854	31321867	Index1276
chr10	31606422	31611938	Index1277
chr10	32344359	32346673	Index1279
chr10	32666542	32668727	Index1281
chr10	32734066	32736314	Index1282
chr10	35377963	35380571	Index1285
chr10	38690521	38692845	Index1293
chr10	43697130	43700268	Index1299
chr10	43891265	43893795	Index1300
chr10	46088939	46091355	Index1310
chr10	48354022	48356100	Index1320
chr10	49891919	49893920	Index1324
chr10	58118492	58122037	Index1333
chr10	60143780	60146363	Index1336
chr10	64132949	64136302	Index1341
chr10	64563514	64566648	Index1342
chr10	64892048	64894084	Index1345
chr10	69608281	69610282	Index1349
chr10	69990871	69992872	Index1352
chr10	70660032	70662072	Index1360
chr10	70714882	70716883	Index1361
chr10	70938986	70941043	Index1364
chr10	71903591	71907433	Index1367
chr10	72237575	72239576	Index1372
chr10	72574715	72576725	Index1373
chr10	73610082	73612127	Index1378
chr10	75004739	75009027	Index1387
chr10	75489224	75491319	Index1393
chr10	75531047	75535300	Index1395
chr10	75570342	75572590	Index1398
chr10	75935442	75937520	Index1403
chr10	76968910	76972213	Index1406
chr10	77055139	77057254	Index1408
chr10	81837400	81840083	Index1417
chr10	82166583	82169249	Index1419
chr10	82294698	82296699	Index1421
chr10	88729496	88732069	Index1427
chr10	90341947	90345288	Index1434
chr10	90638489	90642839	Index1435
chr10	91173314	91175518	Index1440
chr10	92978906	92981544	Index1445
chr10	93169094	93171101	Index1446
chr10	93556953	93559068	Index1447
chr10	94049844	94051919	Index1450
chr10	96161259	96163260	Index1458
chr10	96989901	96991902	Index1460
chr10	97049769	97051782	Index1461
chr10	97666358	97668721	Index1465
chr10	98459635	98461636	Index1473
chr10	99078020	99081497	Index1477
chr10	99184831	99188290	Index1480
chr10	99399441	99401442	Index1484
chr10	99471928	99475450	Index1486
chr10	99893385	99895427	Index1489
chr10	100204170	100207685	Index1490
chr10	101189202	101191947	Index1491
chr10	101490857	101493152	Index1494
chr10	101768676	101770677	Index1495
chr10	102132370	102134371	Index1501
chr10	103329315	103331405	Index1512
chr10	103541405	103544171	Index1515
chr10	103814950	103816951	Index1519
chr10	103873703	103875704	Index1521
chr10	103879205	103881211	Index1522
chr10	103891785	103893796	Index1523
chr10	104168047	104170048	Index1528
chr10	104220147	104222169	Index1532
chr10	104402897	104405643	Index1534
chr10	105126722	105128723	Index1541
chr10	105154780	105157406	Index1542
chr10	105725957	105727958	Index1548
chr10	105991063	105993121	Index1550
chr10	106012920	106015920	Index1551
chr10	111682189	111684312	Index1554
chr10	111966361	111970988	Index1556
chr10	112401543	112405154	Index1561
chr10	112630563	112632992	Index1562
chr10	113942468	113944526	Index1565
chr10	114133991	114136956	Index1566
chr10	114709007	114712635	Index1568
chr10	115437940	115440698	Index1569
chr10	118763876	118766089	Index1578
chr10	120100258	120102841	Index1581
chr10	120862596	120864628	Index1585
chr10	120966099	120969042	Index1588
chr10	121409880	121411881	Index1591
chr10	121651068	121653256	Index1594
chr10	124638097	124640158	Index1599
chr10	124912791	124915374	Index1603
chr10	126430539	126433839	Index1607
chr10	126489352	126491353	Index1609
chr10	131264446	131266525	Index1618
chr10	131908081	131910082	Index1619
chr10	134119718	134122445	Index1622
chr10	135203336	135205337	Index1634
chr10	135332908	135334909	Index1636
chr11	206221	211363	Index1637
chr11	439693	443012	Index1644
chr11	447266	451450	Index1645
chr11	613397	617000	Index1652
chr11	746327	748463	Index1655
chr11	808499	812680	Index1659
chr11	2404878	2407895	Index1675
chr11	3399330	3401449	Index1683
chr11	3817688	3820218	Index1684
chr11	3828238	3830828	Index1685
chr11	3861072	3863214	Index1686
chr11	3874755	3878411	Index1687
chr11	5709917	5713256	Index1695
chr11	6410653	6414106	Index1697
chr11	6494090	6496690	Index1699
chr11	6623809	6626651	Index1701
chr11	6676085	6678086	Index1704
chr11	8614503	8616837	Index1712
chr11	8709675	8711676	Index1714
chr11	9024548	9026708	Index1717
chr11	9285634	9287938	Index1718
chr11	9480864	9484548	Index1721
chr11	9594226	9598036	Index1722
chr11	10771532	10773998	Index1731
chr11	10827881	10831843	Index1732
chr11	13689215	13691873	Index1737
chr11	14664163	14666805	Index1741
chr11	14925541	14927542	Index1743
chr11	18126566	18128639	Index1752
chr11	18547368	18549780	Index1755
chr11	18726676	18729083	Index1759
chr11	27383781	27386416	Index1766
chr11	31832225	31835475	Index1773
chr11	33720943	33723348	Index1781
chr11	35638733	35642235	Index1791
chr11	43664814	43666815	Index1799
chr11	43963053	43965054	Index1802
chr11	44747013	44749723	Index1806
chr11	45791981	45793982	Index1810
chr11	45824621	45827699	Index1811
chr11	45906200	45908201	Index1813
chr11	45942170	45947167	Index1815
chr11	46353453	46355454	Index1817
chr11	46957238	46959330	Index1826
chr11	47268849	47271506	Index1830
chr11	47446749	47448994	Index1835
chr11	47585886	47588449	Index1837
chr11	47734979	47737942	Index1840
chr11	47868865	47871108	Index1842
chr11	57091401	57094076	Index1844
chr11	57244007	57246008	Index1848
chr11	57434217	57436921	Index1854
chr11	57507823	57510634	Index1856
chr11	59382617	59384901	Index1863
chr11	59435453	59437784	Index1864
chr11	59521448	59523931	Index1865
chr11	60608542	60611439	Index1868
chr11	60673013	60675260	Index1869
chr11	61061498	61063897	Index1876
chr11	61127736	61131140	Index1879
chr11	62103918	62106563	Index1888
chr11	62419774	62421775	Index1896
chr11	62436743	62440728	Index1898
chr11	62472690	62478318	Index1900
chr11	62553257	62557640	Index1905
chr11	62558215	62560494	Index1906
chr11	62620440	62624639	Index1910
chr11	63438084	63440394	Index1914
chr11	63535113	63537114	Index1916
chr11	63579858	63581859	Index1917
chr11	63705429	63707719	Index1921
chr11	63741077	63743091	Index1922
chr11	63932247	63934579	Index1926
chr11	64489660	64491661	Index1941
chr11	64568285	64571714	Index1944
chr11	64611041	64613042	Index1946
chr11	64691141	64693192	Index1949
chr11	64888293	64890946	Index1957
chr11	65081287	65083288	Index1961
chr11	65147460	65152173	Index1964
chr11	65478465	65481275	Index1978
chr11	65485175	65489419	Index1979
chr11	65666890	65669045	Index1986
chr11	65684831	65689522	Index1987
chr11	65766953	65771706	Index1989
chr11	65817198	65821614	Index1990
chr11	66023763	66027015	Index1992
chr11	66079322	66081323	Index1996
chr11	66111283	66113597	Index1997
chr11	66205297	66207320	Index2000
chr11	66359290	66361711	Index2006
chr11	66381561	66387515	Index2007
chr11	66405086	66407405	Index2008
chr11	66495430	66497698	Index2010
chr11	66510920	66513362	Index2011
chr11	66724373	66726848	Index2014
chr11	66885738	66888446	Index2015
chr11	67006516	67008771	Index2016
chr11	67204538	67208993	Index2028
chr11	67249510	67251519	Index2030
chr11	67372435	67377008	Index2033
chr11	67396392	67398402	Index2034
chr11	67769939	67773453	Index2036
chr11	67887295	67890519	Index2039
chr11	67979221	67982296	Index2040
chr11	68079075	68081151	Index2042
chr11	69258511	69260512	Index2049
chr11	69454853	69456998	Index2050
chr11	69487152	69491185	Index2052
chr11	71158124	71160719	Index2056
chr11	71162914	71165401	Index2057
chr11	71523492	71525906	Index2059
chr11	71638449	71641127	Index2060
chr11	71790380	71792904	Index2062
chr11	71821489	71824827	Index2064
chr11	72524351	72528789	Index2072
chr11	73308143	73310235	Index2077
chr11	73497359	73500001	Index2079
chr11	73586611	73589072	Index2080
chr11	73690983	73695353	Index2081
chr11	73880913	73883387	Index2082
chr11	74458911	74460912	Index2086
chr11	75478574	75481045	Index2096
chr11	76090986	76094828	Index2100
chr11	77530745	77533232	Index2109
chr11	77849304	77851860	Index2112
chr11	77898634	77900952	Index2113
chr11	78127817	78130395	Index2114
chr11	82781870	82784396	Index2117
chr11	82867028	82869200	Index2118
chr11	84430867	84432868	Index2121
chr11	85358009	85360064	Index2123
chr11	85564986	85567439	Index2127
chr11	85778822	85781925	Index2128
chr11	87907601	87909636	Index2133
chr11	93393803	93395815	Index2138
chr11	93516391	93519072	Index2140
chr11	94244745	94246746	Index2144
chr11	94799359	94801360	Index2147
chr11	94962348	94966734	Index2150
chr11	105891954	105894131	Index2167
chr11	107878457	107880985	Index2174
chr11	113643413	113645534	Index2198
chr11	114309106	114312392	Index2202
chr11	116705831	116707832	Index2205
chr11	116967987	116970702	Index2206
chr11	117197564	117199818	Index2211
chr11	118229298	118231358	Index2215
chr11	118304921	118308476	Index2217
chr11	118480140	118482141	Index2221
chr11	118976423	118980042	Index2235
chr11	120194836	120197015	Index2245
chr11	120893779	120895852	Index2247
chr11	121321910	121324723	Index2249
chr11	122752389	122754472	Index2251
chr11	125033505	125035649	Index2266
chr11	125438110	125440754	Index2267
chr11	125460605	125464063	Index2268
chr11	125494034	125497642	Index2269
chr11	125931706	125934231	Index2272
chr11	126080192	126082671	Index2273
chr11	126224533	126226868	Index2277
chr11	128555323	128557818	Index2279
chr11	128773405	128776931	Index2281
chr11	129763170	129766486	Index2282
chr11	130028455	130030456	Index2285
chr11	134092835	134096349	Index2289
chr12	72322	74323	Index2292
chr12	750838	753852	Index2296
chr12	860757	863731	Index2297
chr12	1057685	1059889	Index2298
chr12	1638055	1640984	Index2300
chr12	1799191	1801328	Index2303
chr12	2112593	2114831	Index2305
chr12	2999051	3001072	Index2309
chr12	3979898	3983609	Index2311
chr12	4381936	4386351	Index2312
chr12	6771249	6773425	Index2329
chr12	6936570	6940647	Index2335
chr12	7051139	7054768	Index2343
chr12	7067483	7069738	Index2345
chr12	7259646	7262870	Index2348
chr12	7280157	7285381	Index2349
chr12	10765172	10767223	Index2363
chr12	11322952	11325213	Index2365
chr12	12866990	12871794	Index2373
chr12	14719662	14722284	Index2380
chr12	14921556	14925066	Index2381
chr12	14926268	14928515	Index2382
chr12	21589547	21591848	Index2388
chr12	25204187	25206878	Index2397
chr12	26347271	26349605	Index2402
chr12	27164947	27168368	Index2405
chr12	27862664	27864819	Index2410
chr12	27931951	27935001	Index2411
chr12	29533083	29535123	Index2413
chr12	30847045	30849921	Index2414
chr12	31268394	31271406	Index2417
chr12	31880944	31883109	Index2421
chr12	32111302	32113596	Index2422
chr12	40498661	40500892	Index2431
chr12	40616605	40620396	Index2432
chr12	42982478	42985158	Index2437
chr12	45608768	45610902	Index2441
chr12	46383348	46386904	Index2443
chr12	46776460	46778889	Index2446
chr12	48165989	48167997	Index2450
chr12	48591168	48593169	Index2458
chr12	49210647	49214560	Index2464
chr12	49317398	49321258	Index2467
chr12	49411198	49413981	Index2471
chr12	49452557	49454558	Index2472
chr12	49462620	49464809	Index2473
chr12	49931938	49933939	Index2480
chr12	51316786	51319823	Index2497
chr12	51440743	51443860	Index2499
chr12	51475893	51478448	Index2500
chr12	51565576	51567927	Index2501
chr12	53341653	53344739	Index2516
chr12	53624958	53627765	Index2525
chr12	54580690	54583779	Index2544
chr12	56136062	56138182	Index2555
chr12	56222387	56225698	Index2557
chr12	56389962	56392398	Index2561
chr12	56472639	56474988	Index2564
chr12	56509368	56514724	Index2566
chr12	56549719	56554819	Index2569
chr12	56614485	56616798	Index2571
chr12	56649852	56653176	Index2572
chr12	56707752	56711121	Index2575
chr12	56861299	56863951	Index2578
chr12	57036717	57040799	Index2582
chr12	57471546	57473553	Index2587
chr12	57480846	57483929	Index2588
chr12	57633475	57635499	Index2593
chr12	57880075	57884312	Index2598
chr12	57942779	57944826	Index2601
chr12	58144660	58147305	Index2609
chr12	58158468	58161879	Index2611
chr12	58175370	58177663	Index2613
chr12	62584217	62587624	Index2618
chr12	64615043	64617116	Index2625
chr12	65217350	65219449	Index2631
chr12	66523482	66525549	Index2634
chr12	67461942	67463943	Index2637
chr12	69138884	69142766	Index2643
chr12	69325664	69327983	Index2645
chr12	72055787	72060406	Index2653
chr12	72078865	72081275	Index2654
chr12	72232485	72234557	Index2656
chr12	76952284	76954590	Index2664
chr12	77458330	77460361	Index2667
chr12	80327495	80330241	Index2669
chr12	89743948	89748049	Index2674
chr12	89917583	89921040	Index2675
chr12	92534489	92537691	Index2677
chr12	92538009	92540956	Index2678
chr12	93322038	93324108	Index2679
chr12	93770484	93773429	Index2680
chr12	96182726	96185931	Index2694
chr12	100591898	100595628	Index2708
chr12	102223457	102225717	Index2713
chr12	102511361	102515160	Index2716
chr12	104349516	104352052	Index2720
chr12	104358473	104360680	Index2721
chr12	104456961	104459591	Index2722
chr12	104696515	104698516	Index2726
chr12	105351066	105353523	Index2728
chr12	105379086	105381116	Index2729
chr12	105499957	105502563	Index2730
chr12	106639734	106642767	Index2733
chr12	107167371	107169697	Index2736
chr12	108153705	108156050	Index2740
chr12	110151031	110153539	Index2752
chr12	110337067	110339413	Index2754
chr12	110435989	110438327	Index2756
chr12	110887073	110889228	Index2761
chr12	110905066	110908074	Index2762
chr12	110938458	110941147	Index2763
chr12	111125514	111128625	Index2766
chr12	111805899	111808085	Index2769
chr12	112278510	112281835	Index2774
chr12	113589799	113592034	Index2786
chr12	116970225	116972272	Index2793
chr12	118453504	118455533	Index2800
chr12	118539861	118542806	Index2802
chr12	118572661	118574832	Index2803
chr12	120883173	120885379	Index2816
chr12	121076956	121080395	Index2822
chr12	121646658	121649037	Index2830
chr12	121733489	121737112	Index2831
chr12	122687088	122690146	Index2843
chr12	122749863	122752069	Index2845
chr12	123010483	123012794	Index2848
chr12	123752786	123757882	Index2858
chr12	123872445	123875588	Index2861
chr12	124017265	124019266	Index2864
chr12	124154658	124156659	Index2868
chr12	125347329	125349464	Index2873
chr12	125477244	125479245	Index2876
chr12	129307067	129309529	Index2878
chr12	131322739	131324812	Index2879
chr12	132412743	132415309	Index2884
chr12	132673240	132675757	Index2888
chr12	133262914	133265634	Index2891
chr12	133286403	133288667	Index2892
chr12	133337399	133339475	Index2893
chr12	133484733	133486773	Index2896
chr12	133756993	133759205	Index2898
chr13	20206786	20208820	Index2899
chr13	21633429	21636687	Index2908
chr13	21871276	21873277	Index2911
chr13	25495974	25498019	Index2923
chr13	28023178	28025740	Index2932
chr13	28673707	28675730	Index2934
chr13	30995374	30997375	Index2942
chr13	31036401	31041652	Index2943
chr13	31190734	31192919	Index2944
chr13	32419976	32421977	Index2947
chr13	32888481	32890641	Index2949
chr13	33110164	33113971	Index2951
chr13	37632569	37634851	Index2957
chr13	40228762	40230860	Index2961
chr13	41239734	41241735	Index2962
chr13	41634408	41636695	Index2966
chr13	42534220	42536257	Index2972
chr13	42621887	42623888	Index2974
chr13	43147287	43149359	Index2976
chr13	45008420	45012342	Index2981
chr13	45562618	45564754	Index2983
chr13	45693648	45695649	Index2984
chr13	46784483	46788169	Index2990
chr13	48876795	48878910	Index2998
chr13	49106213	49108370	Index2999
chr13	52157642	52161669	Index3015
chr13	53190603	53192604	Index3024
chr13	67803463	67805469	Index3028
chr13	73631928	73635716	Index3031
chr13	77459525	77461541	Index3037
chr13	77565249	77567250	Index3038
chr13	77899814	77902186	Index3040
chr13	79232314	79234315	Index3042
chr13	80912794	80916087	Index3045
chr13	91999072	92001195	Index3046
chr13	95253155	95255156	Index3048
chr13	95952589	95954688	Index3049
chr13	97872686	97875608	Index3052
chr13	98793814	98796733	Index3055
chr13	99227458	99231195	Index3056
chr13	99851964	99854169	Index3058
chr13	100152306	100154670	Index3059
chr13	101239985	101242783	Index3062
chr13	103248351	103250382	Index3064
chr13	103450264	103454843	Index3066
chr13	107186462	107188463	Index3068
chr13	111266879	111269007	Index3075
chr13	111804992	111807084	Index3080
chr13	113240660	113243482	Index3081
chr13	113621755	113624534	Index3085
chr13	113861420	113865196	Index3086
chr13	113950554	113952699	Index3087
chr13	114999360	115001555	Index3093
chr13	115046057	115048427	Index3094
chr14	21076954	21079044	Index3103
chr14	21248208	21250209	Index3105
chr14	21851105	21853450	Index3111
chr14	21904389	21906458	Index3112
chr14	21943754	21946422	Index3114
chr14	23385765	23389829	Index3124
chr14	23475332	23477333	Index3128
chr14	23525747	23527748	Index3130
chr14	23754213	23756327	Index3133
chr14	23769149	23773058	Index3134
chr14	24019858	24021859	Index3137
chr14	24520204	24522208	Index3142
chr14	24550137	24552196	Index3143
chr14	24604365	24607728	Index3146
chr14	24614447	24618656	Index3148
chr14	24700208	24703153	Index3154
chr14	24738207	24741946	Index3156
chr14	31027327	31029515	Index3164
chr14	31493310	31496848	Index3167
chr14	32670249	32672250	Index3173
chr14	35342547	35345854	Index3178
chr14	35450161	35453310	Index3179
chr14	35514582	35516886	Index3180
chr14	35590050	35592964	Index3181
chr14	35759690	35762678	Index3182
chr14	36277041	36279511	Index3185
chr14	39733493	39737617	Index3192
chr14	45602686	45606716	Index3197
chr14	50086403	50088488	Index3201
chr14	50158821	50160846	Index3204
chr14	50233324	50236518	Index3205
chr14	50328567	50330568	Index3207
chr14	50861617	50865123	Index3212
chr14	51024803	51028845	Index3214
chr14	51134015	51136050	Index3215
chr14	52455191	52457332	Index3222
chr14	53416286	53420154	Index3228
chr14	54862565	54864746	Index3231
chr14	54907058	54909150	Index3232
chr14	58617901	58619932	Index3248
chr14	58710547	58712621	Index3250
chr14	58861359	58863645	Index3252
chr14	59931059	59933061	Index3256
chr14	60631011	60634024	Index3260
chr14	64107125	64109580	Index3271
chr14	64193757	64195758	Index3272
chr14	64931215	64933216	Index3277
chr14	65452436	65454932	Index3283
chr14	65876308	65880786	Index3285
chr14	67706824	67709343	Index3286
chr14	67825459	67828272	Index3287
chr14	69094162	69096163	Index3296
chr14	71106921	71109503	Index3308
chr14	71373120	71375455	Index3310
chr14	73358357	73361810	Index3312
chr14	73524142	73527124	Index3315
chr14	73923645	73926324	Index3319
chr14	74110576	74112729	Index3324
chr14	74224448	74228002	Index3327
chr14	74317545	74319673	Index3329
chr14	75760105	75762109	Index3349
chr14	75893393	75896059	Index3350
chr14	76043958	76046932	Index3352
chr14	77277911	77280284	Index3358
chr14	77494034	77496035	Index3359
chr14	77646964	77649169	Index3361
chr14	77785683	77790064	Index3362
chr14	77842030	77844475	Index3363
chr14	81635758	81637759	Index3371
chr14	89028251	89030944	Index3378
chr14	89289495	89292082	Index3380
chr14	91281761	91283824	Index3388
chr14	91719224	91721270	Index3391
chr14	91882119	91885609	Index3392
chr14	92571906	92573966	Index3396
chr14	92586748	92589328	Index3397
chr14	92979116	92981147	Index3398
chr14	93259574	93261649	Index3401
chr14	93580617	93583666	Index3402
chr14	93650268	93652357	Index3403
chr14	93672374	93674638	Index3404
chr14	94491673	94493723	Index3406
chr14	94639647	94643116	Index3409
chr14	97262639	97264721	Index3419
chr14	99944106	99948786	Index3420
chr14	100771146	100775195	Index3425
chr14	102275138	102277659	Index3429
chr14	102770471	102772538	Index3434
chr14	102974154	102977137	Index3437
chr14	103057996	103060232	Index3438
chr14	103797704	103804021	Index3443
chr14	103994409	103996562	Index3446
chr14	104027231	104030643	Index3447
chr14	104094512	104096633	Index3448
chr14	104179550	104183175	Index3449
chr14	105189521	105191522	Index3454
chr14	105218435	105221054	Index3455
chr14	106113892	106116395	Index3471
chr14	106321323	106327025	Index3472
chr15	22891003	22893719	Index3477
chr15	31507221	31509223	Index3488
chr15	34330377	34332378	Index3492
chr15	34728667	34730668	Index3499
chr15	35260934	35263041	Index3501
chr15	40696684	40699274	Index3520
chr15	40762158	40764284	Index3522
chr15	40856179	40858257	Index3523
chr15	40885216	40887469	Index3525
chr15	41165487	41168510	Index3531
chr15	41220536	41224077	Index3534
chr15	41521740	41524490	Index3537
chr15	41575186	41577229	Index3538
chr15	41951608	41953609	Index3547
chr15	42065630	42068532	Index3548
chr15	42263750	42265960	Index3550
chr15	42499351	42501816	Index3551
chr15	42564058	42567461	Index3552
chr15	42781608	42784496	Index3553
chr15	42786456	42788906	Index3554
chr15	43028252	43030325	Index3557
chr15	43414475	43416476	Index3560
chr15	43621773	43625172	Index3563
chr15	44485644	44488451	Index3572
chr15	44954845	44956877	Index3576
chr15	45478657	45481155	Index3581
chr15	45668233	45671992	Index3584
chr15	45813032	45816006	Index3586
chr15	50646321	50649667	Index3599
chr15	50715575	50717690	Index3600
chr15	50977968	50980013	Index3601
chr15	51055758	51059006	Index3602
chr15	51913832	51916031	Index3605
chr15	52403965	52405973	Index3611
chr15	52586853	52588996	Index3613
chr15	52860029	52863081	Index3615
chr15	53080593	53084274	Index3618
chr15	56284746	56286945	Index3624
chr15	59040165	59043178	Index3633
chr15	59396275	59398355	Index3637
chr15	59948674	59950741	Index3640
chr15	63567215	63570879	Index3652
chr15	64442912	64446678	Index3657
chr15	64678883	64681060	Index3661
chr15	65116816	65118868	Index3665
chr15	65133080	65135146	Index3666
chr15	65807142	65811043	Index3674
chr15	65902407	65905149	Index3676
chr15	66648023	66650055	Index3681
chr15	67812287	67815183	Index3688
chr15	67833942	67836668	Index3689
chr15	69705559	69708369	Index3698
chr15	72408190	72411919	Index3702
chr15	74725001	74727809	Index3715
chr15	74889839	74891840	Index3718
chr15	75016711	75018952	Index3721
chr15	75181344	75183890	Index3726
chr15	75638294	75642275	Index3734
chr15	75659347	75661972	Index3735
chr15	75746367	75749184	Index3737
chr15	75870630	75872631	Index3738
chr15	75916132	75919811	Index3739
chr15	75939245	75942048	Index3741
chr15	76049905	76051906	Index3743
chr15	77362376	77364571	Index3751
chr15	78235924	78237925	Index3754
chr15	78422567	78424887	Index3756
chr15	78590912	78593137	Index3759
chr15	79101827	79104774	Index3764
chr15	79164116	79167162	Index3765
chr15	80188339	80190722	Index3768
chr15	80985048	80988651	Index3772
chr15	81281136	81283220	Index3773
chr15	83376603	83379667	Index3783
chr15	83679295	83682412	Index3788
chr15	85143215	85145280	Index3793
chr15	85200779	85202795	Index3796
chr15	85258294	85260948	Index3797
chr15	85522669	85526456	Index3799
chr15	85922800	85924986	Index3800
chr15	86337100	86339262	Index3801
chr15	89786178	89788480	Index3808
chr15	90436202	90438575	Index3815
chr15	90734152	90736159	Index3819
chr15	90743549	90745767	Index3820
chr15	90894475	90896571	Index3824
chr15	91072155	91074763	Index3826
chr15	91425923	91429569	Index3829
chr15	91472408	91474447	Index3831
chr15	91474706	91476800	Index3832
chr15	91497098	91500025	Index3834
chr15	93350797	93354115	Index3838
chr15	93442056	93444591	Index3840
chr15	99790422	99793015	Index3842
chr15	100104620	100107687	Index3843
chr15	100271214	100274767	Index3844
chr15	101388764	101391468	Index3846
chr15	101816492	101818706	Index3849
chr16	418803	421528	Index3860
chr16	617835	621061	Index3866
chr16	789934	792330	Index3878
chr16	836469	841250	Index3879
chr16	1029913	1033085	Index3881
chr16	1830510	1835460	Index3894
chr16	1990940	1994328	Index3896
chr16	2058748	2060926	Index3902
chr16	2253247	2257518	Index3906
chr16	2262900	2265809	Index3907
chr16	2300546	2303302	Index3909
chr16	2388149	2392119	Index3911
chr16	2569356	2571436	Index3916
chr16	2769216	2771553	Index3922
chr16	2801328	2804443	Index3923
chr16	3069072	3071390	Index3931
chr16	3312741	3314799	Index3941
chr16	3549922	3553043	Index3948
chr16	3660586	3662728	Index3950
chr16	3766513	3768599	Index3951
chr16	4302780	4304791	Index3954
chr16	4463427	4467932	Index3960
chr16	4663403	4667493	Index3964
chr16	4673789	4675961	Index3965
chr16	4742693	4744761	Index3966
chr16	5120818	5123248	Index3972
chr16	8767420	8769473	Index3975
chr16	8890499	8892768	Index3976
chr16	8960285	8964107	Index3977
chr16	10836641	10838711	Index3981
chr16	11438054	11440306	Index3985
chr16	11761268	11763269	Index3987
chr16	11834764	11837735	Index3988
chr16	11943902	11946505	Index3990
chr16	12008060	12010940	Index3991
chr16	14013012	14015047	Index3994
chr16	15247758	15249860	Index4002
chr16	15981450	15983483	Index4005
chr16	16042432	16044433	Index4006
chr16	18799441	18802706	Index4008
chr16	18811746	18815404	Index4009
chr16	20752118	20754407	Index4018
chr16	20816427	20819478	Index4019
chr16	22017957	22020631	Index4029
chr16	22307728	22309775	Index4031
chr16	23463077	23465502	Index4035
chr16	23687975	23692052	Index4040
chr16	23846320	23849543	Index4041
chr16	24740014	24742033	Index4044
chr16	25025582	25027988	Index4045
chr16	25121735	25124252	Index4047
chr16	27278524	27281189	Index4050
chr16	27412481	27415422	Index4052
chr16	28832354	28838090	Index4058
chr16	28855328	28859009	Index4059
chr16	28888724	28892373	Index4061
chr16	28942258	28945253	Index4063
chr16	29755566	29758328	Index4066
chr16	29830687	29833645	Index4071
chr16	29936156	29939357	Index4074
chr16	29972349	29975736	Index4075
chr16	29983960	29986601	Index4076
chr16	30101534	30104209	Index4082
chr16	30133289	30135828	Index4084
chr16	30345695	30347696	Index4086
chr16	30481906	30486321	Index4096
chr16	30536910	30539143	Index4097
chr16	30545071	30547669	Index4098
chr16	30568532	30570820	Index4099
chr16	30758589	30761164	Index4106
chr16	30797523	30799524	Index4108
chr16	30904222	30908958	Index4110
chr16	31007365	31009366	Index4114
chr16	31153179	31155180	Index4120
chr16	31190429	31192471	Index4121
chr16	31453346	31455347	Index4125
chr16	31710786	31712955	Index4129
chr16	46654263	46656539	Index4133
chr16	46823319	46825320	Index4135
chr16	46863671	46866324	Index4136
chr16	46917288	46919746	Index4137
chr16	47176620	47179354	Index4139
chr16	48398635	48400813	Index4142
chr16	50098850	50101136	Index4147
chr16	53466887	53470530	Index4161
chr16	56222919	56227404	Index4164
chr16	56457107	56460451	Index4165
chr16	56641109	56643601	Index4168
chr16	56715334	56717392	Index4170
chr16	56964958	56968119	Index4172
chr16	57569511	57571512	Index4180
chr16	58058468	58060469	Index4184
chr16	58532949	58536406	Index4189
chr16	58548381	58551035	Index4190
chr16	66863820	66865901	Index4198
chr16	66913262	66915509	Index4199
chr16	67033453	67035503	Index4201
chr16	67463553	67466368	Index4213
chr16	67513982	67516286	Index4214
chr16	67879633	67882715	Index4225
chr16	68055857	68058771	Index4230
chr16	68267906	68273006	Index4232
chr16	68278205	68280294	Index4233
chr16	68297431	68300418	Index4234
chr16	69361569	69365499	Index4242
chr16	69417553	69420892	Index4244
chr16	69457426	69459751	Index4245
chr16	70284833	70286834	Index4252
chr16	70487322	70489629	Index4258
chr16	71756081	71759605	Index4265
chr16	71841197	71844105	Index4266
chr16	71878892	71880971	Index4267
chr16	71915176	71920135	Index4268
chr16	72041485	72043699	Index4270
chr16	73092121	73095143	Index4275
chr16	74699435	74701780	Index4279
chr16	75181388	75183948	Index4284
chr16	75588169	75591185	Index4288
chr16	75655364	75658199	Index4290
chr16	75680505	75683542	Index4291
chr16	80837160	80839227	Index4297
chr16	81128845	81131009	Index4301
chr16	81477773	81479774	Index4303
chr16	83840439	83843726	Index4307
chr16	84177043	84179921	Index4310
chr16	84219587	84221670	Index4311
chr16	84537227	84539365	Index4312
chr16	85783557	85785736	Index4320
chr16	85831237	85835807	Index4321
chr16	87349986	87352114	Index4326
chr16	87416357	87418661	Index4327
chr16	88921626	88926024	Index4342
chr16	89042401	89044613	Index4344
chr16	89283061	89285117	Index4346
chr16	89626063	89629777	Index4349
chr16	89723013	89725509	Index4350
chr16	89777052	89780489	Index4353
chr16	89830355	89832453	Index4355
chr16	89881386	89885657	Index4356
chr17	634650	637364	Index4365
chr17	654278	658240	Index4366
chr17	1082078	1084169	Index4371
chr17	1393531	1397107	Index4376
chr17	1417995	1421224	Index4377
chr17	1464924	1467111	Index4378
chr17	1932402	1934479	Index4388
chr17	1952302	1954675	Index4390
chr17	2205675	2208247	Index4391
chr17	2294109	2298125	Index4393
chr17	2414129	2416186	Index4395
chr17	2698730	2700775	Index4398
chr17	3538543	3541397	Index4399
chr17	3866530	3868737	Index4406
chr17	4266748	4270924	Index4409
chr17	4457207	4459927	Index4410
chr17	4709308	4711856	Index4417
chr17	4849764	4855435	Index4422
chr17	4869044	4873711	Index4423
chr17	5013761	5016360	Index4427
chr17	5137118	5139156	Index4429
chr17	5184556	5186781	Index4430
chr17	6458780	6460815	Index4438
chr17	6925337	6927795	Index4443
chr17	7122021	7125597	Index4446
chr17	7140113	7147090	Index4448
chr17	7183984	7186448	Index4451
chr17	7216040	7219884	Index4453
chr17	7337760	7339772	Index4460
chr17	7357911	7359912	Index4461
chr17	7460607	7463103	Index4465
chr17	7485328	7488391	Index4468
chr17	7516262	7519190	Index4469
chr17	7746523	7749232	Index4473
chr17	7818271	7820272	Index4477
chr17	8058673	8060825	Index4483
chr17	8089491	8091492	Index4486
chr17	8149934	8153659	Index4490
chr17	12691854	12694807	Index4505
chr17	12919907	12922505	Index4506
chr17	15601889	15604476	Index4511
chr17	16255759	16257971	Index4514
chr17	17108629	17110630	Index4523
chr17	17398707	17400710	Index4528
chr17	17493740	17496023	Index4529
chr17	17874711	17877280	Index4533
chr17	18060620	18063975	Index4537
chr17	18159590	18165423	Index4540
chr17	20057649	20060401	Index4555
chr17	21028963	21031276	Index4557
chr17	21905415	21907416	Index4564
chr17	26218347	26221410	Index4569
chr17	26710687	26713449	Index4575
chr17	27180954	27183251	Index4589
chr17	27502770	27504771	Index4594
chr17	27716480	27718948	Index4596
chr17	27892068	27897597	Index4597
chr17	27947439	27950926	Index4601
chr17	29057722	29059723	Index4610
chr17	29247696	29249965	Index4614
chr17	29420443	29423469	Index4617
chr17	29886013	29888014	Index4619
chr17	30332707	30336054	Index4623
chr17	30667890	30670289	Index4626
chr17	33306511	33309098	Index4633
chr17	33414854	33417339	Index4634
chr17	33468252	33470335	Index4636
chr17	33813853	33815877	Index4642
chr17	34121586	34123712	Index4646
chr17	34256286	34258778	Index4648
chr17	35077892	35079893	Index4654
chr17	35715039	35717065	Index4656
chr17	35848935	35852569	Index4658
chr17	36412133	36414270	Index4662
chr17	36907987	36910025	Index4672
chr17	37008247	37011097	Index4675
chr17	37606521	37608540	Index4683
chr17	37616762	37619291	Index4684
chr17	37843165	37845392	Index4687
chr17	38019379	38021442	Index4689
chr17	38208565	38211996	Index4692
chr17	39990750	39994581	Index4712
chr17	40020684	40022685	Index4713
chr17	40085795	40087908	Index4715
chr17	40345213	40347532	Index4723
chr17	40427424	40429726	Index4724
chr17	40438563	40442230	Index4725
chr17	40609860	40613200	Index4728
chr17	40728690	40730850	Index4734
chr17	41115435	41117516	Index4744
chr17	41621151	41624801	Index4756
chr17	42147101	42149534	Index4763
chr17	42274438	42278482	Index4767
chr17	42633923	42635924	Index4774
chr17	43296699	43300590	Index4788
chr17	43338142	43340557	Index4790
chr17	44300174	44303734	Index4799
chr17	45907883	45910536	Index4815
chr17	45972135	45974515	Index4817
chr17	46017725	46019990	Index4818
chr17	46969125	46972528	Index4833
chr17	47782717	47787377	Index4842
chr17	47840493	47842530	Index4843
chr17	48070067	48072068	Index4846
chr17	48237637	48239638	Index4851
chr17	48784016	48786286	Index4861
chr17	48795903	48798162	Index4862
chr17	48942706	48946340	Index4863
chr17	49241794	49246379	Index4866
chr17	53827338	53829760	Index4870
chr17	54910256	54913326	Index4871
chr17	55121837	55123838	Index4875
chr17	56081495	56085708	Index4880
chr17	56590397	56592986	Index4889
chr17	57182820	57185283	Index4894
chr17	57296826	57299042	Index4897
chr17	57641884	57643983	Index4899
chr17	57696217	57698303	Index4900
chr17	57783551	57786082	Index4901
chr17	57969076	57971599	Index4902
chr17	58602299	58604659	Index4908
chr17	58676542	58678629	Index4909
chr17	59487916	59490111	Index4912
chr17	60500226	60502235	Index4916
chr17	61553420	61555853	Index4920
chr17	61677229	61679240	Index4922
chr17	61698773	61701069	Index4923
chr17	61818121	61820331	Index4925
chr17	61849924	61852566	Index4926
chr17	61903270	61906237	Index4927
chr17	62096911	62098995	Index4931
chr17	62222328	62224698	Index4933
chr17	62832243	62834273	Index4939
chr17	62970686	62972695	Index4941
chr17	65712947	65716501	Index4948
chr17	66030633	66034109	Index4952
chr17	72731735	72734409	Index4969
chr17	73109384	73111385	Index4980
chr17	73126143	73128891	Index4981
chr17	73177658	73180079	Index4983
chr17	73256666	73259753	Index4985
chr17	73388737	73391203	Index4988
chr17	73451543	73453740	Index4990
chr17	73838825	73841799	Index5001
chr17	74376850	74383103	Index5014
chr17	75083753	75086388	Index5023
chr17	75400157	75402158	Index5026
chr17	78008647	78011475	Index5043
chr17	78074353	78076502	Index5044
chr17	78517617	78520465	Index5050
chr17	79258514	79260515	Index5056
chr17	79485064	79487065	Index5059
chr17	79619724	79621725	Index5062
chr17	79632176	79635798	Index5063
chr17	79649156	79652137	Index5064
chr17	79790118	79792896	Index5067
chr17	79893651	79896539	Index5074
chr17	80375192	80378664	Index5088
chr17	80414575	80417750	Index5090
chr17	80550274	80552297	Index5092
chr17	80653746	80657605	Index5094
chr17	81036565	81039074	Index5098
chr18	656259	659341	Index5101
chr18	2570232	2572563	Index5102
chr18	2905211	2907566	Index5105
chr18	3010945	3014314	Index5106
chr18	3260820	3263953	Index5108
chr18	5236823	5239598	Index5110
chr18	9101626	9105079	Index5114
chr18	9333439	9335847	Index5116
chr18	9612574	9616261	Index5118
chr18	10453623	10455978	Index5121
chr18	11687953	11690688	Index5123
chr18	11850393	11853751	Index5124
chr18	12655719	12659736	Index5131
chr18	12701423	12704024	Index5132
chr18	12946130	12949503	Index5134
chr18	18690812	18692813	Index5141
chr18	19191226	19193291	Index5143
chr18	22930157	22933155	Index5155
chr18	29521536	29524100	Index5159
chr18	33076563	33078956	Index5172
chr18	33646493	33648540	Index5175
chr18	39534169	39536382	Index5180
chr18	44525758	44527817	Index5188
chr18	46473875	46478082	Index5193
chr18	47338412	47341730	Index5197
chr18	47805362	47809145	Index5198
chr18	48493359	48495417	Index5202
chr18	53446981	53449953	Index5211
chr18	54317276	54319905	Index5213
chr18	56528830	56533125	Index5220
chr18	57025497	57028931	Index5222
chr18	59559967	59562481	Index5224
chr18	59991518	59993558	Index5226
chr18	61033361	61035744	Index5230
chr18	61088623	61090717	Index5231
chr18	71957276	71960252	Index5236
chr18	72263805	72266745	Index5238
chr18	74533251	74537115	Index5241
chr18	74842640	74846640	Index5242
chr18	77159320	77161391	Index5245
chr18	77792891	77795465	Index5250
chr19	343778	345799	Index5253
chr19	506297	508814	Index5255
chr19	530712	533059	Index5256
chr19	632504	634598	Index5258
chr19	912151	914241	Index5263
chr19	982172	986943	Index5265
chr19	1025296	1027689	Index5267
chr19	1038063	1042360	Index5268
chr19	1810623	1813276	Index5291
chr19	1874013	1877169	Index5294
chr19	1904211	1906416	Index5296
chr19	1940186	1943463	Index5297
chr19	2818870	2820947	Index5314
chr19	3027354	3030621	Index5318
chr19	3093406	3095646	Index5320
chr19	3177734	3179735	Index5321
chr19	3499635	3502315	Index5325
chr19	3759125	3763702	Index5332
chr19	4061747	4063748	Index5336
chr19	4064730	4067944	Index5337
chr19	4123069	4125127	Index5338
chr19	4790219	4792727	Index5348
chr19	4968123	4970142	Index5352
chr19	6360461	6363161	Index5363
chr19	6371442	6374714	Index5364
chr19	7068453	7070715	Index5376
chr19	7586510	7588572	Index5380
chr19	7966416	7969791	Index5387
chr19	7980028	7987202	Index5388
chr19	8069492	8071544	Index5390
chr19	8383444	8387517	Index5393
chr19	8477152	8479305	Index5395
chr19	9433446	9436400	Index5402
chr19	9694173	9696210	Index5405
chr19	9937492	9939601	Index5412
chr19	10542109	10544110	Index5427
chr19	10981187	10983585	Index5437
chr19	11038188	11041296	Index5438
chr19	11544720	11547938	Index5447
chr19	11848697	11850825	Index5454
chr19	11997597	11999669	Index5459
chr19	12034881	12036934	Index5460
chr19	12097430	12099581	Index5462
chr19	12162754	12164783	Index5464
chr19	12202076	12204195	Index5466
chr19	12250130	12252223	Index5467
chr19	12443306	12445535	Index5472
chr19	12550835	12552927	Index5475
chr19	12594630	12596644	Index5476
chr19	12776497	12778643	Index5479
chr19	13043456	13045852	Index5494
chr19	13055667	13057818	Index5496
chr19	13212538	13214976	Index5499
chr19	13225841	13230150	Index5500
chr19	14015909	14018266	Index5507
chr19	14116074	14118852	Index5509
chr19	14473802	14475803	Index5515
chr19	14605864	14607945	Index5520
chr19	14626895	14630233	Index5521
chr19	15233845	15237597	Index5526
chr19	15441717	15444357	Index5527
chr19	16185494	16188830	Index5534
chr19	16295189	16297265	Index5537
chr19	16434325	16436650	Index5539
chr19	16605930	16608273	Index5541
chr19	17006704	17009920	Index5547
chr19	17412674	17417680	Index5555
chr19	17578576	17582346	Index5560
chr19	17637045	17639112	Index5562
chr19	17665401	17668369	Index5563
chr19	18313822	18316550	Index5578
chr19	18432870	18435085	Index5580
chr19	18545676	18550112	Index5585
chr19	18631877	18633938	Index5586
chr19	18667570	18670921	Index5588
chr19	18681538	18685185	Index5589
chr19	19248256	19250323	Index5600
chr19	19430279	19433333	Index5603
chr19	19737609	19740740	Index5607
chr19	19753370	19755477	Index5608
chr19	19771925	19775503	Index5609
chr19	19778603	19780709	Index5610
chr19	19842906	19844907	Index5611
chr19	22017989	22020011	Index5634
chr19	24096676	24098720	Index5646
chr19	28282939	28285956	Index5649
chr19	30154961	30158780	Index5652
chr19	32835498	32837624	Index5656
chr19	32894913	32898094	Index5657
chr19	33070972	33073431	Index5658
chr19	33554794	33556795	Index5662
chr19	33792470	33794762	Index5665
chr19	33863234	33866217	Index5666
chr19	34011694	34013701	Index5667
chr19	34662407	34664562	Index5668
chr19	34894287	34896731	Index5672
chr19	35167542	35169740	Index5674
chr19	35756397	35758398	Index5682
chr19	35818565	35822745	Index5684
chr19	36202828	36205334	Index5690
chr19	36345761	36349007	Index5696
chr19	37177312	37179529	Index5712
chr19	37287418	37289464	Index5714
chr19	37327929	37330287	Index5715
chr19	37340215	37343753	Index5716
chr19	37957110	37961472	Index5727
chr19	38084647	38087153	Index5730
chr19	38306861	38309565	Index5735
chr19	38877632	38880060	Index5745
chr19	38906787	38908788	Index5747
chr19	39107485	39110850	Index5748
chr19	39321028	39323646	Index5751
chr19	39359561	39362492	Index5753
chr19	39825171	39827826	Index5759
chr19	40029870	40031871	Index5769
chr19	40323274	40325842	Index5770
chr19	40335969	40338055	Index5771
chr19	40501941	40504142	Index5773
chr19	40595142	40597846	Index5775
chr19	41219540	41225113	Index5787
chr19	41254828	41258459	Index5788
chr19	41858816	41861073	Index5794
chr19	42635543	42638666	Index5808
chr19	43967115	43969116	Index5821
chr19	44007566	44010088	Index5822
chr19	45003547	45005577	Index5850
chr19	45656028	45658111	Index5860
chr19	45998941	46002730	Index5868
chr19	46141131	46147037	Index5871
chr19	46849249	46851364	Index5880
chr19	47352573	47355250	Index5885
chr19	47550888	47552889	Index5886
chr19	47614486	47618010	Index5887
chr19	47758235	47762345	Index5891
chr19	48017202	48019498	Index5895
chr19	48757930	48760204	Index5902
chr19	48865931	48868651	Index5905
chr19	48893112	48895811	Index5906
chr19	48948028	48950248	Index5907
chr19	49313173	49315287	Index5916
chr19	49402305	49405054	Index5918
chr19	49457070	49460109	Index5919
chr19	49557997	49562009	Index5924
chr19	49976462	49980036	Index5933
chr19	50081535	50085629	Index5938
chr19	50166126	50170269	Index5941
chr19	50315413	50317568	Index5945
chr19	50377542	50382806	Index5949
chr19	50430957	50434475	Index5950
chr19	50886459	50888629	Index5956
chr19	51013345	51016754	Index5960
chr19	52205116	52208587	Index5972
chr19	52407264	52409294	Index5973
chr19	52899922	52902152	Index5987
chr19	53072524	53074916	Index5990
chr19	53465076	53467165	Index6000
chr19	54056782	54059740	Index6013
chr19	54640442	54642502	Index6016
chr19	54662620	54665710	Index6017
chr19	55850219	55854208	Index6030
chr19	56091187	56093212	Index6036
chr19	56151260	56156175	Index6041
chr19	56158378	56161284	Index6042
chr19	56185076	56188990	Index6044
chr19	56651318	56654095	Index6046
chr19	56903697	56906179	Index6049
chr19	57048684	57051498	Index6051
chr19	57077780	57080017	Index6052
chr19	57105630	57107702	Index6053
chr19	57701866	57704142	Index6054
chr19	57830875	57832876	Index6057
chr19	58010281	58012324	Index6065
chr19	58124599	58126623	Index6071
chr19	58192335	58194412	Index6073
chr19	58323772	58327282	Index6078
chr19	58444331	58447762	Index6083
chr19	58458039	58460044	Index6084
chr19	58569605	58572101	Index6086
chr19	58665434	58667478	Index6089
chr19	58693394	58696287	Index6090
chr19	58738958	58741836	Index6091
chr19	58911869	58913937	Index6099
chr19	58961969	58964013	Index6102
chr19	59049278	59051279	Index6107
chr19	59053945	59057533	Index6108
chr19	59083104	59087826	Index6110
chr2	3380241	3384490	Index6113
chr2	3520518	3524508	Index6114
chr2	8976726	8978761	Index6117
chr2	9561695	9565012	Index6118
chr2	10259859	10264297	Index6128
chr2	10860773	10862774	Index6132
chr2	11294322	11296734	Index6135
chr2	11483267	11485712	Index6136
chr2	20067619	20069651	Index6147
chr2	20422149	20426195	Index6152
chr2	20549062	20552996	Index6153
chr2	23607086	23609087	Index6158
chr2	24269223	24273640	Index6161
chr2	24306181	24309732	Index6163
chr2	24345189	24348235	Index6164
chr2	24582178	24584584	Index6165
chr2	24713781	24715926	Index6166
chr2	25141381	25143709	Index6168
chr2	25563754	25566460	Index6174
chr2	26204366	26206619	Index6177
chr2	26407099	26409100	Index6180
chr2	26567670	26570686	Index6182
chr2	27007863	27010010	Index6184
chr2	27192478	27194528	Index6185
chr2	27254776	27257005	Index6186
chr2	27484028	27488005	Index6194
chr2	27600860	27604658	Index6198
chr2	28788308	28790309	Index6207
chr2	29032572	29034773	Index6209
chr2	29335860	29339291	Index6212
chr2	32263823	32265882	Index6219
chr2	33823344	33825450	Index6227
chr2	36824285	36826335	Index6228
chr2	37310485	37312660	Index6230
chr2	37570715	37572870	Index6235
chr2	38892050	38894384	Index6241
chr2	39102021	39104208	Index6244
chr2	39662776	39665571	Index6247
chr2	42395488	42398442	Index6250
chr2	42720117	42722708	Index6252
chr2	42794183	42798576	Index6253
chr2	43018671	43020734	Index6254
chr2	44222115	44224145	Index6258
chr2	44394106	44397048	Index6259
chr2	45837420	45840305	Index6262
chr2	46725868	46727869	Index6265
chr2	46767722	46771905	Index6266
chr2	46842553	46845289	Index6267
chr2	46925089	46927325	Index6268
chr2	47140213	47144295	Index6269
chr2	47167311	47169995	Index6270
chr2	47629106	47631268	Index6272
chr2	48009219	48012319	Index6273
chr2	48131349	48134968	Index6274
chr2	48540774	48542848	Index6275
chr2	54682420	54685397	Index6283
chr2	54949634	54952678	Index6285
chr2	55508453	55510464	Index6290
chr2	55745738	55747866	Index6292
chr2	60777049	60779050	Index6297
chr2	60982363	60984400	Index6299
chr2	61371026	61373281	Index6303
chr2	61696825	61699589	Index6305
chr2	61762723	61766762	Index6306
chr2	62131780	62133892	Index6309
chr2	62732476	62734605	Index6311
chr2	63276190	63278985	Index6313
chr2	64245206	64247207	Index6316
chr2	64679932	64682675	Index6319
chr2	64880047	64882048	Index6321
chr2	65214609	65217534	Index6323
chr2	65282498	65284598	Index6324
chr2	68289114	68291158	Index6331
chr2	69968104	69970264	Index6341
chr2	70119690	70122095	Index6343
chr2	70141201	70143319	Index6344
chr2	71220571	71223467	Index6354
chr2	71692830	71694831	Index6360
chr2	73113487	73115510	Index6362
chr2	73339144	73341291	Index6364
chr2	73519829	73521834	Index6368
chr2	74374032	74376171	Index6376
chr2	74681148	74683618	Index6383
chr2	74698674	74701450	Index6386
chr2	74779211	74783818	Index6392
chr2	85107206	85110100	Index6399
chr2	85554108	85556549	Index6402
chr2	85644555	85647053	Index6406
chr2	85810529	85812530	Index6410
chr2	85821846	85823939	Index6411
chr2	85980015	85982769	Index6415
chr2	86425476	86427585	Index6419
chr2	88315066	88317067	Index6426
chr2	88468833	88471978	Index6428
chr2	88926055	88928688	Index6429
chr2	91846948	91848999	Index6435
chr2	95872281	95874282	Index6439
chr2	96809356	96812180	Index6444
chr2	96970253	96972298	Index6447
chr2	97201478	97204081	Index6451
chr2	97425637	97427638	Index6454
chr2	98205278	98207328	Index6459
chr2	98279379	98282195	Index6461
chr2	99796390	99798673	Index6469
chr2	101031307	101035119	Index6475
chr2	101178150	101180719	Index6476
chr2	101766715	101769121	Index6478
chr2	102971387	102973504	Index6482
chr2	105952814	105954988	Index6488
chr2	111434605	111436692	Index6498
chr2	112655054	112657240	Index6501
chr2	113011600	113013714	Index6504
chr2	113238729	113240775	Index6507
chr2	114339673	114341674	Index6515
chr2	114513164	114515401	Index6516
chr2	119980382	119982428	Index6522
chr2	120435741	120437778	Index6525
chr2	120769579	120771786	Index6527
chr2	120979984	120981985	Index6528
chr2	122286996	122289456	Index6531
chr2	122406052	122408675	Index6532
chr2	127863577	127865932	Index6536
chr2	128050670	128052753	Index6537
chr2	128179862	128182195	Index6539
chr2	128430883	128433861	Index6541
chr2	130938115	130942015	Index6549
chr2	131098708	131101842	Index6550
chr2	131850001	131852034	Index6553
chr2	131861418	131863925	Index6554
chr2	135475570	135477571	Index6557
chr2	135808833	135810868	Index6559
chr2	136741744	136744671	Index6563
chr2	136872813	136876736	Index6564
chr2	148601084	148603597	Index6569
chr2	152117292	152119394	Index6574
chr2	152265395	152267603	Index6576
chr2	152953840	152956594	Index6578
chr2	153571644	153577680	Index6581
chr2	157186219	157190233	Index6582
chr2	157197860	157199861	Index6583
chr2	158484239	158486518	Index6587
chr2	158730623	158735194	Index6588
chr2	160470805	160474204	Index6590
chr2	162928764	162932053	Index6601
chr2	165696257	165699915	Index6604
chr2	171783972	171786942	Index6617
chr2	172015337	172018411	Index6618
chr2	175498264	175500334	Index6636
chr2	177133121	177135229	Index6642
chr2	178076289	178078499	Index6643
chr2	179314211	179317240	Index6651
chr2	180870780	180872841	Index6656
chr2	183942285	183944716	Index6660
chr2	191398054	191400580	Index6676
chr2	191512619	191514995	Index6677
chr2	191744551	191747786	Index6678
chr2	192541792	192544715	Index6682
chr2	198174504	198177116	Index6689
chr2	198298740	198300816	Index6690
chr2	201169602	201172594	Index6699
chr2	201935154	201937752	Index6706
chr2	203102185	203105291	Index6714
chr2	203129437	203131501	Index6715
chr2	203775935	203778323	Index6719
chr2	203878521	203882087	Index6720
chr2	206545712	206549014	Index6724
chr2	206948327	206952028	Index6725
chr2	208029295	208032992	Index6729
chr2	208393459	208395827	Index6730
chr2	209118046	209121523	Index6735
chr2	210866287	210868385	Index6738
chr2	211340429	211343432	Index6740
chr2	217361910	217364862	Index6749
chr2	219231045	219233559	Index6754
chr2	219262695	219268368	Index6755
chr2	219522485	219526786	Index6757
chr2	220024277	220026588	Index6761
chr2	220109128	220111617	Index6766
chr2	223288234	223290235	Index6774
chr2	223724650	223727280	Index6776
chr2	224701201	224703745	Index6777
chr2	224902521	224905037	Index6780
chr2	225449065	225451111	Index6781
chr2	230932005	230934716	Index6789
chr2	231279655	231282470	Index6793
chr2	232257388	232262886	Index6799
chr2	232570603	232576840	Index6803
chr2	232824953	232827417	Index6806
chr2	233739136	233742230	Index6810
chr2	234159215	234161359	Index6812
chr2	234762120	234764213	Index6815
chr2	238874467	238878434	Index6820
chr2	238968528	238970933	Index6821
chr2	239147312	239150304	Index6824
chr2	239196207	239199744	Index6825
chr2	239228080	239230184	Index6826
chr2	239334381	239337371	Index6827
chr2	240963723	240965820	Index6829
chr2	241507102	241509627	Index6835
chr2	241973949	241977752	Index6837
chr2	242040607	242042748	Index6838
chr2	242210386	242213533	Index6841
chr2	242253513	242257477	Index6842
chr2	242624292	242627407	Index6847
chr2	242640448	242642479	Index6848
chr2	242822512	242825098	Index6850
chr20	270070	272391	Index6853
chr20	633014	635015	Index6861
chr20	824283	826766	Index6863
chr20	1245958	1247998	Index6865
chr20	2186861	2188872	Index6871
chr20	2672522	2675334	Index6877
chr20	2820317	2822837	Index6878
chr20	2853064	2855328	Index6879
chr20	3153192	3155193	Index6884
chr20	3184331	3186332	Index6885
chr20	3800176	3802202	Index6892
chr20	4665880	4668188	Index6897
chr20	4803291	4805292	Index6898
chr20	5092399	5095730	Index6900
chr20	13764532	13766733	Index6912
chr20	17548865	17551734	Index6915
chr20	20032110	20034222	Index6929
chr20	21282940	21285431	Index6933
chr20	23337492	23339754	Index6935
chr20	25037818	25040617	Index6939
chr20	30864465	30866592	Index6964
chr20	31406697	31408698	Index6973
chr20	32253302	32255509	Index6978
chr20	32397880	32400109	Index6983
chr20	32579930	32583164	Index6984
chr20	32950039	32952117	Index6987
chr20	33103212	33105259	Index6988
chr20	33263889	33265911	Index6990
chr20	33542620	33544621	Index6994
chr20	33679610	33681675	Index6995
chr20	33864830	33866935	Index6997
chr20	33998761	34000945	Index6999
chr20	34202812	34208506	Index7004
chr20	34251480	34253879	Index7005
chr20	34286111	34288372	Index7006
chr20	34823379	34825406	Index7012
chr20	35088739	35091149	Index7013
chr20	35200387	35204074	Index7014
chr20	35373456	35375482	Index7016
chr20	35491089	35493090	Index7018
chr20	36321406	36323463	Index7025
chr20	37074219	37077726	Index7028
chr20	37100457	37102542	Index7029
chr20	37376083	37378084	Index7030
chr20	37589754	37592002	Index7033
chr20	39656456	39658457	Index7034
chr20	39944826	39947313	Index7036
chr20	42142051	42144347	Index7040
chr20	43103524	43105559	Index7046
chr20	43588127	43590128	Index7054
chr20	44033634	44037646	Index7057
chr20	44461384	44464671	Index7061
chr20	44508864	44510879	Index7063
chr20	44538576	44541795	Index7065
chr20	44562265	44564266	Index7066
chr20	45034198	45036272	Index7072
chr20	45317079	45319419	Index7073
chr20	46413233	46416361	Index7075
chr20	47537425	47539426	Index7077
chr20	47834882	47836968	Index7080
chr20	48529276	48533081	Index7084
chr20	48806374	48808375	Index7088
chr20	49347079	49349201	Index7090
chr20	49638617	49640667	Index7094
chr20	50158258	50160259	Index7095
chr20	51587944	51589945	Index7097
chr20	55042645	55044741	Index7102
chr20	55925064	55927632	Index7103
chr20	56963176	56965430	Index7109
chr20	57424933	57426959	Index7112
chr20	57462466	57468387	Index7113
chr20	57555261	57557329	Index7114
chr20	57606347	57608438	Index7116
chr20	57616787	57618965	Index7117
chr20	60638856	60641867	Index7119
chr20	60696515	60699207	Index7120
chr20	60757083	60759106	Index7122
chr20	61426803	61428804	Index7129
chr20	61435185	61439624	Index7130
chr20	62365813	62374274	Index7146
chr20	62525516	62527534	Index7148
chr21	19190336	19192704	Index7168
chr21	27010582	27012909	Index7171
chr21	30364206	30366271	Index7175
chr21	30390627	30392700	Index7176
chr21	30670190	30674122	Index7180
chr21	33030813	33033021	Index7181
chr21	33244626	33246627	Index7183
chr21	34098206	34101449	Index7187
chr21	34142979	34145498	Index7188
chr21	34637565	34641586	Index7190
chr21	34695732	34698277	Index7191
chr21	34774200	34776771	Index7192
chr21	34862780	34865028	Index7194
chr21	34958908	34962015	Index7196
chr21	35286836	35289285	Index7198
chr21	37527566	37530079	Index7208
chr21	38361524	38363537	Index7212
chr21	38638454	38641263	Index7215
chr21	40684227	40688632	Index7218
chr21	42791229	42794255	Index7226
chr21	42796956	42799196	Index7227
chr21	43372628	43375000	Index7230
chr21	43482066	43484067	Index7232
chr21	43933000	43935633	Index7235
chr21	44494941	44497489	Index7239
chr21	45147609	45149797	Index7244
chr21	45335151	45337152	Index7248
chr21	46350904	46352905	Index7259
chr21	46358760	46360939	Index7260
chr21	47603373	47605992	Index7264
chr21	47647676	47650437	Index7265
chr21	47704236	47707558	Index7266
chr22	17699266	17701326	Index7273
chr22	18259086	18261087	Index7277
chr22	18892539	18895293	Index7283
chr22	19157906	19159907	Index7286
chr22	19164993	19167344	Index7287
chr22	19278184	19280240	Index7288
chr22	19416786	19421461	Index7289
chr22	19743224	19745225	Index7293
chr22	20007590	20009677	Index7298
chr22	20101915	20106475	Index7300
chr22	20849079	20851199	Index7306
chr22	21055598	21059003	Index7308
chr22	21212070	21214770	Index7309
chr22	21310378	21312379	Index7311
chr22	21354807	21357496	Index7313
chr22	23908249	23910250	Index7329
chr22	24095596	24097656	Index7332
chr22	24178871	24182316	Index7336
chr22	24235189	24237884	Index7338
chr22	24406640	24408867	Index7339
chr22	24550804	24553500	Index7340
chr22	24987252	24990176	Index7345
chr22	25843070	25845071	Index7347
chr22	26907343	26909520	Index7351
chr22	28196486	28198487	Index7355
chr22	29074800	29076854	Index7358
chr22	29167660	29170228	Index7360
chr22	29998543	30000987	Index7369
chr22	30161950	30164362	Index7370
chr22	30660807	30663830	Index7373
chr22	30682939	30686617	Index7374
chr22	31030637	31033509	Index7382
chr22	31088767	31091875	Index7384
chr22	31363187	31365285	Index7385
chr22	31607223	31609280	Index7390
chr22	31883672	31886924	Index7394
chr22	32023968	32027849	Index7396
chr22	32148942	32151848	Index7399
chr22	32807224	32809243	Index7402
chr22	35775352	35778085	Index7406
chr22	37879667	37883440	Index7425
chr22	38081328	38084791	Index7430
chr22	38202910	38205020	Index7432
chr22	38243873	38246626	Index7434
chr22	38711978	38715090	Index7441
chr22	39051283	39053692	Index7445
chr22	39076775	39079176	Index7446
chr22	39744928	39747010	Index7459
chr22	41031689	41033707	Index7468
chr22	41214291	41216404	Index7469
chr22	41251620	41254134	Index7470
chr22	41346349	41348362	Index7471
chr22	41600207	41602327	Index7474
chr22	41984800	41986895	Index7481
chr22	42176353	42178738	Index7485
chr22	42474693	42476703	Index7495
chr22	42485032	42488405	Index7496
chr22	43009863	43012249	Index7503
chr22	43252245	43255113	Index7505
chr22	44419155	44421181	Index7515
chr22	45808448	45811203	Index7522
chr22	46066676	46069067	Index7523
chr22	46545422	46548788	Index7528
chr22	47132987	47135159	Index7535
chr22	50246488	50248489	Index7539
chr22	50637976	50640407	Index7543
chr22	50745017	50747057	Index7547
chr22	50918983	50921152	Index7551
chr22	51000334	51002335	Index7556
chr22	51065583	51067608	Index7558
chr3	4533847	4536233	Index7564
chr3	5162903	5164980	Index7566
chr3	5228014	5231033	Index7567
chr3	9403524	9405988	Index7570
chr3	9690115	9692292	Index7572
chr3	9772411	9775163	Index7573
chr3	9790626	9793775	Index7574
chr3	9993058	9995079	Index7581
chr3	10049815	10053894	Index7583
chr3	10156274	10158375	Index7585
chr3	10361725	10363863	Index7589
chr3	13113617	13115618	Index7600
chr3	13520222	13523881	Index7602
chr3	14165249	14167514	Index7603
chr3	14692269	14694279	Index7606
chr3	14988012	14991138	Index7607
chr3	15246466	15248749	Index7610
chr3	15467860	15470104	Index7612
chr3	15641692	15644475	Index7613
chr3	16553411	16556534	Index7616
chr3	19188944	19191025	Index7621
chr3	23243024	23245820	Index7625
chr3	23957034	23960337	Index7628
chr3	25704788	25707431	Index7630
chr3	27524838	27526912	Index7633
chr3	28388968	28391639	Index7635
chr3	30646992	30649092	Index7636
chr3	31573128	31576116	Index7637
chr3	36949009	36951010	Index7650
chr3	38079694	38081695	Index7658
chr3	38177115	38182230	Index7659
chr3	38387249	38389345	Index7661
chr3	39147631	39150855	Index7665
chr3	39447178	39450879	Index7668
chr3	40493671	40495821	Index7670
chr3	40565367	40567906	Index7674
chr3	42002486	42004923	Index7676
chr3	42622330	42624820	Index7679
chr3	42631296	42633765	Index7680
chr3	43662389	43664561	Index7686
chr3	44551128	44553129	Index7690
chr3	45632745	45637350	Index7702
chr3	45729374	45731950	Index7703
chr3	47016927	47019271	Index7710
chr3	47020051	47022172	Index7711
chr3	47421489	47423559	Index7714
chr3	47822371	47824597	Index7718
chr3	47843397	47845654	Index7719
chr3	47865516	47868401	Index7720
chr3	48281588	48283644	Index7723
chr3	48469872	48472595	Index7725
chr3	48480475	48482867	Index7726
chr3	48646059	48649410	Index7732
chr3	48751850	48755712	Index7736
chr3	48884003	48886389	Index7737
chr3	48955252	48957819	Index7739
chr3	49313275	49316343	Index7749
chr3	49394716	49397034	Index7751
chr3	49465708	49467760	Index7753
chr3	49590773	49592921	Index7755
chr3	49710433	49714126	Index7756
chr3	49760349	49762385	Index7759
chr3	49892907	49895008	Index7763
chr3	50386796	50389627	Index7778
chr3	50647949	50650758	Index7783
chr3	51533010	51535011	Index7788
chr3	51974957	51978326	Index7790
chr3	52187420	52189707	Index7796
chr3	52259179	52261180	Index7798
chr3	52278839	52282342	Index7800
chr3	52320103	52323037	Index7802
chr3	52718594	52721192	Index7806
chr3	52737969	52741158	Index7807
chr3	52930559	52932613	Index7809
chr3	53163427	53165479	Index7811
chr3	53877644	53881611	Index7815
chr3	53914851	53917297	Index7816
chr3	56716045	56718266	Index7819
chr3	57203323	57205335	Index7824
chr3	57740175	57744284	Index7829
chr3	58418541	58420585	Index7834
chr3	62303307	62306395	Index7838
chr3	67047725	67050348	Index7844
chr3	67704031	67706181	Index7845
chr3	69128505	69130560	Index7848
chr3	88105459	88109423	Index7861
chr3	93697981	93700131	Index7864
chr3	100210461	100212503	Index7876
chr3	101291937	101294684	Index7880
chr3	101497044	101499338	Index7884
chr3	107148775	107150776	Index7889
chr3	107240781	107245248	Index7890
chr3	107808861	107810873	Index7891
chr3	111804180	111806284	Index7898
chr3	112708763	112711413	Index7902
chr3	112928848	112932425	Index7904
chr3	113232689	113235035	Index7905
chr3	113414493	113416494	Index7907
chr3	114171438	114174665	Index7912
chr3	118958004	118960951	Index7916
chr3	119186677	119188846	Index7920
chr3	119216028	119218663	Index7921
chr3	119297113	119299522	Index7922
chr3	119528921	119530922	Index7925
chr3	122282083	122284425	Index7939
chr3	122398463	122400705	Index7941
chr3	125093093	125095199	Index7953
chr3	125238025	125240042	Index7954
chr3	125634461	125636472	Index7956
chr3	126422061	126424085	Index7960
chr3	127347022	127349023	Index7963
chr3	127539986	127543052	Index7965
chr3	128597437	128599488	Index7973
chr3	128878871	128881137	Index7975
chr3	128901707	128903766	Index7976
chr3	129146460	129148495	Index7981
chr3	129829275	129832494	Index7985
chr3	130611810	130614484	Index7987
chr3	130743383	130747572	Index7988
chr3	132377308	132380568	Index7992
[truncated: 787 more rows]

## Sheet: 5.2 H3K4me3 broad+nuc gain
Dataset_EV 5.2. List of promoters (TSS +/- 1 kb) gaining a nucleosome in CLL
chr	start	end	strand	gene
chr11	77531655	77532655	+	AAMDC
chr20	34823881	34824881	+	AAR2
chr16	8767922	8768922	+	ABAT
chr19	1039602	1040602	+	ABCA7
chr16	16042934	16043934	+	ABCC1
chr4	146018584	146019584	+	ABCE1
chr19	58192903	58193903	+	AC003006.7
chr16	20817251	20818251	+	AC004381.6
chr19	46144252	46145252	+	AC006132.1
chr7	7679842	7680842	+	AC006465.3
chr17	7516764	7517764	+	AC007421.1
chr19	32895415	32896415	+	AC007773.3
chr16	1030752	1031752	+	AC009041.2
chr16	2303238	2304238	+	AC009065.1
chr19	55850754	55851754	+	AC020922.1
chr15	65133582	65134582	+	AC069368.3
chr2	203103792	203104792	+	AC079354.4
chr7	154719708	154720708	+	AC093726.6
chr3	128597939	128598939	+	ACAD9
chr17	61553922	61554922	+	ACE
chr9	32384118	32385118	+	ACO1
chr2	223725152	223726152	+	ACSL3
chr10	114133276	114134276	+	ACSL5
chr20	32253804	32254804	+	ACTL10
chr20	37376585	37377585	+	ACTR5
chr12	100592400	100593400	+	ACTR6
chr2	148601586	148602586	+	ACVR2A
chr15	43622372	43623372	+	ADAL
chr8	38853888	38854888	+	ADAM9
chr19	1904877	1905877	+	ADAT3
chr7	140372453	140373453	+	ADCK2
chr22	50919485	50920485	+	ADM2
chr10	64564016	64565016	+	ADO
chr3	119297615	119298615	+	ADPRH
chr14	105190023	105191023	+	ADSSL1
chr7	100136334	100137334	+	AGFG2
chr5	76324576	76325576	+	AGGF1
chr1	11795641	11796641	+	AGTRAP
chr6	106959230	106960230	+	AIM1
chr4	107236201	107237201	+	AIMP1
chr11	67250012	67251012	+	AIP
chr1	65612732	65613732	+	AK4
chr15	85923302	85924302	+	AKAP13
chr14	64931717	64932717	+	AKAP5
chr1	46015715	46016715	+	AKR1A1
chr19	6371944	6372944	+	ALKBH7
chr2	203776437	203777437	+	ALS2CR8
chr16	2569858	2570858	+	AMDHD2
chr4	25378335	25379335	+	ANAPC4
chr12	110436491	110437491	+	ANKRD13A
chr5	10563942	10564942	+	ANKRD33B
chr1	145548730	145549730	+	ANKRD35
chr12	45609270	45610270	+	ANO6
chr18	12657542	12658542	+	AP005482.1
chr4	113152393	113153393	+	AP1AR
chr3	183891977	183892977	+	AP2M1
chr5	115176678	115177678	+	AP3S1
chr14	31493812	31494812	+	AP4S1
chr20	3800678	3801678	+	AP5S1
chr18	10454125	10455125	+	APCDD1
chr3	49710935	49711935	+	APEH
chr15	63567717	63568717	+	APH1B
chr14	104028799	104029799	+	APOPT1
chr7	127227899	127228899	+	ARF5
chr20	47537927	47538927	+	ARFGEF2
chr5	142149449	142150449	+	ARHGAP26
chr17	12692356	12693356	+	ARHGAP44
chr1	3370490	3371490	+	ARHGEF16
chr2	97201980	97202980	+	ARID5A
chr3	48955754	48956754	+	ARIH2
chr5	175791971	175792971	+	ARL10
chr3	93698483	93699483	+	ARL13B
chr2	153573907	153574907	+	ARL6IP6
chr3	5163405	5164405	+	ARL8B
chr6	109169119	109170119	+	ARMC2
chr7	98923021	98924021	+	ARPC1A
chr2	239334883	239335883	+	ASB1
chr7	65540285	65541285	+	ASL
chr11	62104420	62105420	+	ASRGL1
chr19	50431459	50432459	+	ATF5
chr11	72524853	72525853	+	ATG16L2
chr1	116914790	116915790	+	ATP1A1
chr16	28889226	28890226	+	ATP2A1
chr17	46969627	46970627	+	ATP5G1
chr17	40610362	40611362	+	ATP6V0A1
chr5	172410260	172411260	+	ATP6V0E1
chr7	149569557	149570557	+	ATP6V0E2
chr2	10861275	10862275	+	ATP6V1C2
chr9	117349526	117350526	+	ATP6V1G1
chr1	28562120	28563120	+	ATPIF1
chr22	46067178	46068178	+	ATXN10
chr16	71879394	71880394	+	ATXN1L
chr16	28833856	28834856	+	ATXN2L
chr7	32534538	32535538	+	AVL9
chr1	179334355	179335355	+	AXDND1
chr1	1167129	1168129	+	B3GALT6
chr12	122687590	122688590	+	B3GNT4
chr2	232259754	232260754	+	B3GNT7
chr10	121410382	121411382	+	BAG3
chr11	65769050	65770050	+	BANF1
chr19	49457572	49458572	+	BAX
chr3	107241283	107242283	+	BBX
chr19	50168323	50169323	+	BCL2L12
chr17	6925839	6926839	+	BCL6B
chr2	219522987	219523987	+	BCS1L
chr5	70750942	70751942	+	BDP1
chr13	103450899	103451899	+	BIVM
chr4	6717342	6718342	+	BLOC1S4
chr6	7726530	7727530	+	BMP6
chr3	112929350	112930350	+	BOC
chr13	32889111	32890111	+	BRCA2
chrX	154299195	154300195	+	BRCC3
chr6	32935937	32936937	+	BRD2
chr7	97881191	97882191	+	BRI3
chr12	125477746	125478746	+	BRI3BP
chr3	10156776	10157776	+	BRK1
chr3	9772913	9773913	+	BRPF1
chr3	49591422	49592422	+	BSN
chr3	15642348	15643348	+	BTD
chr6	26440200	26441200	+	BTN3A3
chr10	124913293	124914293	+	BUB3
chr7	99005764	99006764	+	BUD31
chr10	97666860	97667860	+	C10orf131
chr11	57508325	57509325	+	C11orf31
chr11	46957740	46958740	+	C11orf49
chr11	122752891	122753891	+	C11orf63
chr11	66511422	66512422	+	C11orf80
chr11	62437245	62438245	+	C11orf83
chr11	63580360	63581360	+	C11orf84
chr12	105379588	105380588	+	C12orf45
chr12	7051641	7052641	+	C12orf57
chr14	52455693	52456693	+	C14orf166
chr15	67812906	67813906	+	C15orf61
chr16	22018459	22019459	+	C16orf52
chr16	89723710	89724710	+	C16orf55
chr17	59488612	59489612	+	C17orf82
chr19	16606622	16607622	+	C19orf44
chr19	11038909	11039909	+	C19orf52
chr1	178511450	178512450	+	C1ORF220
chr1	178511387	178512387	+	C1orf220
chr1	186344390	186345390	+	C1orf27
chr1	151019716	151020716	+	C1orf56
chr1	226736001	226737001	+	C1orf95
chr20	20032658	20033658	+	C20orf26
chr21	34143911	34144911	+	C21orf49
chr2	105953316	105954316	+	C2orf49
chr2	61371743	61372743	+	C2orf74
chr3	62304148	62305148	+	C3orf14
chr3	111804682	111805682	+	C3orf52
chr5	131745828	131746828	+	C5orf56
chr6	28911154	28912154	+	C6orf100
chr6	170101733	170102733	+	C6orf120
chr7	30173926	30174926	+	C7orf41
chr7	89873988	89874988	+	C7orf63
chr7	135346744	135347744	+	C7orf73
chr9	130922039	130923039	+	C9orf16
chr9	139377447	139378447	+	C9orf163
chr9	135284930	135285930	+	C9orf171
chr9	74525926	74526926	+	C9orf85
chr9	135752914	135753914	+	C9orf9
chr22	24407142	24408142	+	CABIN1
chr12	121077855	121078855	+	CABP1
chr11	14926043	14927043	+	CALCB
chr7	128378846	128379846	+	CALU
chr1	6844884	6845884	+	CAMTA1
chr3	15247159	15248159	+	CAPN7
chr1	113161295	113162295	+	CAPZA1
chr13	111267381	111268381	+	CARKD
chr19	10981689	10982689	+	CARM1
chr15	40885718	40886718	+	CASC5
chr10	115438442	115439442	+	CASP7
chr22	39052141	39053141	+	CBY1
chr19	14016514	14017514	+	CC2D1A
chr2	55746240	55747240	+	CCDC104
chr19	56151928	56152928	+	CCDC106
chr4	110480861	110481861	+	CCDC109B
chr22	29168162	29169162	+	CCDC117
chr17	79632894	79633894	+	CCDC137
chr3	14692771	14693771	+	CCDC174
chr6	139094157	139095157	+	CCDC28A
chr17	78009935	78010935	+	CCDC40
chr10	32734568	32735568	+	CCDC7
chr11	85565644	85566644	+	CCDC83
chr11	60609044	60610044	+	CCDC86
chr19	47758737	47759737	+	CCDC9
chr15	59396777	59397777	+	CCNB2
chr11	69455355	69456355	+	CCND1
chr12	4382438	4383438	+	CCND2
chr4	78077804	78078804	+	CCNG2
chr5	132082637	132083637	+	CCNI2
chr14	99947006	99948006	+	CCNK
chr4	139936443	139937443	+	CCRN4L
chr11	66359792	66360792	+	CCS
chr16	28942760	28943760	+	CD19
chr9	5450003	5451003	+	CD274
chr10	12237464	12238464	+	CDC123
chr13	114999862	115000862	+	CDC16
chr19	531214	532214	+	CDC34
chr9	4679059	4680059	+	CDC37L1
chr6	110500844	110501844	+	CDC40
chr11	65081789	65082789	+	CDC42EP2
chr7	105516742	105517742	+	CDHR3
chr17	37617264	37618264	+	CDK12
chr12	12867492	12868492	+	CDKN1B
chr14	54863067	54864067	+	CDKN3
chr20	48806876	48807876	+	CEBPB
chr19	33863736	33864736	+	CEBPG
chr1	109792141	109793141	+	CELSR2
chr9	95087266	95088266	+	CENPP
chr1	179923373	179924373	+	CEP350
chr6	109415813	109416813	+	CEP57L1
chr3	134204085	134205085	+	CEP63
chr2	65283000	65284000	+	CEP68
chr5	611887	612887	+	CEP72
chr1	111681749	111682749	+	CEPT1
chr3	126422563	126423563	+	CHCHD6
chr11	125494536	125495536	+	CHEK1
chr18	11850895	11851895	+	CHMP1B
chr20	32398610	32399610	+	CHMP4B
chr15	41522537	41523537	+	CHP1
chr7	2442723	2443723	+	CHST12
chr15	40762660	40763660	+	CHST14
chr16	837546	838546	+	CHTF18
chr3	170136153	170137153	+	CLDN11
chr1	25071348	25072348	+	CLIC4
chr15	74890341	74891341	+	CLK3
chr13	77564295	77565295	+	CLN5
chr19	6360963	6361963	+	CLPP
chr12	7281794	7282794	+	CLSTN3
chr17	57696719	57697719	+	CLTC
chr16	3550424	3551424	+	CLUAP1
chr16	81478275	81479275	+	CMIP
chr19	1025712	1026712	+	CNN2
chr2	97426139	97427139	+	CNNM4
chr19	54640944	54641944	+	CNOT3
chr5	179920912	179921912	+	CNOT6
chr1	246729246	246730246	+	CNST
chr9	123836641	123837641	+	CNTRL
chr13	40229264	40230264	+	COG6
chr19	17665903	17666903	+	COLGALT1
chr7	99686077	99687077	+	COPS6
chr1	244998124	244999124	+	COX20
chr16	85831739	85832739	+	COX4I1
chr5	85913221	85914221	+	COX7C
chr11	63741579	63742579	+	COX8A
chr4	15003798	15004798	+	CPEB2
chr5	173314783	173315783	+	CPEB4
chr8	97656955	97657955	+	CPQ
chr2	211341906	211342906	+	CPS1
chr14	92587781	92588781	+	CPSF2
chr2	9563197	9564197	+	CPSF3
chr7	99036045	99037045	+	CPSF4
chr1	207668992	207669992	+	CR1
chr1	197170092	197171092	+	CRB1
chr2	208393961	208394961	+	CREB1
chr9	35731832	35732832	+	CREB3
chr1	153939510	153940510	+	CREB3L4
chr2	46843055	46844055	+	CRIPT
chr15	91072657	91073657	+	CRTC3
chr19	1940688	1941688	+	CSNK1G2
chr8	67974161	67975161	+	CSPP1
chr14	39733988	39734988	+	CTAGE5
chr5	64920092	64921092	+	CTC-534A2.2
chr11	45792483	45793483	+	CTD-2210P24.4
chr19	58740331	58741331	+	CTD-3138B18.4
chr16	27279026	27280026	+	CTD-3203P2.2
chr2	219262479	219263479	+	CTDSP1
chr16	30907428	30908428	+	CTF1
chr20	36321908	36322908	+	CTNNBL1
chr17	3539262	3540262	+	CTNS
chr11	10772034	10773034	+	CTR9
chr13	113862052	113863052	+	CUL4A
chr11	107878959	107879959	+	CUL5
chr3	50387626	50388626	+	CYB561D2
chr16	69457928	69458928	+	CYB5B
chr15	22891505	22892505	+	CYFIP1
chr10	135333410	135334410	+	CYP2E1
chr4	108852025	108853025	+	CYP2U1
chr1	173793141	173794141	+	DARS2
chr20	44034197	44035197	+	DBNDD2
chr1	15943495	15944495	+	DDI2
chr10	70715384	70716384	+	DDX21
chr20	47835384	47836384	+	DDX27
chr17	61850463	61851463	+	DDX42
chr10	70660534	70661534	+	DDX50
chr8	91013133	91014133	+	DECR1
chr22	32149444	32150444	+	DEPDC5
chr2	179315663	179316663	+	DFNB59
chr22	18893041	18894041	+	DGCR6
chr17	54910960	54911960	+	DGKE
chr11	46353955	46354955	+	DGKZ
chr1	26758273	26759273	+	DHDDS
chr16	72041987	72042987	+	DHODH
chr3	47843899	47844899	+	DHX30
chr20	37590442	37591442	+	DHX35
chr17	57642386	57643386	+	DHX40
chr1	54356412	54357412	+	DIO1
chr2	232825455	232826455	+	DIS3L2
chr12	48591670	48592670	+	DKFZP779L1853
chr3	38080196	38081196	+	DLEC1
chr15	41221038	41222038	+	DLL4
chr7	86781177	86782177	+	DMTF1
chr16	84178365	84179365	+	DNAAF1
chr7	108209512	108210512	+	DNAJB9
chr5	34929198	34930198	+	DNAJC21
chr9	114393132	114394132	+	DNAJC25
chr9	114393166	114394166	+	DNAJC25-GNG10
chr20	62526018	62527018	+	DNAJC5
chr10	75006446	75007446	+	DNAJC9-AS1
chr14	74111078	74112078	+	DNAL1
chr16	3661229	3662229	+	DNASE1
chr9	130965158	130966158	+	DNM1
chr6	83776885	83777885	+	DOPEY1
chr21	37528580	37529580	+	DOPEY2
chr10	103329817	103330817	+	DPCD
chr17	1932904	1933904	+	DPH1
chr19	32896155	32897155	+	DPY19L3
chr11	65686228	65687228	+	DRAP1
chr6	116574836	116575836	+	DSE
chr20	17550008	17551008	+	DSTN
chr3	122282585	122283585	+	DTX3L
chr17	35849437	35850437	+	DUSP14
chr2	183942787	183943787	+	DUSP19
chr3	183872676	183873676	+	DVL3
chr20	33103714	33104714	+	DYNLRB1
chr1	206808381	206809381	+	DYRK3
chr3	15468362	15469362	+	EAF1
chr20	2672980	2673980	+	EBF4
chr10	11783865	11784865	+	ECHDC3
chr3	172467972	172468972	+	ECT2
chr3	5228831	5229831	+	EDEM1
chr6	52284606	52285606	+	EFHC1
chr11	125438612	125439612	+	EI24
chr12	104697017	104698017	+	EID3
chr3	183852326	183853326	+	EIF2B5
chr14	67826214	67827214	+	EIF2S1
chrX	24072333	24073333	+	EIF2S3
chr1	32687029	32688029	+	EIF3I
chr19	39109235	39110235	+	EIF3K
chr22	38244375	38245375	+	EIF3L
chr14	103799381	103800381	+	EIF5
chr18	48493861	48494861	+	ELAC1
chr2	42395990	42396990	+	EML4
chr2	54950136	54951136	+	EML6
chr9	131580253	131581253	+	ENDOG
chr17	4850887	4851887	+	ENO3
chr1	29213103	29214103	+	EPB41
chr2	120770081	120771081	+	EPB41L5
chr7	142552292	142553292	+	EPHB6
chr1	225997294	225998294	+	EPHX1
chr19	56186092	56187092	+	EPN1
chr17	27181456	27182456	+	ERAL1
chr5	96211143	96212143	+	ERAP2
chr17	37843667	37844667	+	ERBB2
chr12	56473141	56474141	+	ERBB3
chr16	14013514	14014514	+	ERCC4
chr1	43282295	43283295	+	ERMAP
chr12	56511534	56512534	+	ESYT1
chr9	133568608	133569608	+	EXOSC2
chr8	145133029	145134029	+	EXOSC4
chr5	14664273	14665273	+	FAM105B
chr11	126080809	126081809	+	FAM118B
chr6	170599291	170600291	+	FAM120B
chr8	21946170	21947170	+	FAM160B2
chr10	126489854	126490854	+	FAM175B
chr14	35513613	35514613	+	FAM177A1
chr7	102388918	102389918	+	FAM185A
chr21	46359425	46360425	+	FAM207A
chr1	178994439	178995439	+	FAM20B
chr10	82167085	82168085	+	FAM213A
chr12	110905669	110906669	+	FAM216A
chr12	110151533	110152533	+	FAM222A
chr19	16295691	16296691	+	FAM32A
chr10	120863098	120864098	+	FAM45A
chr17	635152	636152	+	FAM57A
chr15	89786680	89787680	+	FANCI
chr14	45604643	45605643	+	FANCM
chr11	13689717	13690717	+	FAR1
chr13	98794316	98795316	+	FARP1
chr1	224301289	224302289	+	FBXO28
chr5	147762998	147763998	+	FBXO38
chr1	161676262	161677262	+	FCRLA
chr19	4791228	4792228	+	FEM1A
chr5	108083023	108084023	+	FER
chr15	91426425	91427425	+	FES
chr6	36972922	36973922	+	FGD2
chr9	95709233	95710233	+	FGD3
chr4	123747363	123748363	+	FGF2
chr5	176513387	176514387	+	FGFR4
chr6	110011999	110012999	+	FIG4
chr4	54243310	54244310	+	FIP1L1
chr11	35639235	35640235	+	FJX1
chr2	24272071	24273071	+	FKBP1B
chr7	32996517	32997517	+	FKBP9
chr11	128554546	128555546	+	FLI1
chr19	49976964	49977964	+	FLT3LG
chr14	76044460	76045460	+	FLVCR2
chr17	43298311	43299311	+	FMNL1
chr1	93913188	93914188	+	FNBP1L
chr4	159689790	159690790	+	FNIP2
chr14	65452938	65453938	+	FNTB
chr2	48541276	48542276	+	FOXN2
chr7	113725882	113726882	+	FOXP2
chr10	99078522	99079522	+	FRAT1
chr9	133453852	133454852	+	FUBP3
chr16	70487824	70488824	+	FUK
chr16	31190931	31191931	+	FUS
chr10	75531549	75532549	+	FUT11
chr14	65876810	65877810	+	FUT8
chr3	197463550	197464550	+	FYTTD1
chr17	42634425	42635425	+	FZD2
chr14	31027829	31028829	+	G2E3
chr17	42147603	42148603	+	G6PC3
chr17	78074855	78075855	+	GAA
chr9	92219428	92220428	+	GADD45G
chr2	38892552	38893552	+	GALM
chr5	153569790	153570790	+	GALNT10
chr7	151722259	151723259	+	GALNT11
chr9	101569481	101570481	+	GALNT12
chr4	174089404	174090404	+	GALNT7
chr9	34637630	34638630	+	GALT
chr15	42564931	42565931	+	GANC
chr7	92076267	92077267	+	GATAD1
chr22	38203412	38204412	+	GCAT
chr12	56136564	56137564	+	GDF11
chr17	57297328	57298328	+	GDPD1
chr9	135820432	135821432	+	GFI1B
chr7	8007925	8008925	+	GLCCI1
chr9	131266479	131267479	+	GLE1
chr2	191745053	191746053	+	GLS
chr3	52320605	52321605	+	GLYCTK
chr6	16238311	16239311	+	GMPR
chr14	24701128	24702128	+	GMPR2
chr19	3093908	3094908	+	GNA11
chr18	11688455	11689455	+	GNAL
chr16	56224802	56225802	+	GNAO1
chr9	114423115	114424115	+	GNG10
chr11	62474630	62475630	+	GNG3
chr14	93260076	93261076	+	GOLGA5
chr2	171784474	171785474	+	GORASP2
chr2	37311094	37312094	+	GPATCH11
chr7	1083712	1084712	+	GPR146
chr13	95253657	95254657	+	GPR180
chr16	46917790	46918790	+	GPT2
chr5	150399624	150400624	+	GPX3
chr9	37422163	37423163	+	GRHPR
chr4	2964835	2965835	+	GRK4
chr10	120966601	120967601	+	GRK5
chr19	48948530	48949530	+	GRWD1
chr14	77786727	77787727	+	GSTZ1
chr13	45694150	45695150	+	GTF2F2
chr6	158588884	158589884	+	GTF2H5
chr9	135544922	135545922	+	GTF3C4
chr10	1033838	1034838	+	GTPBP4
chr20	60757585	60758585	+	GTPBP5
chr3	112709265	112710265	+	GTPBP8
chr1	228327163	228328163	+	GUK1
chr11	45942672	45943672	+	GYLTL1B
chr12	14926770	14927770	+	H2AFJ
chr1	154244487	154245487	+	HAX1
chr12	104457735	104458735	+	HCFC2
chr3	13520724	13521724	+	HDAC11
chr16	50099352	50100352	+	HEATR3
chr10	93169596	93170596	+	HECTD2
chr16	56965460	56966460	+	HERPUD1
chr3	193853434	193854434	+	HES1
chr17	80375694	80376694	+	HEXDC
chr17	79649856	79650856	+	HGS
chr8	42995056	42996056	+	HGSNAT
chr5	175815248	175816248	+	HIGD2A
chr1	114471314	114472314	+	HIPK1
chr6	26123873	26124873	+	HIST1H2AC
chr6	26045139	26046139	+	HIST1H3C
chr6	26103604	26104604	+	HIST1H4C
chr6	12008495	12009495	+	HIVEP1
chr6	30456744	30457744	+	HLA-E
chr1	221051199	221052199	+	HLX
chr8	28747411	28748411	+	HMBOX1
chr6	34204150	34205150	+	HMGA1
chr5	74631654	74632654	+	HMGCR
chr1	26798441	26799441	+	HMGN2
chr6	26538133	26539133	+	HMGN4
chr5	162886675	162887675	+	HMMR
chr22	35775854	35776854	+	HMOX1
chr13	53191105	53192105	+	HNRNPA1L2
chr2	178076791	178077791	+	HNRNPA3
chr5	177631008	177632008	+	HNRNPAB
chr16	83840948	83841948	+	HSBP1
chr16	67464055	67465055	+	HSD11B2
chr9	115141717	115142717	+	HSDL2
chr8	145514780	145515780	+	HSF1
chr6	31795012	31796012	+	HSPA1B
chr5	132387154	132388154	+	HSPA4
chr21	33245128	33246128	+	HUNK
chr1	220266944	220267944	+	IARS2
chr15	78423340	78424340	+	IDH3A
chr1	181057138	181058138	+	IER5
chr10	91173843	91174843	+	IFIT5
chr21	34696234	34697234	+	IFNAR1
chr21	34774702	34775702	+	IFNGR2
chr5	140026143	140027143	+	IK
chr21	34638163	34639163	+	IL10RB
chr4	142557252	142558252	+	IL15
chr3	53880107	53881107	+	IL17RB
chr16	27412983	27413983	+	IL21R
chr1	154377169	154378169	+	IL6R
chr11	6624461	6625461	+	ILK
chr2	131099298	131100298	+	IMP4
chr1	62207649	62208649	+	INADL
chr2	242640950	242641950	+	ING5
chr2	74681650	74682650	+	INO80B
chr1	32670736	32671736	+	IQCC
chr16	71879399	71880399	+	IST1
chr20	32950541	32951541	+	ITCH
chr16	30483479	30484479	+	ITGAL
chr7	20369825	20370825	+	ITGB8
chr5	156569444	156570444	+	ITK
chr19	41222508	41223508	+	ITPKC
chr3	4534532	4535532	+	ITPR1
chr15	40697186	40698186	+	IVD
chr21	27011084	27012084	+	JAM2
chr14	75893919	75894919	+	JDP2
chr5	78531512	78532512	+	JMY
chr11	65478967	65479967	+	KAT5
chr8	103876028	103877028	+	KB-1507C5.2
chr8	103540468	103541468	+	KB-1980E6.3
chr3	67048227	67049227	+	KBTBD8
chr1	110753465	110754465	+	KCNC4
chr12	49932440	49933440	+	KCNH3
chr3	19189446	19190446	+	KCNH8
chr6	73331020	73332020	+	KCNQ5
chr6	18155060	18156060	+	KDM1B
chr11	66886240	66887240	+	KDM2A
chr1	44115329	44116329	+	KDM4A
chr19	4968625	4969625	+	KDM4B
chr14	35590552	35591552	+	KIAA0391
chr12	105500602	105501602	+	KIAA1033
chr1	109655801	109656801	+	KIAA1324
chr12	32111804	32112804	+	KIAA1551
chr13	45563187	45564187	+	KIAA1704
chr11	93394305	93395305	+	KIAA1731
chr1	10270363	10271363	+	KIF1B
chr5	137513908	137514908	+	KIF20A
chr15	69706085	69707085	+	KIF23
chr5	61601489	61602489	+	KIF2A
chr20	30864967	30865967	+	KIF3B
chr12	57943281	57944281	+	KIF5A
chr6	33358813	33359813	+	KIFC1
chr19	36346263	36347263	+	KIRREL2
chr14	104027733	104028733	+	KLC1
chr11	66024265	66025265	+	KLC2
chr19	16435128	16436128	+	KLF2
chr14	50159323	50160323	+	KLHDC1
chr14	50233826	50234826	+	KLHDC2
chr6	42981451	42982451	+	KLHDC3
chr1	161067651	161068651	+	KLHDC9
chr17	39991437	39992437	+	KLHL10
chr4	166128270	166129270	+	KLHL2
chr2	23607588	23608588	+	KLHL29
chr12	27932453	27933453	+	KLHL42
chr7	23144853	23145853	+	KLHL7
chr12	123011293	123012293	+	KNTC1
chr17	66031135	66032135	+	KPNA2
chr12	53342155	53343155	+	KRT18
chr19	18668072	18669072	+	KXD1
chr22	41600709	41601709	+	L3MBTL2
chr1	182992095	182993095	+	LAMC1
chr13	113951056	113952056	+	LAMP1
chr7	55432641	55433641	+	LANCL2
chr4	17578315	17579315	+	LAP3
chr4	128981923	128982923	+	LARP1B
chr16	25122550	25123550	+	LCMT1
chr3	156542770	156543770	+	LEKR1
chr12	6937064	6938064	+	LEPREL2
chr8	29952414	29953414	+	LEPROTL1
chr12	51441245	51442245	+	LETMD1
chr2	64680603	64681603	+	LGALSL
chr1	180198921	180199921	+	LHX4
chr4	39460120	39461120	+	LIAS
chr17	33307013	33308013	+	LIG3
chr20	62366315	62367315	+	LIME1
chr22	31607725	31608725	+	LIMK2
chr22	18259588	18260588	+	LINC00528
chr5	126111815	126112815	+	LMNB1
chr1	87793651	87794651	+	LMO4
chr5	96270598	96271598	+	LNPEP
chr11	68079577	68080577	+	LRP5
chr14	24520706	24521706	+	LRRC16B
chr15	99791067	99792067	+	LRRC28
chr17	30334391	30335391	+	LRRC37B
chr1	54411250	54412250	+	LRRC42
chr17	45908493	45909493	+	LRRC46
chr17	17875627	17876627	+	LRRC48
chr13	46785583	46786583	+	LRRC63
chr1	90098131	90099131	+	LRRC8C
chr1	90286073	90287073	+	LRRC8D
chr8	86018882	86019882	+	LRRCC1
chr11	71790882	71791882	+	LRTOMT
chr19	34662909	34663909	+	LSM14A
chr20	60697017	60698017	+	LSM14B
chr5	179220481	179221481	+	LTC4S
chr17	48796405	48797405	+	LUC7L3
chr6	6587841	6588841	+	LY86
chr1	24116960	24117960	+	LYPLA2
chr1	219346686	219347686	+	LYPLAL1
chr6	43596777	43597777	+	MAD2L1BP
chr4	1283139	1284139	+	MAEA
chr1	113932871	113933871	+	MAGI3
chr1	117909571	117910571	+	MAN1A2
chr4	6576402	6577402	+	MAN2B2
chr6	96024919	96025919	+	MANEA
chr16	87417101	87418101	+	MAP1LC3B
chr15	67834547	67835547	+	MAP2K5
chr19	7968228	7969228	+	MAP2K7
chr17	61699275	61700275	+	MAP3K3
chr1	36620680	36621680	+	MAP7D1
chr11	45906702	45907702	+	MAPK8IP1
chr3	50648451	50649451	+	MAPKAPK3
chr12	112279282	112280282	+	MAPKAPK5
chr15	42066132	42067132	+	MAPKBP1
chr20	31407199	31408199	+	MAPRE1
chr2	27192980	27193980	+	MAPRE3
chr19	8477654	8478654	+	2002-03-01
chr10	94050420	94051420	+	2005-03-01
chr10	99472430	99473430	+	MARVELD1
chr19	19430990	19431990	+	MAU2
chr13	97873188	97874188	+	MBNL2
chr8	67782484	67783484	+	MCMDC2
chr19	7587012	7588012	+	MCOLN1
chr8	6263613	6264613	+	MCPH1
chr22	20849700	20850700	+	MED15
chr11	93516893	93517893	+	MED17
chr2	112655556	112656556	+	MERTK
chr4	99916271	99917271	+	METAP1
chr17	81037067	81038067	+	METRNL
chr4	119606023	119607023	+	METTL14
chr17	60500728	60501728	+	METTL2A
chr12	51316755	51317755	+	METTL7A
chr1	40420302	40421302	+	MFSD2A
chr14	50086989	50087989	+	MGAT2
chr10	131264948	131265948	+	MGMT
chr16	4665994	4666994	+	MGRN1
chr6	31370856	31371856	+	MICA
chr22	24235691	24236691	+	MIF
chr1	12079023	12080023	+	MIIP
chr7	7606003	7607003	+	MIOS
chr1	233463014	233464014	+	MLK4
chr11	118306705	118307705	+	MLL
chr7	104654126	104655126	+	MLL5
chr16	2253749	2254749	+	MLST8
chr1	45965225	45966225	+	MMACHC
chr16	58058970	58059970	+	MMP15
chr4	154265301	154266301	+	MND1
chr4	71767543	71768543	+	MOB1B
chr15	79102329	79103329	+	MORF4L1
chr2	39102603	39103603	+	MORN2
chr17	7486347	7487347	+	MPDU1
chr13	20207288	20208288	+	MPHOSPH8
chr15	75181846	75182846	+	MPI
chr14	67707326	67708326	+	MPP5
chr1	167689929	167690929	+	MPZL1
chr1	181002567	181003567	+	MR1
chr4	6641318	6642318	+	MRFAP1
chr20	61427305	61428305	+	MRGBP
chr6	160210344	160211344	+	MRPL18
chr2	86425978	86426978	+	MRPL35
chr22	19418925	19419925	+	MRPL40
chr9	140445151	140446151	+	MRPL41
chr11	73497861	73498861	+	MRPL48
chr11	64889155	64890155	+	MRPL49
chr19	3762162	3763162	+	MRPL54
chr9	138391330	138392330	+	MRPS2
chr5	44808527	44809527	+	MRPS30
chr12	27863206	27864206	+	MRPS35
chr17	73257255	73258255	+	MRPS7
chr2	47629608	47630608	+	MSH2
chr2	48009721	48010721	+	MSH6
chr1	155579479	155580479	+	MSTO1
chr16	56715836	56716836	+	MT1X
chr16	56641611	56642611	+	MT2A
chr2	42721209	42722209	+	MTA3
chr1	93544292	93545292	+	MTF2
chr10	135203838	135204838	+	MTG1
chr3	9690617	9691617	+	MTMR14
chr6	74170801	74171801	+	MTO1
chr2	177133623	177134623	+	MTX2
chr16	29831215	29832215	+	MVP
chr21	42791731	42792731	+	MX1
chr10	111966863	111967863	+	MXI1
chr3	38179469	38180469	+	MYD88
chr18	3261407	3262407	+	MYL12B
chr12	56551445	56552445	+	MYL6
chr2	130938810	130939810	+	MZT2B
chr5	177539944	177540944	+	N4BP3
chr4	140222109	140223109	+	NAA15
chr11	63705931	63706931	+	NAA40
chr12	57482177	57483177	+	NAB2
chr2	192542294	192543294	+	NABP1
chr12	56615299	56616299	+	NABP2
chr19	13228417	13229417	+	NACC1
chr11	71163655	71164655	+	NADSYN1
chr17	80415556	80416556	+	NARF
chr2	203879102	203880102	+	NBEAL1
chr3	47020673	47021673	+	NBEAL2
chr4	17812025	17813025	+	NCAPG
chr2	24714283	24715283	+	NCOA1
chr6	126101807	126102807	+	NCOA7
chr18	2571010	2572010	+	NDC80
chr20	13765096	13766096	+	NDUFAF5
chr2	201935656	201936656	+	NDUFB3
chr3	179321978	179322978	+	NDUFB5
chr8	125550844	125551844	+	NDUFB9
chr11	47586388	47587388	+	NDUFS3
chr5	52855963	52856963	+	NDUFS4
chr5	1801014	1802014	+	NDUFS6
chr11	67373823	67374823	+	NDUFV1
chr18	9102128	9103128	+	NDUFV2
chr15	75638796	75639796	+	NEIL1
chr3	130745194	130746194	+	NEK11
chr20	57555763	57556763	+	NELFCD
chr1	212605729	212606729	+	NENF
chr17	29421445	29422445	+	NF1
chr22	29999045	30000045	+	NF2
chr7	26191360	26192360	+	NFE2L3
chr4	103421986	103422986	+	NFKB1
chr1	24741784	24742784	+	NIPAL3
chr5	156886527	156887527	+	NIPAL4
chr5	36876361	36877361	+	NIPBL
chr9	107509469	107510469	+	NIPSNAP3A
chr1	161087376	161088376	+	NIT1
chr5	65017523	65018523	+	NLN
chr17	49242296	49243296	+	NME1-NME2
chr17	65713449	65714449	+	NOL11
chr6	13615059	13616059	+	NOL7
chr2	203129939	203130939	+	NOP58
chr1	182757928	182758928	+	NPL
chr1	153650613	153651613	+	NPR1
chr16	2059427	2060427	+	NPW
chr11	47269351	47270351	+	NR1H3
chr3	14988591	14989591	+	NR2C2
chr10	64892550	64893550	+	NRBF2
chr2	206546214	206547214	+	NRP2
chr5	176559526	176560526	+	NSD1
chr8	126103421	126104421	+	NSMCE2
chr1	46805349	46806349	+	NSUN4
chr6	116421512	116422512	+	NT5DC1
chr16	10837143	10838143	+	NUBP1
chr16	1832402	1833402	+	NUBP2
chr19	49402807	49403807	+	NUCB1
chr1	27226229	27227229	+	NUDC
chr16	4743195	4744195	+	NUDT16L1
chr12	93771159	93772159	+	NUDT4
chr7	23220946	23221946	+	NUPL2
chr16	67880135	67881135	+	NUTF2
chr3	101497546	101498546	+	NXPE3
chr7	100081050	100082050	+	NYAP1
chr1	151734945	151735945	+	OAZ3
chr7	44645671	44646671	+	OGDH
chr20	61435687	61436687	+	OGFR
chr6	71998006	71999006	+	OGFRL1
chr3	9791128	9792128	+	OGG1
chr6	88299339	88300339	+	ORC3
chr22	31089269	31090269	+	OSBP2
chr9	77702959	77703959	+	OSTF1
chr14	94492175	94493175	+	OTUB2
chr2	63276692	63277692	+	OTX1
chr12	121647160	121648160	+	P2RX4
chr11	73587244	73588244	+	PAAF1
chr4	57301407	57302407	+	PAICS
chr3	196466228	196467228	+	PAK2
chr10	72238077	72239077	+	PALD1
chr2	60982865	60983865	+	PAPOLG
chr20	49347581	49348581	+	PARD6B
chr1	8013851	8014851	+	PARK7
chr3	122398965	122399965	+	PARP14
chr3	51975861	51976861	+	PARP3
chr12	102513456	102514456	+	PARPBP
chr11	82867530	82868530	+	PCF11
chr10	92979408	92980408	+	PCGF5
chr20	44562767	44563767	+	PCIF1
chr8	17779849	17780849	+	PCM1
chr3	101292439	101293439	+	PCNP
chr14	71373622	71374622	+	PCNX
chr7	100199300	100200300	+	PCOLCE
chr17	53827840	53828840	+	PCTP
chr10	105155905	105156905	+	PDCD11
chr19	34894789	34895789	+	PDCD2L
chr10	112631065	112632065	+	PDCD4
chr19	33071474	33072474	+	PDCD5
chr5	271236	272236	+	PDCD6
chr2	101178652	101179652	+	PDCL3
chr11	14664769	14665769	+	PDE3B
chr15	85523171	85524171	+	PDE8A
chr10	26986088	26987088	+	PDSS1
chr12	118573163	118574163	+	PEBP1
chr17	8150436	8151436	+	PFAS
chr1	207222301	207223301	+	PFKFB2
chr10	3109212	3110212	+	PFKP
chr10	99185417	99186417	+	PGAM1
chr12	133286905	133287905	+	PGAM5
chr11	3818454	3819454	+	PGAP2
chr4	37827755	37828755	+	PGM2
chr1	6673245	6674245	+	PHF13
chr7	11012999	11013999	+	PHF14
chr9	96338189	96339189	+	PHF2
chr16	30759091	30760091	+	PHKG2
chr4	25161763	25162763	+	PI4K2B
chr1	111888410	111889410	+	PIFO
chr18	39534671	39535671	+	PIK3C3
chr3	178865402	178866402	+	PIK3CA
chr5	137223157	137224157	+	PKD2L2
chr1	89149405	89150405	+	PKN2
chr11	125034083	125035083	+	PKNOX2
chr16	68278707	68279707	+	PLA2G15
chr17	4709891	4710891	+	PLD2
chr2	131861920	131862920	+	PLEKHB2
chr19	30155463	30156463	+	PLEKHF1
chr1	16010327	16011327	+	PLEKHM2
chr1	150120873	150121873	+	PLEKHO1
chr15	65133588	65134588	+	PLEKHO2
chr16	23688477	23689477	+	PLK1
chr4	128801516	128802516	+	PLK4
chr6	89855269	89856269	+	PM20D2
chr1	156182284	156183284	+	PMF1
chr1	156182273	156183273	+	PMF1-BGLAP
chr9	139304610	139305610	+	PMPCA
chr17	46018372	46019372	+	PNPO
chr3	127347524	127348524	+	PODXL2
chr3	119187285	119188285	+	POGLUT1
chrX	24711536	24712536	+	POLA1
chr19	50886961	50887961	+	POLD1
chr6	43543387	43544387	+	POLH
chr16	22308230	22309230	+	POLR3E
chr22	46545924	46546924	+	PPARA
chr5	149109361	149110361	+	PPARGC1B
chr1	43123596	43124596	+	PPIH
chr2	44394608	44395608	+	PPM1B
chr17	58677044	58678044	+	PPM1D
chr3	52279341	52280341	+	PPM1M
chr11	73881644	73882644	+	PPME1
chr1	161135700	161136700	+	PPOX
chr6	30033986	30034986	+	PPP1R11
chr6	150463712	150464712	+	PPP1R14C
chr9	138370425	138371425	+	PPP1R26
chr1	212458379	212459379	+	PPP2R5A
chr19	46849751	46850751	+	PPP5C
chr10	103892287	103893287	+	PPRC1
chrX	48754695	48755695	+	PQBP1
chr2	11294824	11295824	+	PQLC3
chr1	14026193	14027193	+	PRDM2
chr6	41747587	41748587	+	PRICKLE4
chr16	23846822	23847822	+	PRKCB
chr3	169939653	169940653	+	PRKCI
chr19	11545609	11546609	+	PRKCSH
chr20	4666382	4667382	+	PRNP
chr1	150293425	150294425	+	PRPF3
chr1	52869736	52870736	+	PRPF38A
chr6	4021001	4022001	+	PRPF4B
chr6	31587997	31588997	+	PRRC2A
chr1	171454151	171455151	+	PRRC2C
chr19	50083403	50084403	+	PRRG2
chr1	150980396	150981396	+	PRUNE
chr9	80911559	80912559	+	PSAT1
chr1	227057385	227058385	+	PSEN2
chr14	58711049	58712049	+	PSMA3
chr17	36908489	36909489	+	PSMB3
chr1	151371510	151372510	+	PSMB4
chr17	61904012	61905012	+	PSMC5
chr1	151226679	151227679	+	PSMD4
chr14	24604867	24605867	+	PSME1
chr18	12701925	12702925	+	PSMG2
chr11	447768	448768	+	PTDSS2
chr14	74318047	74319047	+	PTGR2
chr9	125132324	125133324	+	PTGS1
chr2	232571105	232572105	+	PTMA
chr11	47586482	47587482	+	PTPMT1
chr7	77166092	77167092	+	PTPN12
chr3	47422001	47423001	+	PTPN23
chr5	139486862	139487862	+	PURA
chr12	132413245	132414245	+	PUS1
chr12	133263692	133264692	+	PXMP2
chr12	21590049	21591049	+	PYROXD1
chr2	37571217	37572217	+	QPCT
chr10	99893887	99894887	+	R3HCC1L
chr7	140103343	140104343	+	RAB19
chr4	140373886	140374886	+	RAB33B
chr2	135809335	135810335	+	RAB3GAP1
chr1	229406322	229407322	+	RAB4A
chr17	5185058	5186058	+	RABEP1
chr9	125702612	125703612	+	RABGAP1
chr7	66205220	66206220	+	RABGEF1
chr9	139694318	139695318	+	RABL6
chr7	6413654	6414654	+	RAC1
chr19	13056169	13057169	+	RAD23A
chr12	110938960	110939960	+	RAD9B
chr20	55925566	55926566	+	RAE1
chr20	37100959	37101959	+	RALGAPB
chr20	32580952	32581952	+	RALY
chr22	20102961	20103961	+	RANBP1
chr4	160024830	160025830	+	RAPGEF2
chr5	167912950	167913950	+	RARS
chr1	178062364	178063364	+	RASAL2
chr1	206680379	206681379	+	RASSF5
chr13	48877387	48878387	+	RB1
chr18	77793858	77794858	+	RBFA
chr16	53467389	53468389	+	RBL2
chr11	66383553	66384553	+	RBM14
chr11	66383597	66384597	+	RBM14-RBM4
chr10	112403655	112404655	+	RBM20
chr14	73524644	73525644	+	RBM25
chr7	155436645	155437645	+	RBM33
chr11	66383597	66384597	+	RBM4
chr1	145507098	145508098	+	RBM8A
chr8	30241444	30242444	+	RBPMS
chr22	41346851	41347851	+	RBX1
chr15	91497600	91498600	+	RCCD1
chr11	31833439	31834439	+	RCN1
chr14	103058498	103059498	+	RCOR1
chr5	137774206	137775206	+	REEP2
chr7	150064778	150065778	+	REPIN1
chr4	57773575	57774575	+	REST
chr11	114309608	114310608	+	REXO2
chr2	46768445	46769445	+	RHOQ
chr22	45809072	45810072	+	RIBC2
chr11	207011	208011	+	RIC8A
chr12	107167873	107168873	+	RIC8B
chr2	152265897	152266897	+	RIF1
chr1	42845966	42846966	+	RIMKLA
chr14	92979618	92980618	+	RIN3
chr14	21248710	21249710	+	RNASE6
chr11	71639247	71640247	+	RNF121
chr8	125486479	125487479	+	RNF139
chr6	127587255	127588255	+	RNF146
chr11	74459413	74460413	+	RNF169
chr2	85822348	85823348	+	RNF181
chr6	13924177	13925177	+	RNF182
chr1	185013996	185014996	+	RNF2
chr1	6265035	6266035	+	RNF207
chr14	24615392	24616392	+	RNF31
chr4	2463447	2464447	+	RNF4
chr3	141456546	141457546	+	RNF7
chr6	37321248	37322248	+	RNF8
chr20	34286694	34287694	+	ROMO1
chr11	76091857	76092857	+	RP11-111M22.2
chr3	88107924	88108924	+	RP11-159G9.5
chr1	36788835	36789835	+	RP11-268J15.5
chr14	93650818	93651818	+	RP11-371E8.4
chr2	24346736	24347736	+	RP11-507M3.1
chr11	57509135	57510135	+	RP11-691N7.6
chr18	48493889	48494889	+	RP11-729L2.2
chr18	77793846	77794846	+	RP11-795F19.5
chr12	133264135	133265135	+	RP13-672B3.2
chr14	74318174	74319174	+	RP5-1021I20.4
chr2	210866789	210867789	+	RPE
chr16	89626565	89627565	+	RPL13
chr3	23957536	23958536	+	RPL15
chr2	217362412	217363412	+	RPL37A
chr12	56509870	56510870	+	RPL41
chr1	93297082	93298082	+	RPL5
chr6	42846856	42847856	+	RPL7L1
chr11	809147	810147	+	RPLP2
chr1	153962735	153963735	+	RPS27
chr19	8385542	8386542	+	RPS28
chr17	57969947	57970947	+	RPS6KB1
chr1	213224089	213225089	+	RPS6KC1
chr3	39447680	39448680	+	RPSA
chr17	78518119	78519119	+	RPTOR
chr2	10261955	10262955	+	RRM2
chr6	42988883	42989883	+	RRP36
chr7	77325260	77326260	+	RSBN1L
chr1	100731263	100732263	+	RTCA
chr20	55043147	55044147	+	RTFDC1
chr7	87256364	87257364	+	RUNDC3B
chr9	35489624	35490624	+	RUSC2
chr1	33281868	33282868	+	S100PBP
chr3	45730048	45731048	+	SACM1L
chr19	47616031	47617031	+	SAE1
chr14	77842532	77843532	+	SAMD15
chr5	153825017	153826017	+	SAP30L
chr19	1904713	1905713	+	SCAMP4
chr1	246886849	246887849	+	SCCPDH
chr2	238969030	238970030	+	SCLY
chr1	53392401	53393401	+	SCP2
chr10	121651723	121652723	+	SEC23IP
chr5	133983979	133984979	+	SEC24A
chr9	101983846	101984846	+	SEC61B
chr18	12946632	12947632	+	SEH1L
chr22	50638908	50639908	+	SELO
chr3	196594227	196595227	+	SENP5
chr2	242254015	242255015	+	2002-09-01
chr9	131445203	131446203	+	SET
chr16	58548883	58549883	+	SETD6
chr5	56204587	56205587	+	SETD9
chr1	150898239	150899239	+	SETDB1
chr11	65817700	65818700	+	SF3B2
chr22	31884174	31885174	+	SFI1
chr8	42948158	42949158	+	SGK196
chr10	72575217	72576217	+	SGPL1
chr2	223288736	223289736	+	SGPP2
chr16	28857421	28858421	+	SH2B1
chr2	85645344	85646344	+	SH2D6
chr17	7516882	7517882	+	SHBG
chr14	105218937	105219937	+	SIVA1
chr5	36151591	36152591	+	SKP2
chr2	65215111	65216111	+	SLC1A4
chr5	131629636	131630636	+	SLC22A4
chr5	131704944	131705944	+	SLC22A5
chr15	65903204	65904204	+	SLC24A1
chr7	107300580	107301580	+	SLC26A4
chr19	17579078	17580078	+	SLC27A1
chr1	153746330	153747330	+	SLC27A3
chr9	131102425	131103425	+	SLC27A4
chr17	7184486	7185486	+	SLC2A4
chr20	62369123	62370123	+	SLC2A4RG
chr9	130158921	130159921	+	SLC2A8
chr4	41991989	41992989	+	SLC30A9
chr9	115912722	115913722	+	SLC31A2
chr11	45825123	45826123	+	SLC35C1
chr12	69139386	69140386	+	SLC35E3
chr22	31031139	31032139	+	SLC35E4
chr3	136536989	136537989	+	SLC35G2
chr8	22224262	22225262	+	SLC39A14
chr11	62623018	62624018	+	SLC3A2
chr9	108006403	108007403	+	SLC44A1
chr7	150753797	150754797	+	SLC4A2
chr16	68297933	68298933	+	SLC7A6
chr10	105726459	105727459	+	SLK
chr3	57740677	57741677	+	SLMAP
chr18	48493910	48494910	+	SMAD4
chr9	72873437	72874437	+	SMC5
chr17	18163348	18164348	+	SMCR7
chr22	42475195	42476195	+	SMDT1
chr6	11093766	11094766	+	SMIM13
chr11	6411155	6412155	+	SMPD1
chr6	109761466	109762466	+	SMPD2
chr15	42782931	42783931	+	SNAP23
chr22	21212771	21213771	+	SNAP29
chr1	227915740	227916740	+	SNAP47
chr19	7984701	7985701	+	SNAPC2
chr16	11761770	11762770	+	SNN
chr20	1246460	1247460	+	SNPH
chr2	70120192	70121192	+	SNRNP27
chr19	41256042	41257042	+	SNRPA
chr18	19191728	19192728	+	SNRPD1
chr5	122110191	122111191	+	SNX2
chr20	44461949	44462949	+	SNX21
chr15	64443414	64444414	+	SNX22
chr15	75939747	75940747	+	SNX33
chr2	46925591	46926591	+	SOCS5
chr21	33031435	33032435	+	SOD1
chr11	121322412	121323412	+	SORL1
chr16	1031308	1032308	+	SOX8
chr2	231280157	231281157	+	SP100
chr17	45973016	45974016	+	SP2
chr20	34203314	34204314	+	SPAG4
chr4	52916997	52917997	+	SPATA18
chr2	201170104	201171104	+	SPATS2L
chr3	52738471	52739471	+	SPCS1
chr5	169010138	169011138	+	SPDL1
chr9	91002834	91003834	+	SPIN1
chr16	89884087	89885087	+	SPIRE2
chr2	73113989	73114989	+	SPR
chr19	38878561	38879561	+	SPRED3
chr1	231472350	231473350	+	SPRTN
chr12	56861801	56862801	+	SPRYD4
chr9	131314366	131315366	+	SPTAN1
chr2	54682922	54683922	+	SPTBN1
chr8	126010239	126011239	+	SQLE
chr5	179232888	179233888	+	SQSTM1
chr5	6632956	6633956	+	SRD5A1
chr5	112196385	112197385	+	SRP19
chr14	35450663	35451663	+	SRP54
chr17	2206177	2207177	+	SRR
chr16	2801830	2802830	+	SRRM2
chr3	42622832	42623832	+	SS18L2
chr7	141437621	141438621	+	SSBP1
chr11	130028957	130029957	+	ST14
chr11	126225035	126226035	+	ST3GAL4
chr7	116592792	116593792	+	ST7
chr7	116593453	116594453	+	ST7-OT4
chr10	90638991	90639991	+	STAMBPL1
chr17	40439065	40440065	+	STAT5A
chr2	119980884	119981884	+	STEAP3
chr11	3875257	3876257	+	STIM1
chr2	220109677	220110677	+	STK16
chr11	125461107	125462107	+	STT3A
chr3	31573630	31574630	+	STT3B
chr1	172500989	172501989	+	SUCO
chr12	56390464	56391464	+	SUOX
chr10	70939488	70940488	+	SUPV3L1
chr9	136222928	136223928	+	SURF2
chr9	95820489	95821489	+	SUSD3
chr19	55850721	55851721	+	SUV420H2
chr1	185125712	185126712	+	SWT1
chr22	39745430	39746430	+	SYNGR1
chr19	48867152	48868152	+	SYNGR4
chr17	61677731	61678731	+	TACO1
chr4	7043126	7044126	+	TADA2B
chr10	7859967	7860967	+	TAF3
chr10	105127224	105128224	+	TAF5
chr11	746829	747829	+	TALDO1
chr17	27716982	27717982	+	TAOK1
chr16	29984462	29985462	+	TAOK2
chr5	33440302	33441302	+	TARS
chr1	6614741	6615741	+	TAS1R1
chr1	212964670	212965670	+	TATDN3
chr7	27778450	27779450	+	TAX1BP1
chr10	96161761	96162761	+	TBC1D12
chr4	6910469	6911469	+	TBC1D14
chr12	72232987	72233987	+	TBC1D15
chr19	50380182	50381182	+	TBC1D17
chr6	37225048	37226048	+	TBC1D22B
chr11	120894281	120895281	+	TBCEL
chr22	19743726	19744726	+	TBX1
chr7	139476350	139477350	+	TBXAS1
chr10	114709509	114710509	+	TCF7L2
chr12	110337569	110338569	+	TCHP
chr5	149736702	149737702	+	TCOF1
chr12	124155160	124156160	+	TCTN2
chr12	104359082	104360082	+	TDG
chr19	14627397	14628397	+	TECR
chr16	75681184	75682184	+	TERF2IP
chr1	47134027	47135027	+	TEX38
chr10	60144282	60145282	+	TFAM
chr3	30647494	30648494	+	TGFBR2
chr19	7980530	7981530	+	TGFBR3L
chr20	35201391	35202391	+	TGIF2
chr20	35202456	35203456	+	TGIF2-C20orf24
chr8	56685201	56686201	+	TGS1
chr12	72056289	72057289	+	THAP2
chr5	79286634	79287634	+	THBS4
chr5	157157705	157158705	+	THG1L
chr10	25305087	25306087	+	THNSL1
chr2	88469335	88470335	+	THNSL2
chr3	9404026	9405026	+	THUMPD3
chr3	119216879	119217879	+	TIMMDC1
chr1	168147671	168148671	+	TIPRL
chr13	100153171	100154171	+	TM9SF2
chr3	48481167	48482167	+	TMA7
chr1	205196804	205197804	+	TMCC2
chr17	7338262	7339262	+	TMEM102
chr11	85358511	85359511	+	TMEM126A
chr11	120195338	120196338	+	TMEM136
chr11	61128973	61129973	+	TMEM138
chr7	134832324	134833324	+	TMEM140
chrX	109245359	109246359	+	TMEM164
chr4	925675	926675	+	TMEM175
chr2	120436243	120437243	+	TMEM177
chr11	62554387	62555387	+	TMEM179B
chr10	104220649	104221649	+	TMEM180
chr12	72079367	72080367	+	TMEM19
chr1	9648432	9649432	+	TMEM201
chr2	27255278	27256278	+	TMEM214
chr14	93650796	93651796	+	TMEM251
chr10	81837902	81838902	+	TMEM254
chr9	108456325	108457325	+	TMEM38B
chr3	14165940	14166940	+	TMEM43
chr3	100210963	100211963	+	TMEM45A
chr1	95582394	95583394	+	TMEM56
chr15	43414977	43415977	+	TMEM62
chr8	94766572	94767572	+	TMEM67
chr18	59992020	59993020	+	TNFRSF11A
chr1	2486578	2487578	+	TNFRSF14
chr17	7461109	7462109	+	TNFSF13
chr8	9412924	9413924	+	TNKS
chr10	93557569	93558569	+	TNKS2
chr16	24740516	24741516	+	TNRC6A
chr14	58862134	58863134	+	TOMM20L
chr22	39077453	39078453	+	TOMM22
chr20	39656958	39657958	+	TOP1
chr1	179850677	179851677	+	TOR1AIP1
chr14	21944256	21945256	+	TOX4
chr17	27892570	27893570	+	TP53I13
chr19	506799	507799	+	TPGS1
chr13	103248853	103249853	+	TPP2
chr9	139775864	139776864	+	TRAF2
chr2	239228582	239229582	+	TRAF3IP1
chr4	184579920	184580920	+	TRAPPC11
chr2	3382946	3383946	+	TRAPPC12
chr5	64920043	64921043	+	TRAPPC13
chr16	88922128	88923128	+	TRAPPC2L
chr11	5710419	5711419	+	TRIM22
chr19	59054958	59055958	+	TRIM28
chr9	119449081	119450081	+	TRIM32
chr10	104403753	104404753	+	TRIM8
chr5	14143311	14144311	+	TRIO
chr15	64679447	64680447	+	TRIP4
chr7	100464260	100465260	+	TRIP6
chr1	100598206	100599206	+	TRMT13
chr14	103995021	103996021	+	TRMT61A
chr1	28879097	28880097	+	TRNAU1AP
chr1	27319698	27320698	+	TRNP1
chr7	98475056	98476056	+	TRRAP
chr1	184020311	184021311	+	TSEN15
chr12	58175872	58176872	+	TSFM
chr20	51588446	51589446	+	TSHZ2
chr11	44747515	44748515	+	TSPAN18
chr3	180319418	180320418	+	TTC14
chr3	39148652	39149652	+	TTC21A
chr2	47142796	47143796	+	TTC7A
chr14	89289997	89290997	+	TTC8
chr14	71108004	71109004	+	TTC9
chr2	113239231	113240231	+	TTL
chr20	43104026	43105026	+	TTPAL
chr9	140135165	140136165	+	TUBB4B
chr18	9334265	9335265	+	TWSG1
chr18	657104	658104	+	TYMS
chr1	75198336	75199336	+	TYW3
chr3	142719510	142720510	+	U2SURP
chr19	18682040	18683040	+	UBA52
chr13	99852528	99853528	+	UBAC2
chr3	23244011	23245011	+	UBE2E2
chr2	238874969	238875969	+	UBE2F
chr5	6448236	6449236	+	UBE2QL1
chr8	48920460	48921460	+	UBE2V2
chr11	118229800	118230800	+	UBE4A
chr1	10092390	10093390	+	UBE4B
chr19	9938068	9939068	+	UBL5
chr7	138914602	138915602	+	UBN2
chr14	93672901	93673901	+	UBR7
chr1	161122066	161123066	+	UFC1
chr1	162466541	162467541	+	UHMK1
chr21	43482568	43483568	+	UMODL1
chr15	91472910	91473910	+	UNC45A
chr13	115046559	115047559	+	UPF3A
chr2	158732714	158733714	+	UPP2
chr22	30162858	30163858	+	UQCR10
chr1	229761481	229762481	+	URB2
chr11	77899358	77900358	+	USP35
chr4	144105570	144106570	+	USP38
chr15	50716077	50717077	+	USP8
chr13	31191330	31192330	+	USPL1
chr5	72860768	72861768	+	UTP15
chr2	85811031	85812031	+	VAMP5
chr20	56963678	56964678	+	VAPB
chr10	76969412	76970412	+	VDAC2
chr7	65337754	65338754	+	VKORC1L1
chr17	57784053	57785053	+	VMP1
chr20	2820849	2821849	+	VPS16
chr11	134094039	134095039	+	VPS26B
chr8	17103580	17104580	+	VPS37A
chr1	150038869	150039869	+	VPS45
chr14	97263141	97264141	+	VRK1
chr6	142467867	142468867	+	VTA1
chr13	41634910	41635910	+	WBP4
chr13	52158144	52159144	+	WDFY2
chr10	49892421	49893421	+	WDFY4
chr19	982674	983674	+	WDR18
chrX	117479536	117480536	+	WDR44
chr18	54318074	54319074	+	WDR7
chr19	12777114	12778114	+	WDR83
chr8	124428465	124429465	+	WDYHV1
chr11	9594728	9595728	+	WEE1
chr12	861259	862259	+	WNK1
chr12	1638557	1639557	+	WNT5B
chr6	2765148	2766148	+	WRNIP1
chrX	122993074	122994074	+	XIAP
chr22	41252581	41253581	+	XPNPEP3
chr20	21283442	21284442	+	XRN2
chr3	38387751	38388751	+	XYLB
chr21	47705751	47706751	+	YBEY
chr1	43147598	43148598	+	YBX1
chr22	50246990	50247990	+	ZBED4
chr8	81397354	81398354	+	ZBTB10
chr9	129566785	129567785	+	ZBTB43
chr4	4291424	4292424	+	ZBTB49
chr1	33004528	33005528	+	ZBTB8A
chr12	56511443	56512443	+	ZC3H10
chr14	89028753	89029753	+	ZC3H14
chr4	25313907	25314907	+	ZCCHC4
chr9	37120036	37121036	+	ZCCHC7
chr3	28390137	28391137	+	ZCWPW2
chr6	157801665	157802665	+	ZDHHC14
chr1	27152701	27153701	+	ZDHHC18
chr11	57434719	57435719	+	ZDHHC5
chr10	31606924	31607924	+	ZEB1
chr6	37786775	37787775	+	ZFAND3
chr16	75181890	75182890	+	ZFP1
chr19	57049817	57050817	+	ZFP28
chr8	144328491	144329491	+	ZFP41
chr1	40915274	40916274	+	ZFP69B
chr14	104181567	104182567	+	ZFYVE21
chr7	44787680	44788680	+	ZMIZ2
chr1	35734068	35735068	+	ZMYM4
chr10	179905	180905	+	ZMYND11
chr19	19779105	19780105	+	ZNF101
chr19	58125101	58126101	+	ZNF134
chr19	58570107	58571107	+	ZNF135
chr11	9481366	9482366	+	ZNF143
chr19	9434350	9435350	+	ZNF177
chr18	74534063	74535063	+	ZNF236
chr16	3313243	3314243	+	ZNF263
chr19	57702368	57703368	+	ZNF264
chr19	58693896	58694896	+	ZNF274
chr7	148892077	148893077	+	ZNF282
chr17	15602391	15603391	+	ZNF286A
chr19	35168044	35169044	+	ZNF302
chr19	58962471	58963471	+	ZNF324B
chr19	37340763	37341763	+	ZNF345
chr1	33721646	33722646	+	ZNF362
chr10	64133451	64134451	+	ZNF365
chr7	148823008	148824008	+	ZNF398
chr18	72264606	72265606	+	ZNF407
chr19	57078380	57079380	+	ZNF470
chr10	48354524	48355524	+	ZNF488
chr19	32836000	32837000	+	ZNF507
chr19	52900602	52901602	+	ZNF528
chr18	56529332	56530332	+	ZNF532
chr19	57831377	57832377	+	ZNF543
chr19	58739460	58740460	+	ZNF544
chr19	58192837	58193837	+	ZNF551
chr19	2819372	2820372	+	ZNF554
chr19	7068955	7069955	+	ZNF557
chr19	9433948	9434948	+	ZNF559
chr19	37178014	37179014	+	ZNF567
chr19	37957987	37958987	+	ZNF570
chr19	58912371	58913371	+	ZNF584
chr3	48282090	48283090	+	ZNF589
chr4	52679	53679	+	ZNF595
chr3	40565869	40566869	+	ZNF621
chr8	144717683	144718683	+	ZNF623
chr3	179040279	179041279	+	ZNF639
chr19	11998099	11999099	+	ZNF69
chr19	12035383	12036383	+	ZNF700
chr19	57106132	57107132	+	ZNF71
chr19	24097178	24098178	+	ZNF726
chr6	35226186	35227186	+	ZNF76
chr19	12035390	12036390	+	ZNF763
chr19	58010783	58011783	+	ZNF773
chr15	90894977	90895977	+	ZNF774
chr7	150065379	150066379	+	ZNF775
chr16	89283618	89284618	+	ZNF778
chr19	12202578	12203578	+	ZNF788
chr15	85143717	85144717	+	ZSCAN2
chr20	44509366	44510366	+	ZSWIM1
chr5	60627600	60628600	+	ZSWIM6
chr6	44280563	44281563	-	AARS2
chr17	41116015	41117015	-	AARSD1
chr4	57253166	57254166	-	AASDH
chr16	2390247	2391247	-	ABCA3
chr1	229693942	229694942	-	ABCB10
chr13	95953187	95954187	-	ABCC4
chr7	150923816	150924816	-	ABCF2
chr17	27893655	27894655	-	ABHD15
chr9	74525347	74526347	-	ABHD17B
chr1	179198319	179199319	-	ABL2
chr16	30569100	30570100	-	AC002310.13
chr7	155437399	155438399	-	AC009403.2
chr19	7967927	7968927	-	AC010336.1
chr10	75531878	75532878	-	AC022400.2
chr3	5229482	5230482	-	AC026202.1
chr7	134832416	134833416	-	AC083862.1
chr4	75023585	75024585	-	AC093677.1
chr3	151986835	151987835	-	AC106722.1
chr11	9481510	9482510	-	AC132192.1
chr3	38178233	38179233	-	ACAA1
chr18	47339830	47340830	-	ACAA2
chr3	132379067	132380067	-	ACAD11
chr3	195163307	195164307	-	ACAP2
chr17	40086295	40087295	-	ACLY
chr11	47269957	47270957	-	ACP2
chr20	25039116	25040116	-	ACSS1
chr2	98280070	98281070	-	ACTR1B
chr3	53915729	53916729	-	ACTR8
chr2	158731874	158732874	-	ACVR1
chr2	158485017	158486017	-	ACVR1C
chr15	59041677	59042677	-	ADAM10
chr15	79103273	79104273	-	ADAMTS7
chr16	75656698	75657698	-	ADAT1
chr19	41223612	41224612	-	ADCK4
chr2	25142208	25143208	-	ADCY3
chr2	3523007	3524007	-	ADI1
chr11	47736441	47737441	-	AGBL2
chr5	177659292	177660292	-	AGXT2L2
chr1	247094780	247095780	-	AHCTF1
chr9	4741543	4742543	-	AK3
chr9	135753664	135754664	-	AK8
chr6	110011920	110012920	-	AK9
chr19	50381216	50382216	-	AKT1S1
chr10	99185331	99186331	-	AL355490.1
chr10	1033781	1034781	-	AL359878.1
chr9	116163113	116164113	-	ALAD
chr9	101983738	101984738	-	ALG2
chr11	77850206	77851206	-	ALG8
chr16	56458950	56459950	-	AMFR
chr1	110051860	110052860	-	AMIGO1
chr3	49760849	49761849	-	AMIGO3
chr12	31881608	31882608	-	AMN1
chr4	146019193	146020193	-	ANAPC10
chr3	134205058	134206058	-	ANAPC13
chr11	71823326	71824326	-	ANAPC15
chr5	14871387	14872387	-	ANKH
chr12	133337974	133338974	-	ANKLE2
chr2	241508126	241509126	-	ANKMY1
chr5	72861011	72862011	-	ANKRA2
chr10	27388921	27389921	-	ANKRD26
chr5	74532203	74533203	-	ANKRD31
chr17	48784785	48785785	-	ANKRD40
chr2	198175397	198176397	-	ANKRD44
chr8	101571512	101572512	-	ANKRD46
chr12	56651675	56652675	-	ANKRD52
chr14	102975636	102976636	-	ANKRD9
chr11	441511	442511	-	ANO9
chr5	43042772	43043772	-	ANXA2R
chr11	85565486	85566486	-	AP000974.1
chr16	71842604	71843604	-	AP1G1
chr2	224702244	224703244	-	AP1S3
chr19	47353749	47354749	-	AP2S1
chr5	77590079	77591079	-	AP3B1
chr15	83378166	83379166	-	AP3B2
chr15	90437074	90438074	-	AP3S2
chr9	72286722	72287722	-	APBA1
chr19	3761197	3762197	-	APBA3
chr17	58603080	58604080	-	APPBP2
chr15	35261540	35262540	-	AQR
chr22	43253612	43254612	-	ARFGAP3
chr16	25026487	25027487	-	ARHGAP17
chr6	130030870	130031870	-	ARHGAP18
chrX	153199952	153200952	-	ARHGAP4
chr12	57882097	57883097	-	ARHGAP9
chr3	48956318	48957318	-	ARIH2OS
chr5	53605912	53606912	-	ARL15
chr17	79650454	79651454	-	ARL16
chr16	18812500	18813500	-	ARL6IP1
chr12	110887727	110888727	-	ARPC3
chr15	52861580	52862580	-	ARPP19
chr22	51066107	51067107	-	ARSA
chr1	197115324	197116324	-	ASPM
chr3	130745993	130746993	-	ASTE1
chr8	124428090	124429090	-	ATAD2
chr5	115177055	115178055	-	ATG12
chr11	63438893	63439893	-	ATL3
chr10	69991371	69992371	-	ATOH7
chr19	19774002	19775002	-	ATP13A1
chr17	3867236	3868236	-	ATP2A3
chr12	57039298	57040298	-	ATP5B
chr20	57606937	57607937	-	ATP5E
chr7	99063454	99064454	-	ATP5J2
chr7	99063287	99064287	-	ATP5J2-PTCD1
chr21	35287784	35288784	-	ATP5O
chr16	67514640	67515640	-	ATP6V0D1
chr14	67826482	67827482	-	ATP6V1D
chr2	46769196	46770196	-	ATP6V1E2
chr19	1811775	1812775	-	ATP8B3
chr14	92572465	92573465	-	ATXN3
chr7	105516550	105517550	-	ATXN7L1
chr17	42276981	42277981	-	ATXN7L3
chr1	1310375	1311375	-	AURKAIP1
chr15	34330877	34331877	-	AVEN
chr3	28390118	28391118	-	AZI2
chr3	118959450	118960450	-	B4GALT4
chr14	104028668	104029668	-	BAG5
chr6	33547519	33548519	-	BAK1
chr14	35344353	35345353	-	BAZ1A
chr7	72936108	72937108	-	BAZ1B
chr2	160472703	160473703	-	BAZ2B
chr19	49313786	49314786	-	BCAT2
chr15	52404472	52405472	-	BCL2L10
chr3	187463015	187464015	-	BCL6
chr7	72971832	72972832	-	BCL7B
chr16	30905781	30906781	-	BCL7C
chr1	45252877	45253877	-	BEST4
chr11	206928	207928	-	BET1L
chr20	17549365	17550365	-	BFSP1
chr2	127864431	127865431	-	BIN1
chr5	173043163	173044163	-	BOD1
chr2	74374621	74375621	-	BOLA3
chr8	145514582	145515582	-	BOP1
chr19	15442856	15443856	-	BRD4
chr5	137514175	137515175	-	BRD8
chr8	37706922	37707922	-	BRF2
chr11	66112096	66113096	-	BRMS1
chr11	62476817	62477817	-	BSCL2
chr6	38607424	38608424	-	BTBD9
chr12	92539173	92540173	-	BTG1
chr2	111435191	111436191	-	BUB1
chr10	103815450	103816450	-	C10orf76
chr11	128775430	128776430	-	C11orf45
chr11	62439227	62440227	-	C11orf48
chr11	65686088	65687088	-	C11orf68
chr11	67373677	67374677	-	C11orf72
chr11	33721847	33722847	-	C11orf91
chr12	64615576	64616576	-	C12orf66
chr12	104358986	104359986	-	C12orf73
chr14	93672939	93673939	-	C14orf142
chr15	83679893	83680893	-	C15orf40
chr15	40856756	40857756	-	C15orf57
chr16	29756827	29757827	-	C16orf54
chr16	85784235	85785235	-	C16orf74
chr16	46864823	46865823	-	C16orf87
chr16	87350522	87351522	-	C16orf95
chr18	657840	658840	-	C18orf56
chr19	41256958	41257958	-	C19orf54
chr19	14016765	14017765	-	C19orf57
chr12	7261369	7262369	-	C1RL
chr1	150533469	150534469	-	C1orf138
chr1	109655979	109656979	-	C1orf194
chr1	159824637	159825637	-	C1orf204
chr1	85724855	85725855	-	C1orf52
chr1	156264963	156265963	-	C1orf85
chr20	270890	271890	-	C20orf96
chr21	46359328	46360328	-	C21orf67
chr21	19191203	19192203	-	C21orf91
chr22	32807742	32808742	-	C22orf28
chr21	43373499	43374499	-	C2CD2
chr11	73881755	73882755	-	C2CD3
chr2	24271945	24272945	-	C2orf44
chr3	155523640	155524640	-	C3orf33
chr3	49314842	49315842	-	C3orf62
chr5	133303978	133304978	-	C5orf15
chr5	37249030	37250030	-	C5orf42
chr6	42858054	42859054	-	C6orf226
chr6	24720564	24721564	-	C6orf62
chr7	134855047	134856047	-	C7orf49
chr8	145754016	145755016	-	C8orf82
chr9	131591600	131592600	-	C9orf114
chr9	138393080	138394080	-	C9orf116
chr9	100684352	100685352	-	C9orf156
chr9	86571401	86572401	-	C9orf64
chr2	152955093	152956093	-	CACNB4
chr19	16606503	16607503	-	CALR3
chr12	121735611	121736611	-	CAMKK2
chr2	85645055	85646055	-	CAPG
chr1	19811566	19812566	-	CAPZB
chr19	48758703	48759703	-	CARD8
chr16	8962366	8963366	-	CARHSP1
chr4	110624239	110625239	-	CASP6
chr16	89043112	89044112	-	CBFA2T3
chr21	44496553	44497553	-	CBS
chr16	57570011	57571011	-	CCDC102A
chr2	131099422	131100422	-	CCDC115
chr19	11546103	11547103	-	CCDC151
chr1	45965251	45966251	-	CCDC163P
chr1	43282454	43283454	-	CCDC23
chr11	27384915	27385915	-	CCDC34
chr3	48481366	48482366	-	CCDC51
chr11	66360054	66361054	-	CCDC87
chr14	91883688	91884688	-	CCDC88C
chr4	7044228	7045228	-	CCDC96
chr5	86708336	86709336	-	CCNH
chr4	77996658	77997658	-	CCNI
chr17	33307597	33308597	-	CCT6B
chr6	109703262	109704262	-	CD164
chr3	107809372	107810372	-	CD47
chr15	43028824	43029824	-	CDAN1
chr11	64611541	64612541	-	CDC42BPG
chr14	23526247	23527247	-	CDH24
chr12	123756381	123757381	-	CDK2AP1
chr7	150755117	150756117	-	CDK5
chr4	76555400	76556400	-	CDKL2
chr5	133747089	133748089	-	CDKN2AIPNL
chr11	125932730	125933730	-	CDON
chr16	80837726	80838726	-	CDYL2
chr19	33792970	33793970	-	CEBPA
chr11	47586621	47587621	-	CELF1
chr4	68410824	68411824	-	CENPC1
chr4	104119066	104120066	-	CENPE
chr13	25496518	25497518	-	CENPJ
chr1	173793358	173794358	-	CENPL
chr16	67881214	67882214	-	CENPT
chr17	16256470	16257470	-	CENPV
chr18	12702276	12703276	-	CEP76
chr6	119030738	119031738	-	CEP85L
chr22	47133658	47134658	-	CERK
chr19	49561617	49562617	-	CGB7
chr3	14165870	14166870	-	CHCHD4
chr5	98261740	98262740	-	CHD1
chr3	53879917	53880917	-	CHDH
chr12	133485272	133486272	-	CHFR
chr1	203242269	203243269	-	CHIT1
chr11	67888411	67889411	-	CHKA
chr16	89723753	89724753	-	CHMP1A
chr2	101033618	101034618	-	CHST10
chr15	78423386	78424386	-	CIB2
chr3	50648762	50649762	-	CISH
chr9	130966162	130967162	-	CIZ1
chr2	122406663	122407663	-	CLASP1
chr16	3069572	3070572	-	CLDN6
chr5	1344714	1345714	-	CLPTM1L
chr1	36235068	36236068	-	CLSPN
chr1	9884084	9885084	-	CLSTN1
chr5	175843070	175844070	-	CLTB
chr22	19278739	19279739	-	CLTCL1
chr5	10307638	10308638	-	CMBL
chrX	154299137	154300137	-	CMC4
chr3	128902265	128903265	-	CNBP
chr14	54907649	54908649	-	CNIH
chr8	17103887	17104887	-	CNOT7
chr12	56709620	56710620	-	CNPY2
chr9	34589621	34590621	-	CNTFR
chr7	43768816	43769816	-	COA1
chr11	73587533	73588533	-	COA4
chr2	165699689	165700689	-	COBLL1
chr16	23464001	23465001	-	COG7
chr3	149469786	149470786	-	COMMD2
chr3	139108074	139109074	-	COPB2
chr4	47839623	47840623	-	CORIN
chr17	27949425	27950425	-	CORO6
chr10	101491357	101492357	-	COX15
chr10	94050344	94051344	-	CPEB3
chr20	34252378	34253378	-	CPNE1
chr1	167522504	167523504	-	CREG1
chr6	43276035	43277035	-	CRIP3
chr1	75198592	75199592	-	CRYZ
chr12	51476947	51477947	-	CSRNP2
chr4	1243241	1244241	-	CTBP1
chr5	55777273	55778273	-	CTC-236F12.4
chr17	8150862	8151862	-	CTC1
chr19	12163282	12164282	-	CTD-2006C1.10
chr5	96271013	96272013	-	CTD-2260A17.2
chr19	12551396	12552396	-	CTD-3105H18.16
chr19	12595130	12596130	-	CTD-3105H18.18
chr9	99801425	99802425	-	CTSL2
chr10	35379070	35380070	-	CUL2
chr2	225449610	225450610	-	CUL3
chr6	43021183	43022183	-	CUL7
chr6	33385594	33386594	-	CUTA
chr10	124638646	124639646	-	CUZD1
chr2	180871340	180872340	-	CWC22
chr2	136875235	136876235	-	CXCR4
chr11	61129271	61130271	-	CYB561A3
chr18	71958751	71959751	-	CYB5A
chr15	75017451	75018451	-	CYP1A1
chr12	58160534	58161534	-	CYP27B1
chr2	136743170	136744170	-	DARS
chr1	100714890	100715890	-	DBT
chr9	34126897	34127897	-	DCAF12
chr4	17811881	17812881	-	DCAF16
chr11	6676585	6677585	-	DCHS1
chr12	2113201	2114201	-	DCP1B
chr1	86043433	86044433	-	DDAH1
chr6	31697894	31698894	-	DDAH2
chr20	3184831	3185831	-	DDRGK1
chr16	68057270	68058270	-	DDX28
chr9	135545288	135546288	-	DDX31
chr4	169239458	169240458	-	DDX60
chr7	140373293	140374293	-	DENND2A
chr11	9286437	9287437	-	DENND5A
chr22	24180815	24181815	-	DERL3
chr3	186079526	186080526	-	DGKG
chr11	71163414	71164414	-	DHCR7
chr1	12677237	12678237	-	DHRS3
chr4	24585673	24586673	-	DHX15
chr2	39102575	39103575	-	DHX57
chr17	7122521	7123521	-	DLG4
chr6	170599061	170600061	-	DLL1
chr5	78531361	78532361	-	DMGDH
chr15	51914530	51915530	-	DMXL2
chr12	56224108	56225108	-	DNAJC14
chr21	34863527	34864527	-	DNAJC28
chr1	28559036	28560036	-	DNAJC8
chr10	75008120	75009120	-	DNAJC9
chr10	101769176	101770176	-	DNMBP
chr2	25564959	25565959	-	DNMT3A
chr19	3500438	3501438	-	DOHH
chr5	176937775	176938775	-	DOK3
chr21	34960514	34961514	-	DONSON
chr11	118978541	118979541	-	DPAGT1
chr14	73360309	73361309	-	DPF3
chr1	101491144	101492144	-	DPH5
chr9	130700263	130701263	-	DPM2
chr2	162930552	162931552	-	DPP4
chr15	65809542	65810542	-	DPP8
chr2	32264381	32265381	-	DPY30
chr1	111682338	111683338	-	DRAM2
chr21	38639762	38640762	-	DSCR3
chr6	15662789	15663789	-	DTNBP1
chr5	118323740	118324740	-	DTWD2
chr2	242625906	242626906	-	DTYMK
chr2	96810679	96811679	-	DUSP2
chr12	89746548	89747548	-	DUSP6
chr19	40324341	40325341	-	DYRK1B
chr1	23857212	23858212	-	E2F2
chr12	77458860	77459860	-	E2F7
chr1	53392384	53393384	-	ECHDC2
chr16	2301801	2302801	-	ECI1
chr6	4135331	4136331	-	ECI2
chr20	33865428	33866428	-	EDEM2
chr12	93322607	93323607	-	EEA1
chr3	129146994	129147994	-	EFCAB12
chr13	107186962	107187962	-	EFNB2
chr8	22550315	22551315	-	EGR3
chr2	73520333	73521333	-	EGR4
chr15	42264276	42265276	-	EHD4
chr19	40030370	40031370	-	EID2
chr11	65769147	65770147	-	EIF1AD
chr2	88926594	88927594	-	EIF2AK3
chr4	99851288	99852288	-	EIF4E
chr11	10830157	10831157	-	EIF4G2
chr3	170625982	170626982	-	EIF5A2
chr17	12921004	12922004	-	ELAC2
chr19	8070043	8071043	-	ELAVL1
chr13	41635076	41636076	-	ELF1
chr19	18632437	18633437	-	ELL
chr5	95297275	95298275	-	ELL2
chr1	43833196	43834196	-	ELOVL1
chr5	60139716	60140716	-	ELOVL7
chr3	10052300	10053300	-	EMC3
chr16	85832714	85833714	-	EMC8
chr1	225840344	225841344	-	ENAH
chr10	25304589	25305589	-	ENKUR
chrX	130036708	130037708	-	ENOX2
chr8	23314708	23315708	-	ENTPD4
chr10	32667226	32668226	-	EPC1
chr2	128051252	128052252	-	ERCC3
chr12	29533622	29534622	-	ERGIC2
chr1	236444819	236445819	-	ERO1LB
chr20	13765032	13766032	-	ESF1
chr16	68271505	68272505	-	ESRP2
chr5	137878489	137879489	-	ETF1
chr6	36355664	36356664	-	ETV7
chr1	36789255	36790255	-	EVA1B
chr15	41522441	41523441	-	EXD1
chr1	231473098	231474098	-	EXOC8
chr16	70285333	70286333	-	EXOSC6
chr8	119123592	119124592	-	EXT1
chr1	161008284	161009284	-	F11R
chr1	207096092	207097092	-	FAIM3
chr12	111806425	111807425	-	FAM109A
chr7	143598791	143599791	-	FAM115A
chr2	201935894	201936894	-	FAM126B
chr7	143059363	143060363	-	FAM131B
chr11	73308734	73309734	-	FAM168A
chr2	131850533	131851533	-	FAM168B
chr15	93352614	93353614	-	FAM174B
chr10	15902019	15903019	-	FAM188A
chr3	150421258	150422258	-	FAM194A
chr17	79790678	79791678	-	FAM195B
chr10	120101340	120102340	-	FAM204A
chr3	56716765	56717765	-	FAM208A
chr22	24988675	24989675	-	FAM211B
chr17	27181750	27182750	-	FAM222B
chr22	39052134	39053134	-	FAM227A
chr10	124638657	124639657	-	FAM24B
chr10	126432338	126433338	-	FAM53B
chr1	150980351	150981351	-	FAM63A
chr1	93426557	93427557	-	FAM69A
chr8	12051142	12052142	-	FAM86B1
chr1	231175492	231176492	-	FAM89A
chr2	33823949	33824949	-	FAM98A
chr16	89882565	89883565	-	FANCA
chr19	13044351	13045351	-	FARSA
chr5	7868650	7869650	-	FASTKD3
chr11	64889445	64890445	-	FAU
chr19	40336554	40337554	-	FBL
chr19	9937992	9938992	-	FBXL12
chr5	107717299	107718299	-	FBXL17
chr2	48132432	48133432	-	FBXO11
chr5	171433377	171434377	-	FBXW11
chr9	123555190	123556190	-	FBXW2
chr14	53418653	53419653	-	FERMT2
chr7	76828643	76829643	-	FGL2
chr1	241682561	241683561	-	FH
chr7	50517588	50518588	-	FIGNL1
chr12	49319757	49320757	-	FKBP11
chr14	45604022	45605022	-	FKBP3
chr17	18161730	18162730	-	FLII
chr13	28674229	28675229	-	FLT3
chr16	15981982	15982982	-	FOPNL
chr11	65667544	65668544	-	FOSL1
chr13	41240234	41241234	-	FOXO1
chr15	44486950	44487950	-	FRMD5
chr17	7517689	7518689	-	FXR2
chr11	78128894	78129894	-	GAB2
chr17	7145589	7146589	-	GABARAP
chr6	29601253	29602253	-	GABBR1
chr15	50647105	50648105	-	GABPB1
chr4	925661	926661	-	GAK
chr1	24126771	24127771	-	GALE
chr16	88922878	88923878	-	GALNS
chr12	89918083	89919083	-	GALNT4
chr1	153894951	153895951	-	GATAD2B
chr22	30685116	30686116	-	GATSL3
chr1	89738044	89739044	-	GBP5
chr16	81129508	81130508	-	GCSH
chr17	656739	657739	-	GEMIN4
chr1	92951933	92952933	-	GFI1
chr17	73257944	73258944	-	GGA3
chr13	101241282	101242282	-	GGACT
chr19	38878222	38879222	-	GGN
chr17	40346031	40347031	-	GHDC
chr19	14606444	14607444	-	GIPC1
chr2	220109700	220110700	-	GLB1L
chr3	52739548	52740548	-	GLT8D1
chr12	104457461	104458461	-	GLT8D2
chr6	2245426	2246426	-	GMDS
chr19	19753976	19754976	-	GMIP
chr3	49760884	49761884	-	GMPPB
chr7	2883458	2884458	-	GNA12
chr1	235813554	235814554	-	GNG4
chr12	102224216	102225216	-	GNPTAB
chr5	32173956	32174956	-	GOLPH3
chr1	150669130	150670130	-	GOLPH3L
chr3	39149354	39150354	-	GORASP1
chr10	101189881	101190881	-	GOT1
chr1	27226457	27227457	-	GPATCH3
chr12	110906519	110907519	-	GPN3
chr2	26569185	26570185	-	GPR113
chr14	59931560	59932560	-	GPR135
chr1	168106321	168107321	-	GPR161
chr6	97284853	97285853	-	GPR63
chr14	91719769	91720769	-	GPR68
chr1	145826603	145827603	-	GPR89A
chr3	49395533	49396533	-	GPX1
chr7	77045217	77046217	-	GSAP
chr16	12009439	12010439	-	GSPT1
chr20	33543120	33544120	-	GSS
chr15	59949240	59950240	-	GTF2A2
chr1	89357127	89358127	-	GTF2B
chr6	43596399	43597399	-	GTPBP2
chr7	65446801	65447801	-	GUSB
chr2	43019233	43020233	-	HAAO
chr3	15642838	15643838	-	HACL1
chr4	2243391	2244391	-	HAUS3
chr9	19102617	19103617	-	HAUS6
chr5	156569380	156570380	-	HAVCR2
chr5	139725716	139726716	-	HBEGF
chr15	91475299	91476299	-	HDDC3
chr9	116138779	116139779	-	HDHD3
chr2	242255976	242256976	-	HDLBP
chr2	37310985	37311985	-	HEATR5B
chr7	35734681	35735681	-	HERPUD2
chr2	239148803	239149803	-	HES6
chr7	75367780	75368780	-	HIP1
chr7	139477077	139478077	-	HIPK2
chr6	26043385	26044385	-	HIST1H2BB
chr6	26123654	26124654	-	HIST1H2BC
chr1	149813978	149814978	-	HIST2H2AA3
chr12	14923565	14924565	-	HIST4H4
chr2	234762712	234763712	-	HJURP
chr6	32936371	32937371	-	HLA-DMA
chr21	38362036	38363036	-	HLCS
chr3	148803841	148804841	-	HLTF
chr13	31191234	31192234	-	HMGB1
chr1	23670329	23671329	-	HNRNPR
chr14	23754826	23755826	-	HOMEZ
chr10	100206184	100207184	-	HPS1
chr4	84255806	84256806	-	HPSE
chr4	11430889	11431889	-	HS3ST1
chr16	84178297	84179297	-	HSDL1
chr1	54411475	54412475	-	HSPB11
chr1	22263290	22264290	-	HSPG2
chr17	62097494	62098494	-	ICAM2
chr6	137540086	137541086	-	IFNGR1
chr3	185542344	185543344	-	IGF2BP2
chr17	38019941	38020941	-	IKZF3
chr3	57203834	57204834	-	IL17RD
chr19	50432296	50433296	-	IL4I1
chr19	15236096	15237096	-	ILVBL
chr15	75940547	75941547	-	IMP3
chr12	6771814	6772814	-	ING4
chr9	115480016	115481016	-	INIP
chr18	33077455	33078455	-	INO80C
chr2	206950527	206951527	-	INO80D
chr1	38412229	38413229	-	INPP5B
chr17	1419682	1420682	-	INPP5K
chr11	62420274	62421274	-	INTS5
chr8	28747259	28748259	-	INTS9
chr12	30848420	30849420	-	IPO8
chr9	95432047	95433047	-	IPPK
chr3	13114117	13115117	-	IQSEC1
chrX	153284931	153285931	-	IRAK1
chr1	234744771	234745771	-	IRF2BP2
chr14	77494534	77495534	-	IRF2BPL
chr19	50168632	50169632	-	IRF3
chr11	615499	616499	-	IRF7
chr9	88897176	88898176	-	ISCA1
chr3	128879636	128880636	-	ISY1
chr3	128879379	128880379	-	ISY1-RAB43
chr19	18548611	18549611	-	ISYNA1
chr2	9563176	9564176	-	ITGB1BP1
chr21	46351404	46352404	-	ITGB2
chr14	93582165	93583165	-	ITPK1
chr2	24583083	24584083	-	ITSN2
chr1	227922612	227923612	-	JMJD4
chr19	51014110	51015110	-	JOSD2
chr17	44302233	44303233	-	KANSL1
chr16	75682041	75683041	-	KARS
chr20	49639166	49640166	-	KCNG1
chr2	42720737	42721737	-	KCNG3
chr1	160039538	160040538	-	KCNJ10
chr13	77460040	77461040	-	KCTD12
chr16	29937856	29938856	-	KCTD13
chr11	77899368	77900368	-	KCTD21
chr13	103450857	103451857	-	KDELC1
chr19	48894310	48895310	-	KDELR1
chr18	61034243	61035243	-	KDSR
chr6	62995632	62996632	-	KHDRBS2
chr1	175161635	175162635	-	KIAA0040
chr15	64679386	64680386	-	KIAA0101
chr8	126103582	126104582	-	KIAA0196
chr6	24645883	24646883	-	KIAA0319
chr1	155903691	155904691	-	KIAA0907
chr8	95565257	95566257	-	KIAA1429
chr3	113414993	113415993	-	KIAA2018
chr2	8977260	8978260	-	KIDINS220
chr2	26205118	26206118	-	KIF3C
chr10	32344859	32345859	-	KIF5B
chr7	130418388	130419388	-	KLF14
chr2	208031491	208032491	-	KLF7
chr17	40021184	40022184	-	KLHL11
chr1	6674167	6675167	-	KLHL21
chr22	20849670	20850670	-	KLHL22
chr15	86337761	86338761	-	KLHL25
chr5	137071279	137072279	-	KLHL3
chr3	183272977	183273977	-	KLHL6
chr9	21334879	21335879	-	KLHL9
chr12	53343238	53344238	-	KRT8
chrX	119602720	119603720	-	LAMP2
chr2	211341876	211342876	-	LANCL1
chr10	977064	978064	-	LARP4B
chr5	145561723	145562723	-	LARS
chrX	64754155	64755155	-	LAS1L
chr13	21635186	21636186	-	LATS2
chr15	43622303	43623303	-	LCMT2
chr13	46785506	46786506	-	LCP1
chr5	169724731	169725731	-	LCP2
chr10	103879710	103880710	-	LDB1
chr19	54663120	54664120	-	LENG1
chr4	1857474	1858474	-	LETM1
chr1	226497070	226498070	-	LIN9
chr10	91173814	91174814	-	LIPA
chr12	66524048	66525048	-	LLPH
chr18	57026694	57027694	-	LMAN1
chr5	36151563	36152563	-	LMBRD2
chr16	1030818	1031818	-	LMF1
chr2	74782317	74783317	-	LOXL3
chr19	19739239	19740239	-	LPAR2
chr18	3012813	3013813	-	LPIN2
chr1	111506201	111507201	-	LRIF1
chr2	44222644	44223644	-	LRPPRC
chr3	169530274	169531274	-	LRRC34
chr19	18433584	18434584	-	LSM4
chr7	32534395	32535395	-	LSM5
chr21	47648238	47649238	-	LSS
chr21	30364777	30365777	-	LTN1
chr4	4291396	4292396	-	LYAR
chr19	13213475	13214475	-	LYL1
chr17	26221278	26222278	-	LYRM9
chr15	100273266	100274266	-	LYSMD4
chr11	63933078	63934078	-	MACROD1
chr4	120987729	120988729	-	MAD2L1
chr8	144512076	144513076	-	MAFA
chr12	10765722	10766722	-	MAGOHB
chr19	12777056	12778056	-	MAN2B1
chr15	75660471	75661471	-	MAN2C1
chr19	4123626	4124626	-	MAP2K2
chr19	39109022	39110022	-	MAP4K1
chr11	64570213	64571213	-	MAP4K2
chr2	39663953	39664953	-	MAP4K3
chr14	51027344	51028344	-	MAP4K5
chr16	30134327	30135327	-	MAPK3
chr9	128469013	128470013	-	MAPKAP1
chr10	46089854	46090854	-	2008-03-01
chr6	74161499	74162499	-	MB21D1
chr18	47807644	47808644	-	MBD1
chr18	74845139	74846139	-	MBP
chr2	47168494	47169494	-	MCFD2
chr6	52149179	52150179	-	MCM3
chr21	47705711	47706711	-	MCM3AP
chr10	121651568	121652568	-	MCMBP
chr6	37666582	37667582	-	MDGA1
chr6	90528942	90529942	-	MDN1
chr6	42981206	42982206	-	MEA1
chr17	37607039	37608039	-	MED1
chrX	40594610	40595610	-	MED14
chr15	81281719	81282719	-	MESDC2
chr17	2414685	2415685	-	METTL16
chr1	169763607	169764607	-	METTL18
chr18	2571008	2572008	-	METTL4
chr22	37881939	37882939	-	MFNG
chr4	2936086	2937086	-	MFSD10
chr5	179233452	179234452	-	MGAT4B
chr2	232571121	232572121	-	MGC4771
chr3	127541551	127542551	-	MGLL
chr19	344298	345298	-	MIER2
chr12	56862450	56863450	-	MIP
chr2	99797021	99798021	-	MITD1
chr22	41032206	41033206	-	MKL1
chr4	185654787	185655787	-	MLF1IP
chr12	49453057	49454057	-	MLL2
chr7	152132590	152133590	-	MLL3
chr17	34122211	34123211	-	MMP28
chr10	88728738	88729738	-	MMRN2
chr22	28196986	28197986	-	MN1
chr14	93650773	93651773	-	MOAP1
chr14	102771037	102772037	-	MOK
chr22	31363784	31364784	-	MORC2
chr6	132722184	132723184	-	MOXD1
chr17	45908400	45909400	-	MRPL10
chr6	43027044	43028044	-	MRPL2
chr16	420027	421027	-	MRPL28
chr5	1800980	1801980	-	MRPL36
chr3	179321942	179322942	-	MRPL47
chr2	74699949	74700949	-	MRPL53
chr1	228296513	228297513	-	MRPL55
chr1	151735540	151736540	-	MRPL9
chr1	174992061	174993061	-	MRPS14
[truncated: 641 more rows]

## Sheet: 5.3 Bivalent promoters lost
Dataset_EV 5.3. Bivalent promoters lost in CLL
chr	start	end	name	score	strand
chr22	34316200	34316400	0	0	+
chr5	158522600	158529600	0	0	+
chr8	142137200	142140800	0	0	+
chr8	19613800	19616000	0	0	+
chr8	62626200	62627000	0	0	+
chr22	34315600	34316000	0	0	+
chr8	82023000	82024800	0	0	+
chr2	182321000	182323600	0	0	+
chr2	159312800	159315000	0	0	+
chr7	92462000	92465800	0	0	+
chr22	34317000	34317200	0	0	+
chr4	141071200	141072800	0	0	+
chr6	149066800	149070200	0	0	+
chr12	66583000	66583400	0	0	+
chr3	13059000	13065800	0	0	+
chr15	71055000	71056000	0	0	+
chr6	21596400	21597400	0	0	+
chr20	56282600	56287000	0	0	+
chr4	141073400	141074600	0	0	+
chr2	9144000	9144600	0	0	+
chr2	70993600	70995600	0	0	+
chr9	127421200	127421600	0	0	+
chr18	60381400	60385200	0	0	+
chr21	40178000	40178800	0	0	+
chr3	49840800	49842200	0	0	+
chr7	36192200	36194000	0	0	+
chr2	7057400	7058400	0	0	+
chr5	158530800	158534200	0	0	+
chr3	98619600	98621000	0	0	+
chr3	32432400	32434600	0	0	+
chr2	36583200	36585400	0	0	+
chr6	21593400	21594200	0	0	+
chr4	170190800	170193400	0	0	+
chr17	39940000	39943600	0	0	+
chr17	61043000	61043600	0	0	+
chr10	62702600	62705000	0	0	+
chr5	74161000	74162800	0	0	+
chr1	72748800	72749400	0	0	+
chr13	20734400	20736600	0	0	+
chr17	61043800	61044600	0	0	+
chr5	102089400	102092200	0	0	+
chr19	3785200	3786200	0	0	+
chr11	129149600	129150600	0	0	+
chr3	111577400	111580000	0	0	+
chr10	105343400	105344600	0	0	+
chr4	125633000	125634800	0	0	+
chr3	18484600	18487600	0	0	+
chr6	86158800	86161000	0	0	+
chr14	92301800	92303800	0	0	+
chr19	14317600	14318800	0	0	+
chr5	10562200	10568200	0	0	+
chr4	9692800	9694000	0	0	+
chr5	16615800	16618400	0	0	+
chr8	127569400	127571200	0	0	+
chr1	61515200	61516000	0	0	+
chr7	22765000	22767800	0	0	+
chr1	12609600	12609800	0	0	+
chr17	37263600	37263800	0	0	+
chr17	75367800	75373400	0	0	+
chr3	193775800	193776400	0	0	+
chr2	109744200	109747400	0	0	+
chr21	46339000	46341400	0	0	+
chr2	216877200	216878800	0	0	+
chr18	70534000	70537600	0	0	+
chr19	42891000	42892000	0	0	+
chr4	141075000	141075600	0	0	+
chr1	225840200	225842000	0	0	+
chr2	42067600	42069000	0	0	+
chr18	46473600	46479800	0	0	+
chr12	15940800	15943200	0	0	+
chr12	3185600	3187600	0	0	+
chr4	57521000	57523400	0	0	+
chr10	62491400	62494200	0	0	+
chr4	85503400	85505000	0	0	+
chr11	114010200	114010600	0	0	+
chr10	82167200	82169400	0	0	+
chr16	57574400	57579800	0	0	+
chr5	95154000	95154400	0	0	+
chr11	67131200	67144000	0	0	+
chr12	125346400	125349400	0	0	+
chr4	124317800	124321400	0	0	+
chr13	77458200	77461400	0	0	+
chr21	45875200	45877000	0	0	+
chr1	61516400	61517000	0	0	+
chr19	38742200	38747800	0	0	+
chr12	94540200	94547000	0	0	+
chr3	193850200	193860400	0	0	+
chr8	142127600	142128000	0	0	+
chr21	44220400	44220600	0	0	+
chr17	77965400	77966600	0	0	+
chr8	142106200	142107000	0	0	+
chr12	123379000	123381800	0	0	+
chr5	158477000	158479800	0	0	+
chr17	10101200	10103000	0	0	+
chr1	9352200	9355600	0	0	+
chr17	78008400	78011400	0	0	+
chr2	20391400	20391600	0	0	+
chr18	21718600	21719400	0	0	+
chr19	14358000	14360800	0	0	+
chr6	21586800	21590000	0	0	+
chr4	156587800	156589400	0	0	+
chr9	131964600	131965800	0	0	+
chr1	208415600	208418800	0	0	+
chr17	14203600	14207800	0	0	+
chr17	64297800	64299000	0	0	+
chr14	52117400	52120000	0	0	+
chr7	89874000	89875000	0	0	+
chr12	50426200	50427400	0	0	+
chr16	11345600	11345800	0	0	+
chr4	87515200	87516000	0	0	+
chr11	14664200	14666800	0	0	+
chr12	52213400	52217200	0	0	+
chr15	67355200	67360800	0	0	+
chr21	40176200	40177800	0	0	+
chr10	28287200	28288000	0	0	+
chr11	121318800	121324000	0	0	+
chr2	9142600	9143600	0	0	+
chr7	131236600	131236800	0	0	+
chr11	113928600	113933000	0	0	+
chr9	117691600	117693800	0	0	+
chr3	171175000	171179200	0	0	+
chr15	83875400	83877600	0	0	+
chr1	113932200	113934600	0	0	+
chr11	30606400	30608800	0	0	+
chr20	30638600	30641600	0	0	+
chr6	3748600	3753200	0	0	+
chr12	105723600	105726200	0	0	+
chr15	31732400	31734600	0	0	+
chr8	136468400	136469400	0	0	+
chr11	2561600	2561800	0	0	+
chr10	106113200	106113800	0	0	+
chr17	72461800	72464400	0	0	+
chr19	31841200	31841400	0	0	+
chr1	65719600	65721800	0	0	+
chr10	30316000	30316800	0	0	+
chr15	37392200	37392600	0	0	+
chr17	27043600	27045800	0	0	+
chr3	194023400	194023800	0	0	+
chr13	22242600	22245800	0	0	+
chr4	120548200	120550800	0	0	+
chr5	14581000	14582800	0	0	+
chr14	100150800	100151600	0	0	+
chr17	76347400	76357400	0	0	+
chr1	207818400	207818800	0	0	+
chr3	135684800	135685600	0	0	+
chr14	62583200	62585200	0	0	+
chr10	48354400	48355600	0	0	+
chr16	4166200	4167400	0	0	+
chr10	35927800	35933000	0	0	+
chr14	103522400	103525400	0	0	+
chr2	238534200	238537600	0	0	+
chr3	193788000	193790400	0	0	+
chr10	6620800	6623000	0	0	+
chr16	54963000	54965600	0	0	+
chr1	184942400	184944200	0	0	+
chr1	9128800	9130400	0	0	+
chr2	8821800	8822800	0	0	+
chr20	56254600	56259400	0	0	+
chr11	33889600	33893000	0	0	+
chr14	75743200	75748400	0	0	+
chr12	122458600	122463200	0	0	+
chr5	66299800	66301400	0	0	+
chr1	43252400	43252600	0	0	+
chr15	78191800	78192000	0	0	+
chr18	29263800	29266400	0	0	+
chr1	236226800	236229200	0	0	+
chr16	79632600	79636000	0	0	+
chr7	73689800	73690200	0	0	+
chr13	25591800	25593200	0	0	+
chr2	222437800	222439200	0	0	+
chr20	44632600	44634800	0	0	+
chr6	117587400	117587600	0	0	+
chr22	39744600	39748400	0	0	+
chr14	55031800	55035600	0	0	+
chr4	57687000	57688600	0	0	+
chr20	56273800	56275200	0	0	+
chr22	44318400	44320600	0	0	+
chr7	79764000	79764800	0	0	+
chr15	57883600	57884200	0	0	+
chr6	148880800	148881800	0	0	+
chr17	74964400	74966200	0	0	+
chr2	153191000	153193800	0	0	+
chr8	142181800	142182000	0	0	+
chr5	58334400	58336000	0	0	+
chr9	89560200	89563200	0	0	+
chr12	4917800	4920400	0	0	+
chr6	126070000	126071000	0	0	+
chr7	73683400	73684000	0	0	+
chr8	142129000	142132800	0	0	+
chr2	222434800	222437400	0	0	+
chr4	1787600	1787800	0	0	+
chr14	100259400	100260000	0	0	+
chr8	81785000	81787600	0	0	+
chr12	125352800	125354600	0	0	+
chr2	231728000	231732600	0	0	+
chr21	46346200	46355800	0	0	+
chr1	44012600	44012800	0	0	+
chr12	123382600	123383200	0	0	+
chr2	232256600	232260800	0	0	+
chr16	4165200	4166000	0	0	+
chr11	61594200	61597800	0	0	+
chr2	12857200	12859800	0	0	+
chr15	67324800	67326800	0	0	+
chr7	100342600	100343200	0	0	+
chr8	105600600	105601600	0	0	+
chr19	48927800	48928200	0	0	+
chr6	167764000	167764800	0	0	+
chr10	129948400	129949000	0	0	+
chr17	81012000	81012400	0	0	+
chr7	157360200	157362200	0	0	+
chr4	180979000	180979800	0	0	+
chr8	53379800	53380400	0	0	+
chr16	86104400	86104600	0	0	+
chr19	5828000	5830200	0	0	+
chr12	52398200	52403000	0	0	+
chr4	6201400	6202400	0	0	+
chr3	131080200	131081600	0	0	+
chr12	53266400	53266600	0	0	+
chr17	75313000	75320600	0	0	+
chr1	9098000	9098200	0	0	+
chr15	37391000	37391200	0	0	+
chr2	11883200	11891200	0	0	+
chr4	15779200	15781600	0	0	+
chr22	23498000	23498200	0	0	+
chr11	62104200	62106000	0	0	+
chr1	205647600	205650400	0	0	+
chr1	210484600	210485400	0	0	+
chr11	64376400	64376600	0	0	+
chr7	6310600	6313200	0	0	+
chr19	3809600	3811600	0	0	+
chr20	60996000	60996200	0	0	+
chr12	54384200	54384400	0	0	+
chr19	2716600	2724600	0	0	+
chr6	170747600	170747800	0	0	+
chr1	84464000	84465800	0	0	+
chr9	107730800	107731400	0	0	+
chr10	77159400	77162800	0	0	+
chr9	80644800	80647800	0	0	+
chr18	12305800	12310200	0	0	+
chr11	8614600	8616600	0	0	+
chr11	36422000	36422800	0	0	+
chr1	59050000	59050200	0	0	+
chr5	179556400	179557000	0	0	+
chr3	174158400	174159400	0	0	+
chr3	150802000	150805600	0	0	+
chr9	80910800	80913600	0	0	+
chr15	80450000	80450200	0	0	+
chr15	55879800	55881200	0	0	+
chr4	180980400	180981000	0	0	+
chr10	54073600	54074400	0	0	+
chr6	106327800	106328800	0	0	+
chr10	80917600	80917800	0	0	+
chr10	80822400	80833200	0	0	+
chr15	85431800	85432000	0	0	+
chr15	89437000	89441400	0	0	+
chr17	71305400	71309400	0	0	+
chr1	78510800	78512600	0	0	+
chr9	27370000	27370200	0	0	+
chr4	113444800	113445400	0	0	+
chr10	11449600	11450400	0	0	+
chr7	22588800	22592000	0	0	+
chr21	32929400	32933200	0	0	+
chr3	111833600	111834600	0	0	+
chr6	128840200	128842200	0	0	+
chr4	3481800	3491600	0	0	+
chr19	7197000	7197400	0	0	+
chr3	110789000	110791800	0	0	+
chr2	170217200	170221800	0	0	+
chr20	1205800	1208200	0	0	+
chr2	65548000	65548600	0	0	+
chr11	69298800	69299000	0	0	+
chr6	32014000	32014600	0	0	+
chr2	182521000	182522400	0	0	+
chr18	60707600	60708800	0	0	+
chr11	116710400	116710600	0	0	+
chr7	73686000	73687600	0	0	+
chr12	29301600	29303000	0	0	+
chr4	184018600	184021600	0	0	+
chr6	134496400	134499800	0	0	+
chr1	15250400	15252200	0	0	+
chr11	113906600	113907600	0	0	+
chr11	134201800	134203000	0	0	+
chr14	69370800	69371200	0	0	+
chr15	74181200	74181600	0	0	+
chr6	157931800	157932400	0	0	+
chr12	12418400	12421200	0	0	+
chr12	71832800	71835400	0	0	+
chr6	3388200	3388400	0	0	+
chr19	44171600	44175000	0	0	+
chr9	100615000	100617200	0	0	+
chr3	32442400	32443800	0	0	+
chr4	101110800	101112400	0	0	+
chr11	61581400	61585200	0	0	+
chr3	71772600	71776000	0	0	+
chr19	14895800	14896400	0	0	+
chr3	193585000	193589000	0	0	+
chr19	14895000	14895600	0	0	+
chr5	76114000	76116400	0	0	+
chr18	43979000	43979400	0	0	+
chr16	85341200	85347400	0	0	+
chr20	56262800	56263400	0	0	+
chr15	31775200	31776800	0	0	+
chr17	183600	183800	0	0	+
chr1	157078600	157078800	0	0	+
chr5	34655200	34658200	0	0	+
chr12	9966400	9967000	0	0	+
chr12	2032000	2035000	0	0	+
chr1	203005600	203005800	0	0	+
chr1	85665800	85667800	0	0	+
chr17	74952200	74955600	0	0	+
chr11	33037000	33038400	0	0	+
chr2	220396800	220397200	0	0	+
chr3	193818000	193823600	0	0	+
chr17	76480000	76481800	0	0	+
chr10	5636400	5637000	0	0	+
chr16	3150600	3151600	0	0	+
chr5	149661800	149662000	0	0	+
chr11	19733200	19737200	0	0	+
chr7	120496600	120498400	0	0	+
chr8	142422800	142430600	0	0	+
chr1	47008200	47008400	0	0	+
chr9	139942200	139942400	0	0	+
chr15	82336200	82340600	0	0	+
chr9	133894400	133894600	0	0	+
chr21	22369200	22370800	0	0	+
chr4	8164400	8165200	0	0	+
chr16	49887600	49894200	0	0	+
chr16	85337200	85338000	0	0	+
chr16	66405000	66405200	0	0	+
chr4	152328600	152331600	0	0	+
chr12	26274800	26280000	0	0	+
chr7	22762200	22763400	0	0	+
chr5	75696600	75701000	0	0	+
chr7	3341600	3342400	0	0	+
chr7	73255800	73257600	0	0	+
chr11	124627600	124633400	0	0	+
chr3	13123000	13125400	0	0	+
chr1	120254400	120256400	0	0	+
chr2	238511800	238513200	0	0	+
chr3	13589200	13593600	0	0	+
chr1	228644800	228647600	0	0	+
chr9	124964400	124964600	0	0	+
chr1	65731400	65731800	0	0	+
chr17	4388600	4391400	0	0	+
chr7	142143200	142143400	0	0	+
chr19	5826200	5827800	0	0	+
chr18	46457800	46462600	0	0	+
chr2	109948200	109949200	0	0	+
chr8	142174200	142175600	0	0	+
chr7	65670000	65671400	0	0	+
chr2	235859000	235860200	0	0	+
chr9	125132400	125134800	0	0	+
chr19	17716200	17718200	0	0	+
chr12	51581000	51581400	0	0	+
chr13	22246000	22250400	0	0	+
chr12	64237000	64239200	0	0	+
chr19	7292400	7295800	0	0	+
chr10	88159000	88163200	0	0	+
chr8	144475000	144475200	0	0	+
chr17	75373600	75375600	0	0	+
chr7	30838000	30838800	0	0	+
chr9	135763400	135764400	0	0	+
chr15	31731400	31732000	0	0	+
chr5	159413600	159415200	0	0	+
chr9	139918400	139930200	0	0	+
chr9	100565600	100566800	0	0	+
chr15	100055400	100056200	0	0	+
chr11	12695400	12696600	0	0	+
chr11	121297200	121298400	0	0	+
chr16	67358800	67361400	0	0	+
chr6	132270600	132273000	0	0	+
chr5	72744000	72744400	0	0	+
chr17	76333000	76345200	0	0	+
chr14	61787200	61790200	0	0	+
chr16	88124400	88124600	0	0	+
chr18	10032000	10033400	0	0	+
chr1	1238200	1242800	0	0	+
chr1	67773000	67773600	0	0	+
chr9	21559200	21560000	0	0	+
chr8	81599200	81600000	0	0	+
chr5	132946000	132949800	0	0	+
chr3	193848400	193850000	0	0	+
chr7	5601800	5603200	0	0	+
chr15	68868800	68877000	0	0	+
chr2	16923200	16923400	0	0	+
chr1	16384200	16384400	0	0	+
chr4	147867000	147867800	0	0	+
chr11	71080800	71081000	0	0	+
chr17	14212200	14212400	0	0	+
chr14	52778200	52779200	0	0	+
chr7	143020400	143021000	0	0	+
chr20	48595800	48596200	0	0	+
chr1	1081200	1082400	0	0	+
chr1	27333000	27333600	0	0	+
chr8	107281800	107284400	0	0	+
chr1	64970600	64971400	0	0	+
chr22	23737400	23737600	0	0	+
chr6	111408000	111410200	0	0	+
chr20	62778600	62778800	0	0	+
chr19	51162400	51162600	0	0	+
chr8	142125600	142126000	0	0	+
chr12	93963400	93967800	0	0	+
chr11	64159000	64159400	0	0	+
chr4	142052600	142055400	0	0	+
chr7	84814000	84817200	0	0	+
chr12	19282800	19284200	0	0	+
chr9	139072400	139072800	0	0	+
chr7	142902600	142903600	0	0	+
chr10	48450400	48450600	0	0	+
chr1	17682200	17683400	0	0	+
chr1	220921000	220922600	0	0	+
chr14	77532400	77533200	0	0	+
chr2	218867800	218868000	0	0	+
chr2	47537600	47538800	0	0	+
chr15	83775200	83779600	0	0	+
chr1	227505400	227507200	0	0	+
chr21	37506400	37509400	0	0	+
chr11	86382200	86384000	0	0	+
chr17	26578000	26579200	0	0	+
chr17	62066000	62068600	0	0	+
chr15	100452400	100452800	0	0	+
chr10	44184400	44186400	0	0	+
chr12	103351200	103353200	0	0	+
chr17	78960400	78962200	0	0	+
chr1	210516200	210517400	0	0	+
chr19	2507000	2508200	0	0	+
chr4	172733400	172735400	0	0	+
chr5	10627200	10628600	0	0	+
chr3	33260000	33261000	0	0	+
chr12	52207000	52210200	0	0	+
chr19	47133200	47133400	0	0	+
chr22	43058200	43059400	0	0	+
chr22	25347800	25348600	0	0	+
chr12	6055200	6055400	0	0	+
chr16	58018000	58020000	0	0	+
chr19	51228200	51229400	0	0	+
chr20	56232600	56233000	0	0	+
chr7	20369000	20372000	0	0	+
chr2	47528200	47528800	0	0	+
chr7	76026400	76027600	0	0	+
chr2	71169400	71169600	0	0	+
chr11	2005000	2005600	0	0	+
chr15	66271800	66272000	0	0	+
chr19	15661200	15662800	0	0	+
chr6	157881400	157883400	0	0	+
chr4	3471800	3472000	0	0	+
chr12	111529800	111530000	0	0	+
chr17	81038600	81042000	0	0	+
chr20	56276200	56280400	0	0	+
chr20	30618600	30619800	0	0	+
chr8	70744000	70748400	0	0	+
chr20	37301800	37303400	0	0	+
chr10	72234600	72243200	0	0	+
chr11	75060200	75064600	0	0	+
chr10	1704200	1705400	0	0	+
chr3	66549600	66552400	0	0	+
chr13	88323400	88324800	0	0	+
chr2	37571200	37572400	0	0	+
chr6	42369800	42370400	0	0	+
chr16	1202200	1202400	0	0	+
chr17	75662400	75663200	0	0	+
chr5	10552400	10553400	0	0	+
chr6	47276000	47278000	0	0	+
chr14	100148800	100149400	0	0	+
chr17	72337800	72338200	0	0	+
chr17	16255600	16256800	0	0	+
chr6	3743400	3743800	0	0	+
chr4	140655000	140657400	0	0	+
chr3	184278000	184282400	0	0	+
chr16	57563200	57573000	0	0	+
chr2	235861000	235862600	0	0	+
chr3	27762200	27765200	0	0	+
chr4	10462600	10463200	0	0	+
chr17	9547800	9550400	0	0	+
chr19	11492200	11495400	0	0	+
chr2	237260600	237260800	0	0	+
chr6	170403000	170405800	0	0	+
chr3	50516800	50517000	0	0	+
chr11	64215400	64218200	0	0	+
chr22	23731000	23732600	0	0	+
chr1	225667600	225670000	0	0	+
chr4	79472200	79473800	0	0	+
chr6	157969800	157970600	0	0	+
chr3	37901200	37905200	0	0	+
chr7	48074800	48076400	0	0	+
chr19	3821800	3822400	0	0	+
chr14	100435600	100439400	0	0	+
chr20	56077600	56079000	0	0	+
chr13	47467800	47468800	0	0	+
chr20	56261400	56262000	0	0	+
chr14	104860600	104861200	0	0	+
chr3	46606800	46608200	0	0	+
chr3	160472000	160472200	0	0	+
chr14	94639800	94642200	0	0	+
chr7	73720000	73723000	0	0	+
chr8	142400400	142405000	0	0	+
chr16	49561400	49562400	0	0	+
chr21	46265000	46266600	0	0	+
chr11	94501000	94503400	0	0	+
chr16	85191000	85193000	0	0	+
chr6	7540600	7543800	0	0	+
chr4	186048200	186050600	0	0	+
chr18	74701200	74701400	0	0	+
chr22	39848200	39856400	0	0	+
chr9	135729600	135730600	0	0	+
chr1	44040800	44041400	0	0	+
chr14	21090800	21091600	0	0	+
chr18	29078600	29078800	0	0	+
chr10	5639000	5639400	0	0	+
chr9	77112400	77115800	0	0	+
chr3	32499000	32500000	0	0	+
chr12	5017600	5021000	0	0	+
chr20	47132400	47133000	0	0	+
chr13	100069400	100070400	0	0	+
chr2	207307000	207309600	0	0	+
chr19	31839000	31841000	0	0	+
chr7	29233200	29235400	0	0	+
chr18	54742800	54743000	0	0	+
chr20	56293400	56294400	0	0	+
chr18	59991200	59994200	0	0	+
chr3	193719800	193722400	0	0	+
chr20	56233400	56234400	0	0	+
chr18	55862000	55863200	0	0	+
chr21	45864000	45864800	0	0	+
chr16	67448200	67448800	0	0	+
chr12	2038200	2043400	0	0	+
chr20	56266200	56267400	0	0	+
chr15	37393200	37394400	0	0	+
chr17	4508800	4509600	0	0	+
chr3	46249600	46250600	0	0	+
chr10	30023200	30026400	0	0	+
chr9	136859800	136860000	0	0	+
chr2	70779400	70782400	0	0	+
chr1	25445200	25445800	0	0	+
chr1	42599400	42599800	0	0	+
chr4	74964800	74965600	0	0	+
chr17	37248200	37249600	0	0	+
chr1	16351000	16351400	0	0	+
chr3	50175000	50175400	0	0	+
chr17	77916400	77917400	0	0	+
chr1	218337600	218339200	0	0	+
chr5	134878800	134880800	0	0	+
chr1	231339600	231340000	0	0	+
chr22	47007800	47011000	0	0	+
chr17	39933400	39934200	0	0	+
chr2	26944600	26944800	0	0	+
chr3	193688200	193689600	0	0	+
chr17	75306800	75308800	0	0	+
chr11	64335200	64335800	0	0	+
chr8	11498800	11502400	0	0	+
chr2	154334400	154335800	0	0	+
chr6	110796000	110797800	0	0	+
chr12	2024200	2025200	0	0	+
chr15	51913800	51916200	0	0	+
chr7	22602000	22606200	0	0	+
chr17	8532400	8535400	0	0	+
chr16	85347600	85348600	0	0	+
chr1	8377200	8379400	0	0	+
chr7	98029000	98031200	0	0	+
chr12	30975000	30977000	0	0	+
chr12	123350000	123351000	0	0	+
chr15	89936000	89936200	0	0	+
chr3	32469600	32470400	0	0	+
chr11	61534400	61534800	0	0	+
chr17	16883000	16885600	0	0	+
chr16	83876400	83878000	0	0	+
chr15	74629800	74630000	0	0	+
chr15	74485800	74486400	0	0	+
chr3	138047600	138049000	0	0	+
chr11	61638200	61639400	0	0	+
chr6	37502600	37506400	0	0	+
chr17	39775000	39775800	0	0	+
chr17	75381600	75389600	0	0	+
chr17	47299600	47305400	0	0	+
chr13	20692200	20694400	0	0	+
chr1	1076600	1080600	0	0	+
chr11	8288400	8291000	0	0	+
chr20	3072800	3076400	0	0	+
chr6	29759400	29761600	0	0	+
chr12	33048400	33050600	0	0	+
chr5	76010200	76013200	0	0	+
chr4	15704000	15705400	0	0	+
chr17	76346000	76346800	0	0	+
chr17	79439000	79439400	0	0	+
chr2	201450400	201452600	0	0	+
chr22	23354800	23355200	0	0	+
chr2	232261000	232262400	0	0	+
chr16	57559000	57561400	0	0	+
chr7	22770600	22771200	0	0	+
chr16	55543200	55543800	0	0	+
chr5	132639000	132639200	0	0	+
chr7	38350800	38351600	0	0	+
chr7	47879000	47879600	0	0	+
chr2	241906200	241906800	0	0	+
chr10	11864800	11866200	0	0	+
chr9	89563400	89563800	0	0	+
chr10	1514200	1515000	0	0	+
chr1	7765200	7766200	0	0	+
chr10	126846800	126851400	0	0	+
chr14	73003200	73003400	0	0	+
chr7	50726800	50730400	0	0	+
chr17	30619400	30620800	0	0	+
chr20	2510600	2510800	0	0	+
chr2	218799800	218800200	0	0	+
chr11	8891600	8893400	0	0	+
chr14	52534200	52537000	0	0	+
chr17	74523000	74528400	0	0	+
chr15	70130400	70130600	0	0	+
chr14	105392800	105402400	0	0	+
chr10	30347000	30349000	0	0	+
chr10	7486200	7487000	0	0	+
chr12	2454400	2454800	0	0	+
chr16	3001800	3002000	0	0	+
chr1	167090400	167091400	0	0	+
chr1	9064800	9065400	0	0	+
chr16	2910000	2910200	0	0	+
chr10	3463600	3463800	0	0	+
chr3	52530800	52531000	0	0	+
chr20	2187600	2189000	0	0	+
chr17	75378200	75380600	0	0	+
chr6	105584000	105586000	0	0	+
chr20	43921400	43923200	0	0	+
chr15	100025200	100028000	0	0	+
chr4	153020000	153020600	0	0	+
chr10	7708400	7708800	0	0	+
chr17	47523000	47523600	0	0	+
chr11	64364800	64365400	0	0	+
chr17	62705000	62705600	0	0	+
chr3	32461600	32463200	0	0	+
chr1	201400200	201400400	0	0	+
chr21	46424600	46425000	0	0	+
chr5	110558800	110561200	0	0	+
chr11	11988600	11988800	0	0	+
chr5	95157600	95158400	0	0	+
chr18	10284600	10285200	0	0	+
chr1	1100000	1112200	0	0	+
chr3	50255600	50256400	0	0	+
chr20	49245000	49246400	0	0	+
chr9	95922000	95922800	0	0	+
chr17	75413800	75419000	0	0	+
chr11	34183800	34184200	0	0	+
chr12	66216600	66220400	0	0	+
chr17	77111200	77111600	0	0	+
chr17	74509000	74509600	0	0	+
chr11	121352400	121354400	0	0	+
chr17	79078000	79078600	0	0	+
chr8	142410400	142417200	0	0	+
chr8	143653000	143653600	0	0	+
chr19	2976200	2978000	0	0	+
chr11	64369000	64370000	0	0	+
chr17	75050800	75051000	0	0	+
chr17	43897400	43897600	0	0	+
chr6	34097600	34097800	0	0	+
chr17	1848000	1848400	0	0	+
chr11	129565200	129566400	0	0	+
chr21	47516800	47519400	0	0	+
chr2	242487800	242488000	0	0	+
chr12	105477200	105478800	0	0	+
chr10	80920400	80921400	0	0	+
chr11	82442400	82445400	0	0	+
chr17	48695200	48695400	0	0	+
chr10	105301400	105301600	0	0	+
chr5	94619000	94621800	0	0	+
chr11	19799400	19799800	0	0	+
chr1	3458800	3459600	0	0	+
chr15	89248200	89249800	0	0	+
chr16	75258400	75258800	0	0	+
chr2	206546200	206552200	0	0	+
chr9	131935400	131942000	0	0	+
chr21	43870000	43871000	0	0	+
chr5	95143600	95144800	0	0	+
chr17	53315200	53316600	0	0	+
chr16	57728200	57729800	0	0	+
chr21	44742600	44743200	0	0	+
chr1	3473800	3474600	0	0	+
chr3	184394400	184396200	0	0	+
chr1	44533000	44536000	0	0	+
chr16	85523400	85523800	0	0	+
chr21	36095000	36095600	0	0	+
chr1	44054000	44054800	0	0	+
chr6	157959400	157961600	0	0	+
chr22	30957400	30957600	0	0	+
chr9	132480400	132480600	0	0	+
chr7	44272200	44273200	0	0	+
chr9	137833000	137833200	0	0	+
chr12	122667000	122670800	0	0	+
chr2	106886000	106887200	0	0	+
chr5	124043600	124044000	0	0	+
chr1	245316200	245320800	0	0	+
chr1	201031600	201031800	0	0	+
chr16	88472400	88473400	0	0	+
chr2	102867200	102868200	0	0	+
chr7	151144800	151146200	0	0	+
chr1	10797400	10797800	0	0	+
chr17	8647400	8648200	0	0	+
chr6	158028200	158031200	0	0	+
chr17	75358000	75364000	0	0	+
chr12	54608000	54612600	0	0	+
chr1	4106400	4107600	0	0	+
chr19	11201000	11202000	0	0	+
chr12	125340400	125341400	0	0	+
chr20	44649000	44652000	0	0	+
chr19	829000	830200	0	0	+
chr4	57975200	57977800	0	0	+
chr2	106014600	106015800	0	0	+
chr17	3657400	3659600	0	0	+
chr18	46452600	46456400	0	0	+
chr15	78608600	78609400	0	0	+
chr1	17424800	17425200	0	0	+
chr1	223315400	223318200	0	0	+
chr2	239139400	239140600	0	0	+
chr10	72252400	72255600	0	0	+
chr17	27309600	27310200	0	0	+
chr12	13317800	13319000	0	0	+
chr8	27449400	27450800	0	0	+
chr3	152552200	152554400	0	0	+
chr9	136550600	136551400	0	0	+
chr12	125262400	125266000	0	0	+
chr5	177674000	177677600	0	0	+
chr11	79149000	79153000	0	0	+
chr17	74511000	74512200	0	0	+
chr17	76272400	76276200	0	0	+
chr12	24713800	24717400	0	0	+
chr3	153838600	153841000	0	0	+
chr3	126199200	126199600	0	0	+
chr17	18920800	18922400	0	0	+
chr21	43894000	43897600	0	0	+
chr17	47629600	47630000	0	0	+
chr9	125151200	125153200	0	0	+
chr2	241770800	241772000	0	0	+
chr20	4572600	4574200	0	0	+
chr17	48265600	48267000	0	0	+
chr11	70957000	70957200	0	0	+
chr1	19980400	19980800	0	0	+
chr19	2543200	2545200	0	0	+
chr6	132721400	132723600	0	0	+
chr7	151689400	151690000	0	0	+
chr17	29920600	29921200	0	0	+
chr12	15374000	15374800	0	0	+
chr5	1101800	1114800	0	0	+
chr8	98788200	98789000	0	0	+
chr1	204182400	204183800	0	0	+
chr12	132166200	132167600	0	0	+
chr17	75123800	75124400	0	0	+
chr8	17433400	17435600	0	0	+
chr1	160136200	160137400	0	0	+
chr17	47999200	48000000	0	0	+
chr21	44929000	44929600	0	0	+
chr10	88417400	88417600	0	0	+
chr12	2029800	2030800	0	0	+
chr10	134267800	134268400	0	0	+
chr12	107711400	107716000	0	0	+
chr1	158038400	158038600	0	0	+
chr22	45979000	45979800	0	0	+
chr19	3806400	3809400	0	0	+
chr1	230425600	230429800	0	0	+
chr16	22959200	22960800	0	0	+
chr7	100720200	100720800	0	0	+
chr17	6734600	6735600	0	0	+
chr7	155640600	155641200	0	0	+
chr11	69234200	69234400	0	0	+
chr13	27131200	27132800	0	0	+
chr17	55887600	55889800	0	0	+
chr10	102584000	102590800	0	0	+
chr2	69920200	69921800	0	0	+
chr10	1207800	1208400	0	0	+
chr12	5152400	5154600	0	0	+
chr22	39352600	39353600	0	0	+
chr15	65045000	65048200	0	0	+
chr21	45764400	45764800	0	0	+
chr19	13135000	13136400	0	0	+
chr1	9421400	9424000	0	0	+
chr15	67133200	67137000	0	0	+
chr20	56323800	56324800	0	0	+
chr1	3235800	3236600	0	0	+
chr7	105650600	105651000	0	0	+
chr21	46779200	46780000	0	0	+
chr1	42610400	42611000	0	0	+
chr2	26810600	26811400	0	0	+
chr17	79081400	79083000	0	0	+
chr17	75953000	75953800	0	0	+
chr1	23280200	23280400	0	0	+
chr22	23523600	23526200	0	0	+
chr14	89493000	89494200	0	0	+
chr2	234710400	234710800	0	0	+
chr7	73701400	73708400	0	0	+
chr13	72439600	72440600	0	0	+
chr18	56514200	56515400	0	0	+
chr5	172143800	172144400	0	0	+
chr6	37511800	37514200	0	0	+
chr10	134745000	134745800	0	0	+
chr22	43661600	43661800	0	0	+
chr1	208063400	208064400	0	0	+
chr8	80677600	80678000	0	0	+
chr17	77329600	77330000	0	0	+
chr18	21268800	21271000	0	0	+
chr1	204965400	204966200	0	0	+
chr3	186953800	186954200	0	0	+
chr9	139958400	139959000	0	0	+
chr3	13113600	13117800	0	0	+
chr11	67145800	67146600	0	0	+
chr4	74903600	74905000	0	0	+
chr11	61599000	61599200	0	0	+
chr3	13250000	13250200	0	0	+
chr3	69434600	69435800	0	0	+
chr6	39050800	39051400	0	0	+
chr9	92217600	92222200	0	0	+
chr20	44033800	44037200	0	0	+
chr7	44324400	44325000	0	0	+
chr9	139594400	139596600	0	0	+
chr6	142622400	142623800	0	0	+
chr10	126687800	126688400	0	0	+
chr2	86456400	86457000	0	0	+
chr16	66440400	66441000	0	0	+
chr10	134274200	134275000	0	0	+
chr1	21840000	21841600	0	0	+
chr4	22516800	22517600	0	0	+
chrX	149529000	149534400	0	0	+
chr20	62786400	62787400	0	0	+
chr6	56818200	56821200	0	0	+
chr19	2726800	2727200	0	0	+
chr20	34782600	34782800	0	0	+
chr7	24323200	24325400	0	0	+
chr5	39424800	39425800	0	0	+
chr17	77113000	77113400	0	0	+
chr8	57025600	57026600	0	0	+
chr15	78155200	78155800	0	0	+
chr2	234731000	234731800	0	0	+
chr17	81047200	81047400	0	0	+
chr2	46800	47600	0	0	+
chr17	75311400	75312600	0	0	+
chr19	35938800	35941400	0	0	+
chr17	39944800	39946000	0	0	+
chr8	37550200	37558000	0	0	+
chr5	149590600	149591200	0	0	+
chr15	79060000	79061600	0	0	+
chr1	20403600	20408600	0	0	+
chr13	113777200	113777400	0	0	+
chr19	39988200	39991200	0	0	+
chr16	57414400	57419800	0	0	+
chr21	45771000	45777600	0	0	+
chr10	80998800	80999600	0	0	+
chr7	101005400	101007800	0	0	+
chr13	72441400	72441600	0	0	+
chr7	65508400	65509400	0	0	+
chr1	162039000	162041400	0	0	+
chr14	21130800	21132600	0	0	+
chr22	24610200	24611200	0	0	+
chr22	38837400	38838000	0	0	+
chr1	146549200	146553000	0	0	+
chr20	61733000	61735000	0	0	+
chr8	99985400	99987000	0	0	+
chr1	44978000	44979000	0	0	+
chr11	2756400	2757200	0	0	+
chr3	50424600	50425400	0	0	+
chr12	125349600	125350200	0	0	+
chr5	148761200	148762000	0	0	+
chr3	193549600	193550400	0	0	+
chr17	48267600	48270800	0	0	+
chr1	3462200	3462600	0	0	+
chr19	3141400	3142600	0	0	+
chr2	232276400	232278000	0	0	+
chr15	67426000	67427800	0	0	+
chr6	18122200	18123600	0	0	+
chr15	74487000	74487800	0	0	+
chr7	142581400	142582200	0	0	+
chr1	201082800	201085000	0	0	+
chr15	68848200	68852800	0	0	+
chr16	14451600	14452000	0	0	+
chr2	9786200	9787000	0	0	+
chr16	85339400	85341000	0	0	+
chr5	133131400	133132000	0	0	+
chr14	69358400	69359000	0	0	+
chr6	43843000	43844000	0	0	+
chr19	4232800	4233600	0	0	+
chr16	85349600	85351200	0	0	+
chr15	79032400	79033600	0	0	+
chr21	44201000	44205000	0	0	+
chr4	7302200	7302600	0	0	+
chr12	13651600	13652600	0	0	+
chr17	79425800	79426200	0	0	+
chr9	116337400	116338000	0	0	+
chr6	43833600	43834400	0	0	+
chr2	241684600	241684800	0	0	+
chr7	44277200	44278000	0	0	+
chr2	161348800	161351000	0	0	+
chr10	31072000	31075600	0	0	+
chr22	23873400	23874000	0	0	+
chr1	203143000	203143400	0	0	+
chr10	5549600	5550400	0	0	+
chr21	44739400	44739600	0	0	+
chr9	96003800	96004800	0	0	+
chr4	57396000	57397800	0	0	+
chr10	72297000	72298000	0	0	+
chr16	57758800	57759400	0	0	+
chr5	135326200	135327200	0	0	+
chr5	134513000	134513200	0	0	+
chr17	21295000	21295600	0	0	+
chr15	101933800	101934000	0	0	+
chr17	4353000	4353600	0	0	+
chr3	123600200	123600400	0	0	+
chr21	44744400	44747200	0	0	+
chr8	142168200	142169200	0	0	+
chr17	16930600	16933600	0	0	+
chr1	77747200	77749200	0	0	+
chr10	11904800	11905000	0	0	+
chr9	132998000	132998600	0	0	+
chr6	33692200	33692800	0	0	+
chr11	36397200	36400200	0	0	+
chr5	94954800	94958600	0	0	+
chr1	6242800	6243200	0	0	+
chr1	175567400	175570800	0	0	+
chr10	5707200	5709600	0	0	+
chr1	6215200	6215800	0	0	+
chr18	43354800	43356600	0	0	+
chr22	39760400	39762200	0	0	+
chr19	44304200	44304400	0	0	+
chr6	160250800	160251600	0	0	+
chr22	46980200	46981800	0	0	+
chr1	184354800	184357600	0	0	+
chr2	85408000	85408400	0	0	+
chr10	129673400	129673600	0	0	+
chr17	42683200	42684000	0	0	+
chr21	43883800	43886400	0	0	+
chr5	171880000	171882800	0	0	+
chr8	97156400	97158800	0	0	+
chr4	140527200	140528400	0	0	+
chr15	89414400	89415400	0	0	+
chr11	69052400	69053200	0	0	+
chr1	27357800	27358800	0	0	+
chr3	43933600	43934400	0	0	+
chr3	184404600	184406600	0	0	+
chr19	54382200	54383400	0	0	+
chr3	184489400	184489600	0	0	+
chr1	228235600	228236200	0	0	+
chr9	133894800	133895800	0	0	+
chr3	45836800	45839200	0	0	+
chr16	67438800	67439400	0	0	+
chr21	44480000	44480600	0	0	+
chr1	208259600	208260000	0	0	+
chr22	46970600	46979200	0	0	+
chr9	139902200	139903200	0	0	+
chr18	21241400	21243800	0	0	+
chr1	3509200	3517600	0	0	+
chr8	134389000	134390000	0	0	+
chr22	43656200	43656800	0	0	+
chr22	20158800	20159400	0	0	+
chr20	590800	591200	0	0	+
chr3	121951000	121952800	0	0	+
chr2	97543800	97544400	0	0	+
chr11	18801200	18801600	0	0	+
chr10	72495800	72496000	0	0	+
chr17	72340600	72341000	0	0	+
chr15	77912000	77912600	0	0	+
chr3	187689200	187689800	0	0	+
chr11	61499000	61499200	0	0	+
chr18	12271000	12272400	0	0	+
chr16	56364800	56365800	0	0	+
chr4	55523000	55526800	0	0	+
chr12	123416200	123417400	0	0	+
chr11	61641600	61642400	0	0	+
chr9	139470200	139471600	0	0	+
chr17	39724600	39725200	0	0	+
chr2	120240000	120241400	0	0	+
chr17	75365400	75366200	0	0	+
chr16	85407400	85408000	0	0	+
chr2	240222400	240222800	0	0	+
chr9	139605800	139615000	0	0	+
chr8	140710600	140710800	0	0	+
chr14	21439000	21440400	0	0	+
chr20	56234600	56235400	0	0	+
chr9	139489400	139490000	0	0	+
chr18	46398000	46398800	0	0	+
chr1	1067800	1068600	0	0	+
chr19	2511600	2512400	0	0	+
chr22	40112200	40112800	0	0	+
chr3	193920800	193922800	0	0	+
chr7	101385600	101388400	0	0	+
chr7	73697400	73699800	0	0	+
chr19	42555200	42556000	0	0	+
chr5	133166000	133166800	0	0	+
chr2	10393200	10394200	0	0	+
chr5	176059800	176061800	0	0	+
chr22	30475600	30476800	0	0	+
chr11	69077600	69080800	0	0	+
chr4	6902000	6902600	0	0	+
chr20	34797200	34798000	0	0	+
chr12	53267200	53269200	0	0	+
chr21	45923600	45924400	0	0	+
chr15	101688000	101689600	0	0	+
chr14	103021000	103023000	0	0	+
chr11	61721800	61723600	0	0	+
chr14	23878200	23878400	0	0	+
chr15	100047200	100050600	0	0	+
chr4	174459800	174460200	0	0	+
chr17	19976200	19977400	0	0	+
chr4	145565600	145568600	0	0	+
chr15	57668000	57670200	0	0	+
chr10	72267400	72271200	0	0	+
chr2	159824000	159827200	0	0	+
chr15	89454600	89457200	0	0	+
chr3	184408600	184410200	0	0	+
chr8	41764600	41765600	0	0	+
chr17	8923400	8927400	0	0	+
chr10	71267200	71268200	0	0	+
chr17	74580200	74584000	0	0	+
chr10	1196400	1197000	0	0	+
chr16	87877000	87878000	0	0	+
chr15	67378800	67387000	0	0	+
chr1	21839400	21839800	0	0	+
chr12	123363400	123364200	0	0	+
chr21	46971600	46973400	0	0	+
chr19	45998600	46003400	0	0	+
chr9	139240800	139241200	0	0	+
chr20	62730800	62736600	0	0	+
chr10	49704800	49705200	0	0	+
chr19	35781800	35788200	0	0	+
chr11	1463400	1464000	0	0	+
chr17	74834000	74834200	0	0	+
chr3	32474200	32475400	0	0	+
chr11	121315800	121316600	0	0	+
chr1	204254600	204257200	0	0	+
chr8	144232200	144232800	0	0	+
chr14	61746400	61748400	0	0	+
chr21	44757600	44761400	0	0	+
chr22	42346600	42349800	0	0	+
chr15	75336600	75337600	0	0	+
chr18	77614800	77617200	0	0	+
chr20	3049800	3050600	0	0	+
chr7	155376200	155376600	0	0	+
chr6	148878800	148879600	0	0	+
chr1	160053200	160054400	0	0	+
chr11	72322800	72323200	0	0	+
chr1	9457800	9459000	0	0	+
chr19	4227400	4230200	0	0	+
chr1	228901400	228901600	0	0	+
chr17	48344600	48345600	0	0	+
chr9	136046000	136047800	0	0	+
chr17	48342000	48342600	0	0	+
chr3	122714600	122714800	0	0	+
chr20	31146200	31146800	0	0	+
chr17	74520400	74521200	0	0	+
chr6	157550200	157551400	0	0	+
chr1	225662600	225663400	0	0	+
chr1	57110400	57112000	0	0	+
chr20	36557400	36558000	0	0	+
chr5	177679200	177680400	0	0	+
chr11	72977400	72978000	0	0	+
chr15	69323600	69324600	0	0	+
chr4	37454600	37455600	0	0	+
chr6	12956800	12958800	0	0	+
chr7	73734600	73735600	0	0	+
chr16	57397200	57397800	0	0	+
chr2	218896400	218896600	0	0	+
chr22	40355200	40355600	0	0	+
chr3	50507200	50507800	0	0	+
chr19	17500800	17503000	0	0	+
chr7	139687600	139688400	0	0	+
chr1	26032400	26033200	0	0	+
chr8	143720000	143720400	0	0	+
chr2	129493600	129495000	0	0	+
chr1	11934800	11935400	0	0	+
chr15	70738800	70741400	0	0	+
chr17	36701000	36701200	0	0	+
chr2	239031000	239031800	0	0	+
chr22	50086800	50087400	0	0	+
chr3	35680800	35681800	0	0	+
chr1	20729800	20730400	0	0	+
chr1	41880400	41881200	0	0	+
chr1	37221800	37222400	0	0	+
chr14	24880800	24881400	0	0	+
chr1	61522400	61523200	0	0	+
chr13	100630800	100635000	0	0	+
chr3	150642800	150644400	0	0	+
chr17	37250400	37250600	0	0	+
chr1	32179600	32183000	0	0	+
chr14	105538000	105544200	0	0	+
chr17	75275400	75279600	0	0	+
chr4	185903800	185905800	0	0	+
chr10	101294200	101298000	0	0	+
chr9	136393800	136394400	0	0	+
chr20	4151600	4153800	0	0	+
chr10	73431600	73433800	0	0	+
chr21	44710600	44712800	0	0	+
chr4	1028000	1029400	0	0	+
chr16	10821600	10823000	0	0	+
chr6	43868800	43869000	0	0	+
chr17	54669400	54675800	0	0	+
chr2	43187200	43191200	0	0	+
chr6	43747000	43747800	0	0	+
chr1	43769000	43770000	0	0	+
chr6	80656200	80657800	0	0	+
chr9	92316400	92317000	0	0	+
chr9	132963600	132964200	0	0	+
chr2	218896800	218900000	0	0	+
chr6	34053600	34054200	0	0	+
chr3	184305600	184306000	0	0	+
chr14	105402800	105404000	0	0	+
chr1	41885400	41885600	0	0	+
chr20	61319800	61320000	0	0	+
chr3	137837400	137838000	0	0	+
chr11	44559600	44560400	0	0	+
chr11	133827000	133827200	0	0	+
chr22	47006200	47006800	0	0	+
chr11	75429000	75429400	0	0	+
chr7	134467200	134467800	0	0	+
chr20	61067400	61072600	0	0	+
chr11	2748800	2749600	0	0	+
chr16	57443000	57451800	0	0	+
chr14	77708200	77711200	0	0	+
chr19	14306400	14307200	0	0	+
chr1	982000	982600	0	0	+
chr11	121198800	121200000	0	0	+
chr1	17719400	17720400	0	0	+
chr8	22072000	22072800	0	0	+
chr9	132436600	132436800	0	0	+
chr9	139466000	139466400	0	0	+
chr17	79426400	79427200	0	0	+
chr5	138850200	138851800	0	0	+
chr9	133230400	133231000	0	0	+
chr3	46174600	46175200	0	0	+
chr15	66441000	66441800	0	0	+
chr22	44799000	44799200	0	0	+
chr3	32464800	32466600	0	0	+
chr10	72258800	72260400	0	0	+
chr9	94483400	94483800	0	0	+
chr20	31211000	31212000	0	0	+
chr11	113953200	113954600	0	0	+
chr11	34622000	34622600	0	0	+
chr2	47550200	47550800	0	0	+
chr3	193774400	193775200	0	0	+
chr5	168306800	168307200	0	0	+
chr5	150001600	150007400	0	0	+
chr11	124743800	124749200	0	0	+
chr7	4838200	4838600	0	0	+
chr20	49002200	49002800	0	0	+
chr9	129136800	129137000	0	0	+
chr21	45794800	45796200	0	0	+
chr15	68634600	68635400	0	0	+
chr12	52231800	52232200	0	0	+
chr9	117024600	117025200	0	0	+
chr15	74620600	74621600	0	0	+
chr1	11657800	11658600	0	0	+
chr18	30049200	30052000	0	0	+
chr21	44069400	44069800	0	0	+
chr19	1348600	1349800	0	0	+
chr4	155413400	155414000	0	0	+
chr2	8721800	8725200	0	0	+
chr8	8820400	8821800	0	0	+
chr10	73049400	73051000	0	0	+
chr2	9796000	9797200	0	0	+
chr17	37159200	37160000	0	0	+
chr1	160138400	160140400	0	0	+
chr1	111027200	111028000	0	0	+
chr1	48461600	48462600	0	0	+
chr6	150183800	150186200	0	0	+
chr22	21405600	21406200	0	0	+
chr17	48671600	48673000	0	0	+
chr1	201260800	201261800	0	0	+
chr22	39692400	39698200	0	0	+
chr20	36046000	36047000	0	0	+
chr16	85338200	85339000	0	0	+
chr5	132669800	132670200	0	0	+
chr7	155249200	155252800	0	0	+
chr20	61333400	61334000	0	0	+
chr5	149961600	149961800	0	0	+
chr5	50263000	50264000	0	0	+
chr22	38421800	38422800	0	0	+
chr4	9533600	9535000	0	0	+
chr21	44715400	44720000	0	0	+
chr22	37787400	37788200	0	0	+
chr9	34505600	34506800	0	0	+
chr12	52414200	52415200	0	0	+
chr2	220415600	220418200	0	0	+
chr3	50198800	50199400	0	0	+
chr21	43844800	43845200	0	0	+
chr3	50204600	50205400	0	0	+
chr12	5160400	5162000	0	0	+
chr14	96341200	96344200	0	0	+
chr3	50421000	50422000	0	0	+
chr16	88489800	88500800	0	0	+
chr13	30707000	30707600	0	0	+
chr3	32479800	32483400	0	0	+
chr17	25740600	25742000	0	0	+
chr14	69355000	69355600	0	0	+
chr7	99588000	99588400	0	0	+
chr7	95025400	95026600	0	0	+
chr6	139013000	139015400	0	0	+
chr1	236229600	236230800	0	0	+
chr11	2532400	2533000	0	0	+
chr2	96057400	96058200	0	0	+
chr3	46899800	46900200	0	0	+
chr6	2945200	2948400	0	0	+
chr9	128861600	128862000	0	0	+
chr17	62070800	62071400	0	0	+
chr21	44861800	44863000	0	0	+
chr17	47290400	47291000	0	0	+
chr3	43935200	43936800	0	0	+
chr5	150936200	150937400	0	0	+
chr1	25926000	25927400	0	0	+
chr19	4303800	4305000	0	0	+
chr17	76470400	76472000	0	0	+
chr12	97379000	97380200	0	0	+
chr8	144271800	144273600	0	0	+
chr10	125974200	125975400	0	0	+
chr2	150185800	150187400	0	0	+
chr16	57723000	57724800	0	0	+
chr10	43248400	43251200	0	0	+
chr21	38929400	38930200	0	0	+
chr6	34028200	34029000	0	0	+
chr22	45062800	45067000	0	0	+
chr2	26714200	26714800	0	0	+
chr15	79068600	79069400	0	0	+
chr3	13921400	13922200	0	0	+
chr5	132627600	132628200	0	0	+
chr21	43560200	43561400	0	0	+
chr14	74988400	74989200	0	0	+
chr10	73302200	73303800	0	0	+
chr12	122464000	122471200	0	0	+
chr17	44052000	44053800	0	0	+
chr1	204646600	204647400	0	0	+
chr17	72708200	72710200	0	0	+
chr1	37109200	37109600	0	0	+
chr19	42314600	42315800	0	0	+
chr12	123352000	123354600	0	0	+
chr7	73731600	73733600	0	0	+
chr16	88123400	88124200	0	0	+
chr11	1052600	1053200	0	0	+
chr11	71094800	71095400	0	0	+
chr2	10379000	10381000	0	0	+
chr3	46754600	46754800	0	0	+
chr16	88445800	88446200	0	0	+
chr20	47116800	47118400	0	0	+
chr11	64382200	64383000	0	0	+
chr17	81100200	81103800	0	0	+
chr15	79396600	79397400	0	0	+
chr15	31372400	31376600	0	0	+
chr12	131489400	131490600	0	0	+
chr9	129251000	129251600	0	0	+
chr3	123201800	123202400	0	0	+
chr3	134059600	134060800	0	0	+
chr22	39967000	39967800	0	0	+
chr22	37106800	37107400	0	0	+
chr22	40352600	40354400	0	0	+
chr12	297800	299000	0	0	+
chr1	1972600	1974000	0	0	+
chr17	75686200	75688400	0	0	+
chr6	37514600	37519200	0	0	+
chr11	2556600	2557600	0	0	+
chr7	155970800	155971000	0	0	+
chr15	66388800	66389600	0	0	+
chr6	34066000	34067000	0	0	+
chr14	75033200	75034400	0	0	+
chr13	27600400	27601000	0	0	+
chr2	101244600	101245400	0	0	+
chr1	46644800	46645400	0	0	+
chr17	39672200	39672600	0	0	+
chr12	6807000	6811400	0	0	+
chr13	25283000	25284200	0	0	+
chr19	38983000	38983800	0	0	+
chr6	34034400	34035000	0	0	+
chr10	82182200	82182600	0	0	+
chr21	44012800	44014200	0	0	+
chr9	136548000	136549600	0	0	+
chr12	52557800	52558400	0	0	+
chr3	184183600	184185000	0	0	+
chr4	8175400	8176200	0	0	+
chr21	44762400	44765400	0	0	+
chr11	1999800	2000800	0	0	+
chr17	77157000	77158000	0	0	+
chr9	137522000	137523200	0	0	+
chr7	1789600	1790600	0	0	+
chr11	61354200	61357200	0	0	+
chr15	66407400	66408800	0	0	+
chr17	3653600	3654800	0	0	+
chr6	6711000	6714000	0	0	+
chr22	50117400	50119400	0	0	+
chr17	62037600	62039800	0	0	+
chr1	16090400	16092000	0	0	+
chr5	149659000	149660400	0	0	+
chr11	73032600	73034200	0	0	+
chr11	76881800	76882800	0	0	+
chr14	90999800	91001200	0	0	+
chr21	38377600	38380200	0	0	+
chr14	24842800	24843400	0	0	+
chr9	116924000	116924200	0	0	+
chr12	117110400	117112000	0	0	+
chr17	4421600	4424000	0	0	+
chr17	72594800	72596400	0	0	+
chr20	61366200	61367000	0	0	+
chr11	70961200	70964200	0	0	+
chr4	10459200	10459800	0	0	+
chr14	69360200	69360600	0	0	+
chr10	80194600	80195200	0	0	+
chr1	204071200	204072200	0	0	+
chr2	239028400	239029600	0	0	+
chr3	195542000	195542600	0	0	+
chr1	225864600	225865600	0	0	+
chr15	67199800	67201200	0	0	+
chr5	132779600	132780600	0	0	+
chr1	21845200	21846400	0	0	+
chr1	156911400	156911800	0	0	+
chr8	27844400	27845400	0	0	+
chr20	36518200	36519000	0	0	+
chr19	49003600	49006800	0	0	+
chr1	32149400	32150200	0	0	+
chr13	114467200	114468200	0	0	+
chr17	43901400	43902200	0	0	+
chr12	123360600	123361800	0	0	+
chr5	159199800	159200800	0	0	+
chr12	51750600	51753600	0	0	+
chr6	43846800	43847200	0	0	+
chr10	118976000	118977400	0	0	+
chr21	44165000	44168200	0	0	+
chr1	119869200	119870800	0	0	+
chr5	32536600	32537000	0	0	+
chr8	134387400	134388200	0	0	+
chr11	117358400	117358600	0	0	+
chr16	19400400	19400800	0	0	+
chr7	44274400	44275000	0	0	+
chr15	41866000	41866200	0	0	+
chr10	5705000	5706000	0	0	+
chr16	2761400	2764000	0	0	+
chr1	93912400	93915000	0	0	+
chr20	61404800	61409600	0	0	+
chr12	50358600	50359000	0	0	+
chr7	150901600	150901800	0	0	+
chr6	44528600	44529600	0	0	+
chr22	29563000	29564000	0	0	+
chr7	151132800	151133400	0	0	+
chr19	11516400	11517800	0	0	+
chr1	37205600	37206200	0	0	+
chr9	139239600	139240400	0	0	+
chr1	156370400	156372800	0	0	+
chr6	41129000	41129800	0	0	+
chr21	44116600	44117400	0	0	+
chr11	76917800	76918400	0	0	+
chr17	48669600	48669800	0	0	+
chr11	119226000	119229200	0	0	+
chr7	2720200	2721000	0	0	+
chr10	81076200	81078600	0	0	+
chr11	118504800	118505800	0	0	+
chr1	21851000	21852200	0	0	+
chr15	79070200	79071200	0	0	+
chr10	98936200	98936600	0	0	+
chr6	167626000	167626600	0	0	+
chr20	46829400	46830200	0	0	+
chr8	124850000	124850600	0	0	+
chr10	72228800	72229600	0	0	+
chr17	39948800	39949800	0	0	+
chr6	157976600	157981000	0	0	+
chr12	6189800	6190400	0	0	+
chr1	48166800	48167200	0	0	+
chr22	18912400	18913800	0	0	+
chr22	40402200	40403200	0	0	+
chr3	13107800	13108800	0	0	+
chr22	43147400	43149400	0	0	+
chr16	85136600	85140400	0	0	+
chr14	62278400	62280600	0	0	+
chr10	5605400	5606800	0	0	+
chr4	2453400	2453800	0	0	+
chr20	62282400	62287000	0	0	+
chr17	79143200	79143800	0	0	+
chr18	78002600	78005600	0	0	+
chr17	48275200	48276000	0	0	+
chr5	10536800	10538200	0	0	+
chr10	82115800	82117000	0	0	+
chr15	74476400	74477200	0	0	+
chr17	42460400	42464000	0	0	+
chr15	74092200	74092400	0	0	+
chr9	96086200	96087800	0	0	+
chr16	85640400	85643200	0	0	+
chr22	37897200	37899200	0	0	+
chr9	137511400	137511600	0	0	+
chr15	60298200	60299000	0	0	+
chr3	58628200	58628800	0	0	+
chr19	2302000	2310800	0	0	+
chr3	13230800	13231800	0	0	+
chr2	26745200	26745800	0	0	+
chr18	46447000	46451800	0	0	+
chr3	140811600	140812000	0	0	+
chr1	32145200	32145800	0	0	+
chr2	42179800	42181200	0	0	+
chr19	47016600	47017200	0	0	+
chr17	46637000	46637600	0	0	+
chr1	162359200	162360200	0	0	+
chr19	3800800	3803400	0	0	+
chr16	88147000	88150200	0	0	+
chr17	4336400	4338000	0	0	+
chr1	202618000	202618400	0	0	+
chr10	80925600	80927600	0	0	+
chr20	48969400	48970600	0	0	+
chr20	49713800	49714000	0	0	+
chr22	51140600	51141200	0	0	+
chr17	42691200	42692400	0	0	+
chr5	172134000	172134800	0	0	+
chr1	22573400	22574000	0	0	+
chr1	3466600	3467200	0	0	+
chr17	71740400	71741200	0	0	+
chr17	19398600	19399200	0	0	+
chr15	91361000	91362600	0	0	+
chr15	76460800	76461400	0	0	+
chr11	2470600	2471400	0	0	+
chr20	61186200	61186800	0	0	+
chr17	8643600	8645000	0	0	+
chr16	87814200	87815000	0	0	+
chr7	3339200	3340800	0	0	+
chr7	105516400	105518600	0	0	+
chr8	48648600	48652000	0	0	+
chr15	75984400	75995200	0	0	+
chr20	36545600	36546600	0	0	+
chr10	88423400	88424800	0	0	+
chr16	3066000	3066400	0	0	+
chr2	20057800	20058200	0	0	+
chr1	23757000	23757200	0	0	+
chr10	82171000	82171400	0	0	+
chr11	118034800	118035400	0	0	+
chr4	2299200	2300800	0	0	+
chr5	133182600	133183600	0	0	+
chr18	12304800	12305400	0	0	+
chr16	10693000	10694800	0	0	+
chr20	56290000	56290600	0	0	+
chr2	26870800	26871400	0	0	+
chr12	131487200	131488800	0	0	+
chr2	241697600	241698200	0	0	+
chr8	145761600	145762000	0	0	+
chr17	4379400	4383400	0	0	+
chr14	34419000	34420600	0	0	+
chr1	2423000	2433200	0	0	+
chr7	156813600	156814200	0	0	+
chr9	138241400	138241600	0	0	+
chr22	20202800	20204000	0	0	+
chr4	8189600	8193800	0	0	+
chr6	36921600	36924600	0	0	+
chr7	73427000	73428200	0	0	+
chr16	87956000	87957200	0	0	+
chr4	1049200	1049400	0	0	+
chr5	598600	599000	0	0	+
chr19	48076600	48077200	0	0	+
chr2	220428200	220428600	0	0	+
chr11	1849000	1849400	0	0	+
chr10	43615000	43618000	0	0	+
chr9	132182400	132182800	0	0	+
chr2	74787200	74787600	0	0	+
chr16	10336400	10337400	0	0	+
chr1	33438000	33439000	0	0	+
chr10	131760800	131763400	0	0	+
chr9	139603400	139605000	0	0	+
chr3	71801600	71804600	0	0	+
chr5	143191200	143192600	0	0	+
chr17	74911800	74912600	0	0	+
chr15	99602400	99603400	0	0	+
chr17	21271000	21274400	0	0	+
chr21	44935200	44935800	0	0	+
chr3	13237200	13239800	0	0	+
chr8	142172600	142173200	0	0	+
chr20	30430400	30431800	0	0	+
chr6	138481600	138484400	0	0	+
chr2	231762400	231763600	0	0	+
chr17	41496000	41496800	0	0	+
chr10	105324800	105325200	0	0	+
chr1	16457200	16457800	0	0	+
chr17	4383600	4385400	0	0	+
chr6	34521000	34524400	0	0	+
chr2	112456200	112456800	0	0	+
chr1	204951400	204953400	0	0	+
chr6	2942800	2944400	0	0	+
chr19	14886000	14888400	0	0	+
chr9	130370000	130371600	0	0	+
chr15	57801200	57802000	0	0	+
chr21	45145800	45149400	0	0	+
chr7	116311400	116313400	0	0	+
chr17	76309000	76316000	0	0	+
chr19	1400400	1403600	0	0	+
chr22	30610200	30611600	0	0	+
chr3	50531000	50531400	0	0	+
chr20	61403000	61404000	0	0	+
chr17	76975600	76977200	0	0	+
chr22	51152800	51153600	0	0	+
chr16	11299400	11301000	0	0	+
chr2	97547800	97548800	0	0	+
chr3	126793200	126794200	0	0	+
chr10	72249600	72251400	0	0	+
chr2	26863000	26863400	0	0	+
chr9	132161400	132163800	0	0	+
chr2	9793000	9793600	0	0	+
chr16	57410600	57412400	0	0	+
chr1	21834400	21838600	0	0	+
chr3	126085200	126085400	0	0	+
chr12	53272400	53274400	0	0	+
chr20	31235600	31236400	0	0	+
chr16	67449400	67451600	0	0	+
chr21	46959400	46965200	0	0	+
chr11	69411400	69413000	0	0	+
chr10	102949600	102949800	0	0	+
chr11	1805600	1806400	0	0	+
chr12	49161000	49161800	0	0	+
chr15	67401600	67402600	0	0	+
chr17	72596600	72597200	0	0	+
chr8	11760000	11760600	0	0	+
chr17	8761400	8762600	0	0	+
chr1	1134200	1137200	0	0	+
chr17	19967200	19968400	0	0	+
chr15	96900000	96900400	0	0	+
chr1	53586200	53586800	0	0	+
chr12	110265600	110266200	0	0	+
chr19	35839800	35842400	0	0	+
chr3	150863400	150864600	0	0	+
chr16	3040600	3042400	0	0	+
chr2	43158400	43159200	0	0	+
chr11	68517000	68518200	0	0	+
chr21	46337400	46338000	0	0	+
chr1	10874800	10875400	0	0	+
chr16	88502400	88503000	0	0	+
chr6	13099000	13100000	0	0	+
chr7	47293000	47295800	0	0	+
chr9	133867600	133868000	0	0	+
chr22	49745400	49745800	0	0	+
chr16	2889200	2893000	0	0	+
chr19	33789800	33795800	0	0	+
chr22	36959400	36960000	0	0	+
chr1	17443800	17447400	0	0	+
chr9	101171200	101173000	0	0	+
chr21	44884200	44884800	0	0	+
chr17	48647200	48648200	0	0	+
chr1	53638200	53639200	0	0	+
chr12	132963200	132964400	0	0	+
chr19	40913600	40914600	0	0	+
chr5	1360400	1360800	0	0	+
chr10	119329200	119330000	0	0	+
chr5	10629400	10636200	0	0	+
chrX	1447800	1450200	0	0	+
chr4	157891600	157893400	0	0	+
chr20	57132400	57132800	0	0	+
chr15	78152000	78152800	0	0	+
chr10	126055200	126056600	0	0	+
chr8	104150400	104154200	0	0	+
chr14	61906000	61906400	0	0	+
chr11	126285600	126287200	0	0	+
chr2	241844200	241845600	0	0	+
chr22	37943200	37943600	0	0	+
chr7	30714400	30715000	0	0	+
chr11	117698000	117702800	0	0	+
chr3	126683000	126684400	0	0	+
chr16	28516800	28519800	0	0	+
chr3	48454800	48455600	0	0	+
chr3	9544800	9546000	0	0	+
chr10	102542000	102542800	0	0	+
chr9	137712800	137713400	0	0	+
chr6	7673000	7673600	0	0	+
chr6	32025600	32026400	0	0	+
chr10	80995800	80997200	0	0	+
chr1	29637400	29638400	0	0	+
chr4	148652400	148655000	0	0	+
chr1	10787800	10788600	0	0	+
chr21	44857200	44857800	0	0	+
chr10	11477400	11478400	0	0	+
chr17	79306600	79307200	0	0	+
chr17	47927400	47930200	0	0	+
chr17	74991400	74995600	0	0	+
chr15	70669000	70669600	0	0	+
chr6	157548400	157549600	0	0	+
chr12	125367800	125370600	0	0	+
chr2	177052200	177055000	0	0	+
chr10	81018200	81028600	0	0	+
chr9	98847800	98848200	0	0	+
chr5	6519800	6520200	0	0	+
chr16	85324400	85325200	0	0	+
chr11	12130200	12133600	0	0	+
chr2	220334800	220335400	0	0	+
chr11	1247800	1248400	0	0	+
chr5	134566800	134567400	0	0	+
chr1	228203600	228203800	0	0	+
chr17	61570600	61571000	0	0	+
chr6	6928000	6928800	0	0	+
chr10	134775000	134776600	0	0	+
chr17	74888600	74888800	0	0	+
chr1	204217800	204218400	0	0	+
chr17	47538600	47539000	0	0	+
chr1	3386200	3386800	0	0	+
chr9	133355400	133356000	0	0	+
chr7	139227000	139228400	0	0	+
chr2	29259400	29260000	0	0	+
chr22	37249000	37250200	0	0	+
chr6	31084800	31085600	0	0	+
chr6	11042800	11045400	0	0	+
chr11	75997800	76000800	0	0	+
chr18	77356000	77356600	0	0	+
chr2	15865000	15865800	0	0	+
chr16	89255800	89259400	0	0	+
chr13	30727400	30729200	0	0	+
chr6	42332200	42332600	0	0	+
chr12	13043200	13045400	0	0	+
chr16	57405000	57408400	0	0	+
chr10	1329800	1331200	0	0	+
chr11	76914400	76915600	0	0	+
chr2	218889400	218890000	0	0	+
chr20	43937800	43938600	0	0	+
chr9	38620000	38622600	0	0	+
chr9	36763000	36763600	0	0	+
chr11	117549600	117550200	0	0	+
chr11	133902000	133908200	0	0	+
chr17	74530800	74537400	0	0	+
chr9	36743800	36744800	0	0	+
chr6	34022800	34025400	0	0	+
chr1	16474800	16475600	0	0	+
chr11	8282800	8286200	0	0	+
chr1	205473000	205476400	0	0	+
chr13	27580400	27582000	0	0	+
chr22	20155200	20156000	0	0	+
chr17	56354600	56355400	0	0	+
chr12	775400	777000	0	0	+
chr7	2510600	2511800	0	0	+
chr1	11763800	11764600	0	0	+
chr22	20218000	20221600	0	0	+
chr1	22563000	22563600	0	0	+
chr22	46307600	46308400	0	0	+
chr12	129337000	129339400	0	0	+
chr22	39856800	39871000	0	0	+
chr22	45663600	45666600	0	0	+
chr9	139236200	139238600	0	0	+
chr2	242960000	242961200	0	0	+
chr17	76246400	76249400	0	0	+
chr11	118186000	118186400	0	0	+
chr20	36556000	36557000	0	0	+
chr7	155965400	155967200	0	0	+
chr17	7992400	7996400	0	0	+
chr15	78277600	78278200	0	0	+
chr10	73233800	73237000	0	0	+
chr21	43879800	43883200	0	0	+
chr20	62784000	62785000	0	0	+
chr17	79700400	79703800	0	0	+
chr1	33181800	33183400	0	0	+
chr1	10881000	10881600	0	0	+
chr20	61943400	61944800	0	0	+
chr9	139857000	139857600	0	0	+
chr2	109871000	109874000	0	0	+
chr8	142356400	142357400	0	0	+
chr1	41943800	41945200	0	0	+
chr12	2143800	2145000	0	0	+
chr15	43585200	43586200	0	0	+
chr9	108418000	108419600	0	0	+
chr21	45929400	45933000	0	0	+
chr1	3493400	3495800	0	0	+
chr12	52282600	52283400	0	0	+
chr16	88125000	88125800	0	0	+
chr1	32265200	32267600	0	0	+
chr2	9917000	9920800	0	0	+
chr6	32046600	32047200	0	0	+
chr1	32197400	32212800	0	0	+
chr16	90142800	90145000	0	0	+
chr12	53720800	53721000	0	0	+
chr2	97072800	97074000	0	0	+
chr8	142406600	142408400	0	0	+
chr2	9949200	9950400	0	0	+
chr10	112876600	112877200	0	0	+
chr12	132991800	132993200	0	0	+
chr3	194543800	194545000	0	0	+
chr1	209798800	209799400	0	0	+
chr7	36326800	36328200	0	0	+
chr1	978800	979600	0	0	+
chr1	205628800	205630000	0	0	+
chr12	54697400	54699000	0	0	+
chr18	76734200	76734800	0	0	+
chr1	9365600	9366600	0	0	+
chr15	69351000	69352200	0	0	+
chr5	343800	344800	0	0	+
chr1	11767800	11768200	0	0	+
chr20	48926000	48927000	0	0	+
chr14	24884000	24884600	0	0	+
chr3	184374400	184375600	0	0	+
chr2	101728400	101729200	0	0	+
chr21	44872000	44878000	0	0	+
chr10	71209600	71212800	0	0	+
chr17	75048800	75049200	0	0	+
chr1	204954600	204955800	0	0	+
chr17	32991400	32992600	0	0	+
chr2	75146400	75147600	0	0	+
chr1	201328600	201329400	0	0	+
chr3	98450600	98453200	0	0	+
chr5	176004400	176006000	0	0	+
chr10	73202000	73203200	0	0	+
chr22	23618400	23620000	0	0	+
chr22	43613200	43614000	0	0	+
chr5	1150600	1156000	0	0	+
chr3	10399000	10400000	0	0	+
chr16	48143400	48144000	0	0	+
chr10	52834200	52835000	0	0	+
chr20	61953600	61953800	0	0	+
chr19	13187400	13188600	0	0	+
chr2	220322200	220323600	0	0	+
chr1	11402600	11403400	0	0	+
chr3	168864200	168865200	0	0	+
chr17	21318600	21319600	0	0	+
chr17	75279800	75280600	0	0	+
chr20	48675000	48676000	0	0	+
chr17	34121400	34123400	0	0	+
chr3	46703400	46704400	0	0	+
chr11	67437800	67438600	0	0	+
chr1	85224800	85225400	0	0	+
chr7	155280000	155285000	0	0	+
chr22	37794600	37795400	0	0	+
chr20	43432000	43432800	0	0	+
chr11	75039400	75040200	0	0	+
chr4	1783800	1784800	0	0	+
chr3	159480200	159484400	0	0	+
chr1	54058000	54058800	0	0	+
chr11	44883200	44884600	0	0	+
chr11	117328600	117329600	0	0	+
chr6	5082800	5088400	0	0	+
chr5	148799400	148800200	0	0	+
chr16	57556200	57557400	0	0	+
chr20	62842000	62843200	0	0	+
chr22	39971800	39975000	0	0	+
chr17	8905600	8909200	0	0	+
chr15	76468400	76470400	0	0	+
chr1	32929600	32931600	0	0	+
chr16	3988200	3989600	0	0	+
chr2	46523000	46527600	0	0	+
chr22	18914200	18915600	0	0	+
chr17	75304000	75304800	0	0	+
chr9	128162000	128162600	0	0	+
chr13	113607800	113608600	0	0	+
chr1	202995800	202997000	0	0	+
chr10	6392000	6392600	0	0	+
chr6	39003400	39003600	0	0	+
chr15	78522200	78522600	0	0	+
chr20	61335400	61336200	0	0	+
chr1	247578200	247580800	0	0	+
chr7	155069400	155070000	0	0	+
chr1	9066600	9069000	0	0	+
chr22	40032800	40033400	0	0	+
chr9	78504800	78507400	0	0	+
chr1	9378000	9378800	0	0	+
chr20	10650400	10656200	0	0	+
chr12	54826000	54827200	0	0	+
chr6	138427800	138429600	0	0	+
chr22	23027000	23028400	0	0	+
chr10	102955600	102956200	0	0	+
chr18	46075800	46076400	0	0	+
chr6	43093800	43095600	0	0	+
chr5	159342600	159344800	0	0	+
chr11	70098600	70099800	0	0	+
chr17	61566000	61567600	0	0	+
chr20	31149800	31150200	0	0	+
chr10	72271800	72276000	0	0	+
chr5	149965200	149965800	0	0	+
chr2	86595200	86596000	0	0	+
chr17	77128800	77129200	0	0	+
chr3	142606800	142608600	0	0	+
chr4	8149400	8150000	0	0	+
chr8	11296600	11299400	0	0	+
chr17	35030200	35031200	0	0	+
chr15	74090200	74092000	0	0	+
chr10	80853200	80854600	0	0	+
chr1	151776200	151777600	0	0	+
chr10	80806400	80809400	0	0	+
chr11	72310200	72312000	0	0	+
chr16	68744800	68746200	0	0	+
chr10	72740600	72743000	0	0	+
chr1	22868800	22870400	0	0	+
chr1	205631000	205642000	0	0	+
chr22	47052400	47053200	0	0	+
chr17	76318400	76319000	0	0	+
chr22	38808200	38810000	0	0	+
chr6	34070800	34072200	0	0	+
chr8	11308000	11312600	0	0	+
chr3	122715400	122716000	0	0	+
chr17	76588200	76588800	0	0	+
chr5	179566800	179567400	0	0	+
chr5	141059000	141063800	0	0	+
chr2	97576800	97580600	0	0	+
chr20	8112000	8114600	0	0	+
chr5	133153400	133156200	0	0	+
chr17	42359800	42360400	0	0	+
chr19	13197400	13198600	0	0	+
chr15	67393200	67396400	0	0	+
chr20	31263000	31266200	0	0	+
chr1	112441200	112441800	0	0	+
chr10	105527800	105528800	0	0	+
chr6	43855800	43856600	0	0	+
chr8	67873200	67876200	0	0	+
chr3	58554400	58555200	0	0	+
chr21	44734800	44735800	0	0	+
chr22	23855600	23856000	0	0	+
chr17	37261000	37261800	0	0	+
chr9	92474200	92475000	0	0	+
chr17	1197400	1199400	0	0	+
chr22	37961600	37964000	0	0	+
chr7	44319600	44320000	0	0	+
chr7	155210600	155211400	0	0	+
chr11	118036200	118037400	0	0	+
chr14	104859400	104860000	0	0	+
chr1	95006000	95008600	0	0	+
chr17	29741400	29744400	0	0	+
chr22	22596000	22600600	0	0	+
chr9	127214600	127215200	0	0	+
chr2	193058000	193061600	0	0	+
chr5	10578400	10578600	0	0	+
chr12	108311800	108312200	0	0	+
chr17	75253600	75254800	0	0	+
chr13	33923400	33925000	0	0	+
chr10	73389000	73389600	0	0	+
chr11	64366000	64367200	0	0	+
chr17	72276000	72277000	0	0	+
chr6	157877200	157877600	0	0	+
chr1	46986200	46986600	0	0	+
chr6	34051200	34051600	0	0	+
chr9	35904600	35906200	0	0	+
chr19	35801000	35801400	0	0	+
chr18	61603000	61605000	0	0	+
chr21	44596600	44599000	0	0	+
chr5	139263600	139267200	0	0	+
chr8	37688600	37689400	0	0	+
chr12	131994000	131996600	0	0	+
chr2	86014400	86016200	0	0	+
chr11	72331200	72332800	0	0	+
chr9	139601400	139602000	0	0	+
chr9	139866200	139868400	0	0	+
chr8	12565600	12566600	0	0	+
chr2	241690400	241691200	0	0	+
chr14	69368200	69369000	0	0	+
chr10	135042600	135045800	0	0	+
chr3	13161200	13162200	0	0	+
chr2	10377200	10378800	0	0	+
chr11	69281200	69284000	0	0	+
chr22	20772400	20773400	0	0	+
chr6	13013200	13014800	0	0	+
chr7	44330600	44331000	0	0	+
chr7	1021800	1022600	0	0	+
chr8	11300000	11301000	0	0	+
chr6	33837600	33838400	0	0	+
chr17	3697800	3703200	0	0	+
chr9	130280200	130281000	0	0	+
chr11	8113800	8114800	0	0	+
chr5	132656600	132659200	0	0	+
chr1	11513400	11514400	0	0	+
chr8	142187800	142194400	0	0	+
chr4	187025400	187027600	0	0	+
chr17	72726000	72728000	0	0	+
chr17	81042800	81045200	0	0	+
chr11	13982400	13986800	0	0	+
chr1	95185600	95186800	0	0	+
chr2	86005600	86007000	0	0	+
chr1	205479400	205480200	0	0	+
chr15	63149000	63149600	0	0	+
chr10	5588200	5588600	0	0	+
chr13	43881200	43882800	0	0	+
chr15	91380000	91384000	0	0	+
chr22	38811400	38812600	0	0	+
chr22	40089200	40090600	0	0	+
chr11	72953200	72954200	0	0	+
chr20	61013800	61015800	0	0	+
chr14	65143000	65143600	0	0	+
chr5	53788000	53788600	0	0	+
chr1	156801200	156801800	0	0	+
chr1	26471600	26472200	0	0	+
chr12	57602600	57603200	0	0	+
chr3	193752200	193753000	0	0	+
chr1	20452000	20452600	0	0	+
chr20	32469400	32472400	0	0	+
chr11	75036800	75038000	0	0	+
chr9	137532200	137535600	0	0	+
chr14	23842000	23842600	0	0	+
chr11	126301200	126302000	0	0	+
chr14	105309400	105312000	0	0	+
chr18	55101800	55103600	0	0	+
chr1	9472400	9474400	0	0	+
chr17	72342000	72342600	0	0	+
chr7	4848400	4850600	0	0	+
chr9	135031200	135032000	0	0	+
chr10	80872600	80873200	0	0	+
chr22	43650200	43650800	0	0	+
chr9	133069000	133069800	0	0	+
chr2	26758400	26759200	0	0	+
chr1	201351600	201352800	0	0	+
chr16	88615800	88617400	0	0	+
chr1	32292800	32296600	0	0	+
chr10	105492200	105492800	0	0	+
chr9	136571600	136579800	0	0	+
chr15	72461400	72463400	0	0	+
chr22	40080800	40084000	0	0	+
chr5	131557400	131559400	0	0	+
chr1	54009800	54010400	0	0	+
chr12	65671600	65673200	0	0	+
chr2	88750600	88752600	0	0	+
chr21	45701000	45703200	0	0	+
chr2	135449800	135450600	0	0	+
chr1	201019200	201027600	0	0	+
chr22	43641800	43642400	0	0	+
chr3	46712200	46713400	0	0	+
chr2	20411400	20413200	0	0	+
chr16	11357200	11358200	0	0	+
chr1	230843400	230844200	0	0	+
chr3	10393200	10397400	0	0	+
chr19	4609800	4610800	0	0	+
chr2	85968200	85969000	0	0	+
chr16	77821600	77824400	0	0	+
chr3	184243000	184244400	0	0	+
chr19	733800	734400	0	0	+
chr12	62828200	62830400	0	0	+
chr11	116704200	116708000	0	0	+
chr1	32050000	32051800	0	0	+
chr1	38589600	38590200	0	0	+
chr10	20105200	20106600	0	0	+
chr17	61503000	61503400	0	0	+
chr11	1799000	1805200	0	0	+
chr8	142183000	142186400	0	0	+
chr7	74000400	74003200	0	0	+
chr22	39348800	39352200	0	0	+
chr7	44267600	44268600	0	0	+
chr3	23713200	23714000	0	0	+
chr2	119962800	119963400	0	0	+
chr11	44948200	44949400	0	0	+
chr11	113947800	113949200	0	0	+
chr5	10556000	10558400	0	0	+
chr1	53550200	53551200	0	0	+
chr1	49142800	49144200	0	0	+
chr2	242980400	242981200	0	0	+
chr11	3158800	3159600	0	0	+
chr17	49029200	49030000	0	0	+
chr17	61497800	61498000	0	0	+
chr17	76961200	76963600	0	0	+
chr3	13273600	13280800	0	0	+
chr12	122427600	122428600	0	0	+
chr20	61948800	61949400	0	0	+
chr6	167163400	167166200	0	0	+
chr6	1387600	1395200	0	0	+
chr16	58076400	58076600	0	0	+
chr21	43506800	43507800	0	0	+
chr12	13348400	13350400	0	0	+
chr6	6891800	6893000	0	0	+
chr2	231812400	231813400	0	0	+
chr16	88620400	88621200	0	0	+
chr17	4339800	4340800	0	0	+
chr8	12989200	12991200	0	0	+
chr10	116634400	116635400	0	0	+
chr6	110677800	110680200	0	0	+
chr15	31752800	31754600	0	0	+
chr17	63177600	63178200	0	0	+
chr16	75141200	75142000	0	0	+
chr1	201064600	201065800	0	0	+
chr15	101660400	101663000	0	0	+
chr19	42210400	42211800	0	0	+
chr19	49002400	49003000	0	0	+
chr18	45933600	45937600	0	0	+
chr14	81901400	81903600	0	0	+
chr8	37403000	37406600	0	0	+
chr17	36704400	36706200	0	0	+
chr20	49217800	49220000	0	0	+
chr10	126712400	126712800	0	0	+
chr15	74543000	74543800	0	0	+
chr21	47400800	47403200	0	0	+
chr1	228651000	228653200	0	0	+
chr2	97167000	97168600	0	0	+
chr17	2693600	2703400	0	0	+
chr11	119806200	119806600	0	0	+
chr11	72289200	72297800	0	0	+
chr20	47119000	47119800	0	0	+
chr11	63920000	63921000	0	0	+
chr12	57592800	57593400	0	0	+
chr2	47572200	47573000	0	0	+
chr11	74851200	74852600	0	0	+
chr17	4500000	4500800	0	0	+
chr6	157914000	157914600	0	0	+
chr18	46463600	46468400	0	0	+
chr9	139144200	139150400	0	0	+
chr1	49152600	49153400	0	0	+
chr10	1659800	1660200	0	0	+
chr7	139688800	139690600	0	0	+
chr1	46907600	46909200	0	0	+
chr10	73228000	73229000	0	0	+
chr22	39682600	39684200	0	0	+
chr3	193998600	193999600	0	0	+
chr1	207008600	207009200	0	0	+
chr22	40041800	40042600	0	0	+
chr10	48451600	48454200	0	0	+
chr2	235237000	235237800	0	0	+
chr11	8255400	8256600	0	0	+
chr1	22458000	22459400	0	0	+
chr15	68893000	68894000	0	0	+
chr16	57610200	57611000	0	0	+
chr12	1948400	1952800	0	0	+
chr12	659800	660400	0	0	+
chr9	101157600	101159200	0	0	+
chr1	153231600	153235800	0	0	+
chr3	46538200	46539200	0	0	+
chr2	197456800	197459000	0	0	+
chr17	48273800	48274400	0	0	+
chr19	13180600	13181600	0	0	+
chr5	172122800	172125400	0	0	+
chr9	136597800	136601000	0	0	+
chr22	39228400	39229000	0	0	+
chr15	70504400	70505400	0	0	+
chr15	56033600	56036200	0	0	+
chr19	461000	462800	0	0	+
chr17	72900800	72901400	0	0	+
chr6	160023800	160024400	0	0	+
[truncated: 1,927 more rows]

## Sheet: 5.4 Bivalent promoters gained
Dataset_EV 5.4. Bivalent promoters gained in CLL
chr	start	end	name	score	strand
chr10	99611000	99612000	0	0	+
chr17	7347400	7351400	0	0	+
chr11	63772600	63777200	0	0	+
chr6	154927200	154928400	0	0	+
chr9	102129400	102132400	0	0	+
chr6	37485000	37486400	0	0	+
chr17	33822200	33825800	0	0	+
chr18	13259600	13263800	0	0	+
chr3	27769800	27772200	0	0	+
chr8	99963200	99964400	0	0	+
chr16	74804400	74806800	0	0	+
chr15	51692800	51695600	0	0	+
chr12	49362600	49368600	0	0	+
chr12	50296000	50299000	0	0	+
chr6	44235000	44241400	0	0	+
chr2	128177000	128178400	0	0	+
chr8	10820600	10825800	0	0	+
chr17	34074400	34078600	0	0	+
chr1	202182600	202184200	0	0	+
chr12	49724400	49727600	0	0	+
chr3	127479600	127483400	0	0	+
chr1	21985400	21987000	0	0	+
chr10	103325600	103330800	0	0	+
chr5	606400	610400	0	0	+
chr2	45173200	45183600	0	0	+
chr11	2883600	2886600	0	0	+
chr20	57211400	57212200	0	0	+
chr17	7283400	7287400	0	0	+
chr5	137608800	137611200	0	0	+
chr1	31378200	31385000	0	0	+
chr2	235216200	235217400	0	0	+
chr16	89984200	89993600	0	0	+
chr10	47670200	47674000	0	0	+
chr19	50814200	50820800	0	0	+
chr22	47068200	47074600	0	0	+
chr17	40911400	40915200	0	0	+
chr1	231825600	231826600	0	0	+
chr16	19421400	19424800	0	0	+
chr17	2751600	2753000	0	0	+
chr11	76391200	76392400	0	0	+
chr19	54980600	54983000	0	0	+
chr2	219193600	219196000	0	0	+
chr2	237967200	237970600	0	0	+
chr16	89898600	89899400	0	0	+
chr11	117758000	117759200	0	0	+
chr15	40626200	40629600	0	0	+
chr1	47864800	47865800	0	0	+
chr1	154836400	154843600	0	0	+
chr1	38093800	38102200	0	0	+
chr1	156408200	156410400	0	0	+
chr8	41558800	41560200	0	0	+
chr12	120686000	120688400	0	0	+
chr13	26620600	26621000	0	0	+
chr17	36078000	36078800	0	0	+
chr12	120669000	120671400	0	0	+
chr19	19054200	19055200	0	0	+
chr6	1624000	1626800	0	0	+
chr20	22557600	22558600	0	0	+
chr11	63682000	63689400	0	0	+
chr2	120186800	120191400	0	0	+
chr19	54808400	54809000	0	0	+
chr3	190039400	190041600	0	0	+
chr15	69868000	69869200	0	0	+
chr7	134232200	134232800	0	0	+
chr8	144426200	144428400	0	0	+
chr10	21460800	21461400	0	0	+
chr20	31063400	31065600	0	0	+
chr20	46410800	46411600	0	0	+
chr16	86532400	86532800	0	0	+
chr10	90964200	90965000	0	0	+
chr9	37648400	37648800	0	0	+
chr20	33813200	33815800	0	0	+
chr12	125129800	125131000	0	0	+
chr19	42497200	42505200	0	0	+
chr7	150666600	150667400	0	0	+
chr1	1291800	1298000	0	0	+
chr1	206836400	206838400	0	0	+
chr7	32802400	32803200	0	0	+
chr1	230888000	230890200	0	0	+
chr6	28185200	28187000	0	0	+
chr10	124899000	124900200	0	0	+
chr17	4936000	4938800	0	0	+
chr14	21990800	21991400	0	0	+
chr15	74512600	74512800	0	0	+
chr12	120675800	120676600	0	0	+
chr22	46399800	46401000	0	0	+
chr1	145561000	145563200	0	0	+
chr7	30724600	30725200	0	0	+
chr8	103750200	103751800	0	0	+
chr1	39958400	39959400	0	0	+
chr5	132009800	132011000	0	0	+
chr19	54598200	54600600	0	0	+
chr16	31424600	31425600	0	0	+
chr2	96782800	96787200	0	0	+
chr9	137107200	137108600	0	0	+
chr8	81611000	81611400	0	0	+
chr9	138995200	139002400	0	0	+
chr2	242807600	242815600	0	0	+
chr4	2359200	2359600	0	0	+
chr15	40543600	40547200	0	0	+
chr18	12423200	12423400	0	0	+
chr7	100843600	100847600	0	0	+
chr17	59544600	59547400	0	0	+
chr12	120678000	120678800	0	0	+
chr8	134215000	134215800	0	0	+
chr10	102483000	102483400	0	0	+
chr2	233737800	233744000	0	0	+
chr9	99635800	99638600	0	0	+
chr20	43728800	43730400	0	0	+
chr19	41102200	41109600	0	0	+
chr12	6491400	6494600	0	0	+
chr1	160071600	160071800	0	0	+
chr12	16757600	16760400	0	0	+
chr11	68887200	68891800	0	0	+
chr9	34097800	34098600	0	0	+
chr1	110452400	110455800	0	0	+
chr15	41790800	41798800	0	0	+
chr9	137184200	137185600	0	0	+
chr4	42398200	42403600	0	0	+
chr20	34186400	34192200	0	0	+
chr15	68111400	68118800	0	0	+
chr4	6659000	6661600	0	0	+
chr20	42141600	42142400	0	0	+
chr3	129273200	129274000	0	0	+
chr5	176898400	176904400	0	0	+
chr19	996400	997800	0	0	+
chr11	87907000	87909200	0	0	+
chr15	83240200	83241200	0	0	+
chr19	51376400	51382200	0	0	+
chr12	113593400	113593800	0	0	+
chr1	36587800	36592000	0	0	+
chr14	92040200	92041600	0	0	+
chr6	43213200	43214600	0	0	+
chr22	46907200	46907800	0	0	+
chr19	55997200	56006600	0	0	+
chr21	45274400	45275000	0	0	+
chr16	54970800	54972800	0	0	+
chr15	52584800	52588200	0	0	+
chr19	5230200	5230600	0	0	+
chr14	95237800	95238200	0	0	+
chr15	68123600	68129200	0	0	+
chr17	75241000	75241800	0	0	+
chr17	44907200	44908000	0	0	+
chr16	88933800	88939000	0	0	+
chr17	76912000	76913200	0	0	+
chr7	155262200	155262800	0	0	+
chr2	220403200	220410600	0	0	+
chr19	59048200	59050800	0	0	+
chr19	30332800	30334800	0	0	+
chr19	18331800	18332200	0	0	+
chr3	72787000	72790400	0	0	+
chr18	13216000	13221200	0	0	+
chr15	76637800	76640200	0	0	+
chr17	35303400	35304200	0	0	+
chr14	103388600	103392800	0	0	+
chr6	43236800	43240200	0	0	+
chr17	1611000	1615000	0	0	+
chr5	92935000	92935600	0	0	+
chr20	42695200	42701000	0	0	+
chr19	1464800	1473600	0	0	+
chr8	10871800	10873000	0	0	+
chr12	120665800	120668600	0	0	+
chr10	6180800	6184600	0	0	+
chr15	41783000	41789600	0	0	+
chr10	73154600	73159000	0	0	+
chr17	76878000	76881200	0	0	+
chr2	219741000	219742800	0	0	+
chr12	48275600	48280200	0	0	+
chr5	170845400	170851400	0	0	+
chr1	230884400	230886400	0	0	+
chr1	44398400	44402800	0	0	+
chr3	46920400	46920600	0	0	+
chr8	41649000	41650600	0	0	+
chr9	137350200	137350600	0	0	+
chr9	37649200	37652400	0	0	+
chr12	5064400	5064600	0	0	+
chr14	77727400	77727600	0	0	+
chr1	151809400	151810400	0	0	+
chrX	53348400	53351400	0	0	+
chr19	47742800	47747000	0	0	+
chr16	2093200	2094800	0	0	+
chr7	27198800	27201800	0	0	+
chr17	79923400	79926200	0	0	+
chr1	6318200	6323200	0	0	+
chr12	6431400	6435200	0	0	+
chr6	166578800	166584200	0	0	+
chr1	154831400	154835200	0	0	+
chr17	40822400	40829000	0	0	+
chr10	3107800	3109600	0	0	+
chr20	62667800	62674400	0	0	+
chr12	6442000	6443400	0	0	+
chr3	49725600	49725800	0	0	+
chr12	120672400	120674000	0	0	+
chr11	76396600	76398600	0	0	+
chr5	137946200	137947600	0	0	+
chr9	21974600	21976000	0	0	+
chr11	44373800	44374000	0	0	+
chr12	113541200	113542600	0	0	+
chr18	13445400	13445800	0	0	+
chr10	13932000	13934800	0	0	+
chr2	65662000	65664800	0	0	+
chr20	57208000	57210600	0	0	+
chr19	5286400	5295800	0	0	+
chr1	201435200	201440200	0	0	+
chr18	44291800	44292000	0	0	+
chr17	35285000	35287000	0	0	+
chr12	58002000	58003000	0	0	+
chr1	37349000	37350600	0	0	+
chr12	120697200	120697800	0	0	+
chr17	27921200	27922400	0	0	+
chr2	219188600	219189400	0	0	+
chrX	39867400	39872400	0	0	+
chr5	137774400	137776400	0	0	+
chr10	105249800	105255200	0	0	+
chr2	45027600	45030400	0	0	+
chr15	41802600	41806800	0	0	+
chr7	100805200	100811800	0	0	+
chr17	35304400	35305800	0	0	+
chr11	75377800	75381000	0	0	+
chr17	38518200	38519000	0	0	+
chr12	49209600	49210200	0	0	+
chr10	120786000	120786800	0	0	+
chr9	137178000	137180000	0	0	+
chr13	40176200	40178400	0	0	+
chr10	88726200	88730400	0	0	+
chr2	105488000	105490600	0	0	+
chr22	19594800	19595800	0	0	+
chr6	154829200	154832600	0	0	+
chr17	46686000	46692200	0	0	+
chr1	203446400	203447600	0	0	+
chr12	6435400	6436200	0	0	+
chr19	54783200	54784200	0	0	+
chr20	20347000	20351200	0	0	+
chr1	154325200	154326800	0	0	+
chr8	142316800	142317400	0	0	+
chr2	111874600	111878000	0	0	+
chr3	48695400	48695600	0	0	+
chr9	21964600	21966800	0	0	+
chr2	242804800	242807000	0	0	+
chr18	9706600	9707800	0	0	+
chr17	40202800	40203400	0	0	+
chr8	144516400	144516800	0	0	+
chr12	85674600	85674800	0	0	+
chr3	49590400	49593200	0	0	+
chr1	228128600	228138800	0	0	+
chr19	1235200	1240200	0	0	+
chr17	1173200	1174400	0	0	+
chr1	29447400	29452800	0	0	+
chr1	213123200	213125600	0	0	+
chrX	25021400	25021600	0	0	+
chr1	203432800	203433200	0	0	+
chr1	27285400	27287600	0	0	+
chr12	6872800	6886000	0	0	+
chr17	8012000	8014800	0	0	+
chr19	19057000	19057600	0	0	+
chr11	123430200	123432800	0	0	+
chr1	2347200	2350600	0	0	+
chr19	39055000	39057000	0	0	+
chr3	119346200	119346800	0	0	+
chr11	7692400	7696000	0	0	+
chr1	43735200	43738200	0	0	+
chr16	725200	729800	0	0	+
chr16	66637400	66638000	0	0	+
chr11	76374200	76383400	0	0	+
chr19	5321800	5323200	0	0	+
chr15	93196400	93199400	0	0	+
chr9	33445000	33448800	0	0	+
chr1	230777400	230777600	0	0	+
chr19	51338400	51340600	0	0	+
chr17	44891600	44900400	0	0	+
chr12	95265000	95269000	0	0	+
chr11	120195400	120197000	0	0	+
chr7	64699600	64701000	0	0	+
chr14	77226600	77230000	0	0	+
chr3	129322000	129328600	0	0	+
chr2	112654600	112657600	0	0	+
chr12	56390600	56391800	0	0	+
chr20	42553600	42554800	0	0	+
chr17	7164800	7167600	0	0	+
chr7	24794600	24798000	0	0	+
chr12	120699400	120704000	0	0	+
chr4	41361200	41364400	0	0	+
chr19	6670000	6671600	0	0	+
chr11	123171800	123173600	0	0	+
chr1	92947400	92952600	0	0	+
chr13	33589000	33592000	0	0	+
chr3	124302400	124306200	0	0	+
chr3	61545600	61551000	0	0	+
chr1	202149600	202149800	0	0	+
chr9	114360400	114363000	0	0	+
chr9	138370000	138370400	0	0	+
chr1	161188400	161188800	0	0	+
chr3	183145000	183147200	0	0	+
chr3	189837600	189839600	0	0	+
chr8	29204600	29211000	0	0	+
chr3	38494000	38498200	0	0	+
chr9	138372600	138372800	0	0	+
chr12	54444000	54447600	0	0	+
chr15	62681800	62682200	0	0	+
chr16	74807200	74809400	0	0	+
chr8	1764400	1767000	0	0	+
chr17	60702400	60709400	0	0	+
chr7	156408800	156410600	0	0	+
chr12	1637800	1645200	0	0	+
chr13	36049400	36051000	0	0	+
chr14	23448400	23452400	0	0	+
chr19	47926800	47927000	0	0	+
chr13	113622200	113624400	0	0	+
chr11	16943800	16948600	0	0	+
chr1	26097600	26098800	0	0	+
chr1	37781600	37788200	0	0	+
chr3	183977000	183981200	0	0	+
chr22	21311200	21312800	0	0	+
chr6	151560400	151563000	0	0	+
chr7	150667600	150679400	0	0	+
chr19	6586400	6591800	0	0	+
chr5	135363000	135365000	0	0	+
chr5	167717800	167720400	0	0	+
chr19	46148400	46149800	0	0	+
chrX	39864400	39866400	0	0	+
chr17	48134200	48134800	0	0	+
chr9	34125600	34128000	0	0	+
chr4	153856200	153860400	0	0	+
chr5	133406400	133408000	0	0	+
chr17	1615400	1615600	0	0	+
chr1	38217400	38222400	0	0	+
chr2	23603800	23604600	0	0	+
chr15	83620000	83621800	0	0	+
chr2	20861200	20866400	0	0	+
chr17	68164000	68166400	0	0	+
chr12	118540600	118542800	0	0	+
chr1	40254800	40255800	0	0	+
chr3	48697200	48702200	0	0	+
chr4	5708400	5711200	0	0	+
chr12	6472200	6473400	0	0	+
chr15	51632800	51634800	0	0	+
chr10	25240600	25242400	0	0	+
chr18	20716400	20717400	0	0	+
chr1	169073600	169076800	0	0	+
chr3	53876400	53881200	0	0	+
chr16	1380800	1388000	0	0	+
chr15	73973800	73979400	0	0	+
chr7	150784800	150786400	0	0	+
chr1	3567200	3571800	0	0	+
chr7	25989200	25990000	0	0	+
chr11	123299600	123303000	0	0	+
chr19	19050200	19052800	0	0	+
chr7	64711800	64713000	0	0	+
chr2	223182800	223186200	0	0	+
chr12	39836000	39837800	0	0	+
chr12	57998000	58000000	0	0	+
chr15	83314600	83318000	0	0	+
chr22	46933400	46935800	0	0	+
chr19	39521200	39523800	0	0	+
chr8	144517000	144517600	0	0	+
chr22	46932200	46932400	0	0	+
chr3	3839800	3843200	0	0	+
chr13	80913000	80915400	0	0	+
chr2	228028200	228030000	0	0	+
chr19	34990400	34993000	0	0	+
chr12	6443800	6452400	0	0	+
chr5	160973200	160973400	0	0	+
chr2	172378000	172381000	0	0	+
chr2	23606600	23610200	0	0	+
chr20	42542800	42546400	0	0	+
chr12	14720000	14721200	0	0	+
chr2	242799600	242802800	0	0	+
chr8	19796200	19798400	0	0	+
chr19	47730600	47733200	0	0	+
chr1	17866200	17868200	0	0	+
chr2	16079200	16084200	0	0	+
chr13	42030800	42033000	0	0	+
chr2	20867200	20867600	0	0	+
chr1	64239400	64241000	0	0	+
chr16	24620800	24622400	0	0	+
chr1	92350000	92352800	0	0	+
chr1	117209000	117211000	0	0	+
chr2	223288400	223290600	0	0	+
chr4	123747800	123749200	0	0	+
chr3	186078400	186080600	0	0	+
chr11	123228000	123229600	0	0	+
chr4	109092400	109094800	0	0	+
chr4	109086800	109091000	0	0	+
chr10	18429200	18430600	0	0	+
