# Supplementary material for: Linking aberrant chromatin features in chronic lymphocytic leukemia to transcription factor networks
Source: Mol Syst Biol. 2019 May 22;15(5):e8339. doi: 10.15252/msb.20188339 (PMC6529931; doi:10.15252/msb.20188339)
Supplement: Supplementary file 8 — Dataet EV6 [file MSB-15-e8339-s008.xlsx]

## Sheet: 6.1 model emissions
Dataset_EV 6.1. ChromHMM 12 state model HMM emmission parameters
state (Emission order)	H3K27ac	H3K27me3	H3K36me3	H3K4me1	H3K4me3	H3K9ac	H3K9me3
1	0.291008	0.0215615	1	0.989444	0.0238931	0.00740537	3.24971e-142
2	0.0179529	0.012299	1	4.67822e-193	0.0014577	0.00190905	0
3	0.0267107	0.183745	1	0.0881066	0.0760111	0.00967204	1
4	0.00803345	2.31987e-234	2.13463e-269	0.0108168	0.0236349	0.012832	1
5	0.0403481	1	2.18814e-296	0.0975267	0.0721308	0.0337804	1
6	0.0151178	1	5.70388e-67	2.25798e-174	0.015545	0.0125792	1.2637e-270
7	0.124958	1	2.83474e-32	0.984079	0.203909	0.0374338	2.647e-137
8	3.55812e-103	8.8308e-162	2.76106e-210	0.983828	3.73635e-69	0.00531839	5.79247e-06
9	0.992666	4.80335e-32	1.04466e-94	0.996529	1.90489e-71	0.0205402	0.00272562
10	0.626473	0.0118526	0.0587857	0.576566	0.996657	0.319506	0.0241668
11	0.456828	2.05501e-05	1.11752e-05	2.06205e-112	1.66804e-130	0.378684	8.48692e-05
12	1.53449e-202	4.37525e-263	3.08695e-285	6.61711e-253	2.12539e-152	6.01285e-48	0

## Sheet: 6.2 state descripr
Dataset_EV 6.2. ChromHMM 12 state model HMM state descriptions
state	name	abreviation	colour_RGB
1	Enhancer (genic)	EnhG	194,225,5
2	Transcription	Tx	0,128,0
3	Repressed (ZNF)	HetZNF	102,205,170
4	Repressed (heterochromatin)	Het	138,145,208
5	Repressed	Repr	192,192,192
6	Repressed (polycomb)	ReprPC	128,128,128
7	Bivalent	Biv	205,92,92
8	Enhancer (active 2/poised)	EnhA2/EnhPois	255,220,90
9	Enhancer (active 1)	EnhA1	255,195,77
10	TSS (active)	TssA	255,0,0
11	Enahncer (weak)	EnhWk	255,255,0
12	Quiescent	Quies	255255255

## Sheet: 6.3 model transitions
Dataset_EV 6.3. ChromHMM 12 state model HMM transition parameters
state (from\to) (Emission order)	1	2	3	4	5	6	7	8	9	10	11	12
1	0.909309	0.0631604	0.000381974	0	0	2.03835e-05	0.000447169	0.015342	0.00532271	0.0045321	8.8389e-05	0.0013957
2	0.0149261	0.961839	0.000922794	1.00753e-06	1.59087e-07	0.000232098	5.8284e-06	0.000194804	5.06951e-06	0.000205027	0.000176502	0.0214917
3	0.0017415	0.0183839	0.957267	0.0118057	0.00363767	0.000312148	7.08169e-05	0.000287074	0.000135286	0.000663516	6.7682e-05	0.00562744
4	1.3278e-07	2.47672e-06	0.00159902	0.95706	0.0068416	2.36057e-05	4.15718e-07	0.000289576	7.36634e-05	0.00110211	0.000261191	0.0327466
5	2.371e-07	7.10575e-07	0.000799846	0.0110485	0.970223	0.0129292	0.00108405	0.00012925	5.30776e-06	0.000175969	7.50016e-05	0.00352853
6	9.82041e-06	0.000460816	3.68407e-05	1.67398e-05	0.00586635	0.960879	0.010807	5.15713e-05	1.74025e-06	0.000261766	0.000252208	0.0213561
7	0.00145067	6.33438e-05	3.94809e-05	4.89593e-06	0.00356674	0.0837703	0.89531	0.00894581	0.00086744	0.00391847	7.84809e-05	0.00198432
8	0.0122826	0.000601102	4.31305e-05	0.000368716	8.83884e-05	8.02056e-05	0.00200889	0.840762	0.0254906	0.0167613	0.000870414	0.100642
9	0.0149006	4.55562e-05	5.27802e-05	0.000341354	2.1396e-05	7.12607e-06	0.000713787	0.0871559	0.844846	0.0280375	0.0124958	0.0113819
10	0.00697762	0.00130934	0.000213708	0.00263907	0.000278089	0.000882281	0.0015593	0.0325981	0.0154534	0.876892	0.00711292	0.0540844
11	0.000267441	0.00324619	5.18017e-05	0.00177604	0.000279915	0.0022367	8.04878e-05	0.00423046	0.0175474	0.0186764	0.777077	0.17453
12	2.84627e-05	0.00233889	3.06522e-05	0.00129493	8.46334e-05	0.00114294	1.18505e-05	0.00328009	0.000116741	0.000926134	0.00114371	0.989601

## Sheet: 6.4 ChromHMM model
Dataset_EV 6.4. ChromHMM 12 state model probabilities
probinit	1	0
probinit	2	0
probinit	3	0
probinit	4	0
probinit	5	0
probinit	6	0.0170455
probinit	7	0
probinit	8	0
probinit	9	0
probinit	10	0
probinit	11	6.41382e-247
probinit	12	0.982955
transitionprobs	1	1	0.909309
transitionprobs	1	2	0.0631604
transitionprobs	1	3	0.000381974
transitionprobs	1	4	0
transitionprobs	1	5	0
transitionprobs	1	6	2.03835e-05
transitionprobs	1	7	0.000447169
transitionprobs	1	8	0.015342
transitionprobs	1	9	0.00532271
transitionprobs	1	10	0.0045321
transitionprobs	1	11	8.8389e-05
transitionprobs	1	12	0.0013957
transitionprobs	2	1	0.0149261
transitionprobs	2	2	0.961839
transitionprobs	2	3	0.000922794
transitionprobs	2	4	1.00753e-06
transitionprobs	2	5	1.59087e-07
transitionprobs	2	6	0.000232098
transitionprobs	2	7	5.8284e-06
transitionprobs	2	8	0.000194804
transitionprobs	2	9	5.06951e-06
transitionprobs	2	10	0.000205027
transitionprobs	2	11	0.000176502
transitionprobs	2	12	0.0214917
transitionprobs	3	1	0.0017415
transitionprobs	3	2	0.0183839
transitionprobs	3	3	0.957267
transitionprobs	3	4	0.0118057
transitionprobs	3	5	0.00363767
transitionprobs	3	6	0.000312148
transitionprobs	3	7	7.08169e-05
transitionprobs	3	8	0.000287074
transitionprobs	3	9	0.000135286
transitionprobs	3	10	0.000663516
transitionprobs	3	11	6.7682e-05
transitionprobs	3	12	0.00562744
transitionprobs	4	1	1.3278e-07
transitionprobs	4	2	2.47672e-06
transitionprobs	4	3	0.00159902
transitionprobs	4	4	0.95706
transitionprobs	4	5	0.0068416
transitionprobs	4	6	2.36057e-05
transitionprobs	4	7	4.15718e-07
transitionprobs	4	8	0.000289576
transitionprobs	4	9	7.36634e-05
transitionprobs	4	10	0.00110211
transitionprobs	4	11	0.000261191
transitionprobs	4	12	0.0327466
transitionprobs	5	1	2.371e-07
transitionprobs	5	2	7.10575e-07
transitionprobs	5	3	0.000799846
transitionprobs	5	4	0.0110485
transitionprobs	5	5	0.970223
transitionprobs	5	6	0.0129292
transitionprobs	5	7	0.00108405
transitionprobs	5	8	0.00012925
transitionprobs	5	9	5.30776e-06
transitionprobs	5	10	0.000175969
transitionprobs	5	11	7.50016e-05
transitionprobs	5	12	0.00352853
transitionprobs	6	1	9.82041e-06
transitionprobs	6	2	0.000460816
transitionprobs	6	3	3.68407e-05
transitionprobs	6	4	1.67398e-05
transitionprobs	6	5	0.00586635
transitionprobs	6	6	0.960879
transitionprobs	6	7	0.010807
transitionprobs	6	8	5.15713e-05
transitionprobs	6	9	1.74025e-06
transitionprobs	6	10	0.000261766
transitionprobs	6	11	0.000252208
transitionprobs	6	12	0.0213561
transitionprobs	7	1	0.00145067
transitionprobs	7	2	6.33438e-05
transitionprobs	7	3	3.94809e-05
transitionprobs	7	4	4.89593e-06
transitionprobs	7	5	0.00356674
transitionprobs	7	6	0.0837703
transitionprobs	7	7	0.89531
transitionprobs	7	8	0.00894581
transitionprobs	7	9	0.00086744
transitionprobs	7	10	0.00391847
transitionprobs	7	11	7.84809e-05
transitionprobs	7	12	0.00198432
transitionprobs	8	1	0.0122826
transitionprobs	8	2	0.000601102
transitionprobs	8	3	4.31305e-05
transitionprobs	8	4	0.000368716
transitionprobs	8	5	8.83884e-05
transitionprobs	8	6	8.02056e-05
transitionprobs	8	7	0.00200889
transitionprobs	8	8	0.840762
transitionprobs	8	9	0.0254906
transitionprobs	8	10	0.0167613
transitionprobs	8	11	0.000870414
transitionprobs	8	12	0.100642
transitionprobs	9	1	0.0149006
transitionprobs	9	2	4.55562e-05
transitionprobs	9	3	5.27802e-05
transitionprobs	9	4	0.000341354
transitionprobs	9	5	2.1396e-05
transitionprobs	9	6	7.12607e-06
transitionprobs	9	7	0.000713787
transitionprobs	9	8	0.0871559
transitionprobs	9	9	0.844846
transitionprobs	9	10	0.0280375
transitionprobs	9	11	0.0124958
transitionprobs	9	12	0.0113819
transitionprobs	10	1	0.00697762
transitionprobs	10	2	0.00130934
transitionprobs	10	3	0.000213708
transitionprobs	10	4	0.00263907
transitionprobs	10	5	0.000278089
transitionprobs	10	6	0.000882281
transitionprobs	10	7	0.0015593
transitionprobs	10	8	0.0325981
transitionprobs	10	9	0.0154534
transitionprobs	10	10	0.876892
transitionprobs	10	11	0.00711292
transitionprobs	10	12	0.0540844
transitionprobs	11	1	0.000267441
transitionprobs	11	2	0.00324619
transitionprobs	11	3	5.18017e-05
transitionprobs	11	4	0.00177604
transitionprobs	11	5	0.000279915
transitionprobs	11	6	0.0022367
transitionprobs	11	7	8.04878e-05
transitionprobs	11	8	0.00423046
transitionprobs	11	9	0.0175474
transitionprobs	11	10	0.0186764
transitionprobs	11	11	0.777077
transitionprobs	11	12	0.17453
transitionprobs	12	1	2.84627e-05
transitionprobs	12	2	0.00233889
transitionprobs	12	3	3.06522e-05
transitionprobs	12	4	0.00129493
transitionprobs	12	5	8.46334e-05
transitionprobs	12	6	0.00114294
transitionprobs	12	7	1.18505e-05
transitionprobs	12	8	0.00328009
transitionprobs	12	9	0.000116741
transitionprobs	12	10	0.000926134
transitionprobs	12	11	0.00114371
transitionprobs	12	12	0.989601
emissionprobs	1	0	H3K27ac	0	0.708992
emissionprobs	1	0	H3K27ac	1	0.291008
emissionprobs	1	1	H3K27me3	0	0.978438
emissionprobs	1	1	H3K27me3	1	0.0215615
emissionprobs	1	2	H3K36me3	0	9.93647e-171
emissionprobs	1	2	H3K36me3	1	1
emissionprobs	1	3	H3K4me1	0	0.0105559
emissionprobs	1	3	H3K4me1	1	0.989444
emissionprobs	1	4	H3K4me3	0	0.976107
emissionprobs	1	4	H3K4me3	1	0.0238931
emissionprobs	1	5	H3K9ac	0	0.992595
emissionprobs	1	5	H3K9ac	1	0.00740537
emissionprobs	1	6	H3K9me3	0	1
emissionprobs	1	6	H3K9me3	1	3.24971e-142
emissionprobs	2	0	H3K27ac	0	0.982047
emissionprobs	2	0	H3K27ac	1	0.0179529
emissionprobs	2	1	H3K27me3	0	0.987701
emissionprobs	2	1	H3K27me3	1	0.012299
emissionprobs	2	2	H3K36me3	0	9.19255e-197
emissionprobs	2	2	H3K36me3	1	1
emissionprobs	2	3	H3K4me1	0	1
emissionprobs	2	3	H3K4me1	1	4.67822e-193
emissionprobs	2	4	H3K4me3	0	0.998542
emissionprobs	2	4	H3K4me3	1	0.0014577
emissionprobs	2	5	H3K9ac	0	0.998091
emissionprobs	2	5	H3K9ac	1	0.00190905
emissionprobs	2	6	H3K9me3	0	1
emissionprobs	2	6	H3K9me3	1	0
emissionprobs	3	0	H3K27ac	0	0.973289
emissionprobs	3	0	H3K27ac	1	0.0267107
emissionprobs	3	1	H3K27me3	0	0.816255
emissionprobs	3	1	H3K27me3	1	0.183745
emissionprobs	3	2	H3K36me3	0	2.00021e-126
emissionprobs	3	2	H3K36me3	1	1
emissionprobs	3	3	H3K4me1	0	0.911893
emissionprobs	3	3	H3K4me1	1	0.0881066
emissionprobs	3	4	H3K4me3	0	0.923989
emissionprobs	3	4	H3K4me3	1	0.0760111
emissionprobs	3	5	H3K9ac	0	0.990328
emissionprobs	3	5	H3K9ac	1	0.00967204
emissionprobs	3	6	H3K9me3	0	1.72201e-45
emissionprobs	3	6	H3K9me3	1	1
emissionprobs	4	0	H3K27ac	0	0.991967
emissionprobs	4	0	H3K27ac	1	0.00803345
emissionprobs	4	1	H3K27me3	0	1
emissionprobs	4	1	H3K27me3	1	2.31987e-234
emissionprobs	4	2	H3K36me3	0	1
emissionprobs	4	2	H3K36me3	1	2.13463e-269
emissionprobs	4	3	H3K4me1	0	0.989183
emissionprobs	4	3	H3K4me1	1	0.0108168
emissionprobs	4	4	H3K4me3	0	0.976365
emissionprobs	4	4	H3K4me3	1	0.0236349
emissionprobs	4	5	H3K9ac	0	0.987168
emissionprobs	4	5	H3K9ac	1	0.012832
emissionprobs	4	6	H3K9me3	0	4.35516e-153
emissionprobs	4	6	H3K9me3	1	1
emissionprobs	5	0	H3K27ac	0	0.959652
emissionprobs	5	0	H3K27ac	1	0.0403481
emissionprobs	5	1	H3K27me3	0	8.53153e-178
emissionprobs	5	1	H3K27me3	1	1
emissionprobs	5	2	H3K36me3	0	1
emissionprobs	5	2	H3K36me3	1	2.18814e-296
emissionprobs	5	3	H3K4me1	0	0.902473
emissionprobs	5	3	H3K4me1	1	0.0975267
emissionprobs	5	4	H3K4me3	0	0.927869
emissionprobs	5	4	H3K4me3	1	0.0721308
emissionprobs	5	5	H3K9ac	0	0.96622
emissionprobs	5	5	H3K9ac	1	0.0337804
emissionprobs	5	6	H3K9me3	0	8.67973e-178
emissionprobs	5	6	H3K9me3	1	1
emissionprobs	6	0	H3K27ac	0	0.984882
emissionprobs	6	0	H3K27ac	1	0.0151178
emissionprobs	6	1	H3K27me3	0	6.08406e-180
emissionprobs	6	1	H3K27me3	1	1
emissionprobs	6	2	H3K36me3	0	1
emissionprobs	6	2	H3K36me3	1	5.70388e-67
emissionprobs	6	3	H3K4me1	0	1
emissionprobs	6	3	H3K4me1	1	2.25798e-174
emissionprobs	6	4	H3K4me3	0	0.984455
emissionprobs	6	4	H3K4me3	1	0.015545
emissionprobs	6	5	H3K9ac	0	0.987421
emissionprobs	6	5	H3K9ac	1	0.0125792
emissionprobs	6	6	H3K9me3	0	1
emissionprobs	6	6	H3K9me3	1	1.2637e-270
emissionprobs	7	0	H3K27ac	0	0.875042
emissionprobs	7	0	H3K27ac	1	0.124958
emissionprobs	7	1	H3K27me3	0	6.13373e-162
emissionprobs	7	1	H3K27me3	1	1
emissionprobs	7	2	H3K36me3	0	1
emissionprobs	7	2	H3K36me3	1	2.83474e-32
emissionprobs	7	3	H3K4me1	0	0.0159205
emissionprobs	7	3	H3K4me1	1	0.984079
emissionprobs	7	4	H3K4me3	0	0.796091
emissionprobs	7	4	H3K4me3	1	0.203909
emissionprobs	7	5	H3K9ac	0	0.962566
emissionprobs	7	5	H3K9ac	1	0.0374338
emissionprobs	7	6	H3K9me3	0	1
emissionprobs	7	6	H3K9me3	1	2.647e-137
emissionprobs	8	0	H3K27ac	0	1
emissionprobs	8	0	H3K27ac	1	3.55812e-103
emissionprobs	8	1	H3K27me3	0	1
emissionprobs	8	1	H3K27me3	1	8.8308e-162
emissionprobs	8	2	H3K36me3	0	1
emissionprobs	8	2	H3K36me3	1	2.76106e-210
emissionprobs	8	3	H3K4me1	0	0.0161716
emissionprobs	8	3	H3K4me1	1	0.983828
emissionprobs	8	4	H3K4me3	0	1
emissionprobs	8	4	H3K4me3	1	3.73635e-69
emissionprobs	8	5	H3K9ac	0	0.994682
emissionprobs	8	5	H3K9ac	1	0.00531839
emissionprobs	8	6	H3K9me3	0	0.999994
emissionprobs	8	6	H3K9me3	1	5.79247e-06
emissionprobs	9	0	H3K27ac	0	0.00733382
emissionprobs	9	0	H3K27ac	1	0.992666
emissionprobs	9	1	H3K27me3	0	1
emissionprobs	9	1	H3K27me3	1	4.80335e-32
emissionprobs	9	2	H3K36me3	0	1
emissionprobs	9	2	H3K36me3	1	1.04466e-94
emissionprobs	9	3	H3K4me1	0	0.00347129
emissionprobs	9	3	H3K4me1	1	0.996529
emissionprobs	9	4	H3K4me3	0	1
emissionprobs	9	4	H3K4me3	1	1.90489e-71
emissionprobs	9	5	H3K9ac	0	0.97946
emissionprobs	9	5	H3K9ac	1	0.0205402
emissionprobs	9	6	H3K9me3	0	0.997274
emissionprobs	9	6	H3K9me3	1	0.00272562
emissionprobs	10	0	H3K27ac	0	0.373527
emissionprobs	10	0	H3K27ac	1	0.626473
emissionprobs	10	1	H3K27me3	0	0.988147
emissionprobs	10	1	H3K27me3	1	0.0118526
emissionprobs	10	2	H3K36me3	0	0.941214
emissionprobs	10	2	H3K36me3	1	0.0587857
emissionprobs	10	3	H3K4me1	0	0.423434
emissionprobs	10	3	H3K4me1	1	0.576566
emissionprobs	10	4	H3K4me3	0	0.00334291
emissionprobs	10	4	H3K4me3	1	0.996657
emissionprobs	10	5	H3K9ac	0	0.680494
emissionprobs	10	5	H3K9ac	1	0.319506
emissionprobs	10	6	H3K9me3	0	0.975833
emissionprobs	10	6	H3K9me3	1	0.0241668
emissionprobs	11	0	H3K27ac	0	0.543172
emissionprobs	11	0	H3K27ac	1	0.456828
emissionprobs	11	1	H3K27me3	0	0.999979
emissionprobs	11	1	H3K27me3	1	2.05501e-05
emissionprobs	11	2	H3K36me3	0	0.999989
emissionprobs	11	2	H3K36me3	1	1.11752e-05
emissionprobs	11	3	H3K4me1	0	1
emissionprobs	11	3	H3K4me1	1	2.06205e-112
emissionprobs	11	4	H3K4me3	0	1
emissionprobs	11	4	H3K4me3	1	1.66804e-130
emissionprobs	11	5	H3K9ac	0	0.621316
emissionprobs	11	5	H3K9ac	1	0.378684
emissionprobs	11	6	H3K9me3	0	0.999915
emissionprobs	11	6	H3K9me3	1	8.48692e-05
emissionprobs	12	0	H3K27ac	0	1
emissionprobs	12	0	H3K27ac	1	1.53449e-202
emissionprobs	12	1	H3K27me3	0	1
emissionprobs	12	1	H3K27me3	1	4.37525e-263
emissionprobs	12	2	H3K36me3	0	1
emissionprobs	12	2	H3K36me3	1	3.08695e-285
emissionprobs	12	3	H3K4me1	0	1
emissionprobs	12	3	H3K4me1	1	6.61711e-253
emissionprobs	12	4	H3K4me3	0	1
emissionprobs	12	4	H3K4me3	1	2.12539e-152
emissionprobs	12	5	H3K9ac	0	1
emissionprobs	12	5	H3K9ac	1	6.01285e-48
emissionprobs	12	6	H3K9me3	0	1
emissionprobs	12	6	H3K9me3	1	0

## Sheet: 6.5 Links to 12 state model
Dataset_EV 6.5. Link to 12 state chromatin model segmentation
sample
CES_BK	http://www.cancerepisys.org/data/chromhmm/CES_BK_12_segments.bed
CES_CX	http://www.cancerepisys.org/data/chromhmm/CES_CX_12_segments.bed
CES_DT	http://www.cancerepisys.org/data/chromhmm/CES_DT_12_segments.bed
CES_EM	http://www.cancerepisys.org/data/chromhmm/CES_EM_12_segments.bed
CES_FG	http://www.cancerepisys.org/data/chromhmm/CES_FG_12_segments.bed
CES_GN	http://www.cancerepisys.org/data/chromhmm/CES_GN_12_segments.bed
CES_HA	http://www.cancerepisys.org/data/chromhmm/CES_HA_12_segments.bed
CES_HA , 24 hours control	http://www.cancerepisys.org/data/chromhmm/CES_HA.24hc_12_segments.bed
CES_HA, 24 hours panobinostat treatment	http://www.cancerepisys.org/data/chromhmm/CES_HA.24ht_12_segments.bed
CES_IO	http://www.cancerepisys.org/data/chromhmm/CES_IO_12_segments.bed
CES_JK	http://www.cancerepisys.org/data/chromhmm/CES_JK_12_segments.bed
CES_JK, 24 hours control	http://www.cancerepisys.org/data/chromhmm/CES_JK.24hc_12_segments.bed
CES_JK, 24 hours panobinostat treatment	http://www.cancerepisys.org/data/chromhmm/CES_JK.24ht_12_segments.bed
CES_KL	http://www.cancerepisys.org/data/chromhmm/CES_KL_12_segments.bed
CES_LM	http://www.cancerepisys.org/data/chromhmm/CES_LM_12_segments.bed
CES_LM, 24 hours control	http://www.cancerepisys.org/data/chromhmm/CES_LM.24hc_12_segments.bed
CES_LM, 24 hours panobinostat treatment	http://www.cancerepisys.org/data/chromhmm/CES_LM.24ht_12_segments.bed
CES_MA	http://www.cancerepisys.org/data/chromhmm/CES_MA_12_segments.bed
CES_NQ	http://www.cancerepisys.org/data/chromhmm/CES_NQ_12_segments.bed
CES_OZ	http://www.cancerepisys.org/data/chromhmm/CES_OZ_12_segments.bed
CES_PP	http://www.cancerepisys.org/data/chromhmm/CES_PP_12_segments.bed
CES_QP	http://www.cancerepisys.org/data/chromhmm/CES_QP_12_segments.bed
CES_QU	http://www.cancerepisys.org/data/chromhmm/CES_QU_12_segments.bed
CES_RC	http://www.cancerepisys.org/data/chromhmm/CES_RC_12_segments.bed
CES_RP	http://www.cancerepisys.org/data/chromhmm/CES_RP_12_segments.bed
CES_TB	http://www.cancerepisys.org/data/chromhmm/CES_TB_12_segments.bed
CES_TH	http://www.cancerepisys.org/data/chromhmm/CES_TH_12_segments.bed
CES_VL	http://www.cancerepisys.org/data/chromhmm/CES_VL_12_segments.bed
CES_WS	http://www.cancerepisys.org/data/chromhmm/CES_WS_12_segments.bed
CES_WW	http://www.cancerepisys.org/data/chromhmm/CES_WW_12_segments.bed
CES_XP	http://www.cancerepisys.org/data/chromhmm/CES_XP_12_segments.bed
CES_YF	http://www.cancerepisys.org/data/chromhmm/CES_YF_12_segments.bed
CES_ZV	http://www.cancerepisys.org/data/chromhmm/CES_ZV_12_segments.bed
CES_HA with additional H3K27me3 and H3K9me3 sequencing (Feb 2018)	http://www.cancerepisys.org/data/chromhmm/CES_HA_12_segments.H3K27me3_H3K9me3_resequenced.Feb2018.bed
CES_JK with additional H3K27me3 and H3K9me3 sequencing (Feb 2018)	http://www.cancerepisys.org/data/chromhmm/CES_JK_12_segments.H3K27me3_H3K9me3_resequenced.Feb2018.bed
CES_LM with additional H3K27me3 and H3K9me3 sequencing (Feb 2018)	http://www.cancerepisys.org/data/chromhmm/CES_LM_12_segments.H3K27me3_H3K9me3_resequenced.Feb2018.bed
CES_MA with additional H3K27me3 and H3K9me3 sequencing (Feb 2018)	http://www.cancerepisys.org/data/chromhmm/CES_MA_12_segments.H3K27me3_H3K9me3_resequenced.Feb2018.bed
CES_NQ with additional H3K27me3 and H3K9me3 sequencing (Feb 2018)	http://www.cancerepisys.org/data/chromhmm/CES_NQ_12_segments.H3K27me3_H3K9me3_resequenced.Feb2018.bed
CES_OZ with additional H3K27me3 and H3K9me3 sequencing (Feb 2018)	http://www.cancerepisys.org/data/chromhmm/CES_OZ_12_segments.H3K27me3_H3K9me3_resequenced.Feb2018.bed
CES_QP with additional H3K27me3 and H3K9me3 sequencing (Feb 2018)	http://www.cancerepisys.org/data/chromhmm/CES_QP_12_segments.H3K27me3_H3K9me3_resequenced.Feb2018.bed
CES_RP with additional H3K27me3 and H3K9me3 sequencing (Feb 2018)	http://www.cancerepisys.org/data/chromhmm/CES_RP_12_segments.H3K27me3_H3K9me3_resequenced.Feb2018.bed
CES_TB with additional H3K27me3 and H3K9me3 sequencing (Feb 2018)	http://www.cancerepisys.org/data/chromhmm/CES_TB_12_segments.H3K27me3_H3K9me3_resequenced.Feb2018.bed
CES_VL with additional H3K27me3 and H3K9me3 sequencing (Feb 2018)	http://www.cancerepisys.org/data/chromhmm/CES_VL_12_segments.H3K27me3_H3K9me3_resequenced.Feb2018.bed
CES_WS with additional H3K27me3 and H3K9me3 sequencing (Feb 2018)	http://www.cancerepisys.org/data/chromhmm/CES_WS_12_segments.H3K27me3_H3K9me3_resequenced.Feb2018.bed
CLL consensus of chromatin state annotation	http://www.cancerepisys.org/data/chromhmm/CES_CLL_consensus_12_segments.renamed_ext.bed
Non-malignant B cell consensus of chromatin state annotation	http://www.cancerepisys.org/data/chromhmm/CES_healthy_consensus_12_segments.renamed_ext.bed
