# Supplementary material for: Linking aberrant chromatin features in chronic lymphocytic leukemia to transcription factor networks
Source: Mol Syst Biol. 2019 May 22;15(5):e8339. doi: 10.15252/msb.20188339 (PMC6529931; doi:10.15252/msb.20188339)
Supplement: Supplementary file 9 — Dataet EV7 [file MSB-15-e8339-s009.xlsx]

## Sheet: E1 min3 merged
Dataset_EV 7. ChromHMM 12 state model minimum 3 merge E1
#chr	start	end
chr10	209400	209800
chr10	239000	240000
chr10	280000	280600
chr10	315600	315800
chr10	323000	324800
chr10	325200	326000
chr10	327000	327600
chr10	327800	329400
chr10	329600	332600
chr10	334200	340600
chr10	347000	350000
chr10	383000	385200
chr10	386600	387800
chr10	388000	389000
chr10	397600	398200
chr10	402000	403000
chr10	411400	412800
chr10	414200	415000
chr10	415400	415800
chr10	418800	419200
chr10	431800	432400
chr10	436600	438400
chr10	440000	443200
chr10	457800	459000
chr10	459400	460200
chr10	505200	506000
chr10	526800	528600
chr10	848600	854000
chr10	855400	857000
chr10	860600	875400
chr10	889600	890600
chr10	891000	895600
chr10	899800	904000
chr10	910800	913000
chr10	915800	919600
chr10	921200	922000
chr10	922200	923400
chr10	923600	924600
chr10	931000	931400
chr10	932600	932800
chr10	934000	934200
chr10	934400	935800
chr10	948600	950000
chr10	950600	952800
chr10	965000	973400
chr10	974000	974600
chr10	1035400	1037400
chr10	1038800	1039400
chr10	1049600	1051200
chr10	1056600	1057400
chr10	1081000	1083600
chr10	1096600	1097200
chr10	1098400	1101000
chr10	1104000	1104600
chr10	1105400	1107400
chr10	1108800	1110000
chr10	1116800	1117400
chr10	1119400	1121000
chr10	1130200	1131000
chr10	1132400	1133400
chr10	1134800	1135600
chr10	1136600	1137000
chr10	1141200	1141800
chr10	1143400	1144000
chr10	1144800	1151400
chr10	1155600	1157200
chr10	1160200	1164200
chr10	1178200	1179000
chr10	1180000	1180200
chr10	3111800	3112800
chr10	3113400	3119400
chr10	3120000	3121400
chr10	3121800	3124200
chr10	3126200	3126600
chr10	3128200	3130000
chr10	3131200	3132000
chr10	3132200	3140000
chr10	3144800	3145400
chr10	3145600	3148600
chr10	3150600	3156000
chr10	3156600	3157400
chr10	3159600	3160200
chr10	3164400	3164600
chr10	3165000	3165800
chr10	3166200	3169600
chr10	3174000	3174600
chr10	3180400	3181200
chr10	3181400	3182200
chr10	3183600	3184200
chr10	3184400	3186200
chr10	3192400	3193200
chr10	3194200	3195200
chr10	3209400	3210600
chr10	3211200	3212600
chr10	3213200	3213800
chr10	3529000	3529200
chr10	3816200	3817000
chr10	3817200	3824600
chr10	5772200	5774200
chr10	5782600	5783800
chr10	5790800	5791400
chr10	5793600	5794800
chr10	5815800	5819800
chr10	5821000	5822400
chr10	5823600	5824200
chr10	5840800	5841600
chr10	5842800	5844000
chr10	5916200	5917400
chr10	5919800	5920400
chr10	5927800	5930600
chr10	5933000	5950000
chr10	5950400	5951400
chr10	5951800	5955600
chr10	5957600	5959800
chr10	5960000	5961000
chr10	5961600	5964200
chr10	5977400	5979600
chr10	5982200	5982800
chr10	5983000	5984800
chr10	5987000	5988600
chr10	6003200	6004000
chr10	6007800	6008800
chr10	6010200	6011000
chr10	6053400	6054000
chr10	6055600	6057400
chr10	6059800	6062600
chr10	6063200	6064600
chr10	6068400	6071200
chr10	6076600	6079200
chr10	6085400	6092000
chr10	6098400	6100800
chr10	6135800	6139600
chr10	6142000	6144800
chr10	6150200	6151600
chr10	6206800	6213200
chr10	6213400	6220800
chr10	6233000	6234800
chr10	6236000	6238600
chr10	6253200	6254800
chr10	6256600	6258800
chr10	6261800	6263600
chr10	6263800	6265000
chr10	6265800	6267800
chr10	6268000	6268800
chr10	6269600	6270400
chr10	6271000	6271800
chr10	6274200	6275000
chr10	7202200	7204400
chr10	7213600	7214400
chr10	7232600	7234400
chr10	7235400	7241400
chr10	7252000	7254400
chr10	7279400	7280200
chr10	7285000	7286600
chr10	7286800	7287000
chr10	7293600	7294200
chr10	7335400	7336200
chr10	7338600	7340400
chr10	7342000	7344600
chr10	7350200	7351800
chr10	7371200	7371800
chr10	7372200	7373200
chr10	7376000	7376600
chr10	7379800	7380400
chr10	7400400	7401600
chr10	7414600	7417000
chr10	7420400	7421600
chr10	7441400	7442600
chr10	7815600	7816600
chr10	7826800	7828200
chr10	7832600	7833400
chr10	7833800	7835400
chr10	7862400	7863000
chr10	7875400	7876200
chr10	7877200	7878000
chr10	7896800	7897800
chr10	7907200	7908800
chr10	7909800	7910800
chr10	7930200	7932600
chr10	7938000	7938800
chr10	7949400	7951400
chr10	7959200	7961200
chr10	7983200	7983800
chr10	7984600	7985600
chr10	7987000	7990200
chr10	7990600	7991800
chr10	7992400	7993600
chr10	8027000	8029400
chr10	8047800	8049200
chr10	8056400	8057000
chr10	11213800	11227800
chr10	11230200	11259400
chr10	11262200	11264400
chr10	11264600	11277800
chr10	11279000	11280000
chr10	11281400	11283200
chr10	11285400	11310600
chr10	11311600	11318200
chr10	11318400	11319600
chr10	11320600	11325600
chr10	11326200	11331000
chr10	11331800	11332600
chr10	11333800	11338400
chr10	11338800	11342800
chr10	11343400	11344800
chr10	11348800	11349600
chr10	11351000	11352600
chr10	11357400	11358200
chr10	11360400	11362600
chr10	11363000	11363800
chr10	11366600	11372600
chr10	11376400	11378600
chr10	11379200	11381600
chr10	11499200	11500200
chr10	11500800	11501600
chr10	11504800	11505600
chr10	11510000	11511000
chr10	11511800	11512600
chr10	11515200	11515800
chr10	11522200	11523600
chr10	11535600	11536200
chr10	11541200	11542200
chr10	11546600	11548400
chr10	11552000	11553000
chr10	11554200	11554800
chr10	11559200	11560400
chr10	11562000	11563200
chr10	11564400	11565200
chr10	11567600	11569400
chr10	11607400	11610400
chr10	11611200	11613000
chr10	11623600	11624400
chr10	11625600	11627200
chr10	11628400	11630200
chr10	11636400	11637400
chr10	11799600	11800200
chr10	11990600	11991400
chr10	12034600	12036000
chr10	12037200	12038400
chr10	12065800	12066200
chr10	12066600	12068400
chr10	12068600	12068800
chr10	12069400	12070200
chr10	12074400	12075800
chr10	12076800	12077400
chr10	12112600	12116000
chr10	12120600	12122600
chr10	12123200	12124200
chr10	12125000	12127200
chr10	12150600	12152000
chr10	12153000	12156200
chr10	12163000	12164400
chr10	12240200	12240800
chr10	12243200	12246000
chr10	12249400	12252200
chr10	12270600	12271400
chr10	12279200	12280600
chr10	12282200	12284400
chr10	12286400	12289200
chr10	12393600	12394000
chr10	12394800	12398600
chr10	12399800	12401000
chr10	12402600	12403400
chr10	12405400	12410200
chr10	12414200	12416000
chr10	12417200	12418800
chr10	12429600	12433400
chr10	12435400	12437400
chr10	12438000	12439800
chr10	12442000	12445800
chr10	12448600	12450000
chr10	12450800	12451600
chr10	12452200	12455600
chr10	12458400	12480600
chr10	12486800	12487200
chr10	12491200	12491800
chr10	12492600	12494400
chr10	12502600	12503600
chr10	12504200	12506800
chr10	12510600	12511000
chr10	12512600	12516200
chr10	12517200	12518000
chr10	12518600	12528400
chr10	12531400	12532600
chr10	12534400	12536400
chr10	12538600	12539200
chr10	12540000	12540800
chr10	12541400	12556200
chr10	12576400	12577800
chr10	12581200	12581800
chr10	12582200	12583000
chr10	12588800	12590200
chr10	12591200	12594600
chr10	12595600	12595800
chr10	12596800	12599600
chr10	12600200	12605600
chr10	12607000	12607400
chr10	12607600	12609800
chr10	12614600	12615800
chr10	12620400	12622200
chr10	12627400	12632000
chr10	12635800	12638600
chr10	12638800	12640200
chr10	12643400	12644200
chr10	12644400	12648400
chr10	12648600	12649200
chr10	12653000	12653800
chr10	12656600	12657400
chr10	12658800	12659600
chr10	12671400	12673200
chr10	12674000	12679000
chr10	12679400	12681000
chr10	12692000	12692800
chr10	12697800	12698600
chr10	12719600	12719800
chr10	12722800	12723600
chr10	12743600	12744800
chr10	12768600	12769400
chr10	12771400	12774200
chr10	12777800	12779600
chr10	12781800	12785800
chr10	12790400	12791200
chr10	12793800	12794000
chr10	12813800	12815600
chr10	12816000	12817000
chr10	12824200	12825400
chr10	12829200	12830800
chr10	12837000	12837600
chr10	12840800	12841600
chr10	12848000	12848800
chr10	12849200	12850400
chr10	12861000	12861800
chr10	12862400	12863200
chr10	12864200	12864800
chr10	12865600	12866000
chr10	12872200	12873000
chr10	12876000	12876600
chr10	13144000	13145000
chr10	13148200	13150400
chr10	13151000	13151600
chr10	13157800	13159000
chr10	13159200	13161200
chr10	13381200	13382000
chr10	13383200	13383400
chr10	13673000	13674200
chr10	13701000	13701400
chr10	13702000	13702800
chr10	13784800	13787000
chr10	14548400	14551600
chr10	14565200	14565800
chr10	14572200	14577200
chr10	14578200	14592800
chr10	14593600	14596600
chr10	14597800	14604400
chr10	14607200	14613200
chr10	14614600	14614800
chr10	14615000	14624200
chr10	14624800	14635200
chr10	14636000	14644200
chr10	14899800	14901800
chr10	14902400	14903400
chr10	14905200	14905800
chr10	14947400	14948400
chr10	14965400	14966600
chr10	14967400	14971200
chr10	14983000	14985400
chr10	14991000	14994400
chr10	15140800	15143400
chr10	15148600	15149200
chr10	15176000	15176800
chr10	15181800	15183000
chr10	15873400	15874600
chr10	16480000	16484200
chr10	16484800	16485200
chr10	16487400	16488200
chr10	16492800	16493000
chr10	16500200	16500800
chr10	16512200	16512800
chr10	16771000	16772600
chr10	16812400	16812800
chr10	16822200	16823200
chr10	16828800	16831000
chr10	16841400	16842400
chr10	16850600	16851400
chr10	16856800	16858400
chr10	17267600	17269000
chr10	17273200	17275000
chr10	17275400	17276200
chr10	17690000	17691800
chr10	17692200	17692400
chr10	17692800	17693400
chr10	17727600	17728200
chr10	17734000	17735600
chr10	18826800	18827400
chr10	18952600	18954600
chr10	21825000	21825400
chr10	21851200	21851800
chr10	21859800	21860800
chr10	21869800	21872000
chr10	21893000	21894200
chr10	21902400	21903200
chr10	21959400	21960000
chr10	21960200	21961000
chr10	21991600	21993000
chr10	21993600	21995200
chr10	22000000	22000800
chr10	22025600	22026400
chr10	22034800	22035600
chr10	22177600	22178600
chr10	22832400	22834000
chr10	22851400	22852200
chr10	22853800	22854000
chr10	22862400	22863400
chr10	22869400	22870200
chr10	22872000	22873200
chr10	22881000	22884000
chr10	22884200	22892200
chr10	22892600	22894000
chr10	22896200	22898000
chr10	22898200	22899800
chr10	22901000	22903000
chr10	22909200	22912800
chr10	22924200	22924800
chr10	22929200	22930000
chr10	22930400	22931200
chr10	22931400	22934000
chr10	22934600	22936600
chr10	22941600	22945600
chr10	22964200	22966800
chr10	22980000	22980200
chr10	22982600	22982800
chr10	22988600	22995600
chr10	22996600	22998000
chr10	23731600	23735800
chr10	23736200	23737000
chr10	24984400	24986200
chr10	25004800	25007600
chr10	25177200	25180200
chr10	25182000	25182800
chr10	25204200	25206000
chr10	26730400	26731600
chr10	26732200	26735800
chr10	26738800	26740800
chr10	26741800	26743000
chr10	26752200	26753200
chr10	26754600	26763200
chr10	26764200	26765000
chr10	26766200	26767800
chr10	26776400	26777000
chr10	26777200	26779200
chr10	26794400	26797000
chr10	26805400	26807000
chr10	26812600	26819200
chr10	26821400	26822600
chr10	26832400	26834400
chr10	26839600	26840800
chr10	26862400	26863000
chr10	26872400	26873200
chr10	26874800	26875000
chr10	26995200	26995600
chr10	27021000	27021800
chr10	27033000	27033200
chr10	27071400	27079000
chr10	27079200	27080000
chr10	27095000	27099400
chr10	27104600	27109400
chr10	27109800	27110400
chr10	27111800	27112800
chr10	27114000	27117000
chr10	27119200	27120800
chr10	27121400	27129400
chr10	27133400	27137200
chr10	27361000	27361200
chr10	27361800	27362600
chr10	27436200	27437200
chr10	27438200	27440600
chr10	27463200	27464000
chr10	27802400	27803000
chr10	27825000	27825800
chr10	28818200	28818400
chr10	28818600	28820000
chr10	28823600	28824200
chr10	28824400	28825400
chr10	28830600	28831800
chr10	28832800	28835600
chr10	28837400	28838400
chr10	28838600	28839400
chr10	28840200	28841000
chr10	28842800	28845400
chr10	28846000	28851400
chr10	28852400	28854600
chr10	28856200	28858000
chr10	28858200	28861000
chr10	28861200	28862400
chr10	28862800	28864600
chr10	28866200	28868000
chr10	28869800	28871200
chr10	28894800	28895200
chr10	30572200	30574000
chr10	30574200	30576600
chr10	30609400	30610200
chr10	30630600	30634200
chr10	30635200	30636800
chr10	30725200	30729000
chr10	30730200	30736800
chr10	30742200	30743600
chr10	30743800	30748800
chr10	30749400	30750200
chr10	30752600	30754000
chr10	31135000	31136000
chr10	31136400	31136800
chr10	31650600	31651400
chr10	31652200	31653200
chr10	31708800	31710800
chr10	31756000	31756600
chr10	31986000	31987600
chr10	31988000	31989600
chr10	31992000	31996400
chr10	31997400	31998000
chr10	32136200	32137200
chr10	32186000	32187800
chr10	32194600	32195600
chr10	32196800	32199400
chr10	32199800	32201000
chr10	32241400	32241600
chr10	32312200	32313000
chr10	32330200	32334000
chr10	32336000	32336600
chr10	32337400	32339600
chr10	32557600	32558400
chr10	32566400	32567200
chr10	32583800	32585800
chr10	32588000	32588400
chr10	32591800	32593000
chr10	32608800	32610800
chr10	32621200	32628400
chr10	32640000	32640400
chr10	32641600	32642200
chr10	32643200	32644400
chr10	32645000	32647400
chr10	32649200	32650000
chr10	32650600	32652200
chr10	32659800	32661600
chr10	32777800	32779000
chr10	32939200	32940200
chr10	33224400	33225200
chr10	33226000	33226400
chr10	33227400	33229800
chr10	33365200	33365800
chr10	33375600	33378400
chr10	33379400	33379800
chr10	33380000	33380200
chr10	33391400	33396000
chr10	33410800	33419000
chr10	33431200	33431600
chr10	33432600	33435600
chr10	33436600	33437000
chr10	35347200	35347800
chr10	35361800	35362400
chr10	35363000	35363800
chr10	35374000	35377800
chr10	35616400	35617600
chr10	35618400	35623600
chr10	35634800	35640000
chr10	35641200	35644200
chr10	35647400	35650000
chr10	35659400	35662400
chr10	35671200	35671800
chr10	35673000	35674200
chr10	35674800	35678200
chr10	35680000	35688600
chr10	35693800	35694400
chr10	35698000	35699800
chr10	35700000	35707800
chr10	35709200	35711000
chr10	35713200	35718200
chr10	35722600	35725600
chr10	35734600	35739400
chr10	35742800	35755800
chr10	35774600	35777600
chr10	35779000	35783000
chr10	35788600	35790200
chr10	35795200	35797600
chr10	35797800	35802200
chr10	35806200	35807200
chr10	35809400	35813600
chr10	35820800	35821200
chr10	35821400	35821600
chr10	35821800	35822800
chr10	35830400	35832000
chr10	35836200	35836800
chr10	35838000	35838800
chr10	35839000	35840200
chr10	35841400	35845600
chr10	35848200	35849000
chr10	35852000	35855200
chr10	35857400	35858400
chr10	38301000	38302200
chr10	38302800	38304800
chr10	38314000	38316200
chr10	38326800	38327400
chr10	38384400	38385200
chr10	38392600	38393400
chr10	43105800	43106200
chr10	43118200	43118800
chr10	43132800	43133000
chr10	43280800	43282000
chr10	43304800	43305800
chr10	43308000	43308200
chr10	43322600	43323400
chr10	43325600	43326400
chr10	43652000	43652800
chr10	43655400	43657600
chr10	43696200	43696800
chr10	43879200	43880800
chr10	43881800	43891800
chr10	43894000	43899800
chr10	43944200	43945200
chr10	44065400	44067600
chr10	44102800	44103000
chr10	44103600	44105200
chr10	44142800	44143400
chr10	45445000	45447000
chr10	45451000	45453800
chr10	45464200	45468400
chr10	45472600	45472800
chr10	45473400	45475400
chr10	45787400	45789800
chr10	45828400	45830400
chr10	45836400	45837600
chr10	45872200	45881600
chr10	45882000	45883800
chr10	45895800	45896800
chr10	45897400	45902400
chr10	45903000	45905800
chr10	45906800	45908000
chr10	45911000	45914400
chr10	45915600	45926000
chr10	45927800	45941600
chr10	45942000	45943400
chr10	45948200	45965800
chr10	45966000	45966200
chr10	45966600	45971600
chr10	45976000	45976800
chr10	45983200	45984400
chr10	45988400	45989400
chr10	46009400	46012000
chr10	46012600	46014600
chr10	46015000	46015600
chr10	46018400	46019200
chr10	46021400	46022000
chr10	46023200	46023600
chr10	46030000	46031000
chr10	46043400	46046400
chr10	46052800	46056800
chr10	46085800	46087600
chr10	46149000	46149600
chr10	47586800	47589600
chr10	47591200	47591600
chr10	47592200	47592600
chr10	47593000	47593200
chr10	47593400	47593600
chr10	47594800	47596200
chr10	47596400	47597400
chr10	47598000	47600800
chr10	47602400	47603000
chr10	47604000	47604400
chr10	47605200	47608400
chr10	47608800	47609400
chr10	47610800	47613000
chr10	47617800	47619800
chr10	47620400	47620600
chr10	47622000	47622800
chr10	47624400	47625400
chr10	47626600	47628200
chr10	47633400	47639000
chr10	49524400	49527400
chr10	49541200	49543200
chr10	49551000	49551400
chr10	49663200	49663600
chr10	49663800	49664600
chr10	49761200	49761800
chr10	49763200	49764400
chr10	49774600	49774800
chr10	49787400	49789000
chr10	49789400	49796600
chr10	49798000	49798800
chr10	49800400	49801000
chr10	49818800	49819800
chr10	49869200	49873400
chr10	49896000	49926000
chr10	49926200	49933000
chr10	49935600	49936800
chr10	49937000	49937800
chr10	49939600	49940600
chr10	49948200	49949000
chr10	49950000	49954600
chr10	49955600	49960600
chr10	49966800	49974200
chr10	49974400	49974600
chr10	49974800	49980600
chr10	49984000	49984800
chr10	49985800	49988400
chr10	49999400	50000400
chr10	50003600	50004200
chr10	50004800	50005600
chr10	50006400	50015000
chr10	50019400	50020200
chr10	50021600	50022800
chr10	50025400	50031000
chr10	50042400	50043200
chr10	50045000	50045800
chr10	50060400	50061200
chr10	50076000	50076800
chr10	50080000	50080800
chr10	50086200	50087000
chr10	50089200	50092000
chr10	50097800	50099000
chr10	50102800	50103600
chr10	50104000	50107200
chr10	50107600	50109000
chr10	50118600	50119000
chr10	50121400	50122200
chr10	50135000	50135200
chr10	50136400	50137000
chr10	50137200	50137800
chr10	50140600	50143200
chr10	50146000	50147000
chr10	50147800	50148400
chr10	50158600	50159200
chr10	50160000	50160600
chr10	50164200	50165000
chr10	50166000	50166800
chr10	50167600	50168200
chr10	50174200	50174800
chr10	50175800	50177800
chr10	50178000	50178600
chr10	50186200	50186800
chr10	50192600	50195400
chr10	50196000	50197000
chr10	50372200	50374000
chr10	50374800	50376600
chr10	50377600	50381600
chr10	50666600	50668000
chr10	50685200	50686200
chr10	50689400	50690400
chr10	50716000	50717600
chr10	50726000	50726800
chr10	50727200	50729200
chr10	50739400	50741200
chr10	50742600	50745000
chr10	51035200	51036000
chr10	51036200	51037000
chr10	51497000	51501800
chr10	51567600	51568600
chr10	51569600	51570800
chr10	51576400	51577400
chr10	52074800	52077000
chr10	52095600	52096000
chr10	52106800	52108400
chr10	52134000	52135800
chr10	52146000	52147000
chr10	52155400	52157400
chr10	52191400	52192000
chr10	52197200	52198800
chr10	52214800	52216400
chr10	52239800	52241600
chr10	52244600	52247400
chr10	52256200	52257200
chr10	52261400	52264400
chr10	52265000	52269200
chr10	52282400	52283200
chr10	52287200	52287800
chr10	52298000	52299200
chr10	52304400	52305600
chr10	52308400	52311200
chr10	52312200	52313200
chr10	52313800	52314800
chr10	52315800	52316600
chr10	52322600	52323200
chr10	52323400	52324200
chr10	52325000	52325800
chr10	52339600	52343800
chr10	52344200	52345000
chr10	52346000	52346800
chr10	52352600	52353400
chr10	52355000	52355400
chr10	52355800	52356000
chr10	52360000	52361800
chr10	52362600	52365800
chr10	52366200	52366400
chr10	52366600	52367000
chr10	52368200	52369000
chr10	52369400	52375800
chr10	53456400	53458600
chr10	59969200	59969400
chr10	59996000	59997400
chr10	60146600	60147800
chr10	61563000	61565400
chr10	61577200	61578200
chr10	61582400	61584400
chr10	61585400	61587000
chr10	61588000	61593800
chr10	61596000	61596200
chr10	61596800	61599600
chr10	61600400	61601400
chr10	61609400	61610200
chr10	61611400	61612400
chr10	61619800	61620400
chr10	61627000	61627200
chr10	61627600	61629200
chr10	61632000	61633000
chr10	61646800	61656400
chr10	61657600	61664600
chr10	63666000	63667400
chr10	63668400	63684800
chr10	63685000	63685200
chr10	63686800	63690400
chr10	63691800	63694800
chr10	63695800	63696800
chr10	63710000	63718600
chr10	63719000	63724400
chr10	63738800	63743200
chr10	63743600	63747200
chr10	63756800	63759400
chr10	63760800	63772600
chr10	63773800	63776000
chr10	63782000	63784200
chr10	63785000	63796800
chr10	63811400	63824400
chr10	63825400	63830200
chr10	63831400	63840800
chr10	63843200	63844400
chr10	63844600	63846200
chr10	63847200	63848800
chr10	63849400	63850000
chr10	63850600	63853400
chr10	63857200	63859000
chr10	64341000	64342200
chr10	64572200	64574200
chr10	64894800	64900800
chr10	64901200	64901400
chr10	64902200	64905000
chr10	64906000	64906600
chr10	64908200	64909000
chr10	64910400	64911200
chr10	64914800	64916200
chr10	64932200	64935000
chr10	64937400	64938400
chr10	64963800	64968600
chr10	64970200	64971400
chr10	64973000	64974600
chr10	64983000	64983600
chr10	64985000	64986800
chr10	64991000	64991600
chr10	65003600	65005600
chr10	65007200	65015200
chr10	65057000	65058200
chr10	65287600	65289000
chr10	69645800	69647800
chr10	69675600	69676200
chr10	69703400	69704200
chr10	69729000	69729800
chr10	69736400	69737800
chr10	69738000	69738800
chr10	69769800	69770400
chr10	69830400	69831400
chr10	70096800	70097200
chr10	70097600	70098000
chr10	70122000	70123000
chr10	70482400	70483000
chr10	70512200	70512800
chr10	70540800	70543000
chr10	70555400	70557200
chr10	70558000	70558600
chr10	70663800	70664800
chr10	70717800	70719600
chr10	70749600	70753400
chr10	70756800	70757200
chr10	70757400	70757800
chr10	70852200	70853800
chr10	70855000	70856400
chr10	70859400	70862600
chr10	70941400	70943600
chr10	70962800	70965600
chr10	70968200	70969000
chr10	71081000	71082400
chr10	71083200	71084200
chr10	71089000	71090800
chr10	71091600	71106600
chr10	71107800	71108200
chr10	71109200	71109800
chr10	71112800	71114800
chr10	71117600	71121600
chr10	71126600	71127600
chr10	71128200	71129400
chr10	71133400	71138400
chr10	71148600	71150800
chr10	71151600	71152800
chr10	71158400	71159000
chr10	71160400	71161000
chr10	71165000	71165200
chr10	71165600	71167400
chr10	71865200	71866000
chr10	71866600	71868600
chr10	71873200	71873800
chr10	71874400	71875200
chr10	71875600	71877400
chr10	71883400	71883600
chr10	71884000	71884600
chr10	71885400	71888000
chr10	71890600	71891200
chr10	71893000	71893800
chr10	71894600	71897200
chr10	71897400	71900400
chr10	71901800	71904800
chr10	71921200	71924600
chr10	71926200	71928800
chr10	72096400	72097400
chr10	72190600	72191000
chr10	72191200	72193200
chr10	72242000	72243600
chr10	72319400	72319600
chr10	72321200	72322200
chr10	72324200	72326000
chr10	72356000	72356400
chr10	72356800	72357600
chr10	72359200	72360800
chr10	72576600	72576800
chr10	72577000	72577800
chr10	72591200	72591800
chr10	72615600	72617200
chr10	72645400	72647400
chr10	73080000	73100200
chr10	73100600	73101000
chr10	73102000	73102800
chr10	73103000	73104600
chr10	73105000	73106200
chr10	73106400	73112000
chr10	73114000	73120200
chr10	73121200	73123400
chr10	73123600	73124400
chr10	73124800	73125400
chr10	73126200	73127600
chr10	73505200	73519200
chr10	73520000	73528000
chr10	73529400	73531400
chr10	73571400	73573400
chr10	73574400	73575800
chr10	73576000	73578200
chr10	73579200	73579600
chr10	73579800	73580000
chr10	73581600	73582200
chr10	73589800	73590600
chr10	73591200	73594800
chr10	73595000	73603800
chr10	73605000	73608800
chr10	73697600	73700400
chr10	73769600	73769800
chr10	73818800	73824400
chr10	73826200	73846400
chr10	73855600	73857200
chr10	73866400	73870600
chr10	73891600	73896400
chr10	73933400	73934600
chr10	73970200	73971000
chr10	73973600	73974000
chr10	73979600	73981200
chr10	73983600	73986400
chr10	73988000	73991200
chr10	73996600	73997200
chr10	73997800	73998800
chr10	73999200	73999800
chr10	74035200	74038000
chr10	74093400	74097600
chr10	74099800	74101600
chr10	74102200	74105400
chr10	74107800	74113400
chr10	74124200	74125400
chr10	74128400	74129000
chr10	74144400	74146000
chr10	74152200	74153000
chr10	74168200	74168800
chr10	74215800	74217800
chr10	74300000	74300400
chr10	74321000	74322200
chr10	74324600	74325000
chr10	74327000	74327800
chr10	74353400	74353600
chr10	74370000	74370200
chr10	74371200	74371800
chr10	74646400	74647600
chr10	74778200	74778800
chr10	74870200	74870400
chr10	74921600	74923400
chr10	75004200	75005200
chr10	75010000	75011200
chr10	75126400	75127200
chr10	75164600	75165800
chr10	75166200	75167200
chr10	75185400	75187200
chr10	75220200	75221000
chr10	75262200	75262600
chr10	75477000	75478200
chr10	75490800	75492800
chr10	75493400	75495200
chr10	75505400	75508000
chr10	75508200	75511200
chr10	75518000	75524200
chr10	75524800	75526000
chr10	75527400	75531800
chr10	75533400	75536000
chr10	75539600	75540600
chr10	75547000	75550200
chr10	75557800	75561600
chr10	75562400	75570200
chr10	75572600	75572800
chr10	75573000	75574200
chr10	75574400	75575000
chr10	75577800	75578800
chr10	75584000	75584600
chr10	75587200	75588200
chr10	75599400	75601400
chr10	75602200	75602400
chr10	75608400	75610000
chr10	75613000	75613600
chr10	75616800	75621000
chr10	75622000	75633200
chr10	75835000	75836600
chr10	75856600	75857800
chr10	75871200	75872200
chr10	75877400	75878000
chr10	75899600	75900400
chr10	75902800	75903400
chr10	75907600	75908600
chr10	75914000	75917000
chr10	75919400	75922600
chr10	75942200	75943400
chr10	75965800	75969400
chr10	76088000	76088800
chr10	76122600	76124000
chr10	76138600	76140000
chr10	76141000	76142200
chr10	76165200	76165600
chr10	76275400	76276400
chr10	76291800	76292400
chr10	76318600	76319200
chr10	76371200	76371600
chr10	76399600	76400400
chr10	76414400	76416600
chr10	76421800	76423000
chr10	76436400	76437800
chr10	76600800	76601200
chr10	76602400	76603600
chr10	76604400	76606800
chr10	76608600	76609800
chr10	76616000	76617400
chr10	76631000	76632600
chr10	76638200	76639200
chr10	76640600	76642200
chr10	76642800	76643800
chr10	76644400	76644800
chr10	76645400	76648000
chr10	76649200	76650200
chr10	76651400	76653400
chr10	76653600	76654400
chr10	76655000	76656000
chr10	76661800	76665600
chr10	76666200	76667200
chr10	76667800	76669400
chr10	76681000	76681800
chr10	76683000	76684000
chr10	76693800	76695000
chr10	76735200	76736600
chr10	76741600	76743600
chr10	76758800	76759800
chr10	76761600	76762200
chr10	76771800	76773200
chr10	76774400	76776000
chr10	76777400	76778800
chr10	76789400	76790600
chr10	76793200	76796000
chr10	76849000	76850000
chr10	76882800	76884000
chr10	76884800	76885600
chr10	76886200	76886800
chr10	76916800	76917600
chr10	76919000	76919600
chr10	76920000	76922600
chr10	76923000	76924400
chr10	76925200	76927800
chr10	76972200	76972800
chr10	76976000	76977600
chr10	76982800	76987600
chr10	76987800	76989000
chr10	76992600	76993400
chr10	79731400	79731600
chr10	79736600	79737400
chr10	79741800	79742400
chr10	79747200	79747400
chr10	79749000	79749400
chr10	79764000	79764800
chr10	79785800	79788600
chr10	79794800	79800000
chr10	79800600	79805200
chr10	79807400	79808000
chr10	80953400	80954000
chr10	81015000	81025200
chr10	81027400	81036600
chr10	81037600	81038200
chr10	81040600	81043200
chr10	81048000	81056800
chr10	81057400	81062400
chr10	81064000	81064600
chr10	81066200	81067000
chr10	81069200	81069400
chr10	81069600	81072400
chr10	81074800	81075400
chr10	81076000	81079200
chr10	81082200	81083400
chr10	81108400	81116600
chr10	81117200	81120400
chr10	81146000	81147000
chr10	81148600	81148800
chr10	81150000	81151600
chr10	81160000	81161200
chr10	81162800	81163400
chr10	81164800	81165000
chr10	81166400	81166600
chr10	81167600	81168400
chr10	81170800	81174000
chr10	81174800	81175400
chr10	81178000	81181200
chr10	81442800	81443400
chr10	81907600	81908800
chr10	81913000	81913800
chr10	81917200	81917800
chr10	81918200	81921000
chr10	81924800	81925600
chr10	81926200	81941200
chr10	81942200	81947200
chr10	81951600	81962800
chr10	82182600	82183200
chr10	82185200	82185800
chr10	82217400	82227000
chr10	82227200	82229200
chr10	82229600	82235400
chr10	82244600	82255600
chr10	82257000	82265800
chr10	82271000	82271600
chr10	82273800	82274600
chr10	82274800	82281600
chr10	82283600	82284000
chr10	85901200	85901800
chr10	85932000	85933000
chr10	86166200	86167000
chr10	86175200	86176000
chr10	86184600	86184800
chr10	86187800	86188400
chr10	88209200	88211200
chr10	88246200	88247400
chr10	88259600	88260400
chr10	88261200	88262000
chr10	88263400	88264600
chr10	88265600	88269600
chr10	88270600	88276600
chr10	88277000	88278200
chr10	88469000	88469400
chr10	88604600	88607000
chr10	88639000	88639600
chr10	88844800	88845200
chr10	88846600	88847800
chr10	89556400	89558200
chr10	89647000	89648400
chr10	89662800	89665800
chr10	89667600	89668800
chr10	89674800	89676600
chr10	89681400	89684400
chr10	89715000	89715400
chr10	89912200	89913000
chr10	90006800	90008000
chr10	90653400	90656400
chr10	90662000	90664400
chr10	90675200	90676000
chr10	90691000	90693000
chr10	90695000	90698200
chr10	90700600	90702000
chr10	90703000	90704000
chr10	90712200	90713000
chr10	90995000	90995600
chr10	90998600	90999800
chr10	91000200	91003600
chr10	91176000	91178400
chr10	91369400	91370200
chr10	91658000	91659400
chr10	92633400	92634400
chr10	92760200	92764400
chr10	92927200	92928800
chr10	92930000	92932400
chr10	92943400	92947200
chr10	92947800	92948800
chr10	92952800	92954400
chr10	92955800	92960000
chr10	92982400	92985000
chr10	92985800	92988200
chr10	92990400	92993200
chr10	92995600	92996400
chr10	93002400	93005800
chr10	93044400	93046600
chr10	93561200	93565800
chr10	93691000	93694800
chr10	93816000	93817400
chr10	93861800	93862600
chr10	93884200	93885800
chr10	94062800	94063400
chr10	94064600	94067400
chr10	94321600	94322000
chr10	94326600	94327800
chr10	94454000	94457000
chr10	94620400	94621600
chr10	94799600	94800200
chr10	94819200	94826400
chr10	94827800	94828000
chr10	96101600	96103400
chr10	96117800	96119000
chr10	96119200	96120200
chr10	96120600	96121400
chr10	96993200	96993800
chr10	96994600	96998600
chr10	97000400	97003000
chr10	97003600	97010000
chr10	97012800	97013600
chr10	97020000	97021200
chr10	97021400	97026400
chr10	97028000	97028800
chr10	97032600	97035000
chr10	97035400	97039400
chr10	97040800	97047800
chr10	97367200	97367800
chr10	97405600	97406400
chr10	97449600	97452600
chr10	97537400	97538400
chr10	97556600	97559000
chr10	97574200	97574400
chr10	97575000	97579200
chr10	97583000	97583600
chr10	97622800	97625600
chr10	97632800	97634400
chr10	97967000	97974600
chr10	97981800	97984000
chr10	97984600	97985400
chr10	97985800	97987400
chr10	97989000	98003400
chr10	98007000	98008000
chr10	98008800	98028000
chr10	98328400	98329200
chr10	98370000	98371400
chr10	98374400	98376200
chr10	98376800	98379400
chr10	98380400	98382000
chr10	98386200	98387200
chr10	98392400	98393200
chr10	98393400	98394400
chr10	98397200	98398000
chr10	98398600	98418800
chr10	98434800	98437200
chr10	98438400	98442400
chr10	98443800	98453400
chr10	98469000	98473800
chr10	98475800	98477000
chr10	98596000	98598400
chr10	98609000	98614000
chr10	98614400	98616400
chr10	98618000	98620400
chr10	98626600	98627400
chr10	98628000	98630200
chr10	98630600	98632400
chr10	98635200	98641600
chr10	98642800	98643800
chr10	98644400	98644800
chr10	98648800	98651000
chr10	98651400	98652200
chr10	98653600	98654600
chr10	98655200	98656400
chr10	98675200	98675800
chr10	98677800	98678800
chr10	98681000	98682000
chr10	98688600	98689400
chr10	98690200	98690600
chr10	98690800	98691200
chr10	98735200	98735600
chr10	98737400	98739200
chr10	98741800	98742600
chr10	98742800	98745800
chr10	98746000	98746400
chr10	98756600	98757400
chr10	98758000	98758200
chr10	99049800	99050800
chr10	99087400	99093200
chr10	99116400	99117200
chr10	99118400	99118800
chr10	99119200	99120600
chr10	99121000	99121200
chr10	99122000	99132200
chr10	99132600	99133800
chr10	99138600	99140200
chr10	99142800	99144200
chr10	99144600	99146000
chr10	99147800	99148400
chr10	99187200	99189000
chr10	99193200	99193800
chr10	99203800	99204400
chr10	99209800	99214400
chr10	99215200	99215800
chr10	99227400	99229600
chr10	99237400	99238400
chr10	99249800	99252000
chr10	99252400	99256200
chr10	99281600	99283600
chr10	99331400	99332400
chr10	99402200	99403800
chr10	99406400	99408600
chr10	99410000	99411600
chr10	99436400	99437800
chr10	99439000	99439600
chr10	99498200	99499000
chr10	99499400	99501000
chr10	99501400	99505000
chr10	99515400	99516200
chr10	99520000	99532600
chr10	99929200	99930600
chr10	99942000	99943000
chr10	99971000	99972200
chr10	99983400	99984600
chr10	99984800	99985400
chr10	100012000	100013000
chr10	100013800	100014000
chr10	100014200	100015800
chr10	100016200	100022800
chr10	100024000	100024800
chr10	100026800	100027800
chr10	100149800	100152000
chr10	100173800	100179800
chr10	100180400	100181200
chr10	100182000	100182800
chr10	100183000	100185800
chr10	100186600	100187200
chr10	100189000	100190000
chr10	100190600	100191400
chr10	100196400	100197200
chr10	100198200	100199400
chr10	100202000	100205800
chr10	101154000	101154800
chr10	101163800	101165000
chr10	101368400	101371600
chr10	101375600	101377800
chr10	101489000	101490800
chr10	101493800	101494000
chr10	101494600	101495400
chr10	101606000	101606600
chr10	101633000	101635000
chr10	101636600	101637200
chr10	101639200	101640000
chr10	101664000	101664600
chr10	101668000	101669400
chr10	101669600	101671000
chr10	101673200	101674600
chr10	101677200	101683800
chr10	101684400	101685400
chr10	101686000	101692200
chr10	101696200	101707400
chr10	101711800	101714400
chr10	101714800	101717400
chr10	101729400	101730200
chr10	101731000	101734800
chr10	101739600	101742800
chr10	101745200	101746200
chr10	101746800	101753400
chr10	101754800	101764000
chr10	101764600	101765200
chr10	101908400	101909400
chr10	101916600	101916800
chr10	101917400	101918400
chr10	101992400	101993000
chr10	102008400	102009000
chr10	102021800	102024800
chr10	102040800	102044800
chr10	102107800	102110000
chr10	102110600	102111400
chr10	102121600	102123400
chr10	102140000	102140800
chr10	102141600	102144400
chr10	102242800	102243400
chr10	102245000	102245600
chr10	102247200	102247800
chr10	102248200	102249000
chr10	102249600	102250600
chr10	102255800	102257200
chr10	102258400	102259200
chr10	102279000	102279800
chr10	102283800	102284600
chr10	102285800	102288200
chr10	102296600	102300000
chr10	102310400	102314400
chr10	102321400	102323400
chr10	102728200	102728400
chr10	102737800	102740000
chr10	102740200	102740400
chr10	102742400	102746800
chr10	102747200	102751000
chr10	102753400	102755200
chr10	102756000	102756200
chr10	102760200	102764000
chr10	102764600	102765400
chr10	102766600	102766800
chr10	102792800	102793600
chr10	102795600	102796400
chr10	102797800	102798800
chr10	103129600	103130600
chr10	103172600	103173600
chr10	103179800	103180600
chr10	103312200	103313000
chr10	103313200	103313800
chr10	103317200	103321000
chr10	103325800	103326800
chr10	103328800	103329000
chr10	103333000	103336000
chr10	103337600	103337800
chr10	103338400	103339200
chr10	103342400	103343600
chr10	103344000	103347200
chr10	103367000	103367800
chr10	103368400	103369000
chr10	103370600	103380800
chr10	103384000	103386400
chr10	103387600	103390800
chr10	103391400	103392400
chr10	103402200	103406600
chr10	103409200	103410600
chr10	103418200	103421800
chr10	103422200	103423200
chr10	103424000	103424800
chr10	103427600	103428200
chr10	103430200	103433000
chr10	103442800	103444000
chr10	103444400	103445200
chr10	103445800	103446200
chr10	103446400	103448200
chr10	103450000	103451000
chr10	103543200	103544800
chr10	103558400	103559400
chr10	103571600	103572600
chr10	103573400	103574400
chr10	103586600	103588800
chr10	103603800	103605600
chr10	103607200	103607800
chr10	103608400	103609400
chr10	103618200	103619600
chr10	103634200	103636200
chr10	103660600	103664600
chr10	103668600	103669800
chr10	103697400	103700200
chr10	103718600	103721800
chr10	103724800	103728400
chr10	103729200	103734600
chr10	103742600	103743600
chr10	103744000	103744800
chr10	103745000	103745400
chr10	103745600	103747800
chr10	103752600	103753200
chr10	103755200	103756600
chr10	103757400	103758600
chr10	103760000	103760800
chr10	103770800	103771400
chr10	103799800	103800600
chr10	103808000	103808800
chr10	103810200	103812200
chr10	103826000	103830600
chr10	103864200	103867400
chr10	103869000	103869600
chr10	103870600	103873800
chr10	103894400	103902000
chr10	103913200	103916400
chr10	103916800	103917400
chr10	104006800	104009600
chr10	104012000	104013400
chr10	104015400	104016800
chr10	104024200	104025000
chr10	104027800	104029600
chr10	104031400	104031800
chr10	104042800	104044000
chr10	104047000	104047800
chr10	104070400	104071000
chr10	104072800	104073400
chr10	104074800	104075800
chr10	104084600	104085400
chr10	104107200	104107400
chr10	104141600	104145600
chr10	104156000	104166000
chr10	104167600	104168000
chr10	104182400	104186600
chr10	104211200	104213800
chr10	104238800	104240200
chr10	104242400	104244400
chr10	104250800	104254600
chr10	104264600	104267400
chr10	104268400	104269400
chr10	104271400	104272400
chr10	104272600	104272800
chr10	104282200	104284000
chr10	104291800	104292800
chr10	104293800	104296000
chr10	104296600	104297200
chr10	104304800	104307200
chr10	104318200	104319400
chr10	104322400	104324800
chr10	104355600	104356800
chr10	104357200	104357400
chr10	104372000	104374000
chr10	104374400	104378000
chr10	104379000	104381400
chr10	104384600	104386600
chr10	104387600	104388200
chr10	104389000	104395000
chr10	104407000	104422000
chr10	104436800	104439800
chr10	104475000	104475400
chr10	104475800	104478800
chr10	104488600	104489400
chr10	104505800	104509400
chr10	104510600	104513800
chr10	104514000	104519000
chr10	104520000	104521000
chr10	104522200	104523000
chr10	104523400	104544000
chr10	104544800	104549600
chr10	104550200	104555400
chr10	104557000	104567000
chr10	104568000	104568800
chr10	104569000	104576600
chr10	104578400	104579000
chr10	104628800	104630200
chr10	104687000	104688000
chr10	104800000	104800600
chr10	104801400	104802600
chr10	104813200	104814800
chr10	104828400	104830600
chr10	104840600	104841200
chr10	104885400	104886200
chr10	104893800	104894400
chr10	104894800	104895600
chr10	104935000	104936600
chr10	104937600	104940400
chr10	105142200	105142600
chr10	105153800	105154600
chr10	105155800	105156000
chr10	105157000	105159800
chr10	105184600	105185000
chr10	105200200	105200800
chr10	105201200	105211400
chr10	105212800	105213200
chr10	105214200	105215600
chr10	105219200	105219800
chr10	105372200	105373000
chr10	105376200	105379400
chr10	105379800	105384200
chr10	105384600	105387200
chr10	105387600	105389000
chr10	105389200	105389800
chr10	105391800	105392200
chr10	105394000	105399200
chr10	105399800	105401800
chr10	105404200	105411600
chr10	105412200	105414400
chr10	105417200	105422200
chr10	105422600	105432200
chr10	105435800	105436600
chr10	105637600	105639600
chr10	105670000	105674000
chr10	105675200	105676200
chr10	106017800	106018800
chr10	106019400	106020400
chr10	106021400	106022400
chr10	106026600	106027800
chr10	106069600	106096200
chr10	111619600	111620800
chr10	111625800	111626600
chr10	111643400	111644800
chr10	111651600	111652400
chr10	111653000	111656200
chr10	111658000	111660600
chr10	111662000	111663800
chr10	111669400	111670200
chr10	111845200	111848000
chr10	111849800	111850200
chr10	111860200	111864400
chr10	111870000	111871800
chr10	111972400	111976600
chr10	111977800	111980400
chr10	111988000	111988400
chr10	112043400	112044800
chr10	112060000	112062200
chr10	112167800	112168600
chr10	112188800	112192400
chr10	112264600	112266400
chr10	112269600	112270400
chr10	112271800	112272800
chr10	112273600	112274200
chr10	112351200	112352400
chr10	112501800	112502400
chr10	112545800	112546600
chr10	112565000	112565800
chr10	112638200	112641400
chr10	112655000	112657600
chr10	112661400	112663800
chr10	112696200	112697200
chr10	112704200	112707200
chr10	112735600	112736600
chr10	112737400	112741000
chr10	114137800	114144800
chr10	114148200	114149800
chr10	114188200	114190000
chr10	114205000	114205400
chr10	114208800	114209200
chr10	114223400	114224800
chr10	114295200	114295800
chr10	114301800	114302400
chr10	114527600	114528000
chr10	114558400	114559200
chr10	114593200	114594800
chr10	115450600	115451000
chr10	115465200	115465600
chr10	115466400	115469600
chr10	115470800	115473200
chr10	115473400	115477400
chr10	115928200	115928800
chr10	116057000	116058000
chr10	116060600	116061200
chr10	116243400	116244000
chr10	116249200	116250000
chr10	116251000	116253000
chr10	116254000	116254800
chr10	116255400	116256400
chr10	116264400	116266400
chr10	116266800	116270000
chr10	116271400	116272400
chr10	116273000	116284000
chr10	116589000	116590600
chr10	116700200	116701600
chr10	118579800	118580400
chr10	118593200	118596400
chr10	119409600	119410800
chr10	120093200	120094000
chr10	120432600	120433400
chr10	120472000	120473000
chr10	120506000	120508000
chr10	120508600	120510200
chr10	120791400	120791600
chr10	120808200	120810000
chr10	120820200	120822000
chr10	120873600	120874400
chr10	120889800	120894000
chr10	120895200	120895800
chr10	120898200	120899800
chr10	120923600	120924000
chr10	120925800	120926600
chr10	120934200	120937000
chr10	120976800	120978000
chr10	120981800	120983000
chr10	120988800	120990200
chr10	120992200	120993800
chr10	120995000	120995400
chr10	120995800	120996000
chr10	120996800	120997800
chr10	121000200	121002600
chr10	121009400	121016200
chr10	121023400	121029600
chr10	121035400	121035800
chr10	121037400	121044400
chr10	121047200	121051000
chr10	121052600	121054400
chr10	121056200	121058600
chr10	121058800	121059200
chr10	121067000	121071200
chr10	121071600	121072200
chr10	121073600	121089400
chr10	121089800	121091600
chr10	121091800	121097200
chr10	121098400	121099200
chr10	121100000	121110000
chr10	121112000	121113600
chr10	121115800	121129400
chr10	121130200	121146600
chr10	121149200	121162200
chr10	121163800	121167200
chr10	121168200	121171400
chr10	121171600	121176200
chr10	121176600	121177200
chr10	121177800	121178400
chr10	121179000	121179600
chr10	121181800	121189200
chr10	121190400	121190600
chr10	121195600	121196400
chr10	121198000	121199800
chr10	121200000	121212000
chr10	121212200	121217400
chr10	121217600	121221200
chr10	121261000	121266000
chr10	121269200	121270000
chr10	121273000	121280200
chr10	121283000	121284200
chr10	121284400	121285400
chr10	121285800	121287600
chr10	121294800	121299000
chr10	121344600	121346600
chr10	121413800	121415800
chr10	121416800	121417400
chr10	121417600	121420200
chr10	121425400	121426400
chr10	121426600	121429000
chr10	121432200	121432600
chr10	121439200	121441800
chr10	121453400	121457800
chr10	121465600	121477200
chr10	121479200	121480800
chr10	121489800	121490200
chr10	121490800	121494200
chr10	121495200	121497600
chr10	121498600	121509800
chr10	121510600	121515600
chr10	121516400	121520400
chr10	121521200	121526600
chr10	121527200	121529400
chr10	121532400	121533400
chr10	121534600	121535200
chr10	121536200	121537400
chr10	121538200	121539600
chr10	121540400	121543000
chr10	121544400	121551000
chr10	121560200	121562200
chr10	121564800	121569600
chr10	121570200	121572000
chr10	121573000	121576800
chr10	121577200	121578200
chr10	121601200	121601800
chr10	121608400	121609400
chr10	121626200	121626400
chr10	121627400	121629200
chr10	121653200	121657200
chr10	121657600	121658800
chr10	121659800	121660400
chr10	121679400	121680400
chr10	121681400	121682000
chr10	122588600	122590200
chr10	122592000	122592600
chr10	122600400	122601800
chr10	122612400	122615200
chr10	122620200	122621600
chr10	123500800	123501400
chr10	123731000	123733400
chr10	124138600	124139400
chr10	124140400	124141400
chr10	124148800	124150400
chr10	124161800	124162800
chr10	124166200	124167200
chr10	124187800	124188200
chr10	124606400	124608600
chr10	124615400	124616800
chr10	124618600	124619600
chr10	124708800	124709200
chr10	124758200	124760200
chr10	124770400	124771000
chr10	124915000	124918200
chr10	124919800	124920400
chr10	124930200	124931000
chr10	124934800	124935800
chr10	124961000	124965400
chr10	125003600	125004800
chr10	125149000	125149200
chr10	125149600	125150800
chr10	125155600	125156800
chr10	125157000	125157200
chr10	125755800	125768600
chr10	125770200	125772200
chr10	125773200	125774000
chr10	125775000	125775800
chr10	125776400	125779200
chr10	125779600	125780400
chr10	125783400	125800600
chr10	125801200	125822800
chr10	125823600	125825200
chr10	125826400	125850800
chr10	125859600	125865800
chr10	126091600	126092800
chr10	126152400	126159400
chr10	126160400	126168600
chr10	126170000	126171600
chr10	126182400	126185800
chr10	126186000	126186600
chr10	126196800	126197400
chr10	126199800	126201000
chr10	126204600	126204800
chr10	126209400	126212400
chr10	126213400	126216200
chr10	126237800	126251000
chr10	126253000	126268400
chr10	126276400	126288800
chr10	126295200	126406600
chr10	126409600	126428800
chr10	126616200	126617200
chr10	126618400	126619400
chr10	126623800	126625400
chr10	126631000	126632400
chr10	126635600	126637000
chr10	126638000	126638800
chr10	126640800	126641200
chr10	126643600	126644400
chr10	126644800	126645400
chr10	126645800	126646800
chr10	126655800	126656600
chr10	126656800	126660400
chr10	126664000	126665200
chr10	126665800	126667000
chr10	127409800	127410400
chr10	127447200	127447600
chr10	127476800	127478600
chr10	127480600	127481800
chr10	127483400	127485600
chr10	127486000	127488600
chr10	127492000	127492800
chr10	127508400	127509400
chr10	127513400	127515000
chr10	127528600	127529200
chr10	127534000	127534800
chr10	129846800	129861000
chr10	129862200	129862400
chr10	129863600	129868800
chr10	129875400	129876400
chr10	129878400	129879200
chr10	129884000	129885200
chr10	131266600	131266800
chr10	131268000	131268200
chr10	131268400	131276800
chr10	131304400	131306200
chr10	131308800	131316400
chr10	131318200	131322800
chr10	131323400	131324600
chr10	131325400	131327800
chr10	131328000	131334000
chr10	131334400	131335000
chr10	131340000	131340600
chr10	131343000	131343600
chr10	131344200	131347600
chr10	131348800	131352600
chr10	131354200	131355200
chr10	131363000	131365400
chr10	131366200	131368400
chr10	131378400	131380000
chr10	131387800	131388600
chr10	131391200	131391600
chr10	131399400	131400400
chr10	131407400	131408400
chr10	131411800	131413200
chr10	131413400	131415200
chr10	131424600	131425800
chr10	131451600	131452400
chr10	131452600	131453400
chr10	131453800	131454600
chr10	131472800	131475000
chr10	131478800	131479800
chr10	131488800	131489400
chr10	131490600	131491400
chr10	131501400	131503000
chr10	131503800	131504200
chr10	131505800	131506400
chr10	131508000	131508800
chr10	131537400	131540600
chr10	131540800	131541600
chr10	131542200	131543400
chr10	131553600	131554400
chr10	131555400	131556200
chr10	131557600	131558800
chr10	131559200	131560000
chr10	131562000	131563600
chr10	131564200	131566000
chr10	131569600	131570000
chr10	131572600	131573800
chr10	131864600	131866400
chr10	131888200	131890000
chr10	131902800	131904600
chr10	131940000	131942400
chr10	131943800	131945200
chr10	131951600	131955800
chr10	131956400	131956600
chr10	131958400	131959000
chr10	131967800	131968400
chr10	131968800	131970200
chr10	131971000	131974600
chr10	131975400	131976200
chr10	131984800	131985000
chr10	131986800	131987400
chr10	131987600	131990400
chr10	133727600	133728600
chr10	133729800	133737200
chr10	133739600	133747600
chr10	133748000	133749200
chr10	133750200	133752000
chr10	133756800	133757400
chr10	133758400	133759600
chr10	133760200	133761000
chr10	133762000	133762600
chr10	133770600	133771200
chr10	133773200	133775400
chr10	133782800	133784400
chr10	133784800	133790000
chr10	133790600	133793600
chr10	133794000	133794200
chr10	134036200	134037400
chr10	134042000	134042200
chr10	134042400	134044000
chr10	134047200	134048000
chr10	134104600	134104800
chr10	134105400	134106200
chr10	134110000	134112400
chr10	134133800	134134600
chr10	134139000	134143400
chr10	134147200	134147400
chr10	134149600	134150400
chr10	134150600	134151000
chr10	134160000	134162000
chr10	134162400	134163200
chr10	134163600	134165400
chr10	134166400	134169400
chr10	134174200	134176200
chr10	134176600	134178800
chr10	134211800	134231400
chr10	134241600	134244000
chr10	134348600	134349200
chr10	134353000	134359000
chr10	134369800	134374000
chr10	134375200	134379800
chr10	134388400	134395000
chr10	134396000	134398000
chr10	134398600	134401000
chr10	134402400	134405400
chr10	134411000	134411800
chr10	134416200	134431600
chr10	134437400	134448600
chr10	134451800	134452000
chr10	134453600	134460800
chr10	134463000	134471200
chr10	134472200	134473600
chr10	134476000	134476200
chr10	134476600	134479000
chr10	134482600	134485600
chr10	134487600	134488400
chr10	134489600	134493200
chr10	134495200	134503200
chr10	134504600	134505000
chr10	134509800	134511000
chr10	134511600	134514000
chr10	134515000	134515800
chr10	134516000	134517000
chr10	134520000	134526000
chr10	134526200	134531400
chr10	134534600	134535600
chr10	134535800	134537200
chr10	134540400	134551400
chr10	134552200	134553800
chr10	134555200	134556400
chr10	134557000	134561000
chr10	134562000	134565200
chr10	134567400	134569200
chr10	134570000	134570600
chr10	134572000	134578400
chr10	134578600	134579800
chr10	134581600	134582600
chr10	134583400	134584200
chr10	134588600	134589800
chr10	134591000	134591800
chr10	134592000	134593400
chr10	134595200	134595800
chr10	134596600	134597200
chr10	134597800	134598600
chr10	135076000	135088400
chr10	135091200	135097000
chr10	135097400	135098000
chr10	135098200	135098800
chr10	135101800	135103800
chr10	135106800	135109000
chr10	135111800	135112600
chr10	135112800	135113600
chr10	135115800	135121000
chr10	135122800	135124600
chr10	135125000	135125800
chr10	135127400	135128000
chr10	135165800	135170200
chr10	135173400	135177000
[truncated: 44,777 more rows]

## Sheet: E2 min3 merged
Dataset_EV 7. ChromHMM 12 state model minimum 3 merge E2
#chr	start	end
chr10	192400	195400
chr10	206600	206800
chr10	208400	209400
chr10	226400	233200
chr10	234200	239000
chr10	240000	241800
chr10	275000	305400
chr10	313400	340400
chr10	382600	383400
chr10	385000	391400
chr10	393200	440200
chr10	450200	471600
chr10	479200	488400
chr10	489400	490600
chr10	513600	522600
chr10	524400	526800
chr10	840400	845200
chr10	848200	849200
chr10	851200	867600
chr10	870600	892000
chr10	892800	896200
chr10	899200	902600
chr10	903400	936000
chr10	948200	967800
chr10	968600	970200
chr10	970800	972600
chr10	973400	974000
chr10	1021000	1024800
chr10	1026800	1027800
chr10	1029200	1032400
chr10	1036200	1036600
chr10	1037400	1071400
chr10	1079600	1086600
chr10	1097200	1101000
chr10	1104600	1111000
chr10	1116800	1182000
chr10	3112600	3127000
chr10	3128000	3153200
chr10	3153800	3214000
chr10	3701200	3703200
chr10	3759000	3761000
chr10	3814600	3821200
chr10	3824400	3825000
chr10	3981200	3982000
chr10	3983400	3987000
chr10	4032600	4035800
chr10	5494400	5499000
chr10	5679800	5684400
chr10	5694400	5695400
chr10	5763600	5821400
chr10	5822400	5844000
chr10	5844200	5844600
chr10	5916800	5928600
chr10	5928800	5929200
chr10	5933800	5936800
chr10	5938800	5948400
chr10	5948800	5987200
chr10	5987800	6011600
chr10	6052200	6056000
chr10	6056800	6072400
chr10	6076200	6077000
chr10	6135000	6135800
chr10	6136000	6162800
chr10	6207000	6213600
chr10	6214600	6215600
chr10	6216600	6217600
chr10	6218200	6218600
chr10	6219200	6219600
chr10	6220600	6221800
chr10	6232800	6233000
chr10	6235400	6235800
chr10	6236000	6236200
chr10	6253000	6290400
chr10	6296200	6300800
chr10	6319400	6322800
chr10	6347400	6347600
chr10	6374400	6377800
chr10	7202000	7224200
chr10	7230000	7232600
chr10	7237000	7250600
chr10	7251200	7260000
chr10	7261200	7273800
chr10	7274800	7279400
chr10	7282000	7285600
chr10	7287200	7287800
chr10	7288400	7296800
chr10	7303800	7306600
chr10	7309000	7311000
chr10	7311200	7326400
chr10	7332000	7332800
chr10	7350000	7352400
chr10	7368200	7375600
chr10	7380400	7382000
chr10	7383000	7383200
chr10	7389000	7389200
chr10	7390600	7416400
chr10	7416800	7420400
chr10	7421200	7429600
chr10	7441000	7441400
chr10	7441600	7445600
chr10	7790200	7825200
chr10	7825800	7827200
chr10	7832600	7834200
chr10	7835000	7835400
chr10	7836800	7852800
chr10	7862400	7885400
chr10	7889400	7896800
chr10	7897800	7898400
chr10	7900600	7910000
chr10	7922000	7932400
chr10	7932600	7933200
chr10	7934800	7942600
chr10	7943800	7953600
chr10	7953800	7955200
chr10	7957200	7957400
chr10	7959000	7961400
chr10	7974200	7985600
chr10	7987000	7993600
chr10	8000600	8013200
chr10	8014800	8033000
chr10	8038000	8060600
chr10	11162400	11164800
chr10	11222800	11225400
chr10	11226800	11228200
chr10	11230200	11230600
chr10	11231000	11232800
chr10	11234800	11237200
chr10	11238000	11239000
chr10	11240200	11249600
chr10	11250400	11250600
chr10	11253400	11253800
chr10	11255600	11266600
chr10	11270800	11273600
chr10	11274400	11277400
chr10	11290600	11295200
chr10	11295400	11296600
chr10	11296800	11297000
chr10	11298400	11298600
chr10	11298800	11299200
chr10	11300000	11300400
chr10	11301000	11310800
chr10	11311600	11314800
chr10	11315400	11327800
chr10	11328600	11376800
chr10	11378400	11379400
chr10	11381200	11383000
chr10	11494800	11496000
chr10	11498400	11501600
chr10	11502400	11510000
chr10	11510200	11513200
chr10	11514200	11519200
chr10	11520200	11525200
chr10	11527800	11543800
chr10	11546200	11553000
chr10	11554200	11557000
chr10	11559800	11564400
chr10	11565600	11566000
chr10	11566400	11569400
chr10	11609400	11609600
chr10	11610400	11611400
chr10	11624600	11625400
chr10	11627200	11628400
chr10	11768600	11771600
chr10	11772400	11773400
chr10	11793200	11811400
chr10	11959800	11974200
chr10	11975800	11987600
chr10	11988600	11990800
chr10	11992400	12012800
chr10	12016600	12028200
chr10	12029200	12035400
chr10	12037200	12057600
chr10	12058600	12059000
chr10	12065600	12081000
chr10	12121600	12154200
chr10	12155200	12163800
chr10	12166600	12167400
chr10	12174000	12235600
chr10	12240200	12256400
chr10	12258600	12283400
chr10	12286800	12293800
chr10	12394400	12395200
chr10	12396000	12398000
chr10	12403200	12406200
chr10	12409200	12418800
chr10	12429600	12430600
chr10	12433400	12434400
chr10	12435200	12455400
chr10	12457800	12460400
chr10	12461400	12461600
chr10	12462000	12462600
chr10	12464800	12465600
chr10	12468600	12469000
chr10	12469800	12477000
chr10	12478400	12486800
chr10	12487800	12488400
chr10	12491800	12497400
chr10	12498600	12502600
chr10	12503600	12504400
chr10	12506400	12506600
chr10	12506800	12508800
chr10	12512600	12523800
chr10	12524200	12524400
chr10	12524600	12526000
chr10	12527800	12528000
chr10	12528400	12537000
chr10	12537800	12550800
chr10	12551600	12556200
chr10	12567800	12582200
chr10	12583400	12601400
chr10	12602200	12603600
chr10	12604000	12605000
chr10	12607000	12607800
chr10	12611800	12647000
chr10	12649000	12658800
chr10	12664400	12667600
chr10	12669800	12687800
chr10	12688800	12724200
chr10	12725200	12735800
chr10	12737200	12747800
chr10	12753400	12759400
chr10	12760000	12779600
chr10	12780600	12782000
chr10	12785600	12785800
chr10	12786200	12817000
chr10	12818200	12878800
chr10	13145000	13145600
chr10	13146000	13149400
chr10	13150600	13156600
chr10	13157800	13187200
chr10	13318200	13339000
chr10	13346600	13349200
chr10	13358800	13381800
chr10	13384000	13387400
chr10	13631600	13639400
chr10	13640400	13702000
chr10	13702800	13717200
chr10	13726400	13728600
chr10	13729200	13730000
chr10	13732200	13744000
chr10	13773800	13776600
chr10	13779200	13783600
chr10	13787000	13788600
chr10	14017000	14018400
chr10	14547000	14548600
chr10	14551200	14555600
chr10	14558200	14575200
chr10	14575800	14585000
chr10	14586400	14589800
chr10	14591200	14594800
chr10	14607200	14609800
chr10	14610800	14611400
chr10	14612800	14613200
chr10	14616400	14617000
chr10	14617800	14620600
chr10	14631400	14637600
chr10	14638200	14640600
chr10	14641800	14643200
chr10	14643600	14643800
chr10	14644000	14644200
chr10	14738800	14743000
chr10	14756400	14757200
chr10	14757600	14760200
chr10	14829800	14832600
chr10	14874200	14877200
chr10	14882800	14890000
chr10	14891000	14898800
chr10	14899800	14906600
chr10	14908200	14914200
chr10	14937400	14941800
chr10	14947200	14947400
chr10	14947600	14968800
chr10	14969600	14984400
chr10	14984800	14992400
chr10	15141200	15182600
chr10	15194000	15205200
chr10	15817600	15844800
chr10	15845600	15852800
chr10	15854000	15879000
chr10	15882400	15886000
chr10	15888000	15897000
chr10	16481400	16482200
chr10	16483400	16495200
chr10	16496400	16500800
chr10	16501800	16503000
chr10	16504000	16513200
chr10	16517000	16554400
chr10	16630000	16655600
chr10	16657200	16658000
chr10	16658600	16684400
chr10	16708400	16745200
chr10	16755600	16758600
chr10	16759800	16779200
chr10	16780200	16781800
chr10	16783400	16813800
chr10	16814000	16817800
chr10	16822200	16841400
chr10	16846200	16857400
chr10	16863200	16863800
chr10	16865400	16867400
chr10	16912400	16920200
chr10	16939600	16943400
chr10	16954400	16958600
chr10	16963600	16966400
chr10	16967800	16968600
chr10	16972600	16977000
chr10	16988600	16991400
chr10	17013800	17020400
chr10	17022600	17028800
chr10	17049600	17055400
chr10	17077600	17081800
chr10	17118200	17123400
chr10	17124000	17128600
chr10	17141600	17149800
chr10	17150200	17153000
chr10	17155000	17168600
chr10	17192400	17195800
chr10	17233000	17235200
chr10	17265600	17267600
chr10	17273400	17282000
chr10	17632600	17636800
chr10	17641200	17645200
chr10	17691600	17692800
chr10	17695000	17695600
chr10	17701000	17701400
chr10	17702200	17702800
chr10	17727600	17734000
chr10	17734800	17740000
chr10	17740800	17741800
chr10	17743600	17757600
chr10	18264600	18265000
chr10	18451800	18454000
chr10	18454600	18457200
chr10	18472600	18474200
chr10	18475400	18478000
chr10	18532200	18536200
chr10	18728600	18734400
chr10	18751200	18756000
chr10	18764200	18764800
chr10	18766200	18766800
chr10	18767800	18768000
chr10	18778400	18782200
chr10	18785800	18793800
chr10	18795400	18797000
chr10	18798400	18805200
chr10	18807200	18812400
chr10	18815000	18821600
chr10	18823200	18832000
chr10	18833000	18856600
chr10	18858400	18859000
chr10	18859800	18902800
chr10	18909400	18914600
chr10	18929400	18931000
chr10	18932000	18937200
chr10	18951600	18953400
chr10	18954600	18955000
chr10	18955200	18966200
chr10	21825400	21859800
chr10	21860800	21867200
chr10	21868000	21869800
chr10	21871200	21883400
chr10	21886200	21888800
chr10	21890000	21890600
chr10	21891600	21893000
chr10	21893400	21899400
chr10	21900600	21904400
chr10	21906800	21908000
chr10	21909400	21920800
chr10	21922000	21936200
chr10	21937600	21946400
chr10	21947600	21949800
chr10	21951000	21955600
chr10	21959400	21963000
chr10	21969000	21974600
chr10	21975600	21978400
chr10	21980000	21991600
chr10	21992800	21999000
chr10	22000600	22009400
chr10	22011400	22057400
chr10	22066400	22069000
chr10	22073200	22079000
chr10	22086400	22089600
chr10	22090200	22092600
chr10	22101800	22105600
chr10	22118000	22126600
chr10	22148800	22155000
chr10	22158400	22172800
chr10	22174000	22177800
chr10	22178600	22180800
chr10	22182200	22190800
chr10	22618200	22619200
chr10	22821400	22846200
chr10	22847400	22874800
chr10	22875800	22882600
chr10	22883400	22885800
chr10	22886600	22887200
chr10	22891400	22893000
chr10	22898000	22898200
chr10	22909600	22912800
chr10	22929400	22932800
chr10	22933600	22934800
chr10	22945600	22946200
chr10	22963800	22967400
chr10	22975800	22977000
chr10	22977400	22978200
chr10	22980600	22982400
chr10	22988200	22988600
chr10	22991800	22992400
chr10	23392600	23411200
chr10	23416400	23420800
chr10	23733400	23733600
chr10	23735000	23735800
chr10	24873400	24894600
chr10	24900000	24906000
chr10	24919400	24921000
chr10	24952200	24957600
chr10	24982000	24986200
chr10	25180200	25182000
chr10	25203400	25204200
chr10	25206400	25207800
chr10	25209200	25209600
chr10	26334400	26335400
chr10	26482200	26484800
chr10	26731400	26732800
chr10	26741000	26741800
chr10	26751000	26751600
chr10	26754800	26757400
chr10	26758800	26759400
chr10	26760400	26761800
chr10	26765200	26766200
chr10	26777200	26828200
chr10	26831000	26862400
chr10	26868200	26886600
chr10	26988000	26992200
chr10	26994200	27014800
chr10	27020400	27025200
chr10	27033200	27036400
chr10	27049200	27059400
chr10	27073400	27075000
chr10	27075200	27077600
chr10	27078600	27078800
chr10	27096200	27098600
chr10	27105600	27108400
chr10	27109400	27112200
chr10	27120800	27121600
chr10	27122000	27126400
chr10	27127000	27128400
chr10	27247200	27259000
chr10	27265600	27274600
chr10	27281400	27294000
chr10	27308000	27312400
chr10	27315800	27316400
chr10	27317000	27324600
chr10	27325600	27326000
chr10	27326800	27333000
chr10	27334000	27338400
chr10	27345600	27353400
chr10	27353800	27374800
chr10	27375800	27386400
chr10	27393800	27413400
chr10	27413800	27426600
chr10	27428200	27440600
chr10	27447000	27467200
chr10	27468200	27518400
chr10	27519400	27525800
chr10	27534000	27541000
chr10	27798000	27807000
chr10	27822600	27828000
chr10	27829200	27832800
chr10	28345000	28348400
chr10	28358200	28358600
chr10	28359600	28367400
chr10	28370800	28380000
chr10	28415600	28420600
chr10	28485600	28488800
chr10	28496200	28505200
chr10	28521200	28524600
chr10	28525600	28526000
chr10	28809400	28819600
chr10	28824200	28830600
chr10	28832800	28841400
chr10	28842800	28846200
chr10	28847600	28847800
chr10	28848200	28852800
chr10	28853400	28854400
chr10	28854600	28857800
chr10	28858000	28858200
chr10	28858800	28863000
chr10	28863800	28864400
chr10	28864600	28864800
chr10	28865400	28871600
chr10	28872600	28895400
chr10	28896600	28909800
chr10	29709400	29711600
chr10	29747200	29748000
chr10	30596400	30635800
chr10	30636000	30636400
chr10	30725600	30726000
chr10	30727000	30743600
chr10	30746400	30754400
chr10	31132000	31140000
chr10	31151400	31154000
chr10	31162400	31165800
chr10	31189200	31194400
chr10	31208200	31216200
chr10	31217600	31231200
chr10	31266200	31270800
chr10	31280000	31284200
chr10	31299600	31308200
chr10	31492800	31496400
chr10	31649000	31658000
chr10	31707000	31708800
chr10	31710600	31711800
chr10	31749400	31758000
chr10	31788600	31817200
chr10	31983200	31986000
chr10	32028800	32029400
chr10	32030800	32035400
chr10	32091800	32097200
chr10	32100600	32107000
chr10	32111000	32112800
chr10	32113600	32116200
chr10	32122000	32124200
chr10	32126200	32126800
chr10	32127000	32128000
chr10	32132400	32139000
chr10	32146000	32150600
chr10	32189000	32200200
chr10	32239800	32240800
chr10	32242000	32242800
chr10	32245000	32245400
chr10	32246400	32246600
chr10	32261000	32265600
chr10	32298600	32330200
chr10	32330600	32337600
chr10	32506200	32513800
chr10	32554800	32562200
chr10	32564200	32583600
chr10	32583800	32595600
chr10	32643200	32643400
chr10	32643600	32646600
chr10	32646800	32648000
chr10	32649800	32650800
chr10	32652000	32652200
chr10	32659000	32663400
chr10	32740600	32744800
chr10	32754800	32760400
chr10	32763400	32771000
chr10	32776000	32779800
chr10	32788600	32791600
chr10	32793200	32799200
chr10	32812200	32818200
chr10	32822800	32827600
chr10	32829200	32831400
chr10	32834000	32838600
chr10	32842200	32846000
chr10	32880600	32881800
chr10	32885200	32888000
chr10	32889800	32896200
chr10	32901800	32905800
chr10	32912600	32915000
chr10	32933200	32942400
chr10	32943400	32943800
chr10	32947200	32947600
chr10	32967200	32977200
chr10	32978400	32982800
chr10	32984200	32988000
chr10	33033600	33038200
chr10	33075400	33076200
chr10	33078000	33079000
chr10	33087000	33091800
chr10	33144400	33146000
chr10	33184600	33188200
chr10	33190800	33205600
chr10	33207000	33219400
chr10	33220400	33226000
chr10	33345000	33348200
chr10	33358000	33363200
chr10	33364600	33365000
chr10	33365800	33370600
chr10	33377200	33380000
chr10	33435800	33436400
chr10	33474600	33479000
chr10	35284800	35289000
chr10	35291200	35295200
chr10	35296200	35374600
chr10	35429200	35434600
chr10	35601400	35616400
chr10	35616600	35623400
chr10	35635200	35637800
chr10	35674000	35674800
chr10	35678200	35681400
chr10	35683000	35684200
chr10	35686200	35686400
chr10	35692600	35692800
chr10	35705000	35705400
chr10	35709200	35709800
chr10	35711000	35715000
chr10	35715400	35715600
chr10	35718200	35718600
chr10	35722600	35729000
chr10	35730000	35730200
chr10	35731200	35732000
chr10	35734800	35735200
chr10	35742000	35742800
chr10	35772800	35775200
chr10	35775800	35780600
chr10	35782600	35783000
chr10	35789600	35795600
chr10	35796200	35798000
chr10	35798200	35798400
chr10	35798600	35807400
chr10	35808400	35810200
chr10	35811200	35811800
chr10	35815800	35829200
chr10	35830400	35842200
chr10	35843400	35853000
chr10	35854000	35859800
chr10	35860800	35868000
chr10	38089600	38094200
chr10	38114400	38139200
chr10	38140000	38143000
chr10	38236200	38250200
chr10	38250600	38250800
chr10	38252000	38262000
chr10	38301000	38328400
chr10	38330000	38337800
chr10	38338800	38339800
chr10	38341600	38355800
chr10	38360800	38361800
chr10	38385000	38396000
chr10	38400200	38407200
chr10	38652400	38657800
chr10	38659000	38661800
chr10	38735600	38740800
chr10	42856400	42858000
chr10	43015800	43021600
chr10	43033400	43041800
chr10	43076600	43092200
chr10	43093600	43094400
chr10	43095800	43102200
chr10	43104600	43132600
chr10	43139000	43147600
chr10	43279800	43329400
chr10	43652800	43653200
chr10	43654800	43655400
chr10	43656200	43662000
chr10	43663600	43685000
chr10	43687600	43688000
chr10	43688600	43696200
chr10	43879200	43879400
chr10	43879600	43882800
chr10	43883000	43891000
chr10	43938800	43943600
chr10	43964800	43978600
chr10	43998200	44002400
chr10	44050600	44068600
chr10	44096400	44098800
chr10	44103000	44113600
chr10	44136800	44142800
chr10	45446600	45453400
chr10	45472000	45472600
chr10	45479600	45482800
chr10	45483400	45488400
chr10	45489200	45490400
chr10	45498600	45502600
chr10	45726800	45727400
chr10	45781600	45783400
chr10	45784200	45787400
chr10	45796200	45800000
chr10	45827400	45830800
chr10	45832000	45837800
chr10	45877400	45886000
chr10	45890800	45901600
chr10	45901800	45909800
chr10	45910800	45912800
chr10	45918800	45919800
chr10	45921600	45926400
chr10	45927600	45935000
chr10	45935800	45936400
chr10	45938400	45944200
chr10	45948400	45948800
chr10	45952200	45954200
chr10	45961400	45961800
chr10	45962800	45964000
chr10	45964200	45964800
chr10	45967200	45991400
chr10	46008800	46033000
chr10	46037200	46048200
chr10	46054400	46056200
chr10	46056600	46057400
chr10	46058400	46059600
chr10	46066600	46071600
chr10	46079200	46087000
chr10	46103400	46110800
chr10	46115000	46125200
chr10	46133000	46134000
chr10	46136200	46149000
chr10	46150800	46161000
chr10	46208000	46213200
chr10	46279400	46283600
chr10	47586600	47600400
chr10	47600600	47600800
chr10	47602000	47630200
chr10	47631200	47634800
chr10	48490000	48493600
chr10	48500000	48502400
chr10	49527400	49529400
chr10	49532200	49543200
chr10	49548200	49551000
chr10	49551800	49552000
chr10	49553800	49556000
chr10	49576200	49580400
chr10	49612000	49622200
chr10	49622800	49632200
chr10	49634000	49649000
chr10	49653000	49663200
chr10	49738000	49738200
chr10	49740200	49746600
chr10	49753200	49759400
chr10	49761800	49763000
chr10	49764400	49766000
chr10	49766200	49767000
chr10	49792400	49793000
chr10	49794400	49801200
chr10	49802600	49809200
chr10	49817200	49818800
chr10	49819800	49820200
chr10	49821000	49822400
chr10	49834600	49837400
chr10	49873200	49874000
chr10	49897000	49898400
chr10	49908800	49909400
chr10	49910200	49911600
chr10	49914200	49915000
chr10	49916000	49951600
chr10	49952200	49955600
chr10	49956000	49956600
chr10	49957200	49960200
chr10	49960400	49960800
chr10	49967000	50007800
chr10	50008800	50010800
chr10	50012000	50013000
chr10	50013400	50028200
chr10	50029400	50063000
chr10	50068000	50127800
chr10	50129800	50198600
chr10	50362000	50365600
chr10	50367800	50372200
chr10	50373400	50374800
chr10	50375800	50377600
chr10	50645000	50653400
chr10	50662200	50670400
chr10	50671600	50716000
chr10	50717400	50742800
chr10	50743800	50744800
chr10	51023000	51031000
chr10	51032000	51053600
chr10	51496400	51497000
chr10	51568600	51569800
chr10	51577400	51595800
chr10	52066400	52076600
chr10	52077000	52088200
chr10	52094200	52095200
chr10	52097800	52106000
chr10	52106400	52107000
chr10	52108200	52112200
chr10	52135800	52138200
chr10	52149200	52155400
chr10	52162600	52175600
chr10	52183000	52190000
chr10	52192200	52201000
chr10	52214000	52215200
chr10	52216200	52226400
chr10	52233400	52245600
chr10	52246000	52246600
chr10	52247400	52248600
chr10	52249200	52254600
chr10	52258200	52261600
chr10	52264000	52267000
chr10	52267600	52268800
chr10	52269200	52269600
chr10	52274200	52281000
chr10	52282400	52292000
chr10	52293600	52298200
chr10	52305800	52306600
chr10	52307400	52308400
chr10	52310800	52316800
chr10	52321000	52330600
chr10	52339600	52339800
chr10	52341600	52360000
chr10	52361200	52362600
chr10	52366000	52366200
chr10	52366400	52370800
chr10	52371800	52374400
chr10	52374800	52375600
chr10	52375800	52376000
chr10	52386400	52393800
chr10	59961200	59965400
chr10	59968000	59982400
chr10	59983400	59992200
chr10	59994000	59998200
chr10	60002000	60002400
chr10	60002600	60005400
chr10	60013400	60018000
chr10	60104000	60107000
chr10	60107200	60107400
chr10	60123800	60126200
chr10	60147200	60158000
chr10	61547000	61555200
chr10	61556200	61592600
chr10	61599400	61611600
chr10	61621000	61621200
chr10	61646800	61647800
chr10	61648600	61649400
chr10	61650400	61651200
chr10	61654800	61656200
chr10	61657600	61657800
chr10	61661200	61661600
chr10	61661800	61662600
chr10	61662800	61663200
chr10	61830800	61831200
chr10	61832600	61836200
chr10	61954800	61962600
chr10	62020400	62023800
chr10	63612600	63618800
chr10	63667200	63680800
chr10	63681000	63692800
chr10	63694600	63695800
chr10	63706000	63715200
chr10	63715400	63717400
chr10	63718400	63719000
chr10	63726000	63730400
chr10	63738800	63743600
chr10	63765400	63767800
chr10	63769800	63771200
chr10	63771800	63774400
chr10	63784600	63785000
chr10	63785200	63787800
chr10	63788200	63789000
chr10	63789400	63790400
chr10	63793600	63794400
chr10	63795200	63795600
chr10	63817000	63817800
chr10	63819800	63820600
chr10	63820800	63835000
chr10	63835600	63836200
chr10	63844600	63857600
chr10	64221000	64223600
chr10	64315800	64320800
chr10	64332800	64337000
chr10	64340400	64346200
chr10	64604000	64606600
chr10	64654200	64658000
chr10	64896800	64903200
chr10	64904000	64905200
chr10	64906200	64917600
chr10	64923000	64926200
chr10	64927600	64934200
chr10	64934800	64958000
chr10	64959000	64962600
chr10	64963600	64964200
chr10	64964600	64965200
chr10	64967600	64970200
chr10	64970600	64976400
chr10	64984000	64984600
chr10	65007200	65012400
chr10	65038200	65045400
chr10	65056000	65056800
chr10	65057800	65059200
chr10	65060400	65063200
chr10	65064600	65066200
chr10	65080800	65084000
chr10	65093000	65102400
chr10	65120600	65127400
chr10	65185200	65188400
chr10	65192600	65193800
chr10	65204600	65206000
chr10	65249200	65249400
chr10	65249600	65252400
chr10	65259200	65264200
chr10	65287200	65287800
chr10	65288200	65289800
chr10	65330400	65333000
chr10	65334400	65341400
chr10	65353000	65359600
chr10	65375600	65380400
chr10	69646600	69681000
chr10	69682600	69692800
chr10	69694200	69696400
chr10	69697000	69716400
chr10	69719600	69721400
chr10	69723000	69726200
chr10	69727800	69748600
chr10	69751600	69761200
chr10	69762400	69777600
chr10	69779000	69790600
chr10	69791400	69799000
chr10	69814600	69818800
chr10	69820000	69830400
chr10	70097200	70163800
chr10	70175400	70178800
chr10	70179800	70185200
chr10	70211800	70224800
chr10	70239400	70262600
chr10	70263800	70285400
chr10	70369800	70372600
chr10	70396400	70397000
chr10	70397600	70402800
chr10	70404000	70407200
chr10	70414000	70419000
chr10	70426800	70429600
chr10	70433800	70436200
chr10	70439400	70444400
chr10	70446000	70452000
chr10	70482200	70559600
chr10	70607800	70612000
chr10	70613000	70618400
chr10	70622800	70623600
chr10	70626400	70629800
chr10	70642400	70646600
chr10	70663200	70713400
chr10	70718400	70746400
chr10	70753400	70755400
chr10	70756000	70756600
chr10	70758000	70764200
chr10	70764400	70780400
chr10	70781600	70783800
chr10	70853400	70868400
chr10	70890800	70898400
chr10	70899400	70899600
chr10	70899800	70904000
chr10	70916000	70931600
chr10	70941600	70972400
chr10	71016200	71021200
chr10	71082400	71083000
chr10	71089400	71093000
chr10	71095800	71096400
chr10	71100000	71102400
chr10	71103200	71104000
chr10	71105800	71107800
chr10	71110400	71111400
chr10	71112800	71113400
chr10	71114200	71167000
chr10	71864000	71885600
chr10	71887200	71888600
chr10	71889600	71890600
chr10	71893200	71903000
chr10	71907400	71922000
chr10	71924000	71926800
chr10	71927800	71928000
chr10	71956600	71962200
chr10	71963200	71974000
chr10	71974600	71977200
chr10	71986000	71990600
chr10	72095600	72096200
chr10	72097800	72098800
chr10	72099800	72100800
chr10	72168600	72172000
chr10	72174400	72196800
chr10	72280800	72282200
chr10	72285200	72300000
chr10	72300400	72309400
chr10	72310400	72316600
chr10	72319800	72320800
chr10	72322400	72323600
chr10	72327200	72329600
chr10	72357600	72358000
chr10	72563800	72569000
chr10	72577000	72582600
chr10	72584000	72586200
chr10	72587200	72646800
chr10	73080800	73092600
chr10	73094000	73117600
chr10	73118800	73126600
chr10	73127400	73127600
chr10	73517800	73520000
chr10	73522800	73524200
chr10	73568400	73571600
chr10	73572600	73593800
chr10	73594600	73595400
chr10	73604200	73605000
chr10	73696000	73697000
chr10	73700600	73701200
chr10	73770200	73770800
chr10	73771800	73780400
chr10	73818600	73819200
chr10	73820200	73820800
chr10	73822000	73833200
chr10	73852000	73866800
chr10	73869800	73873200
chr10	73874600	73894600
chr10	73895800	73900200
chr10	73909600	73926200
chr10	73927200	73945000
chr10	73946200	73973600
chr10	73981200	73981600
chr10	73982000	73982600
chr10	73983600	73986600
chr10	73988800	73999600
chr10	74038000	74038200
chr10	74097400	74100600
chr10	74101000	74103800
chr10	74105400	74110800
chr10	74111400	74112800
chr10	74124800	74144400
chr10	74145200	74157200
chr10	74159000	74165200
chr10	74168800	74189200
chr10	74190400	74197000
chr10	74204200	74217400
chr10	74217600	74245400
chr10	74246200	74247600
chr10	74253200	74258600
chr10	74261400	74267600
chr10	74271600	74275000
chr10	74291200	74293400
chr10	74299600	74312600
chr10	74314200	74321800
chr10	74324000	74329800
chr10	74334600	74337000
chr10	74340200	74345000
chr10	74351600	74353400
chr10	74353600	74363600
chr10	74366000	74370000
chr10	74370200	74371200
chr10	74374200	74378000
chr10	74473800	74481400
chr10	74488200	74490800
chr10	74509800	74510400
chr10	74511200	74517800
chr10	74530800	74533800
chr10	74551800	74557200
chr10	74580400	74583800
chr10	74594400	74596800
chr10	74606000	74614000
chr10	74616600	74634600
chr10	74635600	74651000
chr10	74763000	74784800
chr10	74786600	74796400
chr10	74797800	74805000
chr10	74806600	74820400
chr10	74821600	74835800
chr10	74858400	74862800
chr10	74865200	74870200
chr10	74871200	74871600
chr10	74874400	74877000
chr10	74878200	74909400
chr10	74911000	74918600
chr10	74919600	74925200
chr10	74934400	74945800
chr10	74949800	74963800
chr10	74964600	74981000
chr10	74984600	75005400
chr10	75008600	75010200
chr10	75076600	75076800
chr10	75096400	75101400
chr10	75123000	75131200
chr10	75131800	75163600
chr10	75165800	75166200
chr10	75166800	75168000
chr10	75180400	75185400
chr10	75186400	75188400
chr10	75195800	75207400
chr10	75211400	75213800
chr10	75214800	75227400
chr10	75228800	75239200
chr10	75242400	75250000
chr10	75262400	75265400
chr10	75273800	75274200
chr10	75274400	75283600
chr10	75293400	75296200
chr10	75297200	75307200
chr10	75323200	75329000
chr10	75332800	75336000
chr10	75337600	75339000
chr10	75363200	75368600
chr10	75464400	75472600
chr10	75475200	75477000
chr10	75477800	75485000
chr10	75486000	75488200
chr10	75490800	75491200
chr10	75492200	75496200
chr10	75505000	75531400
chr10	75533800	75534200
chr10	75535400	75540400
chr10	75547000	75570400
chr10	75572600	75624400
chr10	75628600	75632600
chr10	75777200	75781000
chr10	75803200	75812400
chr10	75821800	75826200
chr10	75830200	75836400
chr10	75841800	75845800
chr10	75847400	75902600
chr10	75902800	75907800
chr10	75920800	75921600
chr10	75959000	75966400
chr10	75968400	75970800
chr10	75997000	75998800
chr10	75999600	76000000
chr10	76001200	76003600
chr10	76032000	76034400
chr10	76034600	76040000
chr10	76040200	76040400
chr10	76042600	76050000
chr10	76075200	76081400
chr10	76087600	76092200
chr10	76093800	76095200
chr10	76101000	76109200
chr10	76116400	76117400
chr10	76118600	76125200
chr10	76126400	76129200
chr10	76131200	76132200
chr10	76137200	76139200
chr10	76139400	76141000
chr10	76146600	76148400
chr10	76151800	76157600
chr10	76160200	76165600
chr10	76166800	76168000
chr10	76168600	76175000
chr10	76181000	76185600
chr10	76190200	76193200
chr10	76213000	76217600
chr10	76225800	76246200
chr10	76254400	76260600
chr10	76262800	76272400
chr10	76273000	76278200
chr10	76282000	76285800
chr10	76286800	76287800
chr10	76290400	76293400
chr10	76314400	76320000
chr10	76361600	76365400
chr10	76367800	76371200
chr10	76371400	76375800
chr10	76377400	76383200
chr10	76386000	76389200
chr10	76390800	76404600
chr10	76408000	76424200
chr10	76424400	76425400
chr10	76426600	76439800
chr10	76444000	76453400
chr10	76454000	76454400
chr10	76456200	76472200
chr10	76473200	76474000
chr10	76475400	76484000
chr10	76488000	76492200
chr10	76597600	76609800
chr10	76618000	76618800
chr10	76628600	76631200
chr10	76632600	76633600
chr10	76635800	76636600
chr10	76637800	76642800
chr10	76643400	76646200
chr10	76647200	76647800
chr10	76649600	76656000
chr10	76664200	76669400
chr10	76676600	76681800
chr10	76684200	76687200
chr10	76689800	76693800
chr10	76703600	76704400
chr10	76710000	76712800
chr10	76713800	76714800
chr10	76718600	76727000
chr10	76732000	76736200
chr10	76741200	76741800
chr10	76742400	76759600
chr10	76762200	76768400
chr10	76775400	76791400
chr10	76827200	76830000
chr10	76830800	76833200
chr10	76839200	76850400
chr10	76881600	76886800
chr10	76892400	76894400
chr10	76900000	76901600
chr10	76902200	76902600
chr10	76909800	76920000
chr10	76922000	76925800
chr10	76926600	76940600
chr10	76942000	76944000
chr10	76951600	76966000
chr10	76972200	76990000
chr10	76990600	76993000
chr10	77006400	77008000
chr10	79578000	79579800
chr10	79731000	79754200
chr10	79758200	79788200
chr10	79795000	79805200
chr10	79807800	79818600
chr10	80090000	80090800
chr10	80946600	80948800
chr10	80973000	80977600
chr10	81018200	81018800
chr10	81031800	81032000
chr10	81034000	81041800
chr10	81056800	81076200
chr10	81079000	81082200
chr10	81083600	81085200
chr10	81110000	81118600
chr10	81119200	81121000
chr10	81143800	81173000
chr10	81173600	81179200
chr10	81179600	81186400
chr10	81189000	81202600
chr10	81442600	81448200
chr10	81686000	81687800
chr10	81703800	81704200
chr10	81840400	81851600
chr10	81907600	81931400
chr10	81931600	81939400
chr10	81940400	81942600
chr10	81944000	81944200
chr10	81945000	81945600
chr10	81953400	81953800
chr10	81959200	81959400
chr10	82183200	82192200
chr10	82226200	82231000
chr10	82232200	82232600
chr10	82234000	82238600
chr10	82240600	82244800
chr10	82246200	82253200
chr10	82253800	82284400
chr10	85901200	85916800
chr10	86130800	86134600
chr10	86140200	86145400
chr10	86146200	86152000
chr10	86165600	86166000
chr10	86167000	86186400
chr10	86186600	86188400
chr10	86195000	86209600
chr10	86213600	86216000
chr10	86217600	86220000
chr10	86222000	86229800
chr10	86232000	86244600
chr10	86250400	86252400
chr10	86253000	86257200
chr10	86259600	86263000
chr10	86271800	86276200
chr10	88193600	88266000
chr10	88266400	88278800
chr10	88459000	88463400
chr10	88465600	88468600
chr10	88570400	88573600
chr10	88574600	88580000
chr10	88599000	88612400
chr10	88613400	88617600
chr10	88618800	88619000
chr10	88627200	88633200
chr10	88638400	88638600
chr10	88638800	88647800
chr10	88649800	88657600
chr10	88660400	88669200
chr10	88672400	88684000
chr10	88687200	88692600
chr10	88801200	88838200
chr10	88845200	88846600
chr10	88846800	88847800
chr10	88857000	88873000
chr10	89268600	89280600
chr10	89281600	89285600
chr10	89289600	89292400
chr10	89298000	89304400
chr10	89305400	89308200
chr10	89309400	89313600
chr10	89513600	89517800
chr10	89519200	89530800
chr10	89533000	89537000
chr10	89538400	89543200
chr10	89546200	89554400
chr10	89556200	89556400
chr10	89559200	89567200
chr10	89568200	89572800
chr10	89644600	89648400
chr10	89661400	89665600
chr10	89665800	89666200
chr10	89666600	89667800
chr10	89668800	89676600
chr10	89680200	89681400
chr10	89684200	89684800
chr10	89685000	89686000
chr10	89694200	89696600
chr10	89704400	89708600
chr10	89710000	89715600
chr10	89721000	89724800
chr10	89907200	89912200
chr10	89913000	89914800
chr10	89956800	89960200
chr10	89987400	89992800
chr10	90003600	90006600
chr10	90008000	90010400
chr10	90011600	90017400
chr10	90061400	90065000
chr10	90117400	90117600
chr10	90120200	90121600
chr10	90209000	90217800
chr10	90223000	90228600
chr10	90330800	90333000
chr10	90662800	90691200
chr10	90692800	90693600
chr10	90695600	90703800
chr10	90708400	90719600
chr10	90724000	90726800
chr10	90766800	90774600
chr10	90774800	90786200
chr10	90801000	90804200
chr10	90973600	90976000
chr10	90978200	91002400
chr10	91022000	91025200
chr10	91065400	91072000
chr10	91096800	91097000
chr10	91097200	91103600
chr10	91161200	91167800
chr10	91169000	91170000
chr10	91176800	91178400
chr10	91180000	91184000
chr10	91343400	91347000
chr10	91348000	91349400
chr10	91350600	91371800
chr10	91376400	91385000
chr10	91386200	91387000
chr10	91392400	91399800
chr10	91414400	91414800
chr10	91416400	91417400
chr10	91476600	91493000
chr10	91504000	91507600
chr10	91513400	91517600
chr10	91518400	91524400
chr10	91526000	91533400
chr10	91534600	91537000
chr10	91538200	91541600
chr10	91610200	91614400
chr10	91656800	91658200
chr10	91659000	91660000
chr10	91672600	91691000
chr10	91696000	91700200
chr10	91709400	91710600
chr10	91711800	91712400
chr10	91834000	91837600
chr10	91888600	91890000
chr10	92634000	92639600
chr10	92641600	92656600
chr10	92657800	92669600
chr10	92851600	92852200
chr10	92858400	92861800
chr10	92912200	92914000
chr10	92929000	92930000
chr10	92947000	92947800
chr10	92984400	92985800
chr10	92990400	92999000
chr10	93001000	93003800
chr10	93012200	93020200
chr10	93021800	93033400
chr10	93034400	93039000
chr10	93042400	93045800
chr10	93193000	93198800
chr10	93203200	93205800
chr10	93219600	93229200
chr10	93234600	93236800
chr10	93258000	93263000
chr10	93539000	93542600
chr10	93546200	93549000
chr10	93561200	93562800
chr10	93563600	93565800
chr10	93567000	93626000
chr10	93690800	93733000
chr10	93734200	93766000
chr10	93767000	93795600
chr10	93810400	93819000
chr10	93819400	93819800
chr10	93820400	93824600
chr10	93827800	93830400
chr10	93832200	93843800
chr10	93861400	93861600
chr10	93862600	93875000
chr10	93877800	93884600
chr10	93885600	93892000
chr10	93895600	93899800
chr10	93924800	93940600
chr10	93944000	93948400
chr10	93949800	93954800
chr10	93961200	93961400
chr10	93962800	93969600
chr10	93973800	93978600
chr10	93979600	93996600
chr10	94021000	94024000
chr10	94032600	94035200
chr10	94052800	94062800
chr10	94063600	94064600
chr10	94064800	94068400
chr10	94068600	94068800
chr10	94070000	94087600
chr10	94092400	94098600
chr10	94099000	94113200
chr10	94206800	94264200
chr10	94265200	94269800
chr10	94281200	94303000
chr10	94305000	94327200
chr10	94380400	94384400
chr10	94423800	94429600
chr10	94444400	94446400
chr10	94453600	94457000
chr10	94597000	94598800
chr10	94617600	94625800
chr10	94650600	94652600
chr10	94654000	94658600
chr10	94669800	94679000
chr10	94680200	94683600
chr10	94685000	94692600
chr10	94698600	94715000
chr10	94716200	94720600
chr10	94727400	94735000
chr10	94736800	94739600
chr10	94758600	94762800
chr10	94769200	94771200
chr10	94774000	94777800
chr10	94782800	94791000
chr10	94799200	94808000
chr10	94808800	94820200
chr10	94823000	94824000
chr10	95418400	95425800
chr10	95427000	95435800
chr10	95437000	95441000
chr10	95442200	95444800
chr10	95448000	95459400
chr10	95667600	95668800
chr10	96080200	96103400
chr10	96109000	96115400
chr10	96116400	96121200
chr10	96209400	96225400
chr10	96234400	96245000
chr10	96245200	96251600
chr10	96257800	96262400
chr10	96267400	96275800
chr10	96277000	96287200
chr10	96291800	96295000
chr10	96312400	96340200
chr10	96345200	96350400
chr10	96352800	96355200
chr10	96362200	96365800
chr10	96805200	96810400
chr10	96895200	96897600
chr10	96900600	96903200
chr10	96927400	96933000
chr10	96951600	96956200
chr10	96960400	96967400
chr10	96969000	96972800
chr10	96974200	96978400
chr10	96989600	96989800
chr10	96991200	97023400
chr10	97024200	97026000
chr10	97027600	97032800
chr10	97033000	97035800
chr10	97039000	97039400
chr10	97040600	97046400
chr10	97047200	97047800
chr10	97090400	97099000
chr10	97141600	97142400
chr10	97155400	97159000
chr10	97160000	97168200
chr10	97193000	97199600
chr10	97362200	97414200
chr10	97421200	97433600
chr10	97437400	97452200
chr10	97465600	97467200
chr10	97538400	97538800
chr10	97559000	97559200
chr10	97575600	97576600
chr10	97583600	97586600
chr10	97602200	97610800
chr10	97615800	97636800
chr10	97657000	97665400
chr10	97679000	97683200
chr10	97693000	97696800
chr10	97779200	97786400
chr10	97805800	97814000
chr10	97815000	97824200
chr10	97830200	97844600
chr10	97847000	97848200
chr10	97892400	97909600
chr10	97910600	97921800
chr10	97947600	97990200
chr10	97990800	97995000
chr10	97996600	97997600
chr10	97998600	98000000
chr10	98000200	98002800
chr10	98005400	98007800
chr10	98008200	98008600
chr10	98010000	98010800
chr10	98011000	98016600
chr10	98018200	98018600
chr10	98019600	98019800
chr10	98024600	98025800
chr10	98027000	98027200
chr10	98089000	98091400
chr10	98280400	98293600
chr10	98297200	98312400
chr10	98313200	98324200
chr10	98325600	98335000
chr10	98351200	98405000
chr10	98405400	98407200
chr10	98408200	98409800
chr10	98410600	98411600
chr10	98413000	98413800
chr10	98414600	98415600
chr10	98444600	98444800
chr10	98448200	98449200
chr10	98450000	98452400
chr10	98470200	98471000
chr10	98471600	98472200
chr10	98608800	98615800
chr10	98625200	98631800
chr10	98635800	98640400
chr10	98643800	98648800
chr10	98649200	98650200
chr10	98650400	98654200
chr10	98654400	98655800
chr10	98656200	98656400
chr10	98667800	98668800
chr10	98671000	98678200
chr10	98680600	98681000
chr10	98682000	98690200
chr10	98693200	98699800
chr10	98710800	98714400
chr10	98714600	98720800
chr10	98736600	98744200
chr10	98745800	98746200
chr10	98746800	98749000
chr10	98754000	98756600
chr10	98757400	98758000
chr10	98758200	98758800
chr10	98763000	98766600
chr10	98767600	98767800
chr10	98770000	98774800
chr10	98962200	98968000
chr10	98973200	99010800
chr10	99011800	99020400
chr10	99021000	99021200
chr10	99021400	99028600
chr10	99043800	99044400
chr10	99044600	99050400
chr10	99085400	99090800
chr10	99107000	99124200
chr10	99127000	99159000
chr10	99188600	99192200
chr10	99193200	99204200
chr10	99208400	99246400
chr10	99248800	99254600
chr10	99255400	99256200
chr10	99271600	99278600
chr10	99279200	99281600
chr10	99283600	99283800
chr10	99284400	99285000
chr10	99285600	99286400
chr10	99292400	99292800
chr10	99293000	99293600
chr10	99296000	99296200
chr10	99296600	99303200
chr10	99303600	99303800
chr10	99327600	99332200
chr10	99373600	99378600
chr10	99403200	99407800
chr10	99410000	99420200
chr10	99421200	99436400
chr10	99437800	99439000
chr10	99439800	99440400
chr10	99499000	99524000
chr10	99525400	99530000
chr10	99532600	99535200
chr10	99905000	99914400
chr10	99915800	99920600
chr10	99922400	99926800
chr10	99930000	99935400
chr10	99939200	99954800
chr10	99966600	99973400
chr10	99974600	99977200
chr10	99984400	99987000
chr10	99993200	100026800
chr10	100031200	100033400
chr10	100142200	100150000
chr10	100152000	100163600
chr10	100163800	100164600
chr10	100173200	100173800
chr10	100174000	100174400
chr10	100175400	100203800
chr10	101152800	101172800
chr10	101177600	101186200
chr10	101367000	101376600
chr10	101422400	101428000
chr10	101438400	101442800
chr10	101450400	101490600
chr10	101494200	101523400
chr10	101541400	101546000
chr10	101547600	101573400
chr10	101576000	101581200
chr10	101587600	101596600
chr10	101603200	101604800
chr10	101606600	101613000
chr10	101631400	101671200
chr10	101672200	101691800
chr10	101695200	101720600
chr10	101723600	101733200
chr10	101746200	101746800
chr10	101748600	101748800
chr10	101750600	101751400
chr10	101757400	101758400
chr10	101785800	101790000
chr10	101906000	101919000
chr10	101920400	101943600
chr10	101948800	101966400
chr10	101967200	101987000
chr10	101990200	102022600
chr10	102031800	102036000
chr10	102038600	102041400
chr10	102108400	102108600
chr10	102108800	102125000
chr10	102139200	102142200
chr10	102143200	102149600
chr10	102162400	102166800
chr10	102243200	102277400
chr10	102279200	102287800
chr10	102296800	102321600
chr10	102323400	102325400
chr10	102676400	102728200
chr10	102734000	102746400
chr10	102748400	102755800
chr10	102762400	102770800
chr10	102793200	102801000
chr10	103115800	103123400
chr10	103125000	103133200
chr10	103151800	103154600
chr10	103166000	103172600
chr10	103173600	103176000
chr10	103178400	103179800
chr10	103180600	103181000
chr10	103186600	103194600
chr10	103222200	103223200
chr10	103232200	103246200
chr10	103257200	103259800
chr10	103268400	103276000
chr10	103276800	103283000
chr10	103285200	103323600
chr10	103325200	103325800
chr10	103331200	103346600
chr10	103359400	103376600
chr10	103379200	103439000
chr10	103442800	103448800
chr10	103457600	103460800
chr10	103544000	103573600
chr10	103581600	103587200
chr10	103604400	103634000
chr10	103635800	103658200
chr10	103664600	103665000
chr10	103665200	103665600
chr10	103667200	103689400
chr10	103690200	103708600
chr10	103708800	103725800
chr10	103730400	103746200
chr10	103747000	103760800
chr10	103764200	103769600
chr10	103770000	103810600
chr10	103828000	103828400
chr10	103829400	103831800
chr10	103837800	103841200
chr10	103845400	103855200
chr10	103857800	103872600
chr10	103895600	103911000
chr10	103913600	103925000
chr10	103962200	103963000
chr10	103993400	103999200
chr10	104007200	104038200
chr10	104042200	104043200
chr10	104043800	104052400
chr10	104061800	104067800
chr10	104068800	104069000
chr10	104069800	104077400
chr10	104078600	104099800
chr10	104101200	104146600
chr10	104160000	104162600
chr10	104164000	104165400
chr10	104166200	104167400
chr10	104184000	104190600
chr10	104211800	104217200
chr10	104227800	104232000
chr10	104238400	104238800
chr10	104239000	104258600
chr10	104265400	104270600
chr10	104272200	104296800
chr10	104302400	104326400
chr10	104327000	104327800
chr10	104348800	104375000
chr10	104376200	104394800
chr10	104414000	104414200
chr10	104415200	104419600
chr10	104422200	104423000
chr10	104439200	104449600
chr10	104450600	104450800
chr10	104451400	104461200
chr10	104462800	104464400
chr10	104475400	104500200
chr10	104507200	104508200
chr10	104508600	104512200
chr10	104513600	104516800
chr10	104517600	104518000
chr10	104518600	104531600
chr10	104534200	104535600
chr10	104537200	104537400
chr10	104538200	104542600
chr10	104543400	104545000
chr10	104546000	104546800
chr10	104547400	104553600
chr10	104557200	104572000
chr10	104573000	104577800
chr10	104587200	104593000
chr10	104606600	104610600
chr10	104615800	104623800
chr10	104625200	104628800
chr10	104630200	104631800
chr10	104683000	104689200
chr10	104698200	104705400
chr10	104707400	104709600
chr10	104710200	104710400
chr10	104723000	104730600
chr10	104738200	104743400
chr10	104761400	104770600
chr10	104774400	104779000
chr10	104779200	104779400
chr10	104780000	104793600
chr10	104796600	104803600
chr10	104804400	104829000
chr10	104830400	104871800
chr10	104877000	104883600
chr10	104884800	104885400
chr10	104886200	104887800
chr10	104890600	104906600
chr10	104914800	104935400
chr10	104938800	104940000
chr10	105058200	105062600
chr10	105063600	105092800
chr10	105094400	105109200
chr10	105131400	105142800
chr10	105144000	105153800
chr10	105154000	105155000
chr10	105157400	105208800
chr10	105213200	105214200
chr10	105347800	105366200
chr10	105367600	105419000
chr10	105424400	105426400
chr10	105429400	105435800
chr10	105622000	105623400
chr10	105625800	105626600
chr10	105627200	105627400
chr10	105627600	105666400
chr10	105672600	105675400
chr10	105753400	105757400
chr10	105758600	105769200
chr10	105769600	105770600
chr10	105775000	105796600
chr10	105884600	105888200
chr10	106016600	106026800
chr10	106069200	106077200
chr10	106091800	106092600
chr10	111620200	111669800
chr10	111746600	111749000
chr10	111807000	111810600
chr10	111847600	111847800
chr10	111849800	111852800
chr10	111857800	111858200
chr10	111859200	111864200
chr10	111864400	111865600
chr10	111870000	111893400
chr10	111976200	111978200
chr10	111979000	111980400
chr10	111988000	111992600
chr10	111994800	111999200
chr10	112003600	112008400
chr10	112011600	112017600
chr10	112039600	112049800
chr10	112050800	112062800
chr10	112087400	112089400
chr10	112092600	112093000
chr10	112165200	112165600
chr10	112166400	112167400
chr10	112191400	112195200
chr10	112235800	112237400
chr10	112265400	112278000
chr10	112281400	112285800
chr10	112337600	112359600
chr10	112360800	112368000
chr10	112497200	112501800
chr10	112543600	112545600
chr10	112546800	112548600
chr10	112549400	112550200
chr10	112556800	112560000
chr10	112566200	112566400
chr10	112568400	112571400
chr10	112573400	112574000
chr10	112579200	112579800
chr10	112580400	112580800
chr10	112593000	112593200
chr10	112597600	112598400
chr10	112636400	112636600
chr10	112637000	112638600
chr10	112640400	112640800
chr10	112643800	112644800
chr10	112654000	112662800
chr10	112663800	112664400
chr10	112695000	112696200
chr10	112700600	112706600
chr10	112711000	112713200
chr10	112735000	112738200
chr10	112739600	112740000
chr10	112757800	112773000
chr10	113902000	113940600
chr10	114138400	114147600
chr10	114147800	114148200
chr10	114150000	114150200
chr10	114150800	114205200
chr10	114209200	114213600
chr10	114220800	114223400
chr10	114224200	114234800
chr10	114258600	114261000
chr10	114266200	114272600
chr10	114295800	114302800
chr10	114328200	114329600
chr10	114336000	114346200
chr10	114348400	114354000
chr10	114357000	114361000
chr10	114362800	114368000
chr10	114371600	114377000
chr10	114377600	114382000
chr10	114388800	114396600
chr10	114406400	114413400
chr10	114414400	114441200
chr10	114442400	114462600
chr10	114464600	114479600
chr10	114480000	114480200
chr10	114481200	114494600
chr10	114495400	114512600
chr10	114513600	114524000
chr10	114527000	114545200
chr10	114549200	114600200
chr10	115447000	115466600
chr10	115467400	115475600
chr10	115476800	115496000
chr10	115594000	115597000
chr10	115603800	115607200
chr10	115619600	115629800
chr10	115645200	115655600
chr10	115657200	115670200
chr10	115671800	115675600
chr10	115883600	115890400
chr10	115892200	115904400
chr10	115905200	115924200
chr10	115924800	115931200
chr10	116054400	116062400
chr10	116189000	116252000
chr10	116263600	116264400
chr10	116266000	116267000
chr10	116267800	116268600
chr10	116269400	116274800
chr10	116275400	116276600
chr10	116277600	116279400
chr10	116280200	116282200
chr10	116590600	116626200
chr10	116700000	116700200
chr10	116700600	116724600
chr10	116730200	116732000
chr10	116739200	116746400
chr10	116747400	116751000
chr10	116752000	116753000
chr10	116753200	116755600
chr10	118578000	118583000
chr10	118584000	118596000
chr10	118596400	118596600
chr10	119042600	119051000
chr10	119058400	119065600
chr10	119068000	119078000
chr10	119083200	119090800
chr10	119092000	119101000
chr10	119409200	119409600
chr10	119756400	119765600
chr10	119774400	119782000
chr10	119784000	119787600
chr10	119791000	119796000
chr10	120055600	120097000
chr10	120430600	120435400
chr10	120437800	120450800
chr10	120459200	120462400
chr10	120465800	120473800
chr10	120475400	120479200
chr10	120484200	120488400
chr10	120502000	120506000
chr10	120506800	120510200
chr10	120791400	120794400
chr10	120795400	120835800
chr10	120866400	120895800
chr10	120897600	120923600
chr10	120926400	120937000
chr10	120973200	120980600
chr10	120981600	120985200
chr10	120985400	120988800
chr10	120990000	120992400
chr10	120993800	120994200
chr10	120998200	120999000
chr10	120999800	121000000
chr10	121000400	121004400
chr10	121006200	121008000
chr10	121008400	121008600
chr10	121009000	121009200
chr10	121009400	121011400
chr10	121013600	121014800
chr10	121015400	121019600
chr10	121021600	121023400
chr10	121024400	121026800
chr10	121035800	121038600
chr10	121039800	121040200
chr10	121054400	121058600
chr10	121077400	121077600
chr10	121081200	121082800
chr10	121083200	121084400
chr10	121088800	121116600
chr10	121118800	121119200
chr10	121119400	121126800
chr10	121135800	121141000
chr10	121142000	121143400
chr10	121144400	121152600
chr10	121157000	121159200
chr10	121159800	121164000
chr10	121165600	121165800
chr10	121167400	121176000
chr10	121177200	121201000
chr10	121202800	121205000
chr10	121205600	121209000
chr10	121210000	121215000
chr10	121216200	121220400
chr10	121256000	121259000
chr10	121263400	121275400
chr10	121279200	121295400
chr10	121296400	121296800
chr10	121330600	121339800
chr10	121342000	121348200
chr10	121413400	121421000
chr10	121425400	121439800
chr10	121469600	121473400
chr10	121474400	121475000
chr10	121478600	121479400
chr10	121490200	121490800
chr10	121491000	121491400
chr10	121504200	121507400
chr10	121508200	121509600
chr10	121510800	121527200
chr10	121531400	121532400
chr10	121536400	121538200
chr10	121539000	121542800
chr10	121545600	121553400
chr10	121555800	121568200
chr10	121569000	121569200
chr10	121569400	121571200
chr10	121572000	121618000
chr10	121624800	121628000
chr10	121629000	121629200
chr10	121653800	121679200
chr10	121679800	121705200
chr10	122527800	122534800
chr10	122559400	122568800
chr10	122572600	122574600
chr10	122575400	122583000
chr10	122589400	122594800
chr10	122597000	122604400
chr10	122614600	122616000
chr10	122617400	122624800
chr10	122625600	122641400
chr10	122642600	122652600
chr10	122653800	122670600
chr10	123499800	123507200
chr10	123513400	123528200
chr10	123535200	123552000
chr10	123565400	123566000
chr10	123571000	123576200
chr10	123585200	123601600
chr10	123603000	123612200
chr10	123612600	123627200
chr10	123628200	123631000
chr10	123640800	123642800
chr10	123643400	123649200
chr10	123650400	123684000
chr10	123709800	123733400
chr10	124137600	124141200
chr10	124147200	124148600
chr10	124150400	124150600
chr10	124152000	124152200
chr10	124153600	124159000
chr10	124160000	124167200
chr10	124188200	124188600
chr10	124589600	124592000
chr10	124593200	124602600
chr10	124603600	124619800
chr10	124680800	124683600
[truncated: 47,106 more rows]

## Sheet: E3 min3 merged
Dataset_EV 7. ChromHMM 12 state model minimum 3 merge E3
#chr	start	end
chr10	841400	845200
chr10	1015800	1024000
chr10	1025000	1027800
chr10	3030400	3032400
chr10	3528600	3533000
chr10	4082400	4085800
chr10	4183400	4184800
chr10	6347600	6350200
chr10	6425400	6425600
chr10	6428600	6428800
chr10	6430200	6433400
chr10	7213800	7220200
chr10	7264400	7268200
chr10	7403800	7408200
chr10	7414000	7416400
chr10	11164800	11167400
chr10	11345000	11350000
chr10	11769600	11773400
chr10	12854600	12858200
chr10	13681000	13685400
chr10	14830000	14832000
chr10	16756200	16757200
chr10	16863200	16866800
chr10	18311600	18313600
chr10	18848200	18853200
chr10	22122000	22126000
chr10	22160000	22166200
chr10	22182200	22186600
chr10	23604800	23608000
chr10	27779000	27781400
chr10	29748600	29750400
chr10	31281600	31283600
chr10	31832600	31838800
chr10	31958400	31967200
chr10	32023200	32027600
chr10	32241600	32245400
chr10	32386800	32388200
chr10	32943400	32947400
chr10	32967200	32973200
chr10	32984400	32987400
chr10	33034400	33036400
chr10	33075400	33080200
chr10	33391800	33394200
chr10	35677600	35682600
chr10	35723800	35734600
chr10	35821000	35827400
chr10	38116000	38123000
chr10	38240600	38243600
chr10	38252200	38257200
chr10	38342000	38351200
chr10	38361800	38366800
chr10	38400600	38408200
chr10	43015600	43021600
chr10	43063800	43067600
chr10	43077600	43081000
chr10	43085600	43091400
chr10	43972200	43980600
chr10	44002000	44004600
chr10	44050200	44056000
chr10	44085800	44090000
chr10	44108800	44113600
chr10	44135600	44142400
chr10	45724400	45726800
chr10	46095400	46097400
chr10	49490800	49495800
chr10	49538600	49543000
chr10	49733000	49737800
chr10	50427800	50431800
chr10	50556000	50560800
chr10	50645600	50651200
chr10	50662200	50666000
chr10	50671800	50675200
chr10	52235400	52237800
chr10	64167000	64171600
chr10	64222800	64226800
chr10	64606200	64609600
chr10	69506400	69511200
chr10	69601000	69602200
chr10	70034400	70038600
chr10	70616400	70622800
chr10	71018600	71020800
chr10	72017800	72021800
chr10	72405000	72414200
chr10	73696000	73701200
chr10	73702400	73705000
chr10	73706000	73716800
chr10	74300200	74304200
chr10	75076800	75079200
chr10	76273600	76277400
chr10	76431000	76434600
chr10	76478200	76482400
chr10	76534600	76539800
chr10	76839200	76842600
chr10	77009800	77015800
chr10	80090800	80099000
chr10	81685800	81688200
chr10	81711000	81712800
chr10	81735200	81736600
chr10	82236000	82238600
chr10	82253400	82260000
chr10	86169600	86175800
chr10	89301400	89304200
chr10	90077600	90078800
chr10	90777600	90781400
chr10	91023400	91025000
chr10	91414400	91416600
chr10	91574800	91579800
chr10	91710400	91712400
chr10	91891000	91892000
chr10	91895400	91898000
chr10	92851800	92858600
chr10	96216400	96220000
chr10	97717800	97721200
chr10	97850400	97854000
chr10	97924800	97930200
chr10	97948000	97951000
chr10	99883200	99887400
chr10	101709800	101712800
chr10	102326600	102327200
chr10	102933000	102936800
chr10	103963200	103964400
chr10	104965200	104974000
chr10	104980800	104985800
chr10	105019400	105023200
chr10	105622800	105626400
chr10	111619600	111628200
chr10	112089400	112092600
chr10	112791600	112793800
chr10	114590000	114610000
chr10	114610800	114611400
chr10	114649400	114649600
chr10	114650600	114653400
chr10	115449600	115455400
chr10	116054400	116061000
chr10	121109000	121112600
chr10	122666200	122670600
chr10	123515000	123522200
chr10	124722800	124727600
chr10	124943000	124947400
chr10	124993400	124998400
chr10	125033800	125034000
chr10	125034400	125038400
chr10	125141000	125149000
chr10	125943200	125949800
chr10	125966000	125968600
chr10	129659400	129662800
chr10	131279000	131280400
chr10	131289800	131292800
chr10	131377400	131390000
chr10	131390800	131393800
chr10	131395000	131395400
chr10	131516400	131519200
chr10	131521000	131530200
chr10	131537800	131543800
chr10	131552200	131554400
chr10	131565600	131567600
chr10	132075400	132079400
chr10	134023600	134029200
chr10	134030000	134034400
chr10	134412600	134414200
chr10	134428600	134435000
chr10	134514000	134524000
chr10	134589000	134598800
chr10	135257200	135260800
chr10	135301800	135303600
chr10	135320000	135322200
chr11	386000	389000
chr11	1286400	1288200
chr11	2363800	2373600
chr11	2498400	2502000
chr11	2505800	2508400
chr11	2510200	2512600
chr11	2665800	2668000
chr11	2725800	2731400
chr11	2772000	2778000
chr11	2828800	2852400
chr11	2894400	2899000
chr11	3366200	3368200
chr11	3371600	3386400
chr11	3388000	3391000
chr11	4159400	4163200
chr11	6839000	6840400
chr11	7586000	7593400
chr11	10026800	10031600
chr11	10032800	10035000
chr11	10076600	10082600
chr11	10155800	10158200
chr11	10239600	10242200
chr11	10938000	10940600
chr11	10976200	10980200
chr11	17387200	17401600
chr11	18242000	18243400
chr11	26241800	26246400
chr11	28159000	28163600
chr11	31832600	31841400
chr11	33935400	33939800
chr11	33952600	33958200
chr11	34615400	34619400
chr11	34733600	34736000
chr11	34819000	34820200
chr11	34918000	34928200
chr11	35790800	35794800
chr11	36292200	36296600
chr11	43487600	43490400
chr11	43803800	43807200
chr11	44209400	44211800
chr11	44269000	44272600
chr11	44384000	44388000
chr11	44398200	44401400
chr11	44723200	44726600
chr11	44728200	44731600
chr11	44779000	44784600
chr11	44866000	44873600
chr11	45059400	45061600
chr11	45085600	45089000
chr11	48174400	48179200
chr11	57061000	57072000
chr11	58412000	58415400
chr11	58473800	58475800
chr11	58506600	58511000
chr11	58679600	58689600
chr11	58880800	58887000
chr11	58897600	58901200
chr11	58945600	58948200
chr11	59935400	59938800
chr11	60019800	60023800
chr11	60126400	60129400
chr11	60445200	60447000
chr11	61578000	61582200
chr11	61765800	61770200
chr11	66743600	66747600
chr11	68195200	68198600
chr11	68484000	68485200
chr11	68630000	68633000
chr11	68690800	68695000
chr11	68912800	68917400
chr11	70278600	70282200
chr11	70282400	70284400
chr11	71216600	71218600
chr11	71834200	71842200
chr11	71919400	71921800
chr11	71950600	71951200
chr11	71951400	71962600
chr11	72217000	72222600
chr11	72377200	72380000
chr11	72719200	72722800
chr11	72735400	72740800
chr11	74249800	74258000
chr11	74369800	74372800
chr11	74387800	74404400
chr11	74536800	74539400
chr11	74569600	74588000
chr11	74605400	74608200
chr11	74727000	74733000
chr11	75757400	75761200
chr11	75958800	75964200
chr11	76064600	76067400
chr11	76682400	76685800
chr11	76688200	76691200
chr11	77441600	77444800
chr11	77564400	77568000
chr11	77981800	77986200
chr11	78094800	78097800
chr11	83568600	83572000
chr11	83709600	83710800
chr11	84656200	84658200
chr11	84882200	84883800
chr11	85170000	85171600
chr11	85247200	85248600
chr11	85492800	85495000
chr11	85653800	85658600
chr11	87993800	87994000
chr11	87994200	87994400
chr11	87995200	87998000
chr11	88124200	88126200
chr11	93504400	93507600
chr11	94347000	94348800
chr11	95676800	95683200
chr11	100491400	100496000
chr11	100619000	100624200
chr11	102439200	102440000
chr11	103164600	103167000
chr11	103594200	103599200
chr11	103699600	103704600
chr11	108072200	108078600
chr11	110391800	110394400
chr11	110469000	110471600
chr11	110655200	110657600
chr11	110709200	110709400
chr11	110905800	110911000
chr11	113225200	113229800
chr11	113573200	113580000
chr11	117264800	117270000
chr11	117275000	117279400
chr11	117610000	117620400
chr11	117722600	117725600
chr11	117887200	117890200
chr11	117955600	117960800
chr11	118061600	118065000
chr11	118546000	118549000
chr11	120576600	120579600
chr11	120991600	120992400
chr11	121096000	121098800
chr11	122689200	122691600
chr11	122691800	122692000
chr11	123594400	123601400
chr11	124554200	124555800
chr11	124567200	124569400
chr11	124576800	124579200
chr11	124849000	124854800
chr11	124900000	124904400
chr11	125420800	125426600
chr11	126051000	126053000
chr11	126065400	126068800
chr11	128184000	128186000
chr11	130209400	130211000
chr12	640000	645400
chr12	1658800	1662000
chr12	1822000	1825200
chr12	1962600	1968000
chr12	3829800	3834600
chr12	3959600	3963000
chr12	6752000	6754600
chr12	7360200	7365600
chr12	8293600	8296800
chr12	9130400	9133600
chr12	9163400	9166800
chr12	9217600	9219200
chr12	9486600	9489200
chr12	9501200	9507200
chr12	10001600	10002800
chr12	10126800	10129600
chr12	11005400	11012200
chr12	11296800	11298000
chr12	12800200	12801400
chr12	13123200	13129000
chr12	14252600	14256800
chr12	14277600	14282800
chr12	14295600	14299200
chr12	14383000	14386000
chr12	14410800	14418000
chr12	14421400	14422200
chr12	14422600	14430200
chr12	14432800	14435200
chr12	14437800	14453600
chr12	14484000	14495400
chr12	14503000	14506600
chr12	14529400	14535200
chr12	14672200	14675200
chr12	16165000	16169600
chr12	16173000	16175200
chr12	19734000	19738800
chr12	25134400	25137600
chr12	26408400	26412000
chr12	26678000	26682400
chr12	26927800	26933200
chr12	27323200	27326600
chr12	28442600	28445000
chr12	28519200	28525800
chr12	28551600	28554600
chr12	32058400	32062600
chr12	32075000	32076400
chr12	32093000	32098800
chr12	32126200	32127600
chr12	32128800	32135000
chr12	32195000	32195600
chr12	39950600	39953600
chr12	40063600	40067000
chr12	40271000	40275600
chr12	44370000	44372400
chr12	44373600	44374600
chr12	44401400	44405400
chr12	44513600	44516000
chr12	45569600	45573800
chr12	46088400	46091600
chr12	46416200	46420800
chr12	46438000	46445400
chr12	46477600	46482000
chr12	46484800	46488000
chr12	46674200	46679600
chr12	46716000	46721800
chr12	46924000	46926000
chr12	46962800	46964600
chr12	46993400	46999800
chr12	47030400	47033000
chr12	47041000	47043400
chr12	47062600	47065200
chr12	47076200	47080000
chr12	47091200	47092600
chr12	47121000	47129200
chr12	47256000	47260400
chr12	47443800	47447800
chr12	47907200	47912600
chr12	47996200	48001800
chr12	48004600	48009800
chr12	48595400	48600600
chr12	48997800	49001200
chr12	51226600	51229000
chr12	51304800	51313000
chr12	51329200	51333200
chr12	52335400	52338600
chr12	55323600	55326800
chr12	55405600	55408200
chr12	57197600	57205800
chr12	57293600	57299600
chr12	57301600	57305800
chr12	57341000	57353400
chr12	60004600	60008000
chr12	60060200	60062800
chr12	60071200	60073200
chr12	65164200	65171800
chr12	66732200	66737400
chr12	67862200	67863600
chr12	67880000	67886000
chr12	68063000	68068800
chr12	68233400	68235200
chr12	68460800	68463200
chr12	68475400	68480400
chr12	68525400	68529000
chr12	68982800	68985000
chr12	69373800	69380000
chr12	69624600	69627000
chr12	70157000	70163600
chr12	72245400	72246800
chr12	79896600	79899800
chr12	79963200	79969000
chr12	80231400	80236000
chr12	89484000	89486400
chr12	90107400	90110800
chr12	90178200	90182000
chr12	92197600	92201200
chr12	92236200	92238400
chr12	92363800	92365800
chr12	93090600	93092400
chr12	93116800	93121000
chr12	93346600	93348600
chr12	93628400	93634000
chr12	93646800	93651400
chr12	94145000	94150600
chr12	94253400	94259400
chr12	94270600	94273800
chr12	94713800	94717400
chr12	94742000	94746600
chr12	94817400	94819200
chr12	94891200	94896800
chr12	94939200	94943400
chr12	95000000	95003000
chr12	95306800	95308800
chr12	95847600	95847800
chr12	95849600	95853400
chr12	96480200	96487000
chr12	96569600	96571200
chr12	99132400	99135800
chr12	100472000	100475600
chr12	104761600	104766000
chr12	104920600	104923600
chr12	105173400	105176800
chr12	105217800	105222400
chr12	106612200	106613000
chr12	107436800	107438000
chr12	108208400	108213200
chr12	108217600	108222200
chr12	109313400	109318000
chr12	109610400	109612200
chr12	109688600	109694000
chr12	109706400	109709600
chr12	110193200	110193600
chr12	111234400	111242600
chr12	112595200	112601000
chr12	113446800	113451200
chr12	113689600	113691400
chr12	114243000	114251000
chr12	116925000	116926400
chr12	117056200	117063000
chr12	117082000	117084200
chr12	117086000	117087400
chr12	117234200	117239000
chr12	117311600	117314200
chr12	117451800	117454200
chr12	118027800	118030200
chr12	118131200	118132200
chr12	118265600	118268000
chr12	118849800	118852000
chr12	124256800	124260800
chr12	124426000	124428200
chr12	124529600	124535200
chr12	124806000	124811600
chr12	125060000	125065200
chr12	125131800	125137800
chr12	125141600	125152200
chr12	125175400	125178400
chr12	127246800	127252200
chr12	131260600	131273400
chr12	133465600	133470400
chr12	133493200	133499600
chr12	133682600	133689200
chr12	133690200	133705400
chr12	133709200	133737200
chr12	133746600	133750800
chr12	133758800	133773800
chr12	133777000	133781000
chr12	133790400	133799400
chr13	20158400	20167200
chr13	20177600	20180400
chr13	22061800	22064600
chr13	28223000	28225400
chr13	29107200	29110200
chr13	29116600	29119200
chr13	29664200	29667600
chr13	30286400	30290200
chr13	31430200	31434200
chr13	31860400	31862800
chr13	31882600	31895000
chr13	33431400	33439000
chr13	33511800	33515000
chr13	33708200	33708400
chr13	33710000	33712200
chr13	33805400	33808200
chr13	35562000	35566600
chr13	35829400	35831200
chr13	39870000	39871400
chr13	40875200	40883000
chr13	41023000	41024600
chr13	41445600	41457600
chr13	41721200	41727400
chr13	42497600	42501400
chr13	44424000	44429600
chr13	46028000	46033600
chr13	46803600	46806400
chr13	47051400	47057800
chr13	48490800	48493400
chr13	48640400	48642200
chr13	48644200	48647200
chr13	48789000	48791800
chr13	48892600	48896000
chr13	49123200	49127200
chr13	49737200	49739800
chr13	49789600	49794400
chr13	51239600	51242400
chr13	52321600	52323000
chr13	52455200	52459200
chr13	61071000	61075600
chr13	61085800	61088200
chr13	61125800	61128000
chr13	67681000	67682400
chr13	67799600	67802400
chr13	73287800	73291200
chr13	73520000	73521600
chr13	80133200	80136200
chr13	80996200	80999800
chr13	81407400	81413000
chr13	81595000	81596000
chr13	96321400	96324400
chr13	96465000	96466600
chr13	96685600	96687200
chr13	99523800	99526400
chr13	100105600	100107600
chr13	100415800	100421400
chr13	100422400	100423000
chr13	101027800	101034400
chr13	101055000	101059000
chr13	101060200	101066200
chr13	101108600	101112400
chr13	101340400	101344400
chr13	103320000	103325200
chr13	103646800	103649600
chr13	103743400	103746600
chr13	107231400	107231600
chr13	107233600	107235400
chr13	107236600	107238800
chr13	108846400	108848800
chr13	111390200	111393800
chr13	111395000	111397200
chr13	111433200	111436800
chr13	111444400	111449200
chr13	111581600	111591800
chr13	111962200	111966800
chr13	111967800	111969800
chr13	113556600	113562600
chr13	113579600	113584400
chr13	114950600	114952400
chr14	20738600	20742800
chr14	21036400	21040600
chr14	21172400	21174200
chr14	21219000	21222000
chr14	22795000	22800600
chr14	23097600	23101400
chr14	31433200	31437200
chr14	31797800	31802600
chr14	32087800	32093400
chr14	32169600	32177200
chr14	32220600	32223000
chr14	32381400	32383600
chr14	32441800	32445600
chr14	35501000	35504600
chr14	39522000	39526800
chr14	39964800	39967800
chr14	40005600	40008400
chr14	50006200	50010400
chr14	51153600	51156000
chr14	51160000	51162600
chr14	51167400	51168800
chr14	51688400	51690800
chr14	52252000	52254400
chr14	52928200	52929800
chr14	53604800	53607200
chr14	53666000	53668200
chr14	53707000	53714600
chr14	53739000	53748400
chr14	54925400	54927200
chr14	55777800	55781200
chr14	56085200	56088400
chr14	56166400	56169800
chr14	56777800	56782200
chr14	56838800	56841800
chr14	60424600	60425800
chr14	60664200	60667400
chr14	60785800	60788400
chr14	61423800	61427800
chr14	61574200	61577400
chr14	61578600	61583400
chr14	61839600	61846000
chr14	61891400	61893000
chr14	64060200	64062800
chr14	65859800	65864400
chr14	66270000	66276200
chr14	66519000	66522000
chr14	66662000	66668000
chr14	67062000	67064600
chr14	67193800	67200000
chr14	67267800	67274000
chr14	67280000	67282800
chr14	67406000	67409200
chr14	67410600	67412200
chr14	67413200	67416200
chr14	67637600	67640200
chr14	67916000	67918200
chr14	68190600	68194800
chr14	68564200	68571400
chr14	69070400	69074000
chr14	69084200	69087600
chr14	69304000	69306400
chr14	69390800	69394400
chr14	70797800	70802200
chr14	70810600	70814000
chr14	70864200	70866400
chr14	70900400	70914200
chr14	70953800	70961400
chr14	70988400	70989800
chr14	71026400	71031800
chr14	71337000	71339600
chr14	71408200	71414800
chr14	71614800	71622600
chr14	71653400	71655600
chr14	71665600	71668000
chr14	71671400	71678000
chr14	71683800	71684400
chr14	71712000	71714800
chr14	71721200	71726600
chr14	71735400	71737200
chr14	71770200	71774600
chr14	72213400	72218600
chr14	72893600	72899000
chr14	72951400	72960800
chr14	73103600	73111800
chr14	73213800	73216400
chr14	73336000	73339000
chr14	73674400	73676000
chr14	74744400	74746400
chr14	74747600	74748400
chr14	75167800	75170000
chr14	75812200	75818400
chr14	76070000	76077200
chr14	76611200	76614800
chr14	76703800	76705800
chr14	77732400	77735800
chr14	78338200	78345000
chr14	78353400	78356800
chr14	78391200	78411200
chr14	81144800	81149400
chr14	81288400	81291600
chr14	89247000	89249800
chr14	89347400	89351600
chr14	89570600	89572800
chr14	89584200	89587000
chr14	90208600	90213800
chr14	90221200	90223000
chr14	90337400	90343600
chr14	90476800	90481600
chr14	90700000	90700400
chr14	90701400	90704200
chr14	91404000	91408200
chr14	91904800	91907400
chr14	92003800	92008000
chr14	92271800	92274600
chr14	92654400	92658000
chr14	92675600	92682400
chr14	92708200	92713200
chr14	92931800	92934200
chr14	93088200	93097400
chr14	93439200	93452200
chr14	93807600	93808800
chr14	94579800	94593400
chr14	95630600	95634800
chr14	95651000	95654600
chr14	95845400	95854000
chr14	95856200	95857200
chr14	96089400	96093400
chr14	96093600	96093800
chr14	96094200	96106400
chr14	96107600	96109000
chr14	96214600	96218400
chr14	96267600	96272400
chr14	96273800	96278200
chr14	96294400	96299800
chr14	96476600	96478400
chr14	96743800	96746800
chr14	97370200	97385400
chr14	97386000	97390000
chr14	102205600	102209600
chr14	102582800	102584600
chr14	102705400	102713200
chr14	102863200	102866200
chr14	103452200	103457000
chr14	103635000	103637600
chr14	103667400	103673000
chr14	104077600	104078600
chr15	25207200	25207400
chr15	25217000	25225800
chr15	25226600	25232200
chr15	25265400	25271200
chr15	25272200	25280600
chr15	25290000	25348600
chr15	25349000	25360800
chr15	25362000	25364400
chr15	33335800	33337600
chr15	34340200	34342600
chr15	34446400	34450000
chr15	34452200	34455200
chr15	35522000	35525400
chr15	35777800	35780800
chr15	40305400	40308800
chr15	41422200	41424600
chr15	42322600	42325000
chr15	43298600	43302200
chr15	43649200	43659800
chr15	45165000	45170200
chr15	45391600	45392600
chr15	45398200	45402800
chr15	45531600	45534400
chr15	45535200	45539600
chr15	45540400	45545800
chr15	49523000	49525600
chr15	49845800	49851800
chr15	49906000	49907800
chr15	51246000	51249800
chr15	51257000	51265600
chr15	52831200	52833400
chr15	56521400	56526200
chr15	57100000	57102600
chr15	57871000	57876400
chr15	57877400	57877600
chr15	57879800	57884000
chr15	59895200	59896600
chr15	60296200	60297600
chr15	64312400	64313800
chr15	65856600	65859600
chr15	66973600	66977600
chr15	67213000	67217000
chr15	67224400	67231600
chr15	68107000	68108400
chr15	68109600	68113600
chr15	68121200	68124000
chr15	68161200	68163800
chr15	68165200	68166200
chr15	68200600	68202600
chr15	68209400	68211400
chr15	68337800	68339200
chr15	69514400	69516600
chr15	69775200	69779600
chr15	69842200	69847200
chr15	69979400	69983400
chr15	69997600	70003400
chr15	70164200	70168200
chr15	70217600	70223600
chr15	70294600	70298000
chr15	70801000	70802800
chr15	72110600	72119400
chr15	72222000	72225000
chr15	73448600	73451000
chr15	73473800	73475800
chr15	75367200	75370200
chr15	75431400	75431800
chr15	75432800	75433000
chr15	75434600	75439000
chr15	75482800	75484800
chr15	75641200	75643400
chr15	76550600	76563600
chr15	77527200	77529400
chr15	78815400	78817400
chr15	79332600	79339400
chr15	80164200	80168400
chr15	80168800	80171800
chr15	80209000	80214600
chr15	80478200	80480400
chr15	81030400	81033400
chr15	81336400	81341200
chr15	82206200	82213200
chr15	83741400	83744200
chr15	84644800	84647800
chr15	84858000	84859000
chr15	85163200	85166800
chr15	85506000	85512600
chr15	85714000	85717800
chr15	89113600	89117800
chr15	89229600	89235400
chr15	89317800	89320200
chr15	89608400	89612000
chr15	90921400	90924600
chr15	93230600	93234400
chr15	93490400	93494000
chr15	95024400	95029000
chr15	99253200	99257000
chr15	99366200	99369000
chr15	99370400	99376800
chr15	99502800	99506800
chr15	99730800	99733800
chr15	99906200	99910200
chr15	99930400	99931600
chr15	101398000	101402800
chr15	101702000	101708600
chr16	930800	937200
chr16	989400	993000
chr16	1847200	1850000
chr16	2901800	2904800
chr16	3236600	3240200
chr16	3270600	3280200
chr16	3338400	3343800
chr16	3344800	3347200
chr16	3357000	3377000
chr16	3404200	3408000
chr16	3408600	3411800
chr16	3413000	3435400
chr16	3436800	3441400
chr16	3453400	3469600
chr16	3480400	3482400
chr16	3488800	3492200
chr16	3492600	3492800
chr16	3964600	3968000
chr16	4637600	4639200
chr16	8781000	8784800
chr16	9107200	9109400
chr16	10386200	10387800
chr16	10435800	10439000
chr16	10449400	10451400
chr16	10498200	10505600
chr16	10507600	10510600
chr16	10511600	10514800
chr16	10533800	10542200
chr16	10576800	10581400
chr16	11117600	11123600
chr16	11298800	11304000
chr16	11309600	11314400
chr16	11524800	11528000
chr16	11531400	11537000
chr16	11571400	11579800
chr16	12309400	12311200
chr16	12681000	12686000
chr16	12692200	12698600
chr16	12750600	12756400
chr16	12822800	12831800
chr16	12834400	12835600
chr16	12836400	12839600
chr16	14362000	14363000
chr16	14434000	14440800
chr16	16063800	16067000
chr16	16071200	16077800
chr16	16208800	16214600
chr16	16217600	16219400
chr16	16250200	16259600
chr16	17403200	17409000
chr16	19208400	19216800
chr16	19235600	19239000
chr16	19243200	19254800
chr16	19274000	19282200
chr16	22345800	22347800
chr16	23720000	23722600
chr16	27133600	27136000
chr16	27140000	27145600
chr16	27172800	27177000
chr16	29960600	29963400
chr16	30108400	30110200
chr16	31332600	31337000
chr16	31751000	31758400
chr16	31759600	31767000
chr16	31768400	31770000
chr16	31901600	31906600
chr16	31917000	31921800
chr16	31923000	31932200
chr16	46397800	46398200
chr16	46398800	46399600
chr16	46402800	46406600
chr16	46408000	46409800
chr16	46424200	46425000
chr16	46426200	46426800
chr16	46811600	46813200
chr16	47370200	47373200
chr16	47403200	47406000
chr16	47566200	47568200
chr16	47579200	47581200
chr16	48343600	48347800
chr16	50562400	50565000
chr16	50567400	50570800
chr16	50576000	50578800
chr16	50704000	50710400
chr16	53217600	53222800
chr16	54126000	54132000
chr16	56413000	56416000
chr16	56728400	56732400
chr16	57248600	57252600
chr16	66449200	66452800
chr16	66634800	66636000
chr16	67180600	67185400
chr16	68496600	68498400
chr16	68583000	68611600
chr16	68611800	68617000
chr16	68623600	68627000
chr16	71477200	71489000
chr16	72206800	72212200
chr16	72352600	72357000
chr16	73033600	73036200
chr16	74758600	74762600
chr16	74763600	74764200
chr16	74939800	74952000
chr16	75198800	75211400
chr16	75314600	75319200
chr16	75635400	75637600
chr16	75743200	75747200
chr16	78440800	78448600
chr16	78651000	78665600
chr16	78944000	78945800
chr16	78951000	78951200
chr16	78951400	78958000
chr16	78978800	78984200
chr16	79209600	79213600
chr16	79220200	79224600
chr16	79247000	79249600
chr16	80986000	80989800
chr16	81379400	81382200
chr16	82040200	82044000
chr16	84563000	84564200
chr16	86052800	86057200
chr16	86058400	86065000
chr16	88129200	88133800
chr16	89214800	89217400
chr16	89293000	89295800
chr16	90119400	90124000
chr17	56600	59000
chr17	60200	60600
chr17	262800	266200
chr17	2923000	2928000
chr17	3245800	3247200
chr17	3926800	3930600
chr17	4987800	4999200
chr17	5078400	5080800
chr17	5082200	5091400
chr17	6440000	6443800
chr17	6666400	6674800
chr17	6675800	6685000
chr17	6969400	6975200
chr17	8712800	8715200
chr17	8829000	8831600
chr17	10669800	10675200
chr17	11867200	11873200
chr17	12711200	12714000
chr17	12760400	12764000
chr17	14070800	14074200
chr17	15339600	15343000
chr17	15357200	15364800
chr17	16017600	16020000
chr17	16442800	16445600
chr17	16455200	16459600
chr17	16461000	16463200
chr17	16509400	16513000
chr17	16522800	16524400
chr17	16524800	16533800
chr17	17322600	17330800
chr17	17556200	17558600
chr17	17560400	17563000
chr17	19698400	19701800
chr17	21379000	21383600
chr17	22251400	22251800
chr17	25821800	25834000
chr17	28232200	28234400
chr17	28280400	28283400
chr17	29848600	29852000
chr17	30753200	30759400
chr17	30996200	30999200
chr17	31058600	31060800
chr17	33648800	33651200
chr17	33809000	33811600
chr17	33827400	33829000
chr17	34334800	34341200
chr17	34439600	34442400
chr17	35438400	35439800
chr17	35621800	35623200
chr17	36350600	36351600
chr17	37201000	37204600
chr17	37725800	37728800
chr17	37749400	37751400
chr17	37978400	37983800
chr17	40930600	40934000
chr17	41401600	41402200
chr17	41422200	41429600
chr17	41457200	41459000
chr17	43806800	43810600
chr17	43989000	43991800
chr17	44866000	44868000
chr17	44918400	44926200
chr17	45300200	45302200
chr17	45313200	45316200
chr17	45344600	45348200
chr17	45843200	45850800
chr17	46796000	46798600
chr17	47252800	47255400
chr17	48090600	48094400
chr17	54963600	54968200
chr17	55226400	55231600
chr17	55460200	55467400
chr17	55877800	55880800
chr17	56211200	56215200
chr17	58509000	58511600
chr17	58566600	58572000
chr17	58630400	58633400
chr17	58634200	58639400
chr17	58886800	58891400
chr17	59470800	59473400
chr17	60735600	60738600
chr17	61438000	61440400
chr17	62145200	62148800
chr17	63954600	63956000
chr17	65552200	65553800
chr17	65623400	65625200
chr17	65653800	65655800
chr17	66323800	66327800
chr17	66329200	66332000
chr17	66390200	66393600
chr17	66728200	66731400
chr17	66740400	66742000
chr17	66872600	66878200
chr17	70634400	70638200
chr17	70638400	70639400
chr17	70705400	70705600
chr17	70706600	70709600
chr17	70784200	70801800
chr17	70807200	70811200
chr17	70817800	70827000
chr17	70834400	70837200
chr17	70869600	70877200
chr17	71480400	71484000
chr17	71649000	71653000
chr17	75162800	75166400
chr17	75168800	75172800
chr17	75505800	75507200
chr17	75699800	75701400
chr17	76301200	76304200
chr17	76945400	76951000
chr17	78206000	78211800
chr17	78275800	78278800
chr17	78984000	78987800
chr17	79613800	79614400
chr17	80652000	80655000
chr17	80691000	80692800
chr17	80698000	80699600
chr17	80897800	80910200
chr18	3240400	3242800
chr18	6132800	6138200
chr18	6322200	6324800
chr18	8833000	8845200
chr18	8928800	8931000
chr18	9049400	9051400
chr18	9290200	9294000
chr18	9455800	9459400
chr18	9864000	9867400
chr18	10287400	10292200
chr18	13141400	13145800
chr18	13763200	13767200
chr18	14105000	14108600
chr18	19364000	19368000
chr18	20787400	20789600
chr18	20847400	20847800
chr18	20851600	20855000
chr18	20856400	20858200
chr18	21220200	21222800
chr18	23924800	23925600
chr18	29553400	29555200
chr18	32825200	32827400
chr18	32832200	32834600
chr18	32881800	32892400
chr18	32931400	32933000
chr18	33182000	33183800
chr18	33410400	33415600
chr18	33452600	33456000
chr18	33617200	33619200
chr18	34671200	34674400
chr18	42053200	42061200
chr18	43282400	43285000
chr18	43286200	43292200
chr18	43421400	43423200
chr18	44447800	44452200
chr18	45089000	45090200
chr18	45091200	45093800
chr18	45182800	45186600
chr18	45432200	45433200
chr18	46196400	46199000
chr18	46427800	46432600
chr18	46564200	46569800
chr18	47304800	47307800
chr18	48106800	48110800
chr18	48270800	48271200
chr18	48272200	48272400
chr18	48274000	48281600
chr18	48292600	48294400
chr18	48502600	48506000
chr18	48752200	48757600
chr18	48817000	48818800
chr18	51664800	51669200
chr18	52834600	52838600
chr18	53505200	53509400
chr18	53582600	53585800
chr18	53699000	53704200
chr18	54079200	54082600
chr18	54130000	54133800
chr18	54513400	54516400
chr18	55478000	55484000
chr18	55490400	55492000
chr18	55544600	55547800
chr18	55555200	55558800
chr18	55971200	55974600
chr18	56310400	56314800
chr18	56534600	56535800
chr18	56605800	56609000
chr18	60354200	60359800
chr18	61660200	61668200
chr18	61669200	61669600
chr18	67607000	67612000
chr18	67640600	67645000
chr18	71615800	71619800
chr18	71630600	71634400
chr18	71654600	71658600
chr18	72232200	72233600
chr18	72783800	72789000
chr18	74854400	74857800
chr18	76825600	76827800
chr18	77329800	77336400
chr18	77488400	77495800
chr18	77518800	77519000
chr18	77660200	77665600
chr18	77693000	77698800
chr18	77759800	77765400
chr18	77767000	77773000
chr18	77782600	77782800
chr18	77783800	77790600
chr18	77808800	77813000
chr19	322600	331800
chr19	970600	972200
chr19	1053200	1061200
chr19	1780600	1784200
chr19	2481400	2485000
chr19	2826400	2839200
chr19	2849000	2856400
chr19	2856800	2860000
chr19	2915000	2919400
chr19	2929800	2938200
chr19	3781400	3783200
chr19	5060600	5064200
chr19	5095800	5100800
chr19	5157400	5159000
chr19	5206800	5212000
chr19	5253400	5258400
chr19	5533400	5536600
chr19	6186800	6194200
chr19	6285800	6294600
chr19	6451800	6456600
chr19	6977400	6978200
chr19	7075000	7090000
chr19	7091200	7093800
chr19	7125200	7127000
chr19	7169000	7171600
chr19	7875600	7877600
chr19	7922800	7927000
chr19	8307200	8309200
chr19	8913400	8940200
chr19	9266600	9275000
chr19	9394600	9401000
chr19	9402000	9417800
chr19	9423000	9430200
chr19	9435800	9456000
chr19	9458000	9478000
chr19	9483000	9484000
chr19	9485400	9509200
chr19	9514600	9536800
chr19	9553200	9559200
chr19	9569400	9576200
chr19	9618800	9631000
chr19	9631600	9647800
chr19	9652600	9666800
chr19	9669600	9689000
chr19	9704800	9708400
chr19	9715400	9724600
chr19	9761200	9766800
chr19	9780600	9782600
chr19	9818800	9823000
chr19	9833400	9840000
chr19	9860200	9863800
chr19	9865000	9866000
chr19	9866600	9876400
chr19	11177400	11178600
chr19	11331000	11334000
chr19	11345400	11351000
chr19	11593000	11593200
chr19	11714600	11720600
chr19	11727000	11732800
chr19	11830000	11835600
chr19	11880200	11883800
chr19	11885800	11895400
chr19	11897000	11897200
chr19	11914600	11920400
chr19	11941800	11946000
chr19	11969400	11982600
chr19	12012400	12017400
chr19	12050400	12066400
chr19	12086800	12092800
chr19	12122000	12130200
chr19	12131400	12131600
chr19	12136000	12139800
chr19	12152800	12158000
chr19	12181000	12195400
chr19	12242800	12245800
chr19	12291600	12306600
chr19	12317800	12320200
chr19	12321000	12321200
chr19	12354200	12362000
chr19	12381000	12390200
chr19	12428400	12431000
chr19	12459200	12465600
chr19	12487200	12494000
chr19	12559800	12563200
chr19	12572200	12573200
chr19	12574200	12578000
chr19	12627400	12644400
chr19	12690800	12693600
chr19	12737800	12740000
chr19	12858000	12860000
chr19	14819200	14838400
chr19	15213800	15216200
chr19	15275600	15278400
chr19	15962600	15964200
chr19	16105400	16108800
chr19	16331000	16334400
chr19	16495200	16500200
chr19	16790600	16793800
chr19	16986800	16996200
chr19	17131200	17137200
chr19	17168400	17170400
chr19	17773800	17777600
chr19	19788000	19798200
chr19	19811600	19833200
chr19	19934000	19939200
chr19	19940600	19943600
chr19	19951200	19958800
chr19	20000200	20004200
chr19	20033400	20040000
chr19	20041200	20043000
chr19	20044000	20046800
chr19	20054400	20061800
chr19	20099000	20102000
chr19	20111000	20112600
chr19	20116000	20121800
chr19	20208400	20214200
chr19	20217400	20225200
chr19	20226600	20230800
chr19	20232000	20242800
chr19	20301200	20310800
chr19	20473600	20481800
chr19	20652000	20666600
chr19	20695200	20701600
chr19	20714200	20720400
chr19	20721200	20724600
chr19	20726600	20747400
chr19	20749600	20754400
chr19	20793200	20799200
chr19	20816200	20822600
chr19	20823600	20828400
chr19	20830600	20836000
chr19	20839800	20843000
chr19	20966600	20973600
chr19	20977800	20984800
chr19	20987000	20990800
chr19	21002800	21003800
chr19	21052000	21056000
chr19	21057200	21064000
chr19	21078800	21097400
chr19	21145600	21146200
chr19	21224600	21233800
chr19	21237400	21241000
chr19	21362400	21367000
chr19	21481800	21486200
chr19	21549000	21552000
chr19	21561400	21566800
chr19	21593600	21597400
chr19	21599600	21605400
chr19	21619200	21623400
chr19	21698600	21711400
chr19	21711800	21712600
chr19	21716400	21720600
chr19	21724400	21728600
chr19	21736200	21742800
chr19	21909600	21910800
chr19	21916600	21920200
chr19	21990800	22003400
chr19	22159400	22162200
chr19	22262400	22266800
chr19	22270000	22272600
chr19	22829800	22833800
chr19	23274600	23281400
chr19	23403800	23412600
chr19	23416600	23417800
chr19	23418800	23427600
chr19	23514200	23519800
chr19	23522800	23536400
chr19	23537400	23540000
chr19	23544800	23552200
chr19	23553400	23554200
chr19	23565800	23568200
chr19	23643200	23647200
chr19	23724800	23728600
chr19	23730000	23736600
chr19	23751600	23755400
chr19	23835200	23850400
chr19	23926600	23930000
chr19	24002000	24006600
chr19	24046000	24049600
chr19	24051600	24054200
chr19	24079400	24081200
chr19	24083000	24083800
chr19	24084800	24090600
chr19	24115600	24116000
chr19	24299400	24306000
chr19	24307600	24310800
chr19	24313000	24323200
chr19	24335400	24341400
chr19	28224200	28238200
chr19	28257600	28269000
chr19	28334600	28344000
chr19	33193400	33195800
chr19	33330200	33334400
chr19	33379400	33385600
chr19	33520600	33522400
chr19	33971600	33977000
chr19	35112600	35116200
chr19	35123600	35128400
chr19	35166400	35167400
chr19	35172400	35177000
chr19	35234000	35241200
chr19	35242000	35248600
chr19	35250000	35262600
chr19	35290000	35301800
chr19	35304000	35308600
chr19	35378600	35383800
chr19	35432600	35435800
chr19	35446600	35453400
chr19	35458000	35460800
chr19	35920000	35925600
chr19	36067400	36068800
chr19	36721400	36728600
chr19	36729600	36732000
chr19	36733000	36738000
chr19	36743400	36750400
chr19	36828400	36839600
chr19	36882400	36887200
chr19	36936400	36949000
chr19	37003800	37010400
chr19	37011400	37015200
chr19	37024000	37024800
chr19	37025200	37036600
chr19	37037800	37061200
chr19	37099000	37102000
chr19	37107000	37153400
chr19	37196400	37219400
chr19	37220400	37229000
chr19	37229400	37261400
chr19	37266000	37278200
chr19	37280400	37283400
chr19	37287000	37287600
chr19	37289600	37302000
chr19	37303200	37328000
chr19	37347600	37358000
chr19	37358800	37361000
chr19	37362000	37371600
chr19	37374400	37400600
chr19	37433200	37442000
chr19	37445000	37447400
chr19	37457200	37458800
chr19	37477000	37489800
chr19	37498000	37508400
chr19	37521200	37524800
chr19	37527600	37529800
chr19	37544000	37551800
chr19	37576200	37584800
chr19	37585800	37595200
chr19	37597200	37601800
chr19	37602800	37608000
chr19	37613800	37620000
chr19	37621000	37642000
chr19	37643400	37654000
chr19	37655600	37659400
chr19	37671400	37675600
chr19	37677400	37686200
chr19	37721000	37723200
chr19	37724200	37737800
chr19	37742200	37751600
chr19	37852000	37857000
chr19	37868200	37882400
chr19	37903400	37905200
chr19	37906600	37927000
chr19	37927800	37937400
chr19	37943600	37953800
chr19	37963400	37968600
chr19	37971000	37978000
chr19	37983800	37995600
chr19	38004200	38021000
chr19	38021800	38029600
chr19	38034800	38036400
chr19	38038000	38043800
chr19	38045000	38045200
chr19	38046000	38054400
chr19	38055400	38080600
chr19	38095600	38106400
chr19	38111800	38113600
chr19	38125000	38136600
chr19	38137600	38139200
chr19	38152600	38155000
chr19	38162400	38165200
chr19	38166400	38172600
chr19	38173400	38173800
chr19	38186800	38190600
chr19	38224600	38233800
chr19	38277800	38284400
chr19	38290800	38295400
chr19	38300200	38303000
chr19	38306600	38309400
chr19	38313400	38318200
chr19	38319800	38322800
chr19	38372800	38380000
chr19	38652400	38654600
chr19	38874000	38877800
chr19	39025000	39028400
chr19	40519600	40522400
chr19	40579600	40583600
chr19	42086600	42091000
chr19	44299000	44302000
chr19	44335400	44349000
chr19	44350600	44353400
chr19	44353600	44357600
chr19	44382800	44389800
chr19	44399400	44401200
chr19	44405200	44410600
chr19	44416200	44425400
chr19	44426400	44427200
chr19	44456400	44460400
chr19	44461400	44465400
chr19	44466800	44474800
chr19	44509400	44517600
chr19	44519800	44520200
chr19	44530400	44540800
chr19	44559200	44573200
chr19	44605000	44612800
chr19	44630400	44637200
chr19	44654000	44663600
chr19	44673200	44682400
chr19	44683000	44683200
chr19	44736000	44743200
chr19	44769200	44773000
chr19	44774800	44785400
chr19	44786400	44796400
chr19	44831600	44836600
chr19	44837600	44841200
chr19	44842400	44845200
chr19	44889800	44892600
chr19	44894200	44896600
chr19	44928600	44941000
chr19	44942000	44945400
chr19	44946400	44952800
chr19	44954600	44958400
chr19	44976200	44979600
chr19	44981000	44992600
chr19	44993600	45003800
chr19	45007000	45012400
chr19	45803800	45808400
chr19	46828400	46831400
chr19	47050000	47054800
chr19	47976800	47977000
chr19	48550600	48558600
chr19	48593000	48594200
chr19	48595400	48600200
chr19	49449400	49451800
chr19	49758000	49763000
chr19	49872800	49874200
chr19	50541600	50556600
chr19	51829000	51836000
chr19	52089200	52091600
chr19	52188000	52189800
chr19	52342400	52347200
chr19	52349200	52353800
chr19	52355200	52361800
chr19	52364400	52407200
chr19	52409200	52420000
chr19	52420800	52426800
chr19	52428400	52429000
chr19	52435000	52449600
chr19	52451000	52455400
chr19	52459800	52487800
chr19	52489000	52489200
chr19	52491600	52494400
chr19	52496000	52508000
chr19	52514200	52516400
chr19	52517600	52530000
chr19	52534400	52546400
chr19	52561000	52581600
chr19	52587800	52597800
chr19	52599800	52603800
chr19	52615800	52639000
chr19	52652000	52669000
chr19	52801600	52828000
chr19	52833400	52839200
chr19	52841000	52844200
chr19	52846600	52848800
chr19	52850000	52856000
chr19	52857000	52871400
chr19	52874000	52921000
chr19	52926200	52939000
chr19	52940600	52942400
chr19	52953000	52962800
chr19	52963800	52970800
chr19	52971600	52975000
chr19	52980600	52993200
chr19	52994800	53027600
chr19	53046800	53070000
chr19	53079400	53094000
chr19	53113600	53120800
chr19	53148800	53153000
chr19	53206600	53213200
chr19	53220600	53226200
chr19	53267600	53276200
chr19	53294400	53314000
chr19	53335200	53338000
chr19	53339200	53353000
chr19	53379800	53390200
chr19	53451600	53464200
chr19	53470600	53475000
chr19	53476200	53484000
chr19	53485000	53491600
chr19	53492600	53492800
chr19	53563600	53581600
chr19	53610800	53613200
chr19	53617000	53621000
chr19	53624000	53628000
chr19	53642600	53646200
chr19	53647600	53659600
chr19	53666600	53670600
chr19	53673600	53683600
chr19	53684400	53689000
chr19	53701000	53715000
chr19	53731800	53732400
chr19	53733400	53737800
chr19	53740600	53749200
chr19	53753200	53758600
chr19	53825000	53833800
chr19	53840400	53862200
chr19	53878400	53895000
chr19	53903200	53917400
chr19	53939200	53948200
chr19	53949200	53961000
chr19	53977000	53999000
chr19	54020200	54023200
chr19	54073000	54086800
chr19	55102000	55104000
chr19	55178000	55179600
chr19	55500400	55503200
chr19	55505000	55509200
chr19	55510600	55516800
chr19	55524600	55530000
chr19	55582600	55593600
chr19	55594800	55603600
chr19	56390000	56392400
chr19	56869600	56875600
chr19	56880200	56898800
chr19	56900000	56903800
chr19	56905600	56913600
chr19	56917000	56935800
chr19	56950400	56955800
chr19	56957800	56961600
chr19	56962600	56963200
chr19	56966800	56988000
chr19	56990800	56996400
chr19	56997200	56997600
chr19	56998800	57009800
chr19	57011600	57015800
chr19	57017800	57018000
chr19	57020200	57023000
chr19	57029400	57036600
chr19	57042000	57049800
chr19	57050800	57062600
chr19	57064600	57068000
chr19	57069800	57077800
chr19	57079600	57090800
chr19	57097600	57102400
chr19	57114400	57120200
chr19	57121200	57145800
chr19	57174800	57180800
chr19	57688400	57690200
chr19	57701800	57702200
chr19	57721200	57724000
chr19	57800600	57804200
chr19	57836400	57842600
chr19	57864600	57870600
chr19	57883400	57891800
chr19	57907000	57911200
chr19	57927600	57933200
chr19	57953600	57957800
chr19	57977200	57979800
chr19	57981000	57981400
chr19	57981600	57988200
chr19	58013800	58021200
chr19	58022800	58030600
chr19	58042200	58052600
chr19	58054000	58067000
chr19	58074400	58088400
chr19	58096600	58105800
chr19	58114400	58119600
chr19	58126400	58136400
chr19	58148000	58155600
chr19	58162600	58168600
chr19	58195000	58201400
chr19	58211600	58219600
chr19	58230400	58234600
chr19	58262000	58266800
chr19	58287200	58292400
chr19	58381000	58387200
chr19	58435400	58444800
chr19	58452200	58457600
chr19	58460800	58477200
chr19	58477400	58508600
chr19	58509200	58511200
chr19	58515200	58522800
chr19	58535600	58541200
chr19	58542200	58542400
chr19	58543600	58570600
chr19	58571400	58586400
chr19	58587400	58590200
chr19	58590800	58600200
chr19	58601200	58608000
chr19	58614200	58657800
chr19	58673200	58693600
chr19	58695800	58729800
chr19	58741400	58787600
chr19	58802000	58809000
chr19	58937600	58950600
chr19	58954600	58955600
chr1	1047000	1050200
chr1	2006000	2012600
chr1	2360800	2364400
chr1	2418000	2422600
chr1	2543400	2546000
chr1	6427400	6429000
chr1	7849400	7853000
chr1	7872600	7874200
chr1	9088000	9092600
chr1	9337200	9348400
chr1	11561200	11565600
chr1	11570800	11572200
chr1	12281000	12285200
chr1	13963200	13963400
chr1	13964200	13968800
chr1	14175000	14177600
chr1	14181200	14184000
chr1	14198400	14202000
chr1	16433200	16439800
chr1	16551000	16555200
chr1	16555800	16556200
chr1	19599200	19604400
chr1	19617000	19623600
chr1	19872600	19879400
chr1	20010800	20019000
chr1	20481000	20496600
chr1	22120600	22122200
chr1	22157600	22163400
chr1	22790000	22793000
chr1	23685200	23691600
chr1	25212800	25220200
chr1	25996000	26000800
chr1	26266600	26272800
chr1	31342600	31349400
chr1	33524000	33533200
chr1	33956800	33969200
chr1	35259400	35259800
chr1	35350000	35351800
chr1	35928600	35932600
chr1	37613600	37615400
chr1	37616800	37627800
chr1	37634400	37637000
chr1	37743000	37747600
chr1	37837400	37840000
chr1	38104000	38110000
chr1	38723200	38727200
chr1	38760600	38765000
chr1	38798600	38800600
chr1	38803400	38804200
chr1	38805400	38818000
chr1	38818600	38822600
chr1	38838400	38844400
chr1	38854800	38858200
chr1	39059000	39063000
chr1	40918800	40936600
chr1	40953600	40958400
chr1	40960600	40972400
chr1	41085000	41089000
chr1	41682600	41686400
chr1	42226400	42229200
chr1	42967800	42970400
chr1	42972600	42983000
chr1	43053600	43057600
chr1	43345400	43347000
chr1	43365200	43366400
chr1	43566800	43570800
chr1	43571800	43575200
chr1	43956200	43958400
chr1	45351800	45359200
chr1	45700600	45703800
chr1	45705800	45709000
chr1	45720800	45730000
chr1	46858200	46864000
chr1	52405200	52408200
chr1	52413400	52417400
chr1	52686000	52694000
chr1	53650000	53652600
chr1	53668400	53675400
chr1	54457000	54459000
chr1	55290800	55297800
chr1	58599000	58602200
chr1	58836400	58838600
chr1	59104000	59105200
chr1	60021000	60024800
chr1	60074200	60076800
chr1	60198600	60205800
chr1	62335200	62336200
chr1	62359200	62364600
chr1	63238200	63239800
chr1	63782400	63789200
chr1	64143000	64148600
chr1	64418000	64422200
chr1	66882200	66886000
chr1	66897000	66898600
chr1	67846000	67852400
chr1	75190600	75192800
chr1	75221200	75223600
chr1	77623400	77626200
chr1	84047600	84049400
chr1	84283000	84286000
chr1	84689800	84691600
chr1	84801600	84805400
chr1	85066600	85073800
chr1	85797600	85800400
chr1	85851200	85853800
chr1	86052600	86055400
chr1	86080000	86083800
chr1	86085200	86090400
chr1	86100400	86105800
chr1	86842200	86844800
chr1	87058200	87063200
chr1	87087000	87090000
chr1	87389000	87391400
chr1	87477000	87481200
chr1	87565000	87566800
chr1	87907800	87912000
chr1	88011800	88013200
chr1	89383400	89391200
chr1	89507200	89510000
chr1	89668600	89675800
chr1	89757000	89760200
chr1	89800600	89806200
chr1	89807400	89808000
chr1	89809000	89811400
chr1	89904600	89908200
chr1	89938200	89941600
chr1	91189400	91193400
chr1	91508200	91509800
chr1	92548800	92553000
chr1	92624400	92628000
chr1	92791600	92795800
chr1	93118800	93120000
chr1	93121000	93121400
chr1	93121800	93122000
chr1	93706600	93710200
chr1	93717600	93719400
chr1	93727000	93730400
chr1	93751600	93756200
chr1	93891800	93893800
chr1	94910400	94911800
chr1	94914800	94915800
chr1	95628800	95631000
chr1	100784600	100787200
chr1	101354800	101357600
chr1	101505200	101507600
chr1	101851800	101854200
chr1	104502200	104504000
chr1	107778400	107781400
chr1	107894000	107897400
chr1	108052200	108055400
chr1	108673600	108677000
chr1	108714800	108718400
chr1	109326800	109329400
chr1	110608800	110610800
chr1	110666200	110671600
chr1	111475800	111478800
chr1	111511000	111516200
chr1	111523600	111530400
chr1	111603000	111605800
chr1	111638800	111642200
chr1	111644000	111645200
chr1	114260200	114262000
chr1	114527200	114528000
chr1	114903600	114908000
chr1	116632800	116636200
chr1	117105000	117108600
chr1	117282600	117292800
chr1	117407000	117412000
chr1	118100200	118102600
chr1	118257800	118262000
chr1	118288800	118291400
chr1	118358200	118364800
chr1	118383400	118388400
chr1	118415000	118419000
chr1	119525600	119532800
chr1	119548400	119551200
chr1	120475800	120478600
chr1	144839000	144844800
chr1	145037400	145038000
chr1	145049000	145049400
chr1	145276400	145278800
chr1	145672600	145674600
chr1	147153400	147154600
chr1	147188800	147194600
chr1	149284000	149291400
chr1	151334600	151338000
chr1	155609600	155614600
chr1	157445200	157449800
chr1	157644200	157647200
chr1	157690800	157692200
chr1	157879000	157881400
chr1	157935200	157944200
chr1	158340800	158343400
chr1	158797600	158800000
chr1	158827200	158829600
chr1	158889200	158891600
chr1	160891600	160897000
chr1	161225200	161229400
chr1	161942200	161944000
chr1	166796800	166802000
chr1	167077000	167080200
chr1	167285600	167289400
chr1	167290400	167296800
chr1	167574800	167579000
chr1	168232800	168236800
chr1	168354000	168357600
chr1	169600600	169603800
chr1	170526400	170530200
chr1	170710800	170716400
chr1	170889000	170890000
chr1	170973600	170974600
chr1	170975600	170978000
chr1	171024400	171027000
chr1	171097200	171100200
chr1	171205600	171207400
chr1	171265400	171269200
chr1	171793600	171799200
chr1	171897400	171899800
chr1	172588200	172591600
chr1	172783200	172784000
chr1	172881800	172882800
chr1	172965400	172968800
chr1	173072000	173073200
chr1	173116200	173118200
chr1	173140800	173144000
chr1	173208200	173213000
chr1	173344000	173346600
chr1	173437800	173442000
chr1	173586000	173589000
chr1	174091000	174094800
chr1	174269400	174271800
chr1	174498600	174502600
chr1	175547200	175549200
chr1	175551600	175553600
chr1	175881800	175885600
chr1	175894800	175898800
chr1	175951400	175954800
chr1	176064400	176067000
chr1	176068200	176072800
chr1	178010600	178014000
chr1	178722800	178727000
chr1	178729600	178735200
chr1	178735400	178735600
chr1	180347200	180348200
chr1	180353800	180356800
chr1	180429600	180434800
chr1	180630800	180636400
chr1	180695400	180704000
chr1	180705200	180706200
chr1	180913400	180919800
chr1	181128200	181134200
chr1	181141000	181143200
chr1	181159000	181165400
chr1	181187200	181192200
chr1	182519400	182526400
chr1	183731000	183731600
chr1	183732600	183735000
chr1	192538200	192540400
chr1	197765800	197771200
chr1	201739000	201740400
chr1	203205200	203208000
chr1	205123400	205130200
chr1	205443200	205447200
chr1	205840800	205843000
chr1	205848600	205849400
chr1	205855000	205861600
chr1	207296800	207301600
chr1	207325000	207326800
chr1	207428000	207430200
chr1	207463000	207466800
chr1	207785800	207786600
chr1	209959800	209965800
chr1	212073800	212076200
chr1	212997400	213001000
chr1	213072200	213074800
chr1	220422000	220424400
chr1	221057200	221065000
chr1	222118400	222122200
chr1	222122800	222123600
chr1	222630400	222633200
chr1	223088200	223092600
chr1	223270600	223274400
chr1	224529800	224532600
chr1	224667000	224671000
chr1	226803200	226807400
chr1	227020000	227023400
chr1	227658000	227659800
chr1	227772400	227781200
chr1	227782600	227785200
chr1	227797600	227811000
chr1	227812000	227837800
chr1	227838600	227843200
chr1	227846200	227855000
chr1	228384600	228389200
chr1	228411600	228415000
chr1	228426000	228438000
chr1	228447000	228449200
chr1	228484400	228495600
chr1	228496200	228503400
chr1	228530200	228533800
chr1	229376400	229380400
chr1	229889000	229897000
chr1	229935000	229946400
chr1	229959000	229964200
chr1	230029400	230032400
chr1	230108400	230113400
chr1	230158000	230165000
chr1	230514600	230516800
chr1	230856200	230859000
chr1	231136600	231140000
chr1	231392800	231394200
chr1	231633400	231635400
chr1	231796200	231800200
chr1	231818600	231822800
chr1	231874000	231877800
chr1	231884600	231890400
chr1	233126600	233134400
chr1	233311800	233318400
chr1	235751600	235755800
chr1	235832400	235840400
chr1	236140200	236143200
chr1	236322400	236328800
chr1	236361000	236362400
chr1	236364400	236365800
chr1	236785200	236788800
chr1	236947800	236950200
chr1	237064000	237066400
chr1	243786200	243788400
[truncated: 2,126 more rows]

## Sheet: E4 min3 merged
Dataset_EV 7. ChromHMM 12 state model minimum 3 merge E4
#chr	start	end
chr10	117000	120200
chr10	121800	122800
chr10	136200	139200
chr10	140200	153200
chr10	159600	163600
chr10	608200	622400
chr10	685600	693200
chr10	694000	694200
chr10	719800	720600
chr10	730000	731200
chr10	747600	753800
chr10	756200	763000
chr10	766000	767000
chr10	768200	770400
chr10	777400	779600
chr10	796200	802400
chr10	804200	808200
chr10	813200	818400
chr10	840400	841400
chr10	842000	842400
chr10	1007200	1010400
chr10	1011400	1020800
chr10	1023400	1025200
chr10	1027400	1027800
chr10	1183000	1188400
chr10	1189400	1193200
chr10	1289600	1295400
chr10	1300000	1300200
chr10	1320400	1320600
chr10	1403600	1404600
chr10	1405000	1406200
chr10	1475000	1478000
chr10	1492200	1496000
chr10	1498400	1502000
chr10	1520400	1522000
chr10	1544800	1551200
chr10	1626600	1634200
chr10	1634600	1636000
chr10	1744000	1749400
chr10	1753400	1754000
chr10	1761600	1764200
chr10	1788600	1798000
chr10	1799200	1805400
chr10	1863000	1864800
chr10	1865800	1870200
chr10	1887200	1890200
chr10	1904400	1910000
chr10	1918000	1926200
chr10	1980600	1988800
chr10	2011000	2011200
chr10	2012200	2015800
chr10	2019000	2023600
chr10	2034800	2038000
chr10	2047800	2051600
chr10	2106000	2108800
chr10	2156200	2162200
chr10	2222400	2230000
chr10	2279000	2283200
chr10	2412600	2417000
chr10	2497000	2500000
chr10	2689600	2692200
chr10	2751000	2757600
chr10	2771000	2778400
chr10	2801800	2803800
chr10	2900600	2903000
chr10	2905200	2917000
chr10	2921000	2924600
chr10	2973600	2978800
chr10	2991800	2992600
chr10	2993800	3008400
chr10	3026600	3027200
chr10	3029000	3033800
chr10	3054200	3054600
chr10	3054800	3057800
chr10	3058000	3060800
chr10	3061800	3067800
chr10	3227400	3229800
chr10	3315400	3315800
chr10	3349400	3353600
chr10	3392200	3407600
chr10	3417400	3431600
chr10	3479000	3484200
chr10	3531400	3532200
chr10	3532800	3533200
chr10	3550600	3553200
chr10	3554400	3554600
chr10	3558400	3563800
chr10	3648600	3653600
chr10	3752600	3753600
chr10	4017200	4020200
chr10	4082400	4086200
chr10	4181200	4185600
chr10	4278200	4281000
chr10	4349200	4354400
chr10	4365200	4369800
chr10	4370200	4375000
chr10	4378600	4388200
chr10	4392000	4395600
chr10	4576000	4582000
chr10	4583000	4584400
chr10	4643800	4646800
chr10	4666600	4671600
chr10	4866000	4866800
chr10	4867000	4870600
chr10	4872800	4875200
chr10	4927400	4931000
chr10	5065200	5069000
chr10	5074000	5081400
chr10	5201600	5208200
chr10	5245000	5248400
chr10	5283400	5287200
chr10	5302000	5306400
chr10	5324200	5331200
chr10	5344400	5357400
chr10	5370200	5370800
chr10	5377200	5380400
chr10	5428200	5431600
chr10	5432800	5443000
chr10	5451800	5454000
chr10	5512200	5512400
chr10	5559400	5560400
chr10	5583000	5583600
chr10	5585000	5586200
chr10	5712000	5717800
chr10	6350400	6351400
chr10	6372200	6378200
chr10	6380800	6383200
chr10	6384200	6387400
chr10	6405400	6408000
chr10	6409200	6410400
chr10	6417800	6437600
chr10	6480600	6484200
chr10	6485800	6487400
chr10	6496200	6504200
chr10	6511000	6513800
chr10	6524200	6525800
chr10	6534600	6535800
chr10	6536000	6542000
chr10	6543400	6546400
chr10	6552800	6557400
chr10	6577000	6582600
chr10	6584000	6584200
chr10	6596200	6599400
chr10	6603800	6604000
chr10	6608400	6610200
chr10	6611200	6615200
chr10	6631200	6636800
chr10	6641600	6644000
chr10	6645200	6653200
chr10	6666200	6667000
chr10	6759000	6773600
chr10	6788600	6797200
chr10	6798200	6807400
chr10	6811400	6821800
chr10	6913200	6915800
chr10	6968600	6971400
chr10	6975800	6981000
chr10	7070600	7073400
chr10	7090400	7092400
chr10	7148800	7153400
chr10	7264400	7270600
chr10	7489800	7493400
chr10	7522800	7525800
chr10	7533000	7533200
chr10	7533600	7535000
chr10	7546800	7554800
chr10	7577600	7581400
chr10	7641200	7652800
chr10	7702600	7703400
chr10	7724400	7744800
chr10	7753000	7758000
chr10	7762600	7765800
chr10	8080400	8081800
chr10	8108600	8116000
chr10	8120800	8121600
chr10	8135400	8140800
chr10	8142200	8149600
chr10	8171600	8176000
chr10	8197600	8204800
chr10	8209800	8217600
chr10	8227800	8234000
chr10	8252400	8257000
chr10	8294800	8307600
chr10	8346800	8350000
chr10	8352200	8359000
chr10	8372800	8379000
chr10	8761400	8767800
chr10	9199600	9205000
chr10	9448800	9451600
chr10	9467200	9468200
chr10	9801000	9804200
chr10	9883200	9889000
chr10	10201400	10207000
chr10	10429800	10431800
chr10	10537000	10543200
chr10	10547200	10553000
chr10	10558800	10564000
chr10	10577200	10577600
chr10	10578400	10581400
chr10	10591000	10597800
chr10	10601600	10606400
chr10	10609400	10612400
chr10	10656200	10662400
chr10	10682800	10683200
chr10	10684800	10690400
chr10	10726000	10732800
chr10	10741800	10744000
chr10	10789400	10792200
chr10	10806400	10809400
chr10	10816200	10828200
chr10	10841400	10842600
chr10	10843600	10848800
chr10	10852400	10857200
chr10	10858800	10864200
chr10	10873200	10882400
chr10	10902200	10906600
chr10	10925400	10930800
chr10	10933200	10940400
chr10	10980600	10988400
chr10	10997200	11000800
chr10	11033200	11041800
chr10	11134600	11141000
chr10	11164800	11166800
chr10	11167200	11167800
chr10	11399000	11399400
chr10	11400000	11401000
chr10	11453000	11459200
chr10	11459800	11466600
chr10	11467800	11475400
chr10	11773200	11773400
chr10	11820000	11821800
chr10	12350200	12352200
chr10	12895600	12896600
chr10	12913200	12928600
chr10	12930200	12940000
chr10	12960800	12971800
chr10	12978400	12981600
chr10	12982600	12983000
chr10	12988200	13003200
chr10	13003400	13027600
chr10	13044600	13050600
chr10	13058600	13062000
chr10	13063400	13063800
chr10	13064000	13071600
chr10	13077000	13082600
chr10	13085200	13086400
chr10	13101000	13110200
chr10	13112400	13116600
chr10	13121200	13130000
chr10	13131400	13135800
chr10	13188200	13189400
chr10	13301600	13307400
chr10	13442400	13443800
chr10	13445800	13446800
chr10	13450800	13468200
chr10	13473800	13475600
chr10	13499400	13508000
chr10	13577400	13581400
chr10	13588000	13594000
chr10	13604600	13609600
chr10	13613800	13618400
chr10	13765200	13766800
chr10	13772200	13772800
chr10	13856800	13866000
chr10	13867200	13874200
chr10	13875400	13877800
chr10	13879000	13893200
chr10	13937000	13939600
chr10	13970800	13979600
chr10	13982400	13984600
chr10	13992000	13999200
chr10	14047600	14048200
chr10	14049200	14052800
chr10	14056200	14056800
chr10	14057800	14064000
chr10	14088800	14099200
chr10	14102200	14105400
chr10	14106600	14115200
chr10	14118000	14125600
chr10	14144000	14148000
chr10	14182400	14184000
chr10	14190200	14200400
chr10	14204200	14208600
chr10	14221600	14225200
chr10	14226600	14233600
chr10	14250000	14256400
chr10	14258800	14263000
chr10	14266400	14269800
chr10	14275800	14282800
chr10	14283800	14294600
chr10	14304200	14307200
chr10	14311000	14323600
chr10	14326200	14331400
chr10	14334400	14339800
chr10	14341600	14342000
chr10	14342400	14342600
chr10	14344000	14344200
chr10	14355800	14359400
chr10	14360800	14364600
chr10	14364800	14366000
chr10	14368600	14369000
chr10	14372800	14376800
chr10	14425600	14432400
chr10	14433600	14434000
chr10	14435000	14438200
chr10	14441200	14441400
chr10	14445000	14448600
chr10	14451000	14451200
chr10	14455600	14460600
chr10	14464600	14469800
chr10	14499400	14499600
chr10	14504600	14508400
chr10	14512800	14514400
chr10	14521400	14521800
chr10	14523600	14527800
chr10	14829800	14832000
chr10	15101200	15103800
chr10	15106400	15113600
chr10	15223400	15227800
chr10	15233200	15237200
chr10	15262800	15271600
chr10	15306200	15313200
chr10	15318200	15328600
chr10	15335600	15337000
chr10	15359800	15363000
chr10	15364400	15371200
chr10	15400000	15404800
chr10	15405000	15408400
chr10	15420800	15422200
chr10	15426200	15431000
chr10	15438000	15442800
chr10	15448400	15449400
chr10	15480400	15483600
chr10	15485400	15485600
chr10	15514600	15517400
chr10	15540600	15543400
chr10	15546600	15547800
chr10	15584800	15588600
chr10	15730200	15732800
chr10	15745600	15749600
chr10	15776800	15782400
chr10	15804000	15809600
chr10	16016600	16020400
chr10	16075200	16078600
chr10	16206400	16212800
chr10	16226200	16229400
chr10	16369800	16375800
chr10	16385800	16394600
chr10	16401600	16409000
chr10	16464400	16472200
chr10	16576400	16577800
chr10	16591400	16593000
chr10	16862400	16863800
chr10	16865600	16866200
chr10	17302600	17310400
chr10	17314600	17330400
chr10	17333800	17341200
chr10	17379200	17393200
chr10	17427600	17430200
chr10	17486400	17493000
chr10	17512000	17513600
chr10	17522600	17528200
chr10	17555400	17559600
chr10	17577200	17588400
chr10	18309200	18313600
chr10	19055200	19056000
chr10	19275600	19278400
chr10	20103000	20107600
chr10	20598200	20608200
chr10	20869800	20871600
chr10	21123400	21129400
chr10	21252600	21257400
chr10	21306200	21311200
chr10	21446600	21447000
chr10	21450400	21453400
chr10	21467800	21473000
chr10	21485400	21490000
chr10	21495400	21502400
chr10	21561800	21565800
chr10	21624200	21627400
chr10	21629600	21634600
chr10	21635600	21642400
chr10	21667200	21669400
chr10	21689000	21699000
chr10	21706600	21710000
chr10	21714000	21719000
chr10	21744200	21748000
chr10	21763800	21774400
chr10	22319400	22325800
chr10	22359000	22361800
chr10	22385600	22396800
chr10	22426600	22445800
chr10	22472800	22476600
chr10	22506800	22510000
chr10	22633200	22635400
chr10	22801200	22805000
chr10	22810600	22819800
chr10	23086400	23090000
chr10	23112800	23117400
chr10	23138000	23139800
chr10	23173000	23176400
chr10	23179800	23186400
chr10	23195400	23200600
chr10	23214600	23216000
chr10	23216400	23218600
chr10	23309200	23314200
chr10	23322600	23326800
chr10	23342000	23343800
chr10	23344200	23351200
chr10	23444000	23448600
chr10	23452400	23455000
chr10	23469200	23470400
chr10	23490200	23490800
chr10	23559000	23561000
chr10	23562000	23569600
chr10	23604400	23609400
chr10	23833200	23841600
chr10	23855800	23864600
chr10	23865800	23869400
chr10	23886000	23888600
chr10	23974400	23977600
chr10	23980600	23981000
chr10	23985600	23985800
chr10	24193600	24195000
chr10	24196000	24212600
chr10	24461800	24466200
chr10	24495600	24504200
chr10	24577600	24585200
chr10	24668400	24674600
chr10	24701200	24707000
chr10	24749800	24750600
chr10	24757400	24763200
chr10	24764200	24764800
chr10	24774400	24778200
chr10	24790400	24793400
chr10	24820800	24823200
chr10	24847600	24850000
chr10	25082000	25084200
chr10	25337400	25340800
chr10	25358000	25358400
chr10	25382000	25386800
chr10	25389600	25390000
chr10	25392000	25393800
chr10	25394000	25394400
chr10	25395600	25396600
chr10	25412600	25414600
chr10	25422600	25424600
chr10	25437000	25439600
chr10	25460600	25460800
chr10	25462200	25467800
chr10	25643000	25647600
chr10	25675800	25681400
chr10	25920600	25923600
chr10	26107600	26111800
chr10	26179000	26184400
chr10	26198000	26202400
chr10	26481400	26483400
chr10	26495000	26497200
chr10	26507400	26508600
chr10	26512400	26512800
chr10	26513400	26513600
chr10	26514000	26514400
chr10	26615000	26617400
chr10	26636400	26639800
chr10	26929000	26931000
chr10	27194200	27196000
chr10	27666600	27670000
chr10	27678000	27684600
chr10	27713600	27718000
chr10	27773400	27782000
chr10	27875600	27878400
chr10	27912000	27912600
chr10	28070800	28077000
chr10	28288800	28297200
chr10	28425400	28428200
chr10	28699000	28705400
chr10	28767200	28775200
chr10	28775400	28778400
chr10	28780000	28780600
chr10	28781600	28784600
chr10	28922600	28927200
chr10	28928200	28932800
chr10	28933000	28935200
chr10	28961400	28962800
chr10	28978200	28981200
chr10	28998800	29006000
chr10	29019400	29028200
chr10	29028600	29029200
chr10	29029600	29031200
chr10	29031800	29035800
chr10	29040000	29045200
chr10	29130800	29139400
chr10	29141600	29150600
chr10	29382600	29399800
chr10	29401000	29406800
chr10	29420000	29423400
chr10	29445200	29447200
chr10	29448600	29451600
chr10	29460400	29465400
chr10	29475000	29486400
chr10	29492800	29498800
chr10	29550200	29555800
chr10	29557200	29558000
chr10	29582800	29594000
chr10	29628200	29633800
chr10	29696800	29698000
chr10	29699200	29699600
chr10	29725200	29730800
chr10	29748000	29754400
chr10	29895600	29904000
chr10	29943600	29946800
chr10	29962400	29968200
chr10	29969000	29972200
chr10	30017000	30018000
chr10	30019600	30021200
chr10	30022200	30022400
chr10	30029600	30030000
chr10	30060000	30065000
chr10	30066000	30070400
chr10	30089000	30096600
chr10	30097600	30106600
chr10	30114600	30123600
chr10	30130600	30134400
chr10	30161800	30178600
chr10	30187200	30192200
chr10	30205000	30224400
chr10	30228600	30231600
chr10	30243800	30267000
chr10	30268200	30278200
chr10	30292800	30299000
chr10	30300400	30303200
chr10	30314000	30315000
chr10	30319400	30319600
chr10	30333800	30334000
chr10	30337200	30338400
chr10	30350400	30355600
chr10	30366200	30370800
chr10	30388800	30400200
chr10	30405200	30410600
chr10	30411600	30411800
chr10	30430400	30436000
chr10	30440600	30450400
chr10	30453800	30455800
chr10	30479600	30489200
chr10	30492000	30493600
chr10	30541800	30545400
chr10	30675800	30677600
chr10	30693800	30694600
chr10	30891400	30894000
chr10	30950000	30956800
chr10	30998200	31004600
chr10	31028000	31030200
chr10	31048000	31061200
chr10	31066200	31066400
chr10	31340800	31342400
chr10	31344400	31346400
chr10	31347200	31347400
chr10	31352800	31357600
chr10	31400800	31406600
chr10	31454200	31455800
chr10	31459200	31463000
chr10	31464200	31465600
chr10	31477200	31483200
chr10	31521600	31524000
chr10	31829600	31839000
chr10	31844800	31850000
chr10	31863600	31871200
chr10	31871400	31871800
chr10	31875200	31884800
chr10	31890400	31891400
chr10	31897600	31898200
chr10	31899000	31900200
chr10	31904200	31905000
chr10	31909600	31913400
chr10	31914400	31918400
chr10	31919000	31926600
chr10	31958800	31975800
chr10	31999600	32002000
chr10	32015800	32018400
chr10	32018800	32029600
chr10	32030800	32031400
chr10	32241200	32243000
chr10	32382800	32388800
chr10	32404000	32416800
chr10	32442400	32446800
chr10	32711400	32712200
chr10	32935600	32935800
chr10	32942200	32943600
chr10	32947000	32947400
chr10	32984200	32984400
chr10	33001000	33004600
chr10	33043600	33044800
chr10	33053400	33057600
chr10	33059600	33063800
chr10	33075400	33075600
chr10	33365200	33365400
chr10	33368800	33370600
chr10	33536400	33543200
chr10	33597000	33597200
chr10	33597400	33609800
chr10	33631000	33637600
chr10	33642200	33647600
chr10	33648200	33651200
chr10	33652800	33659800
chr10	33681000	33686400
chr10	33687600	33689000
chr10	33690600	33694600
chr10	33695000	33697400
chr10	33699200	33705200
chr10	33743800	33747000
chr10	33769800	33770600
chr10	33772600	33777000
chr10	33789600	33792400
chr10	33810000	33813800
chr10	33831000	33833400
chr10	33836600	33839000
chr10	33839600	33853400
chr10	33869400	33875000
chr10	33880200	33890400
chr10	33900800	33904000
chr10	33905000	33924800
chr10	33933000	33946800
chr10	33949000	33957600
chr10	33964400	33971200
chr10	33972200	33974400
chr10	34001600	34004800
chr10	34006600	34021200
chr10	34022400	34022600
chr10	34023800	34029000
chr10	34030000	34035400
chr10	34057600	34068000
chr10	34131800	34137400
chr10	34150400	34157200
chr10	34210400	34216600
chr10	34250800	34260000
chr10	34285400	34292000
chr10	34313400	34324200
chr10	34330800	34350600
chr10	34353000	34357600
chr10	34362200	34384400
chr10	34387800	34393000
chr10	34393400	34396000
chr10	34396200	34400600
chr10	34486200	34493200
chr10	34494400	34496000
chr10	34496600	34497600
chr10	35025800	35026400
chr10	35095200	35098600
chr10	35185200	35187200
chr10	35210000	35210200
chr10	35211200	35215600
chr10	35259600	35265200
chr10	35267000	35270600
chr10	35272000	35276800
chr10	35544200	35550800
chr10	35560400	35570600
chr10	35734600	35735200
chr10	35872000	35896200
chr10	35897800	35901200
chr10	35902400	35903000
chr10	35903800	35916800
chr10	35934800	35935800
chr10	35936600	35937200
chr10	35939800	35941000
chr10	35947600	35951400
chr10	35969600	35973400
chr10	35975600	35980800
chr10	35987800	35993000
chr10	35998800	36003400
chr10	36045600	36050800
chr10	36052000	36055200
chr10	36059400	36063000
chr10	36064600	36071200
chr10	36073000	36085800
chr10	36095000	36104200
chr10	36110000	36117800
chr10	36119000	36124200
chr10	36159800	36166800
chr10	36189000	36197200
chr10	36258600	36265200
chr10	36284000	36293000
chr10	36351800	36357800
chr10	36476200	36485800
chr10	37230800	37235200
chr10	37571800	37574600
chr10	37583400	37591200
chr10	37609200	37615800
chr10	37667600	37671600
chr10	37701800	37708600
chr10	37743200	37748200
chr10	37799200	37801600
chr10	37821000	37825800
chr10	37837800	37843200
chr10	37844600	37845200
chr10	37846400	37852400
chr10	37877000	37879800
chr10	37903800	37914200
chr10	37921200	37930200
chr10	37936800	37946000
chr10	37949600	37955000
chr10	37966000	37977200
chr10	37988000	38004000
chr10	38015000	38018200
chr10	38023200	38032400
chr10	38034200	38044800
chr10	38062000	38066400
chr10	38069400	38072200
chr10	38100000	38113200
chr10	38177600	38186400
chr10	38219200	38221400
chr10	38271200	38274200
chr10	38362800	38369400
chr10	38407200	38418000
chr10	38440800	38442600
chr10	38444200	38451000
chr10	38476400	38479000
chr10	38488600	38495600
chr10	38567200	38571400
chr10	38772400	38816000
chr10	38869000	38880200
chr10	39022400	39025000
chr10	39028800	39034800
chr10	39076600	39154800
chr10	42355000	42366000
chr10	42378400	42382000
chr10	42383400	42402000
chr10	42456200	42462000
chr10	42467200	42484800
chr10	42490600	42500600
chr10	42532000	42532200
chr10	42538000	42538800
chr10	42596600	42602000
chr10	42790600	42818600
chr10	42854400	42854800
chr10	42859000	42867200
chr10	42879800	42890000
chr10	42891400	42892400
chr10	42913400	42920600
chr10	42947200	42953600
chr10	42968600	42969000
chr10	42969200	42975800
chr10	42977000	42984800
chr10	42987000	42992400
chr10	42996000	43003400
chr10	43004400	43015800
chr10	43062200	43069400
chr10	43171800	43179400
chr10	43185600	43186000
chr10	43186400	43188200
chr10	43232400	43237000
chr10	43238000	43238200
chr10	43247000	43247200
chr10	43255000	43257800
chr10	43259000	43272000
chr10	43343800	43347400
chr10	43374800	43381600
chr10	43388200	43400800
chr10	43406800	43413600
chr10	43420000	43422200
chr10	43439200	43439600
chr10	43445200	43454000
chr10	43503400	43510200
chr10	43516600	43528600
chr10	43734400	43736400
chr10	43743600	43744400
chr10	43800600	43803000
chr10	43978600	43981800
chr10	43986200	43990000
chr10	44002400	44023600
chr10	44026200	44040800
chr10	44048600	44050200
chr10	44084800	44089800
chr10	44119000	44120600
chr10	44121800	44122000
chr10	44123400	44132000
chr10	44134400	44137800
chr10	44153600	44160600
chr10	44170200	44171600
chr10	44197200	44200000
chr10	44206000	44212800
chr10	44218800	44226000
chr10	44231000	44235600
chr10	44241600	44248600
chr10	44254800	44256400
chr10	44269800	44272800
chr10	44274200	44281600
chr10	44331200	44332400
chr10	44333600	44345200
chr10	44346600	44353400
chr10	44357000	44366800
chr10	44368000	44368800
chr10	44369800	44376000
chr10	44386800	44402400
chr10	44415600	44421200
chr10	44422800	44427800
chr10	44433400	44442200
chr10	44448400	44484600
chr10	44491600	44495200
chr10	44535400	44556000
chr10	44556200	44563200
chr10	44686400	44705600
chr10	44709600	44713200
chr10	44727600	44743800
chr10	44752800	44763000
chr10	44772800	44781800
chr10	44797400	44798000
chr10	44801600	44815400
chr10	44817200	44822400
chr10	44829600	44834800
chr10	44844200	44847800
chr10	44866600	44868000
chr10	44871800	44872000
chr10	44873200	44873600
chr10	44876200	44877600
chr10	44880800	44884800
chr10	44885000	44885200
chr10	44886600	44887600
chr10	44888200	44895800
chr10	44905400	44909600
chr10	44911600	44924000
chr10	44928600	44936400
chr10	44954000	44959000
chr10	44964000	44969000
chr10	44970200	44971600
chr10	45000800	45005200
chr10	45006400	45017200
chr10	45044600	45047000
chr10	45048200	45049200
chr10	45064600	45074200
chr10	45159200	45164200
chr10	45193600	45196400
chr10	45278400	45287200
chr10	45297400	45302600
chr10	45304200	45311000
chr10	45313200	45315800
chr10	45316800	45320400
chr10	45518000	45523200
chr10	45526400	45528000
chr10	45564000	45569400
chr10	45587200	45587600
chr10	45592000	45593200
chr10	45593800	45594400
chr10	45644400	45644800
chr10	45723600	45727600
chr10	46094600	46097800
chr10	47037600	47039400
chr10	47039800	47041000
chr10	47052000	47052800
chr10	47063600	47064000
chr10	47064400	47064600
chr10	47068200	47068600
chr10	47114200	47115600
chr10	47117000	47118400
chr10	47139200	47148600
chr10	48312800	48314800
chr10	48339600	48343800
chr10	48349200	48354400
chr10	48355200	48356000
chr10	48509400	48512200
chr10	48535600	48539400
chr10	48577800	48589600
chr10	48636000	48636200
chr10	48649000	48649600
chr10	49422400	49428000
chr10	49473000	49477400
chr10	49485200	49495800
chr10	49721600	49722400
chr10	49723800	49725400
chr10	50267400	50274200
chr10	50290800	50296600
chr10	50303800	50304000
chr10	50342000	50343200
chr10	50344000	50345400
chr10	50349000	50350400
chr10	50350800	50359400
chr10	50425800	50427800
chr10	50430000	50431000
chr10	50472600	50473400
chr10	50476200	50476400
chr10	50555600	50555800
chr10	50564000	50564600
chr10	50564800	50565800
chr10	50627400	50628000
chr10	50632400	50638400
chr10	50640400	50640600
chr10	50645000	50645600
chr10	50646000	50646400
chr10	50749000	50752400
chr10	50762800	50767200
chr10	50769000	50782400
chr10	50782600	50783000
chr10	50784200	50785000
chr10	50785200	50785400
chr10	50866000	50870200
chr10	50875800	50877800
chr10	50885200	50892000
chr10	50893000	50900400
chr10	50901200	50912800
chr10	50914000	50917000
chr10	50917800	50918600
chr10	50919800	50923400
chr10	50929400	50935400
chr10	50963000	50963200
chr10	50973400	50975800
chr10	50979200	50979400
chr10	50985000	50993000
chr10	50993200	50993400
chr10	51011200	51016800
chr10	52681000	52689800
chr10	54073000	54076600
chr10	54507800	54509400
chr10	54544000	54546400
chr10	57387000	57393200
chr10	58128800	58130800
chr10	58327800	58331200
chr10	58332400	58335200
chr10	58493400	58494600
chr10	58521400	58523400
chr10	58693800	58696200
chr10	58707200	58710600
chr10	58774400	58777800
chr10	58789400	58792600
chr10	59100400	59105800
chr10	60182800	60187200
chr10	60206800	60208600
chr10	60447200	60452200
chr10	60488800	60494000
chr10	60727400	60730200
chr10	60746600	60753000
chr10	60935600	60937600
chr10	61251800	61253400
chr10	61254800	61257000
chr10	61404200	61408800
chr10	61501200	61502800
chr10	61533200	61541000
chr10	61679800	61686000
chr10	62032200	62034400
chr10	62427400	62434400
chr10	62607200	62618400
chr10	62670200	62673600
chr10	62675400	62678400
chr10	62760600	62763000
chr10	62767800	62770400
chr10	62947800	62957000
chr10	63012400	63018400
chr10	63211000	63211200
chr10	63212000	63216800
chr10	63301400	63307600
chr10	63325400	63332000
chr10	64047200	64051400
chr10	64056800	64062400
chr10	64096200	64115000
chr10	64115800	64120400
chr10	64164200	64174200
chr10	64185400	64189000
chr10	64226400	64227600
chr10	64603200	64609600
chr10	64721000	64724000
chr10	64732200	64737200
chr10	64794200	64795600
chr10	64796000	64799600
chr10	64888600	64892200
chr10	65535400	65543200
chr10	65615800	65620800
chr10	65670600	65675800
chr10	65690000	65693000
chr10	65732800	65733000
chr10	65734000	65738400
chr10	65742800	65752400
chr10	65753600	65760400
chr10	66222000	66225600
chr10	66793800	66795200
chr10	69161200	69165200
chr10	69198400	69202400
chr10	69392200	69397800
chr10	69441600	69450000
chr10	69506000	69507800
chr10	69508200	69513000
chr10	69599800	69604400
chr10	70034400	70039400
chr10	70075000	70078000
chr10	70611600	70612600
chr10	70615600	70624000
chr10	71016800	71020800
chr10	71247800	71249400
chr10	71273000	71273600
chr10	71291200	71291400
chr10	71292000	71317000
chr10	71347400	71349200
chr10	71354800	71364200
chr10	71371600	71383400
chr10	71385400	71386400
chr10	71430000	71430200
chr10	71431400	71433600
chr10	71451400	71455600
chr10	71460800	71465000
chr10	71466400	71467200
chr10	71472600	71479400
chr10	71481000	71481200
chr10	71513200	71513400
chr10	71514400	71515800
chr10	71534400	71535400
chr10	71536000	71537000
chr10	71538600	71544400
chr10	71545400	71545600
chr10	71551000	71552200
chr10	71687200	71688200
chr10	71736600	71743000
chr10	71785600	71796000
chr10	71798000	71806600
chr10	72020800	72023400
chr10	72375600	72391000
chr10	72391800	72395000
chr10	72404000	72420600
chr10	72426800	72428600
chr10	72524200	72528000
chr10	72557200	72557600
chr10	72731000	72732400
chr10	72732800	72733600
chr10	72775600	72782400
chr10	72813600	72815000
chr10	72816000	72816400
chr10	72854400	72855200
chr10	72866000	72868600
chr10	72870400	72872800
chr10	72875400	72882200
chr10	72912600	72917200
chr10	72923200	72924200
chr10	72924400	72927400
chr10	72927800	72928200
chr10	72953200	72963800
chr10	73170200	73172400
chr10	73176400	73177400
chr10	73248200	73251800
chr10	73672200	73675800
chr10	73676000	73676400
chr10	73691000	73692000
chr10	73694000	73694800
chr10	73700600	73701200
chr10	73702400	73707800
chr10	73714000	73715000
chr10	73716200	73716400
chr10	73716600	73718600
chr10	74679800	74686200
chr10	74723600	74730800
chr10	74734400	74742800
chr10	76533000	76539600
chr10	77010000	77017400
chr10	77017600	77022800
chr10	77038200	77038400
chr10	77058600	77058800
chr10	77059000	77063600
chr10	77070400	77077400
chr10	77078000	77079000
chr10	77080000	77083000
chr10	77101600	77108200
chr10	77109400	77123200
chr10	77124600	77133800
chr10	77136800	77142600
chr10	77149200	77150600
chr10	77157200	77157600
chr10	77158000	77158400
chr10	77178800	77184600
chr10	77185600	77185800
chr10	77186000	77187600
chr10	77187800	77188000
chr10	77200000	77210800
chr10	77213800	77217000
chr10	77229400	77239200
chr10	77240200	77247600
chr10	77262000	77263000
chr10	77264400	77265400
chr10	77266600	77267200
chr10	77268200	77275800
chr10	77280800	77283800
chr10	77285000	77286600
chr10	77324800	77326800
chr10	77327800	77328200
chr10	77328400	77337800
chr10	77341200	77346400
chr10	77447200	77448200
chr10	77464200	77465600
chr10	77488400	77490000
chr10	77561000	77567200
chr10	77589000	77594800
chr10	77627800	77631600
chr10	77633800	77643000
chr10	77648200	77648400
chr10	77650200	77653000
chr10	77658200	77663800
chr10	77675800	77680200
chr10	77693400	77695600
chr10	77705400	77707400
chr10	77739400	77740400
chr10	77742000	77744400
chr10	77795800	77801600
chr10	77810200	77823800
chr10	77825200	77826800
chr10	77842200	77850200
chr10	77860000	77863400
chr10	78161600	78167000
chr10	78532200	78535800
chr10	78665200	78666000
chr10	78723600	78724000
chr10	78837600	78842800
chr10	78957400	78959600
chr10	79039400	79039800
chr10	79051800	79054200
chr10	79055800	79072200
chr10	79094800	79100800
chr10	79101200	79117600
chr10	79117800	79128800
chr10	79129000	79139600
chr10	79213400	79214600
chr10	79295200	79305600
chr10	79310000	79310400
chr10	79311400	79314000
chr10	79323000	79324400
chr10	79325000	79327200
chr10	79373000	79373200
chr10	79414600	79428400
chr10	79462000	79465400
chr10	79473800	79475000
chr10	79477200	79478000
chr10	79482600	79486800
chr10	79497000	79504200
chr10	79505800	79510200
chr10	79523400	79543200
chr10	79701800	79726600
chr10	79854400	79856800
chr10	79861800	79873000
chr10	79873800	79889400
chr10	79896800	79898600
chr10	79905600	79906600
chr10	79907400	79908800
chr10	79913800	79915200
chr10	79917000	79927000
chr10	79999800	80007600
chr10	80085400	80095200
chr10	80096800	80099400
chr10	80138200	80139200
chr10	80142000	80143600
chr10	80182000	80186200
chr10	80248600	80253600
chr10	80262000	80262200
chr10	80277400	80278200
chr10	80278800	80282600
chr10	80306600	80306800
chr10	80315600	80315800
chr10	80367400	80371600
chr10	80398600	80408200
chr10	80409400	80413200
chr10	80420400	80428200
chr10	80432000	80435600
chr10	80454200	80455400
chr10	80465800	80482200
chr10	80509800	80510000
chr10	80544200	80545400
chr10	80551000	80554000
chr10	80565200	80566400
chr10	80576000	80576200
chr10	80576400	80577200
chr10	80577800	80585400
chr10	80586400	80587400
chr10	80588600	80595800
chr10	80596600	80599000
chr10	80600200	80608000
chr10	80618200	80619200
chr10	80633800	80639800
chr10	81329200	81331000
chr10	81352200	81359800
chr10	81362400	81364800
chr10	81383600	81390400
chr10	81397200	81398800
chr10	81684000	81684400
chr10	81707600	81716200
chr10	81732200	81738400
chr10	81866200	81872000
chr10	82022600	82026400
chr10	82027600	82028000
chr10	82052400	82058800
chr10	82063600	82065200
chr10	82072600	82075800
chr10	82125200	82132000
chr10	82386600	82392200
chr10	82408800	82422200
chr10	82573400	82580400
chr10	82587200	82588800
chr10	82756200	82759000
chr10	82991800	82993800
chr10	83286400	83288400
chr10	83425800	83430400
chr10	83456400	83459400
chr10	83631000	83631400
chr10	83634200	83634600
chr10	83637600	83637800
chr10	83638000	83638800
chr10	85011000	85015400
chr10	85320400	85323600
chr10	85499800	85501600
chr10	85509000	85515400
chr10	85549200	85552000
chr10	85663600	85664600
chr10	85666200	85669000
chr10	85669800	85673200
chr10	85676200	85676800
chr10	85739200	85741800
chr10	85794600	85796000
chr10	85796400	85811200
chr10	85816400	85816600
chr10	85843800	85847600
chr10	85874400	85875200
chr10	85875600	85881000
chr10	85883000	85889800
chr10	85979000	85983000
chr10	85989000	85990400
chr10	85996600	85996800
chr10	86284800	86288400
chr10	86329200	86333000
chr10	86354200	86362000
chr10	86375000	86381800
chr10	86417800	86423000
chr10	86477000	86479400
chr10	86789600	86796200
chr10	86800800	86808400
chr10	87010200	87011000
chr10	87286800	87289600
chr10	87364400	87372000
chr10	87385200	87388800
chr10	87410000	87435800
chr10	87569400	87572000
chr10	87595000	87600600
chr10	87608600	87616800
chr10	87618200	87624400
chr10	87630600	87630800
chr10	87715000	87727000
chr10	87790200	87794200
chr10	87803400	87805600
chr10	87815400	87819200
chr10	87835800	87839200
chr10	87856200	87858800
chr10	87861800	87862000
chr10	87866800	87869400
chr10	87870400	87876600
chr10	87877400	87882000
chr10	87892000	87893000
chr10	87946200	87947400
chr10	87956200	87957000
chr10	87958400	87961800
chr10	87964600	87965600
chr10	87994800	88013200
chr10	88017800	88018800
chr10	88029000	88032200
chr10	88038600	88040600
chr10	88167600	88172600
chr10	88304800	88310600
chr10	88373600	88375000
chr10	88398800	88403200
chr10	88710200	88713600
chr10	89320800	89328600
chr10	89368600	89373800
chr10	90077400	90077600
chr10	90077800	90079000
chr10	90396600	90398600
chr10	90503400	90506600
chr10	91013200	91016000
chr10	91025000	91025200
chr10	91414600	91415600
chr10	91416200	91417000
chr10	91574000	91580800
chr10	91687000	91691000
chr10	91712000	91712400
chr10	91891000	91902200
chr10	92268200	92269600
chr10	92305000	92307600
chr10	92357800	92362000
chr10	92362600	92362800
chr10	92363000	92363200
chr10	92365000	92372200
chr10	92416400	92418800
chr10	92455800	92464600
chr10	92526600	92531600
chr10	92553400	92557400
chr10	92580200	92585200
chr10	92601400	92603400
chr10	92609400	92611600
chr10	92852200	92855200
chr10	92856200	92856600
chr10	92857400	92859400
chr10	93133000	93138000
chr10	93296000	93299000
chr10	93301000	93302800
chr10	93318600	93324400
chr10	93338800	93345800
chr10	93347000	93347600
chr10	93359800	93366400
chr10	93380400	93386400
chr10	93386800	93390400
chr10	93640000	93641800
chr10	94169200	94184200
chr10	94872800	94873000
chr10	94874400	94876000
chr10	94879200	94880200
chr10	94883400	94895800
chr10	94896400	94900600
chr10	94907600	94921600
chr10	94925200	94935800
chr10	94940600	94943200
chr10	94990400	94994200
chr10	94997600	94998600
chr10	95035800	95037600
chr10	95337000	95347200
chr10	95366200	95370800
chr10	95485600	95485800
chr10	95486000	95495200
chr10	95587600	95590600
chr10	95592400	95599800
chr10	95621000	95623200
chr10	95733200	95734400
chr10	95747000	95750400
chr10	95756000	95756200
chr10	95756400	95757600
chr10	95761000	95762200
chr10	95767800	95775400
chr10	95784800	95792400
chr10	95798000	95803000
chr10	95820200	95833800
chr10	95842000	95843200
chr10	95875600	95882400
chr10	95903600	95911600
chr10	95947600	95952400
chr10	95965400	95968600
chr10	95990600	95991400
chr10	95992600	95992800
chr10	96019600	96025000
chr10	96027000	96035600
chr10	96391200	96395200
chr10	96397200	96401600
chr10	96408800	96416800
chr10	96425600	96426800
chr10	96462000	96465800
chr10	96500800	96507400
chr10	96522400	96528000
chr10	96559600	96564400
chr10	96701200	96706800
chr10	96745400	96754200
chr10	96877000	96883400
chr10	96886600	96891400
chr10	97313400	97313800
chr10	97716800	97721400
chr10	97850400	97854600
chr10	97925000	97931600
chr10	97932600	97936800
chr10	97945000	97946000
chr10	98103400	98107400
chr10	98194200	98195400
chr10	98219200	98223000
chr10	98532000	98533200
chr10	98762400	98768800
chr10	99554600	99559200
chr10	99598000	99598200
chr10	99602400	99608000
chr10	99615200	99615400
chr10	99703000	99714800
chr10	99730400	99731600
chr10	99757000	99760400
chr10	99813400	99813600
chr10	99814600	99818400
chr10	99824600	99829400
chr10	99865400	99868600
chr10	99877400	99880000
chr10	99881200	99887800
chr10	100040800	100044400
chr10	100066600	100066800
chr10	100105800	100106400
chr10	100115400	100115600
chr10	100116600	100118200
chr10	100240200	100242000
chr10	100355800	100360000
chr10	100367200	100370000
chr10	100422200	100426200
chr10	100763800	100767800
chr10	100782000	100783600
chr10	100801000	100805200
chr10	100883200	100888600
chr10	100961600	100966600
chr10	100988200	100997600
chr10	101007400	101010200
chr10	101017800	101028800
chr10	101066000	101071600
chr10	101086200	101088800
chr10	101091400	101096000
chr10	101220400	101220800
chr10	101221600	101223000
chr10	101254200	101260400
chr10	101278400	101279000
chr10	101288000	101288200
chr10	101289200	101289600
chr10	101303000	101303200
chr10	101855000	101859600
chr10	101860000	101865600
chr10	101891800	101898400
chr10	102341000	102342800
chr10	102347400	102348600
chr10	102360600	102369600
chr10	102437600	102438600
chr10	102529600	102529800
chr10	102532000	102533000
chr10	102579800	102582200
chr10	102610400	102612400
chr10	102909600	102910800
chr10	102914000	102914400
chr10	102926600	102929600
chr10	102930600	102939400
chr10	103017000	103019800
chr10	103086000	103088200
chr10	103950000	103953200
chr10	103963200	103964600
chr10	104963800	104966000
chr10	104972000	104974000
chr10	104979800	104988200
chr10	105017400	105024000
chr10	105285200	105296800
chr10	105512000	105513600
chr10	105623000	105623200
chr10	105623400	105625200
chr10	105626400	105626600
chr10	105909600	105912800
chr10	105933000	105938000
chr10	105992600	105993800
chr10	106004800	106009800
chr10	106130200	106133400
chr10	106219800	106228800
chr10	106231400	106233400
chr10	106277600	106288000
chr10	106299400	106299600
chr10	106312800	106321400
chr10	106333400	106361600
chr10	106364400	106369400
chr10	106370600	106376000
chr10	106376800	106378600
chr10	106389800	106392600
chr10	106395600	106395800
chr10	106396000	106396400
chr10	106396800	106397000
chr10	106408200	106412400
chr10	106426200	106428000
chr10	106443400	106450800
chr10	106454200	106454600
chr10	106474600	106478600
chr10	106490000	106490800
chr10	106537200	106552200
chr10	106582600	106590000
chr10	106718600	106723200
chr10	106809000	106813200
chr10	106989200	106991000
chr10	107693600	107696200
chr10	108085400	108089200
chr10	108513000	108523400
chr10	108863600	108871000
chr10	108907000	108913600
chr10	108923000	108928000
chr10	109260600	109265000
chr10	109639000	109641200
chr10	109677400	109678800
chr10	109679200	109681800
chr10	110003000	110007000
chr10	110229000	110231600
chr10	110231800	110232000
chr10	110278200	110281800
chr10	110314600	110316200
chr10	110470200	110476000
chr10	110478200	110481800
chr10	110542200	110548000
chr10	110588200	110590600
chr10	110649200	110653200
chr10	110678600	110680800
chr10	110736000	110739400
chr10	110799600	110805400
chr10	110874000	110880400
chr10	110901200	110905400
chr10	111020400	111027400
chr10	111052600	111057000
chr10	111213600	111219600
chr10	111287200	111292400
chr10	111420400	111426200
chr10	111490400	111496000
chr10	111521000	111522600
chr10	111523600	111537000
chr10	111552000	111554200
chr10	111562000	111566600
chr10	111567400	111571800
chr10	111578200	111582400
chr10	112088600	112092600
chr10	112449000	112453600
chr10	112791600	112794400
chr10	112798200	112803800
chr10	112817200	112822200
chr10	112849000	112850200
chr10	112891400	112891800
chr10	112893400	112894000
chr10	112912200	112914800
chr10	112918000	112918200
chr10	112918800	112922200
chr10	112933200	112938000
chr10	112981400	112988600
chr10	113018200	113022200
chr10	113035000	113039400
chr10	113057800	113063600
chr10	113067600	113076600
chr10	113091600	113104800
chr10	113126200	113132400
chr10	113140800	113143600
chr10	113195600	113228400
chr10	113240600	113250000
chr10	113251000	113256000
chr10	113262800	113279200
chr10	113391000	113395600
chr10	113404800	113415600
chr10	113426400	113430400
chr10	113469400	113475800
chr10	113490000	113493200
chr10	113604800	113613600
chr10	113614200	113616800
chr10	113628200	113635200
chr10	113669200	113673200
chr10	113686400	113691200
chr10	113737000	113737200
chr10	113737600	113744600
chr10	113747000	113760200
chr10	113781400	113790200
chr10	113791000	113801000
chr10	113804600	113811000
chr10	113813800	113817800
chr10	113856400	113862400
chr10	113979200	113981000
chr10	113981200	113982200
chr10	113984800	113988800
chr10	113996200	114011600
chr10	114024200	114025200
chr10	114026200	114027400
chr10	114596200	114597800
chr10	114599800	114626800
chr10	114630200	114638200
chr10	114640200	114659600
chr10	114686400	114694600
chr10	114726800	114729400
chr10	114750200	114760200
chr10	114772800	114773800
chr10	114774000	114774400
chr10	114801200	114806200
chr10	114807800	114808800
chr10	114810200	114810400
chr10	114815400	114815600
chr10	114815800	114816400
chr10	114845600	114857800
chr10	114886400	114891400
chr10	114897800	114899400
chr10	114900400	114904200
chr10	114927000	114933400
chr10	114946600	114954000
chr10	114960600	114962800
chr10	114978200	114997200
chr10	115002000	115010600
chr10	115011600	115014400
chr10	115019200	115023200
chr10	115025200	115027000
chr10	115027200	115029400
chr10	115030600	115038000
chr10	115039000	115040200
chr10	115055000	115065000
chr10	115072400	115078200
chr10	115079200	115089400
chr10	115112000	115121200
chr10	115122200	115136000
chr10	115139200	115142800
chr10	115153000	115164600
chr10	115173800	115214000
chr10	115214200	115221600
chr10	115234000	115245400
chr10	115252400	115264800
chr10	115272000	115274400
chr10	115352400	115355000
chr10	115357600	115365400
chr10	115391000	115392600
chr10	115393000	115397400
chr10	115409800	115414600
chr10	115423800	115431400
chr10	115497600	115508000
chr10	115684400	115684800
chr10	115690800	115692200
chr10	115692800	115695600
chr10	115697000	115699200
chr10	115699600	115702200
chr10	115711600	115711800
chr10	115712000	115717600
chr10	115727400	115734800
chr10	115744400	115748000
chr10	116165800	116166800
chr10	116175600	116179600
chr10	116315000	116320600
chr10	116380600	116389200
chr10	116419000	116423600
chr10	116423800	116424200
chr10	116690400	116693800
chr10	116837200	116840200
chr10	116862200	116869400
chr10	116896200	116899400
chr10	117375000	117377600
chr10	117671200	117674200
chr10	117720800	117728000
chr10	117729000	117739600
chr10	117746800	117755000
chr10	117756400	117764000
chr10	117784800	117791800
chr10	117866000	117868200
chr10	117868600	117870800
chr10	117871600	117887200
chr10	117916800	117929600
chr10	117951600	117959000
chr10	118007000	118013400
chr10	118021400	118027400
chr10	118028400	118029200
chr10	118034200	118035800
chr10	118389000	118393000
chr10	118422000	118422800
chr10	118425600	118430600
chr10	118451400	118455000
chr10	118488400	118489600
chr10	118492400	118495000
chr10	118513600	118525200
chr10	118606400	118606600
chr10	118617600	118621000
chr10	118784600	118792200
chr10	118813600	118817600
chr10	118881800	118884000
chr10	118884600	118887200
chr10	118888600	118889600
chr10	118902800	118908200
chr10	118909600	118910600
chr10	118915400	118916800
chr10	118917000	118918000
chr10	118920200	118921000
chr10	118935400	118972600
chr10	118988800	118993200
chr10	118994600	118998600
chr10	119146400	119146800
chr10	119147400	119154400
chr10	119183400	119184200
chr10	119196000	119221200
chr10	119231200	119235000
chr10	119267000	119280400
chr10	119341200	119352600
chr10	119353800	119354000
chr10	119357400	119359000
chr10	119375400	119377000
chr10	119383000	119383400
chr10	119409200	119411000
chr10	119435800	119440800
chr10	119456200	119456800
chr10	119466800	119471200
chr10	119476600	119483000
chr10	119486400	119490600
chr10	119494200	119494400
chr10	119497400	119512200
chr10	119560200	119561800
chr10	119568400	119570200
chr10	119571400	119579800
chr10	119589600	119591800
chr10	119651000	119657200
chr10	119658400	119662800
chr10	119696000	119698800
chr10	119706600	119712800
chr10	119713000	119713200
chr10	119727800	119732200
chr10	119746600	119749800
chr10	119842800	119847800
chr10	119850200	119855000
chr10	119882200	119887600
chr10	119915400	119921000
chr10	119938600	119942800
chr10	119943000	119950600
chr10	119950800	119952800
chr10	119953000	119953400
chr10	119976600	119981800
chr10	120033600	120041800
chr10	120147800	120152400
chr10	120207200	120212800
chr10	120221600	120226800
chr10	120227400	120234800
chr10	120242200	120253000
chr10	120254200	120263000
chr10	120274600	120288800
chr10	120309200	120312000
chr10	120319800	120323000
chr10	120336000	120336400
chr10	120341600	120342400
chr10	120360600	120361800
chr10	120362400	120363400
chr10	120365800	120372000
chr10	120388000	120389000
chr10	120390200	120404000
chr10	120410200	120413600
chr10	120415400	120424400
chr10	120529200	120530600
chr10	120531600	120531800
chr10	120533000	120540000
chr10	120544200	120545000
chr10	120545200	120547400
chr10	120551800	120554800
chr10	120585000	120585600
chr10	120592200	120592800
chr10	120597800	120598000
chr10	120603800	120605600
chr10	120605800	120607000
chr10	120615200	120622200
chr10	120634200	120636400
chr10	120645600	120654600
chr10	120656000	120674200
chr10	120684000	120692800
chr10	120700800	120703400
chr10	120731600	120750200
chr10	120755400	120755800
chr10	120767800	120768600
chr10	121722800	121728000
chr10	121732000	121733000
chr10	121754600	121758600
chr10	121759400	121765800
chr10	121767600	121768000
chr10	121777600	121778400
chr10	121787400	121792400
chr10	121793000	121794400
chr10	121794600	121796400
chr10	121811000	121815200
chr10	121819200	121823800
chr10	121824400	121841600
chr10	121843000	121847200
chr10	121848400	121855000
chr10	121856000	121857000
chr10	121878400	121883400
chr10	121919600	121921200
chr10	121946200	121947000
chr10	121977200	121983200
chr10	121984200	121988000
chr10	122001400	122009400
chr10	122065000	122073200
chr10	122118800	122125200
chr10	122133800	122140400
chr10	122149200	122156200
chr10	122161400	122170600
chr10	122211000	122211800
chr10	122222400	122225800
chr10	122238000	122255000
chr10	122261400	122264800
chr10	122266600	122273800
chr10	122311200	122316200
chr10	122344000	122344200
chr10	122345200	122353800
chr10	122355000	122370600
chr10	122377400	122385800
chr10	122428200	122434400
chr10	122435400	122440200
chr10	122449000	122451000
chr10	122457600	122460400
chr10	122676600	122678800
chr10	122712600	122718400
chr10	122719000	122722000
chr10	122727000	122732600
chr10	122734000	122735400
chr10	122745200	122752400
chr10	122754000	122764600
chr10	122804600	122806200
chr10	122808800	122809000
chr10	122812200	122816400
chr10	122827000	122831800
chr10	122841200	122845600
chr10	122846800	122849600
chr10	122885600	122909200
chr10	122917200	122924600
chr10	122995000	123005800
chr10	123110000	123119800
chr10	123135200	123139800
chr10	123170000	123175600
chr10	123183000	123188000
chr10	123212400	123216000
chr10	123218400	123220800
chr10	123223400	123230200
chr10	123235800	123240000
chr10	123242800	123247200
chr10	123248400	123254200
chr10	123289400	123292000
chr10	123293200	123294400
chr10	123294600	123300400
chr10	123306600	123313600
chr10	123319400	123319800
chr10	123342000	123343800
chr10	123350400	123350800
chr10	123358400	123359400
chr10	123364600	123366000
chr10	123370000	123373200
chr10	123374400	123375400
chr10	123375600	123382800
chr10	123383600	123384400
chr10	123395800	123400800
chr10	123402000	123406600
chr10	123410600	123411200
chr10	123412200	123470000
chr10	123471800	123474000
chr10	123482400	123483000
chr10	123483400	123484400
chr10	123739800	123765400
chr10	123791800	123794600
chr10	123796600	123796800
chr10	123812800	123818200
chr10	123851000	123851200
chr10	123859000	123860000
chr10	123882200	123892200
chr10	123896000	123898400
chr10	123902200	123908000
chr10	123912400	123914800
chr10	123952600	123955200
chr10	123955600	123956000
chr10	124016800	124023000
chr10	124023400	124025800
chr10	124108600	124109200
chr10	124117600	124120000
chr10	124127000	124128000
chr10	124198000	124201800
chr10	124212800	124214800
chr10	124216000	124216400
chr10	124239800	124241600
chr10	124281600	124283600
chr10	124291600	124294800
chr10	124296000	124297200
chr10	124314400	124314600
chr10	124319600	124319800
chr10	124326800	124327800
chr10	124328800	124335800
chr10	124337400	124340000
chr10	124376800	124385400
chr10	124398800	124399400
chr10	124411200	124411400
chr10	124442000	124452800
chr10	124511200	124517800
chr10	124519000	124526600
chr10	124531200	124531400
chr10	124533800	124537600
chr10	124545400	124546800
chr10	124577400	124578000
chr10	124672800	124677400
chr10	124723800	124731200
chr10	124835600	124836000
chr10	124882600	124887400
chr10	124993400	124993800
chr10	125033600	125034800
chr10	125038400	125039000
chr10	125053800	125061800
chr10	125083400	125087200
chr10	125093800	125099000
chr10	125144400	125148800
chr10	125304600	125305600
chr10	125353800	125357000
chr10	125358000	125372000
chr10	125374800	125377000
chr10	125385400	125385600
chr10	125391400	125392200
chr10	125417800	125423600
chr10	125471600	125478600
chr10	125479800	125521600
chr10	125539800	125540800
chr10	125541800	125561800
chr10	125572000	125583000
chr10	125584000	125586000
chr10	125587400	125589800
chr10	125602000	125604800
chr10	125609000	125617200
chr10	125625800	125626600
chr10	125633400	125637000
chr10	125654800	125655000
chr10	125655400	125661600
chr10	125676600	125684400
chr10	125685400	125697000
chr10	125699800	125701400
chr10	125710800	125712400
chr10	125716200	125719800
chr10	125735000	125736800
chr10	125744600	125748400
chr10	125942800	125951600
chr10	125954800	125955200
chr10	125956400	125959800
chr10	125960000	125962600
chr10	125963600	125966600
chr10	125973400	125974800
chr10	126019800	126021800
chr10	126023000	126025600
chr10	126045000	126049600
chr10	126081200	126082800
chr10	126558600	126564600
chr10	126739400	126740400
chr10	126751200	126758800
chr10	126763600	126768800
chr10	126788600	126788800
chr10	126850000	126850400
chr10	126851400	126861600
chr10	126862400	126867200
chr10	126873000	126873200
chr10	126874800	126875000
chr10	126882200	126885200
chr10	126894600	126895200
chr10	126896000	126905600
chr10	126906400	126910000
chr10	126911000	126916400
chr10	126917400	126917600
chr10	126918600	126921400
chr10	126923200	126927400
chr10	126933000	126933200
chr10	126933600	126951000
chr10	126956200	126956600
chr10	126961800	126962600
chr10	126965400	126986400
chr10	127009800	127027800
chr10	127028600	127031800
chr10	127042000	127054600
chr10	127065000	127070000
chr10	127093600	127101400
chr10	127101800	127108800
chr10	127115400	127117400
chr10	127124400	127126600
chr10	127129200	127143800
chr10	127156800	127168800
chr10	127190600	127206200
chr10	127217600	127251600
chr10	127262000	127277600
chr10	127284000	127294000
chr10	127296400	127297200
chr10	127309000	127310200
chr10	127315600	127316400
chr10	127330600	127338200
chr10	127348400	127370800
chr10	127377400	127377600
chr10	127398800	127403000
chr10	127640000	127644400
chr10	127838000	127839400
chr10	127880600	127880800
chr10	127924000	127926600
chr10	127953200	127963800
chr10	127976000	127977600
chr10	128012000	128017600
chr10	128044000	128049600
chr10	128058200	128063400
chr10	128069800	128087200
chr10	128096000	128096600
chr10	128101600	128129400
chr10	128144200	128158800
chr10	128161000	128165200
chr10	128347600	128349200
chr10	128372800	128376800
chr10	128377800	128380600
chr10	128389000	128395200
chr10	128409400	128413600
chr10	128417000	128422400
chr10	128444000	128448600
chr10	128484800	128486600
chr10	128491000	128493600
chr10	128527600	128537800
chr10	128553400	128568000
chr10	128579800	128589200
chr10	128591000	128593400
chr10	128598000	128612800
chr10	128800800	128802000
chr10	128838400	128840800
chr10	128850200	128856400
chr10	128966000	128969200
chr10	128970400	128970600
chr10	129089200	129092400
chr10	129093400	129095800
chr10	129220000	129220200
chr10	129221600	129232800
chr10	129235800	129240200
chr10	129253400	129259200
chr10	129265200	129267800
chr10	129320000	129326600
chr10	129327600	129337600
chr10	129338400	129343400
chr10	129352400	129358800
chr10	129370400	129377600
chr10	129383200	129392000
chr10	129397000	129400000
chr10	129430800	129436400
chr10	129483400	129483600
chr10	129500200	129503200
chr10	129537800	129538000
chr10	129550400	129552000
chr10	129576600	129584200
chr10	129593800	129597200
chr10	129615200	129616200
chr10	129616600	129619200
chr10	129620200	129627400
[truncated: 34,414 more rows]

## Sheet: E5 min3 merged
Dataset_EV 7. ChromHMM 12 state model minimum 3 merge E5
#chr	start	end
chr10	124400	135000
chr10	149800	151600
chr10	532400	533400
chr10	534600	546200
chr10	571600	584600
chr10	600600	622400
chr10	663200	692400
chr10	695800	699000
chr10	714400	719800
chr10	725600	740000
chr10	741000	746600
chr10	748400	751800
chr10	757000	762600
chr10	770400	775600
chr10	815200	829600
chr10	1008800	1017600
chr10	1192400	1213600
chr10	1214800	1222800
chr10	1224200	1227000
chr10	1227800	1238000
chr10	1274200	1280200
chr10	1282600	1287200
chr10	1289600	1300200
chr10	1311800	1317600
chr10	1320600	1324000
chr10	1328800	1329000
chr10	1330000	1332200
chr10	1336400	1342800
chr10	1385800	1391000
chr10	1396800	1409000
chr10	1451000	1456000
chr10	1549000	1551200
chr10	1570800	1573400
chr10	1594400	1594800
chr10	1630200	1633800
chr10	1643000	1645600
chr10	1665000	1676800
chr10	1699800	1708800
chr10	1727000	1731800
chr10	1744200	1754000
chr10	1754600	1762400
chr10	1781200	1791600
chr10	1794400	1797800
chr10	1916000	1919800
chr10	1922200	1926200
chr10	2051600	2052000
chr10	2285800	2287600
chr10	2771200	2777400
chr10	2870600	2878200
chr10	2908200	2917600
chr10	2937800	2943600
chr10	2944800	2945400
chr10	2991800	2997400
chr10	3003200	3004000
chr10	3026800	3029000
chr10	3030000	3030200
chr10	3050600	3058200
chr10	3229800	3231600
chr10	3299000	3302800
chr10	3304000	3310600
chr10	3315600	3319800
chr10	3349800	3353600
chr10	3387000	3391000
chr10	3392000	3401000
chr10	3419800	3422200
chr10	3437000	3441600
chr10	3461400	3467000
chr10	3470200	3474600
chr10	3484200	3484800
chr10	3498200	3502000
chr10	3524400	3525800
chr10	3528200	3531400
chr10	3532200	3533000
chr10	3536200	3537600
chr10	3551000	3557200
chr10	3559200	3561200
chr10	4295600	4298200
chr10	4669200	4671400
chr10	4866800	4870600
chr10	4881600	4886000
chr10	5435400	5437600
chr10	5506600	5507200
chr10	5510000	5511600
chr10	5527000	5531800
chr10	5532800	5537400
chr10	5538400	5543200
chr10	5544200	5547400
chr10	5553200	5564000
chr10	5578800	5583000
chr10	5586400	5587800
chr10	5625400	5627400
chr10	5633400	5635000
chr10	5636000	5658000
chr10	6376400	6377000
chr10	6381000	6387000
chr10	6422000	6431200
chr10	6478400	6482800
chr10	6496200	6502800
chr10	6531200	6534000
chr10	6568200	6571600
chr10	6578200	6581400
chr10	6615800	6616800
chr10	6648800	6650800
chr10	6767200	6767400
chr10	6768400	6771400
chr10	6792000	6794800
chr10	6799000	6804600
chr10	6805400	6807600
chr10	7151800	7152400
chr10	7153400	7154200
chr10	7583000	7584200
chr10	7736600	7741600
chr10	8072000	8082000
chr10	8083600	8107600
chr10	8121600	8125800
chr10	10818600	10822000
chr10	10822400	10826800
chr10	10932600	10936000
chr10	10980600	10994600
chr10	11014800	11015800
chr10	11033400	11041600
chr10	11390800	11397000
chr10	11398600	11407600
chr10	11420200	11440600
chr10	11441800	11445600
chr10	11446800	11452200
chr10	11454000	11458600
chr10	11469600	11474000
chr10	11475600	11476000
chr10	11915200	11919800
chr10	12886200	12887000
chr10	12888800	12894800
chr10	12913600	12941200
chr10	12976800	12981600
chr10	12989800	13004200
chr10	13012600	13019200
chr10	13020200	13025000
chr10	13038600	13050600
chr10	13132200	13134200
chr10	13304200	13307000
chr10	13455000	13467600
chr10	13478000	13483800
chr10	13495200	13498800
chr10	13500200	13504000
chr10	13745000	13748200
chr10	13760000	13765200
chr10	13932400	13936800
chr10	14052800	14056200
chr10	14092600	14096000
chr10	14111000	14113200
chr10	14115000	14119200
chr10	14120200	14123400
chr10	14194600	14196200
chr10	14208600	14210200
chr10	14211400	14211600
chr10	14213400	14219000
chr10	14227600	14231000
chr10	14252400	14253000
chr10	14254000	14256400
chr10	14261000	14266400
chr10	14276000	14280800
chr10	14286200	14289400
chr10	14290000	14290200
chr10	14315600	14320200
chr10	14337000	14343000
chr10	14360800	14364600
chr10	14367400	14373000
chr10	14395400	14399000
chr10	14407600	14419000
chr10	14421000	14425600
chr10	14427200	14428600
chr10	14498000	14505800
chr10	14506800	14513000
chr10	14514000	14520000
chr10	14523600	14524000
chr10	14525400	14527000
chr10	15077400	15084000
chr10	15109200	15111600
chr10	15262800	15268400
chr10	15286600	15288200
chr10	15289400	15291000
chr10	15296000	15297200
chr10	15298200	15306200
chr10	15410600	15412600
chr10	15423200	15426000
chr10	15426200	15427800
chr10	15428800	15430200
chr10	15760400	15765800
chr10	17457400	17460200
chr10	17491800	17493600
chr10	20103400	20107400
chr10	21459200	21466200
chr10	21796200	21800000
chr10	22421800	22427400
chr10	22428400	22428600
chr10	22765000	22768000
chr10	23113200	23116800
chr10	23138000	23143200
chr10	23182200	23184400
chr10	23340800	23348200
chr10	23349800	23350400
chr10	23452400	23455000
chr10	23459400	23469200
chr10	23475200	23490200
chr10	23565600	23566400
chr10	23604800	23606200
chr10	23981000	23986200
chr10	24495800	24499400
chr10	24670200	24674200
chr10	25348800	25355200
chr10	25390000	25394000
chr10	25399600	25403400
chr10	25460800	25467800
chr10	26497000	26507600
chr10	26513800	26520400
chr10	26600000	26601800
chr10	27546800	27547200
chr10	27679800	27684200
chr10	27913600	27917000
chr10	28029800	28036400
chr10	28288600	28294800
chr10	28922800	28926800
chr10	28928800	28934600
chr10	28953800	28961400
chr10	28963800	28967600
chr10	28968800	28969000
chr10	30022600	30029800
chr10	30165000	30170000
chr10	30315000	30319400
chr10	30325400	30339200
chr10	30345800	30351800
chr10	30475600	30478600
chr10	30892600	30894400
chr10	30896200	30898400
chr10	30934800	30937800
chr10	31026600	31028000
chr10	31049800	31067000
chr10	31110400	31118400
chr10	31357600	31360400
chr10	31389600	31393600
chr10	31477000	31482800
chr10	31832200	31835400
chr10	31865200	31880000
chr10	31881600	31896200
chr10	31900000	31912200
chr10	31920200	31924000
chr10	32019800	32022200
chr10	32023600	32027000
chr10	32063200	32067400
chr10	32452000	32452400
chr10	32454000	32456600
chr10	33538600	33542400
chr10	33623000	33627000
chr10	33631400	33637000
chr10	33643000	33645400
chr10	33838800	33842600
chr10	35099800	35103600
chr10	35872000	35880600
chr10	35881600	35884200
chr10	35885000	35885200
chr10	35885600	35895000
chr10	35896200	35901200
chr10	35902400	35903600
chr10	35904200	35914600
chr10	35926400	35932400
chr10	35933400	35933600
chr10	35934600	35937200
chr10	35938400	35939800
chr10	42970400	42973000
chr10	43247000	43257000
chr10	43263000	43269200
chr10	43360000	43381600
chr10	43390200	43395400
chr10	43420000	43439200
chr10	43455400	43457800
chr10	43472000	43472800
chr10	43474600	43489800
chr10	43491600	43498400
chr10	43516600	43526400
chr10	43532000	43544800
chr10	43548600	43586600
chr10	43588000	43593400
chr10	43713200	43717400
chr10	43720400	43735600
chr10	43744400	43761800
chr10	43763000	43764200
chr10	43768800	43770800
chr10	43800600	43805200
chr10	43822800	43823200
chr10	43824200	43825600
chr10	44158400	44169000
chr10	44170200	44170600
chr10	44171600	44179600
chr10	44180200	44200000
chr10	44357800	44365000
chr10	44435400	44440800
chr10	44449000	44458400
chr10	44787800	44791000
chr10	44804600	44809600
chr10	44873200	44895600
chr10	45339400	45361600
chr10	45388200	45396000
chr10	45397000	45405000
chr10	45406400	45411400
chr10	45587600	45593200
chr10	45596200	45599600
chr10	45644800	45647800
chr10	46961600	47051800
chr10	47052800	47064400
chr10	47068600	47114600
chr10	47117800	47143200
chr10	48318000	48339600
chr10	48340000	48340600
chr10	48349800	48356000
chr10	48357200	48367600
chr10	48368200	48375400
chr10	48578200	48582800
chr10	48585400	48587400
chr10	48636200	48641600
chr10	48643000	48648800
chr10	48655400	48663400
chr10	49423200	49427600
chr10	49440600	49460800
chr10	49477400	49478400
chr10	49490600	49497800
chr10	49714600	49715400
chr10	49716400	49721600
chr10	49725000	49737800
chr10	49742000	49746400
chr10	50261200	50267800
chr10	50276200	50285600
chr10	50289000	50289600
chr10	50290800	50293400
chr10	50296600	50303800
chr10	50305000	50306800
chr10	50315400	50323000
chr10	50324600	50327000
chr10	50336200	50344200
chr10	50345400	50349000
chr10	50350400	50355000
chr10	50356400	50359400
chr10	50373400	50377200
chr10	50378400	50386600
chr10	50425000	50431800
chr10	50433400	50438000
chr10	50460600	50464600
chr10	50465600	50469000
chr10	50470400	50471200
chr10	50477800	50482000
chr10	50506800	50523200
chr10	50524800	50527200
chr10	50555400	50565800
chr10	50589200	50591800
chr10	50594800	50595000
chr10	50601800	50607600
chr10	50762800	50773400
chr10	50775400	50786400
chr10	50805000	50808600
chr10	50810200	50811200
chr10	50812400	50842800
chr10	50848400	50866800
chr10	50868800	50877800
chr10	50887000	50887200
chr10	50894800	50900200
chr10	50901600	50909800
chr10	50963000	50971800
chr10	50974600	50979200
chr10	50987600	50987800
chr10	51785600	51787800
chr10	52750200	52753800
chr10	57387200	57393200
chr10	60271400	60273800
chr10	61468600	61474000
chr10	62608600	62611400
chr10	62612400	62618400
chr10	62702600	62706600
chr10	63211000	63213800
chr10	64165400	64170800
chr10	71233000	71239800
chr10	71240200	71248200
chr10	71249400	71269000
chr10	71274600	71283400
chr10	71295400	71297200
chr10	71300200	71306400
chr10	71310600	71316600
chr10	71318000	71349600
chr10	71373000	71381400
chr10	71386400	71397200
chr10	71398200	71430200
chr10	71434600	71455000
chr10	71466600	71478200
chr10	71488400	71495600
chr10	71496400	71505000
chr10	71507400	71512800
chr10	71515800	71524000
chr10	71525200	71536800
chr10	71539000	71543800
chr10	71545600	71629600
chr10	71630400	71633600
chr10	71635000	71644000
chr10	71649600	71657200
chr10	71661000	71710400
chr10	71711600	71719400
chr10	71720600	71725200
chr10	71726200	71728800
chr10	71811400	71815000
chr10	72011000	72016600
chr10	72016800	72017000
chr10	72017600	72021600
chr10	72138800	72141600
chr10	72404400	72418600
chr10	72428600	72432000
chr10	72520600	72524200
chr10	72525000	72533000
chr10	72557600	72561000
chr10	72665000	72682200
chr10	72683600	72690800
chr10	72692000	72708600
chr10	72712400	72719800
chr10	72721000	72731000
chr10	72733600	72753600
chr10	72754400	72780200
chr10	72785000	72813600
chr10	72818600	72820800
chr10	72821800	72825200
chr10	72826200	72854600
chr10	72884200	72888600
chr10	72891000	72911000
chr10	72912600	72926400
chr10	72927000	72928000
chr10	72928200	72948600
chr10	72953200	72957000
chr10	72962000	72967600
chr10	72968400	72983600
chr10	72988400	73010800
chr10	73012000	73020400
chr10	73177400	73179800
chr10	73236800	73248600
chr10	73250200	73252000
chr10	73264200	73271800
chr10	73282000	73288200
chr10	73318400	73320000
chr10	73721200	73721600
chr10	74725600	74728400
chr10	77002200	77012600
chr10	77020000	77022800
chr10	77038200	77056800
chr10	77101600	77107400
chr10	77111200	77201800
chr10	77228800	77239000
chr10	79039800	79043800
chr10	79162000	79174200
chr10	79221400	79222000
chr10	79227400	79228000
chr10	79394800	79401200
chr10	79419400	79422600
chr10	79468200	79472600
chr10	79529200	79540600
chr10	79680200	79686200
chr10	79868200	79871200
chr10	79873000	79880400
chr10	79886200	79886400
chr10	79899000	79913400
chr10	79917200	79923000
chr10	79924400	79927000
chr10	79948800	79960600
chr10	79977200	79985600
chr10	79986400	79989200
chr10	79992000	79993800
chr10	80007600	80009000
chr10	80087400	80089600
chr10	80090600	80090800
chr10	80099000	80099200
chr10	80107800	80114400
chr10	80118000	80125800
chr10	80126800	80143000
chr10	80144000	80150400
chr10	80157000	80178200
chr10	80179600	80181000
chr10	80182200	80182400
chr10	80204400	80218200
chr10	80262000	80278800
chr10	80298800	80305400
chr10	80306800	80315000
chr10	80319200	80340000
chr10	80342000	80346600
chr10	80354800	80364800
chr10	80369800	80392800
chr10	80393800	80407800
chr10	80413200	80418400
chr10	80421400	80422200
chr10	80423400	80425800
chr10	80442400	80448600
chr10	80450400	80454000
chr10	80455400	80463800
chr10	80468000	80474800
chr10	80475000	80475600
chr10	80476000	80481000
chr10	80484600	80489600
chr10	80490600	80510000
chr10	80511600	80515400
chr10	80516400	80535400
chr10	80536600	80545400
chr10	80551000	80565200
chr10	80566200	80576400
chr10	80577200	80595400
chr10	80600800	80617200
chr10	80619000	80632400
chr10	80633200	80634200
chr10	80648400	80677600
chr10	80686600	80749200
chr10	80752200	80792600
chr10	80803800	80826600
chr10	80830400	80852400
chr10	80853400	80900000
chr10	80945600	80955400
chr10	81353200	81355600
chr10	81364600	81367400
chr10	81685600	81685800
chr10	81734400	81737600
chr10	81739000	81740400
chr10	81742200	81746200
chr10	82020600	82026000
chr10	82028000	82033200
chr10	82115800	82120800
chr10	82419000	82420800
chr10	83631000	83637800
chr10	85581200	85586600
chr10	85664600	85670200
chr10	85870400	85874400
chr10	85976200	85978000
chr10	85979000	85979600
chr10	85980400	85985600
chr10	85986800	85989800
chr10	85990400	85995200
chr10	85995400	85995600
chr10	85997000	86001600
chr10	86009800	86014800
chr10	86353000	86356000
chr10	87362800	87364400
chr10	87608800	87624200
chr10	87626600	87630600
chr10	87795200	87803400
chr10	87830200	87833600
chr10	87835200	87835800
chr10	87861800	87876400
chr10	87882200	87896400
chr10	87897800	87908800
chr10	87910600	87918400
chr10	87919400	87919600
chr10	87926400	87931400
chr10	87946400	87964600
chr10	87965600	87995200
chr10	87996200	87997000
chr10	87998000	88010200
chr10	88010400	88031000
chr10	88040000	88055800
chr10	88058400	88066600
chr10	88067800	88080200
chr10	88088400	88119200
chr10	88120600	88137800
chr10	88147000	88153600
chr10	88159600	88163400
chr10	88311000	88311600
chr10	88351200	88353600
chr10	88355200	88358600
chr10	88390200	88394200
chr10	88402200	88405200
chr10	88408600	88429800
chr10	88713600	88717400
chr10	89373200	89379200
chr10	92456200	92458200
chr10	92528600	92531600
chr10	92580800	92585000
chr10	92600600	92602800
chr10	93284600	93286000
chr10	93299800	93301000
chr10	93321000	93324400
chr10	93341600	93351600
chr10	93360000	93364000
chr10	93385000	93385800
chr10	94169800	94173600
chr10	94174000	94174200
chr10	94175800	94181000
chr10	94872800	94886400
chr10	94902400	94902800
chr10	94908200	94912000
chr10	94978800	94983400
chr10	94990200	94992400
chr10	95083400	95088200
chr10	95326600	95333600
chr10	95337200	95347200
chr10	95358000	95363800
chr10	95486000	95490800
chr10	95578000	95578200
chr10	95620400	95621000
chr10	95748800	95756600
chr10	95757600	95761000
chr10	95769000	95772600
chr10	95991400	95992600
chr10	98169000	98174800
chr10	98191600	98193800
chr10	98219200	98229600
chr10	98230000	98230400
chr10	98231400	98235600
chr10	98825600	98844600
chr10	98846000	98857000
chr10	99555000	99564800
chr10	99583200	99598200
chr10	99602600	99606800
chr10	99608000	99615400
chr10	99617600	99629800
chr10	99630800	99646200
chr10	99653400	99659800
chr10	99661000	99669200
chr10	99670400	99671000
chr10	99679200	99702800
chr10	99704400	99707000
chr10	99707400	99711400
chr10	99712400	99740400
chr10	99742800	99749000
chr10	99757600	99758800
chr10	99778000	99798400
chr10	99818000	99825800
chr10	99834800	99844400
chr10	99877200	99877400
chr10	100029000	100036400
chr10	100041800	100043200
chr10	100044200	100048600
chr10	100049600	100066600
chr10	100067800	100070000
chr10	100071000	100078400
chr10	100083800	100091800
chr10	100095000	100098400
chr10	100099600	100115400
chr10	100124200	100128200
chr10	100133400	100139200
chr10	100991400	100997600
chr10	101087600	101092000
chr10	101092400	101093000
chr10	101117600	101120800
chr10	101219800	101224000
chr10	101244000	101249200
chr10	101256000	101259800
chr10	101278400	101288000
chr10	101289600	101301200
chr10	101306800	101309400
chr10	101859600	101865200
chr10	101892000	101893800
chr10	102327000	102334800
chr10	102335400	102341000
chr10	102344200	102347200
chr10	102358400	102365000
chr10	102371800	102392400
chr10	102393600	102410600
chr10	102411800	102425200
chr10	102426200	102432000
chr10	102436600	102453400
chr10	102456400	102461000
chr10	102464000	102476400
chr10	102477000	102478800
chr10	102479800	102523600
chr10	102529800	102549000
chr10	102550000	102554400
chr10	102560400	102577400
chr10	102581000	102593400
chr10	102594200	102599800
chr10	102609000	102629600
chr10	102845000	102863600
chr10	102878400	102888000
chr10	102889200	102901200
chr10	102903000	102920800
chr10	102923800	102924200
chr10	102925200	102925600
chr10	102926400	102929200
chr10	102935200	102939600
chr10	102952200	102953600
chr10	102965000	102972200
chr10	102974000	103007400
chr10	103008400	103017000
chr10	103017800	103024600
chr10	103040400	103047200
chr10	103061200	103061800
chr10	103066000	103073800
chr10	103080400	103088200
chr10	103089200	103090400
chr10	105034800	105040400
chr10	105293600	105294000
chr10	105294200	105296000
chr10	105306600	105324000
chr10	105494800	105498400
chr10	105499400	105512400
chr10	105513600	105519800
chr10	106172400	106177000
chr10	106265600	106267800
chr10	106275200	106279400
chr10	106280400	106288000
chr10	106300800	106301600
chr10	106302800	106304600
chr10	106305600	106305800
chr10	106341000	106347200
chr10	106396400	106396600
chr10	106396800	106410600
chr10	106438600	106454000
chr10	108923000	108925000
chr10	111578400	111582200
chr10	112817800	112821200
chr10	112833400	112840400
chr10	112840800	112849800
chr10	112851600	112868400
chr10	112871800	112891400
chr10	112904000	112913200
chr10	112914800	112917000
chr10	112981600	112988600
chr10	113030800	113035200
chr10	113036200	113042200
chr10	113137800	113142400
chr10	113201200	113201600
chr10	113201800	113209600
chr10	113242400	113244000
chr10	113967400	113981200
chr10	113982200	113983000
chr10	113984200	113988800
chr10	113991000	113996600
chr10	114728400	114733800
chr10	114748800	114758000
chr10	114758800	114774800
chr10	114775200	114775800
chr10	114848000	114853200
chr10	114928200	114930400
chr10	114979400	114987600
chr10	114999400	115009800
chr10	115019600	115026000
chr10	115129800	115131200
chr10	115207800	115219800
chr10	115351800	115355000
chr10	115358800	115364600
chr10	115393800	115397200
chr10	115425800	115431200
chr10	115502000	115502600
chr10	115693400	115702000
chr10	115713600	115718600
chr10	116121200	116125000
chr10	116143600	116145400
chr10	116151400	116170200
chr10	116175400	116179200
chr10	116380600	116389400
chr10	116419400	116423800
chr10	116851000	116853600
chr10	118029200	118034600
chr10	118365600	118372000
chr10	118426600	118433000
chr10	118475600	118487000
chr10	118488000	118493800
chr10	118494800	118513800
chr10	118515400	118520200
chr10	118521400	118523200
chr10	118524600	118535400
chr10	118607200	118612000
chr10	118762800	118765600
chr10	118883200	118887200
chr10	118888200	118905000
chr10	118906600	118917800
chr10	118918000	118935400
chr10	118953400	118971200
chr10	118972600	118993000
chr10	118998800	119000000
chr10	119001200	119001600
chr10	119002000	119008400
chr10	119009400	119010400
chr10	119146800	119147000
chr10	119148200	119152400
chr10	119178600	119183600
chr10	119184200	119184600
chr10	119197800	119210800
chr10	119212400	119230000
chr10	119236400	119253200
chr10	119264200	119266800
chr10	119268000	119276800
chr10	119282800	119285000
chr10	119289800	119308200
chr10	119309400	119339600
chr10	119342400	119351600
chr10	119352600	119352800
chr10	119353800	119357400
chr10	119358000	119373400
chr10	119374000	119374400
chr10	119377200	119382400
chr10	119435000	119437600
chr10	119476800	119478600
chr10	119479600	119490200
chr10	119494400	119504000
chr10	119505600	119509000
chr10	119520000	119523800
chr10	119554200	119559200
chr10	119560400	119568400
chr10	119574000	119579200
chr10	119693800	119696000
chr10	119697000	119700000
chr10	119709000	119713000
chr10	119849800	119853800
chr10	119948000	119950800
chr10	119993000	119994400
chr10	119995400	119997400
chr10	120034000	120041600
chr10	120221800	120226400
chr10	120227800	120235000
chr10	120244800	120251200
chr10	120277200	120289200
chr10	120301200	120311600
chr10	120322800	120326400
chr10	120339000	120348400
chr10	120351400	120371800
chr10	120378000	120381000
chr10	120386600	120404200
chr10	120421400	120424800
chr10	120533000	120534800
chr10	120535800	120540000
chr10	120541000	120542200
chr10	120543000	120544200
chr10	120567200	120592200
chr10	120593800	120605800
chr10	120615600	120620400
chr10	120629800	120631600
chr10	120632400	120635800
chr10	120646200	120649200
chr10	120650600	120654000
chr10	120662600	120678000
chr10	120686000	120688800
chr10	120702800	120709400
chr10	120711400	120732400
chr10	120732800	120743200
chr10	120748800	120755400
chr10	120760400	120766200
chr10	121722800	121724600
chr10	121732000	121738600
chr10	121759600	121765800
chr10	121768000	121772800
chr10	121778600	121785600
chr10	121786600	121791600
chr10	121792200	121793000
chr10	121826000	121827200
chr10	121828400	121841000
chr10	122136400	122140400
chr10	122189200	122198000
chr10	122211800	122222400
chr10	122242600	122246400
chr10	122248600	122251000
chr10	122253000	122254200
chr10	122334400	122337200
chr10	122341600	122344000
chr10	122353200	122353400
chr10	122355400	122363800
chr10	122708600	122709800
chr10	122721600	122751600
chr10	122755200	122763400
chr10	122833800	122841200
chr10	122890800	122892200
chr10	123350400	123358600
chr10	123359400	123361200
chr10	123365400	123371400
chr10	123372400	123373200
chr10	123375400	123375600
chr10	123376800	123379600
chr10	123403600	123411200
chr10	123425800	123442200
chr10	123454600	123458800
chr10	123745600	123746200
chr10	123747200	123749600
chr10	123753600	123759400
chr10	123796800	123800800
chr10	123813000	123814000
chr10	123869800	123878000
chr10	123879000	123881000
chr10	123898400	123914800
chr10	123915800	123936000
chr10	123955400	123955600
chr10	123956800	123959400
chr10	123963800	123972600
chr10	124103400	124106200
chr10	124109200	124112800
chr10	124115000	124117600
chr10	124123600	124127000
chr10	124128000	124130000
chr10	124216400	124220400
chr10	124221600	124236000
chr10	124238600	124241400
chr10	124256200	124264400
chr10	124273600	124293000
chr10	124309200	124313200
chr10	124314200	124314400
chr10	124314600	124319400
chr10	124326600	124340000
chr10	124345200	124352000
chr10	124377000	124384800
chr10	124395800	124398400
chr10	124399400	124410800
chr10	124421800	124425200
chr10	124429400	124439600
chr10	124441800	124446800
chr10	124507800	124510800
chr10	124522800	124524600
chr10	124547800	124551800
chr10	124554400	124559400
chr10	124570600	124575200
chr10	124577400	124584200
chr10	124830200	124848200
chr10	124853000	124858600
chr10	124877200	124897400
chr10	124899000	124911200
chr10	125140000	125140200
chr10	125142800	125144400
chr10	125245600	125247800
chr10	125250400	125255000
chr10	125322000	125340200
chr10	125354800	125364200
chr10	125367000	125376200
chr10	125376400	125376600
chr10	125377200	125385600
chr10	125391600	125400200
chr10	125401600	125405800
chr10	125406800	125408800
chr10	125410200	125412400
chr10	125419000	125449800
chr10	125464800	125467000
chr10	125474400	125478600
chr10	125480000	125485200
chr10	125486000	125489800
chr10	125497800	125522600
chr10	125539800	125554000
chr10	125573800	125582000
chr10	125589800	125598800
chr10	125610600	125616200
chr10	125617200	125619800
chr10	125621600	125626600
chr10	125633600	125646200
chr10	125646600	125654800
chr10	125656800	125682600
chr10	125685600	125709200
chr10	125717800	125730400
chr10	125732200	125736600
chr10	125943200	125943400
chr10	125946800	125951800
chr10	125954800	125961800
chr10	125965200	125973800
chr10	125974800	125976600
chr10	125982800	125986200
chr10	125987400	125994400
chr10	126006400	126019800
chr10	126026800	126034400
chr10	126048000	126049600
chr10	126052400	126070200
chr10	126557400	126563000
chr10	126566600	126569200
chr10	126697800	126719200
chr10	126736600	126752400
chr10	126753200	126788600
chr10	126789800	126799000
chr10	126800400	126845000
chr10	126848800	126851400
chr10	126858000	126865000
chr10	126875000	126883400
chr10	126886600	126894600
chr10	126896200	126899400
chr10	126901600	126911600
chr10	126952400	126956000
chr10	126958600	126962600
chr10	127013400	127020200
chr10	127044400	127047200
chr10	127095600	127100200
chr10	127129600	127134400
chr10	127222200	127228400
chr10	127229600	127229800
chr10	127231000	127231400
chr10	127232400	127235200
chr10	127262200	127265800
chr10	127267000	127268000
chr10	127309000	127315600
chr10	127325200	127329800
chr10	127369600	127369800
chr10	127370800	127375800
chr10	127833400	127836600
chr10	127874600	127879400
chr10	128039000	128040600
chr10	128072800	128085600
chr10	128590200	128598200
chr10	128991400	128996600
chr10	129335600	129336200
chr10	129481800	129483400
chr10	129530000	129539200
chr10	129588600	129595800
chr10	129620800	129628000
chr10	129632400	129634400
chr10	129638600	129642600
chr10	129669000	129673800
chr10	129751400	129753400
chr10	129764000	129778200
chr10	129948600	129954000
chr10	129955400	129962600
chr10	129966000	129968800
chr10	130003400	130015200
chr10	130030600	130036200
chr10	130058000	130062400
chr10	130076600	130103800
chr10	130105600	130110000
chr10	130158600	130166400
chr10	130169400	130176200
chr10	130228000	130234600
chr10	130253000	130275400
chr10	130277000	130286200
chr10	130292000	130302800
chr10	130361800	130364000
chr10	130510000	130511000
chr10	130656000	130656200
chr10	130658600	130660600
chr10	130775200	130786000
chr10	130852200	130858800
chr10	130911200	130913600
chr10	131144200	131151800
chr10	131169600	131175600
chr10	131248200	131253600
chr10	131603600	131616000
chr10	131653000	131673000
chr10	131755200	131759200
chr10	131759600	131780400
chr10	131798400	131803400
chr10	131809000	131810600
chr10	131814600	131815000
chr10	131816600	131821000
chr10	131833400	131839000
chr10	131842000	131843800
chr10	131845000	131849200
chr10	132039600	132045000
chr10	132124200	132130600
chr10	132131600	132132400
chr10	132132600	132141400
chr10	132160800	132161000
chr10	132162400	132163200
chr10	132171800	132172200
chr10	132175000	132179000
chr10	132219800	132225800
chr10	132226800	132229400
chr10	132251400	132253800
chr10	132307000	132312600
chr10	132794800	132802200
chr10	132913200	132913600
chr10	132923800	132924600
chr10	133040600	133045800
chr10	133047000	133051400
chr10	133110400	133122800
chr10	133206600	133209600
chr10	133222200	133225400
chr10	133226400	133226600
chr10	133236000	133240400
chr10	133247200	133253800
chr10	133311400	133318800
chr10	133476800	133493000
chr10	133502600	133518200
chr10	133522000	133523600
chr10	133530600	133534400
chr10	133554800	133566400
chr10	133567800	133573400
chr10	133574200	133586000
chr10	133588200	133594000
chr10	133595200	133618600
chr10	133634000	133638800
chr10	133649200	133653400
chr10	133661400	133667400
chr10	133671400	133677200
chr10	133840600	133884400
chr10	133907000	133919800
chr10	134000600	134004400
chr10	134284000	134287200
chr10	134598600	134601000
chr10	134602000	134605400
chr10	134606400	134612800
chr10	134613600	134613800
chr10	134618400	134625800
chr10	134651400	134665200
chr10	134672200	134685200
chr10	134689000	134695000
chr10	134708800	134715800
chr10	134716800	134727200
chr10	134770400	134775800
chr10	134777000	134782000
chr10	134783600	134793600
chr10	134810800	134815400
chr10	134817000	134817400
chr10	134842600	134844800
chr10	134847600	134848600
chr10	134864600	134876400
chr10	134893600	134924600
chr10	134925800	134941000
chr10	134941600	134942200
chr10	134963600	134967000
chr10	134968400	134969000
chr10	134970400	134973200
chr10	134974000	134988000
chr10	135002400	135005600
chr10	135007600	135011400
chr10	135037400	135043000
chr10	135044800	135048000
chr10	135049200	135053200
chr10	135338600	135349000
chr10	135359400	135360200
chr10	135377600	135381800
chr10	135426200	135435600
chr11	1059200	1063000
chr11	1119800	1126200
chr11	1133400	1136000
chr11	1140400	1140800
chr11	1141600	1149400
chr11	1212800	1218000
chr11	1226200	1232200
chr11	1238400	1245000
chr11	1346200	1348800
chr11	1361400	1362000
chr11	1379200	1399000
chr11	1412200	1414400
chr11	1420800	1433000
chr11	1435000	1436200
chr11	1441200	1443000
chr11	1444200	1444400
chr11	1573600	1578800
chr11	1599000	1603600
chr11	1609200	1611600
chr11	1636600	1640200
chr11	1709600	1713200
chr11	1716800	1724600
chr11	1725800	1728800
chr11	1750600	1764000
chr11	1830400	1844600
chr11	1846400	1847200
chr11	2016800	2024600
chr11	2025600	2062800
chr11	2088600	2098400
chr11	2104000	2133400
chr11	2134400	2139600
chr11	2140200	2140400
chr11	2148600	2159200
chr11	2165400	2172600
chr11	2183800	2191600
chr11	2221400	2226400
chr11	2227200	2245200
chr11	2291600	2300200
chr11	2337600	2342800
chr11	2345200	2352600
chr11	2371400	2373600
chr11	2498400	2499400
chr11	2499800	2504800
chr11	2505800	2506400
chr11	2723600	2731000
chr11	2732400	2734000
chr11	2772000	2778000
chr11	2809200	2813800
chr11	2817200	2828200
chr11	2829200	2840800
chr11	2841800	2856600
chr11	2872800	2886200
chr11	2887200	2894000
chr11	2895200	2899000
chr11	2900000	2900400
chr11	3153400	3195000
chr11	3196800	3197200
chr11	3202200	3232000
chr11	3234600	3257000
chr11	3359800	3363400
chr11	3653000	3668800
chr11	4451400	4453800
chr11	4454800	4456600
chr11	4563200	4566600
chr11	4571600	4576400
chr11	6033200	6035400
chr11	6291000	6294800
chr11	6339800	6343400
chr11	6839000	6840600
chr11	6945600	6949000
chr11	7258000	7261400
chr11	7270600	7276000
chr11	7336000	7337200
chr11	7374400	7375800
chr11	7697600	7702400
chr11	8037200	8043000
chr11	8057200	8063400
chr11	8100000	8102000
chr11	8268600	8275000
chr11	8276000	8284400
chr11	8286000	8289400
chr11	8297800	8301800
chr11	8303000	8324000
chr11	8340000	8346200
chr11	8347200	8348200
chr11	8348800	8354600
chr11	8356000	8385600
chr11	8386600	8390000
chr11	8394200	8396200
chr11	8848400	8850000
chr11	9096000	9100400
chr11	10407400	10412600
chr11	11086400	11087600
chr11	11100200	11105600
chr11	11115000	11121200
chr11	11125600	11130000
chr11	11166800	11167000
chr11	11167400	11179800
chr11	11180800	11187200
chr11	11245600	11257600
chr11	11260000	11262000
chr11	11270800	11276400
chr11	11281200	11294400
chr11	11321600	11333200
chr11	11348400	11358200
chr11	11359200	11362600
chr11	11392800	11396600
chr11	11398200	11402000
chr11	11403000	11403400
chr11	11404400	11404800
chr11	11406200	11420600
chr11	11421600	11455600
chr11	11465600	11468800
chr11	11470000	11484800
chr11	11497200	11497600
chr11	11506400	11511200
chr11	11531600	11538000
chr11	11539200	11544200
chr11	11547400	11558000
chr11	11588600	11592000
chr11	11593000	11599200
chr11	11600200	11604200
chr11	11625400	11628600
chr11	11629800	11635400
chr11	11639800	11647800
chr11	11654800	11659800
chr11	11662600	11665000
chr11	11677000	11695600
chr11	11725000	11728000
chr11	11746600	11753400
chr11	11774400	11783200
chr11	11993600	12005600
chr11	12006600	12007800
chr11	12009800	12010600
chr11	12015400	12021200
chr11	12027600	12032600
chr11	12034600	12041800
chr11	12047400	12050000
chr11	12072600	12075800
chr11	12079000	12079400
chr11	12087600	12089600
chr11	12094200	12099800
chr11	12123600	12128200
chr11	12129400	12137000
chr11	12138000	12140200
chr11	12141200	12144400
chr11	12216600	12223200
chr11	12273200	12276000
chr11	12290000	12299200
chr11	12310400	12315800
chr11	12395800	12402800
chr11	12557800	12559600
chr11	12560800	12561000
chr11	12562000	12567000
chr11	12568200	12569800
chr11	12691400	12695800
chr11	12702000	12706600
chr11	12707400	12710200
chr11	12735000	12741000
chr11	12832000	12836200
chr11	12849000	12853000
chr11	13024800	13035000
chr11	13054600	13057400
chr11	13072600	13076600
chr11	13084000	13088200
chr11	13096200	13101000
chr11	13129400	13131000
chr11	13161200	13165400
chr11	13669800	13672000
chr11	13768000	13770000
chr11	13854200	13855800
chr11	13875000	13884600
chr11	13916800	13922600
chr11	13924000	13925600
chr11	14027600	14029400
chr11	14030400	14034000
chr11	14069800	14071200
chr11	14072200	14077600
chr11	14084400	14091600
chr11	14147400	14148600
chr11	14149800	14151200
chr11	14159200	14161000
chr11	14948000	14949400
chr11	14950800	14952600
chr11	14954200	14954600
chr11	14955600	14960800
chr11	14987000	14997200
chr11	15092200	15100000
chr11	15139600	15141800
chr11	15163000	15166600
chr11	16624200	16636400
chr11	17458800	17466200
chr11	17494200	17503800
chr11	17558000	17565800
chr11	17568400	17583200
chr11	17607600	17636200
chr11	17650400	17676200
chr11	17692800	17697000
chr11	17700200	17702200
chr11	17703600	17728000
chr11	17728800	17747200
chr11	17751600	17779600
chr11	17780600	17780800
chr11	17782000	17784400
chr11	18169800	18172200
chr11	18811000	18812800
chr11	18813800	18817600
chr11	18885200	18886000
chr11	19115000	19123000
chr11	19262000	19268600
chr11	19274800	19277200
chr11	19305000	19308200
chr11	19335800	19341200
chr11	19362200	19373200
chr11	19398800	19405200
chr11	19416000	19418400
chr11	19571200	19573800
chr11	19622400	19624400
chr11	19688000	19688200
chr11	19690400	19697200
chr11	19732000	19739200
chr11	19787000	19801000
chr11	20150400	20155400
chr11	20173800	20190000
chr11	20228000	20232400
chr11	20297400	20300600
chr11	20363200	20365400
chr11	20616200	20634000
chr11	20688400	20694000
chr11	22213000	22215800
chr11	22362400	22366200
chr11	27739200	27745600
chr11	30032600	30044000
chr11	30605200	30608400
chr11	31814200	31849800
chr11	31879000	31885000
chr11	32006000	32010600
chr11	32163800	32171600
chr11	32352800	32356800
chr11	32411800	32414400
chr11	32415000	32416000
chr11	32444800	32461600
chr11	33445200	33449000
chr11	33493200	33496200
chr11	33497200	33498200
chr11	33573600	33576400
chr11	33585000	33591800
chr11	33596000	33608200
chr11	33618800	33622600
chr11	33652400	33659400
chr11	33686400	33688000
chr11	33689400	33691200
chr11	33696000	33697600
chr11	33703400	33714000
chr11	33937000	33939800
chr11	33949000	33961600
chr11	34551000	34552000
chr11	34552200	34560800
chr11	34577800	34580400
chr11	34585400	34585600
chr11	34722800	34724200
chr11	34755400	34760200
chr11	34777200	34780200
chr11	34810000	34811800
chr11	34857600	34864400
chr11	35488400	35502000
chr11	35503200	35503400
chr11	35504800	35506400
chr11	35535800	35543400
chr11	35544600	35550000
chr11	35555000	35560400
chr11	35561400	35561600
chr11	35601000	35605600
chr11	35607000	35616600
chr11	35623800	35628800
chr11	35651200	35655600
chr11	35851600	35856200
chr11	35879000	35883600
chr11	35911000	35913400
chr11	35914200	35916200
chr11	35966000	35967200
chr11	35968600	35971800
chr11	35995200	35996400
chr11	35997600	36001200
chr11	36078600	36081200
chr11	36091400	36097400
chr11	36099000	36100000
chr11	36111800	36113800
chr11	36114000	36118000
chr11	36149400	36154000
chr11	36224000	36225000
chr11	36226400	36226600
chr11	36232600	36240200
chr11	36256400	36267600
chr11	36269000	36284400
chr11	36460400	36461200
chr11	43307800	43311200
chr11	43533400	43544800
chr11	43551800	43555000
chr11	43557600	43560800
chr11	43562800	43577000
chr11	43577400	43577800
chr11	43578000	43582200
chr11	43590400	43608200
chr11	43892400	43900600
chr11	43957400	43960000
chr11	43961200	43977200
chr11	43978600	43985000
chr11	43993000	43994000
chr11	44002600	44021400
chr11	44049400	44062400
chr11	44066200	44075400
chr11	44279200	44293600
chr11	44294600	44304400
chr11	44319000	44352400
chr11	44379600	44408400
chr11	44409400	44411800
chr11	44418400	44434800
chr11	44435800	44452000
chr11	44454000	44459400
chr11	44472200	44499200
chr11	44505200	44511400
chr11	44521600	44534600
chr11	44672800	44677800
chr11	44680200	44684400
chr11	44692400	44694600
chr11	44704600	44704800
chr11	44705400	44718200
chr11	44719200	44742600
chr11	44750400	44757200
chr11	44758000	44762200
chr11	44763600	44766600
chr11	44767600	44771000
chr11	44780200	44788600
chr11	44843400	44847600
chr11	44851600	44864600
chr11	44866000	44875400
chr11	44877200	44891400
chr11	44917600	44922000
chr11	45270200	45270400
chr11	45271600	45283000
chr11	45284000	45287400
chr11	45288200	45291800
chr11	45292600	45295000
chr11	45296000	45297600
chr11	45299000	45312800
chr11	45341800	45347200
chr11	45349600	45352400
chr11	45392600	45407600
chr11	45408400	45418200
chr11	45431400	45497000
chr11	45498200	45511600
chr11	45512600	45513200
chr11	45520400	45524400
chr11	45526400	45528600
chr11	45529600	45537200
chr11	45538000	45541800
chr11	45542800	45609000
chr11	45612800	45619000
chr11	45620400	45622400
chr11	45624600	45634800
chr11	45635800	45644400
chr11	45645400	45650000
chr11	45656400	45660000
chr11	45662200	45662600
chr11	45663400	45707800
chr11	45712400	45733200
chr11	45734200	45744800
chr11	45746600	45759000
chr11	45770400	45780000
chr11	46196800	46200000
chr11	46219200	46227000
chr11	46230200	46234000
chr11	46258600	46259000
chr11	46281600	46287600
chr11	46295600	46303800
chr11	46305400	46308600
chr11	46310200	46324800
chr11	46325400	46327000
chr11	48247600	48252000
chr11	48264600	48267600
chr11	56922600	56933200
chr11	56946400	56956000
chr11	56968600	56982000
chr11	56994400	57013800
chr11	57018400	57022800
chr11	57036600	57046800
chr11	57047800	57048200
chr11	57050400	57058600
chr11	57126400	57140800
chr11	57381000	57387600
chr11	57634000	57636200
chr11	57666200	57668800
chr11	57669000	57670200
chr11	57678000	57682400
chr11	57827400	57828600
chr11	57880200	57881000
chr11	58506600	58507200
chr11	58538200	58542600
chr11	58671400	58675800
chr11	59613200	59618000
chr11	60458400	60460200
chr11	60482000	60492600
chr11	60505200	60512000
chr11	60514000	60521200
chr11	60532400	60541200
chr11	60548400	60550800
chr11	60558200	60567400
chr11	60575600	60581400
chr11	60584400	60590400
chr11	60965800	60967000
chr11	61273400	61285800
chr11	61290000	61313600
chr11	61314400	61348000
chr11	61354800	61360000
chr11	61361000	61371400
chr11	61373200	61374800
chr11	61376000	61383400
chr11	61384400	61392000
chr11	61392400	61398800
chr11	61433200	61440600
chr11	61446400	61460200
chr11	61777800	61782200
chr11	61785400	61787000
chr11	61952800	61954000
chr11	61959200	61965000
chr11	62008800	62016000
chr11	62099400	62105600
chr11	62684200	62702200
chr11	62703400	62706400
chr11	62746800	62752400
chr11	62754000	62758400
chr11	62759400	62768800
chr11	62792400	62792800
chr11	62794200	62796600
chr11	62797200	62801400
chr11	62975000	62979000
chr11	63008800	63012400
chr11	63230600	63237600
chr11	63257400	63260200
chr11	63269200	63273000
chr11	63775200	63777400
chr11	63792200	63792800
chr11	64155400	64160600
chr11	64170400	64172400
chr11	64186200	64192000
chr11	64196200	64202800
chr11	64211200	64213400
chr11	64219600	64227200
chr11	64235000	64238800
chr11	64266000	64280000
chr11	64283000	64295000
chr11	64296600	64309000
chr11	64309800	64316000
chr11	64347800	64349000
chr11	64350000	64352800
chr11	64353400	64361600
chr11	66735400	66739200
chr11	66740400	66747400
chr11	66748400	66756000
chr11	66785800	66786000
chr11	66786200	66791400
chr11	66809400	66813200
chr11	67297200	67301400
chr11	68414600	68434200
chr11	68440200	68448800
chr11	68450000	68465400
chr11	68479600	68480600
chr11	68481600	68489600
chr11	68731200	68732200
chr11	68733400	68737200
chr11	68746600	68749400
chr11	68775200	68776400
chr11	68782400	68783800
chr11	68901400	68901800
chr11	68902800	68903400
chr11	68906600	68907000
chr11	68910200	68910800
chr11	68912000	68913400
chr11	68915000	68917400
chr11	68918400	68918600
chr11	68918800	68930200
chr11	68931800	68952000
chr11	68953200	68961800
chr11	68962800	68967200
chr11	68972000	68973400
chr11	68973600	68982400
chr11	68982800	68986800
chr11	68994200	69003400
chr11	69016200	69028200
chr11	69028400	69029800
chr11	69043400	69046400
chr11	69047400	69051600
chr11	69053000	69053200
chr11	69055000	69057600
chr11	69169000	69176600
chr11	69182000	69188000
chr11	69198000	69219200
chr11	69226800	69232200
chr11	69232800	69234000
chr11	69237400	69238800
chr11	69239800	69241200
chr11	69242200	69244000
chr11	69261000	69272200
chr11	69274200	69280800
chr11	69281600	69317600
chr11	69319000	69321800
chr11	69387600	69396200
chr11	69407800	69411400
chr11	69412400	69418200
chr11	69420200	69422600
chr11	69425000	69425600
chr11	69440800	69448200
chr11	69504400	69510400
chr11	69518800	69521600
chr11	69523400	69528200
chr11	69530200	69550000
chr11	69552200	69580800
chr11	69582400	69584800
chr11	69587000	69593400
chr11	69593800	69594000
chr11	69594800	69598600
chr11	69605200	69609000
chr11	69610600	69653000
chr11	69655600	69658600
chr11	69659600	69662200
chr11	69663400	69664200
chr11	69665200	69667400
chr11	69673600	69684600
chr11	69686200	69701000
chr11	69702000	69710400
chr11	69789000	69819000
chr11	69825800	69826000
chr11	69827200	69836000
chr11	69837400	69847800
chr11	69859200	69859400
chr11	69860400	69861600
chr11	69863800	69871600
chr11	69872800	69885800
chr11	69904600	69940800
chr11	69941800	69963800
chr11	69972000	69984000
chr11	69985000	70009400
chr11	70012600	70018000
chr11	70023000	70034200
chr11	70077000	70083000
chr11	70275200	70278600
chr11	70281800	70293200
chr11	70301600	70302000
chr11	70304600	70304800
chr11	70305400	70313400
chr11	70317800	70358000
chr11	70361200	70401800
chr11	70411400	70434000
chr11	70437200	70444400
chr11	70447800	70478000
chr11	70479000	70479200
chr11	70484200	70499000
chr11	70501400	70536200
chr11	70537200	70547400
chr11	70549000	70568600
chr11	70569600	70595400
chr11	70600000	70626000
chr11	70635200	70636000
chr11	70640800	70716400
chr11	70728600	70732200
chr11	70733200	70736200
chr11	70745400	70757200
chr11	70769600	70778800
chr11	70780400	70784600
chr11	70794000	70807600
chr11	70808000	70830000
chr11	70854200	70860600
chr11	70861600	70865600
chr11	70881600	70887000
chr11	70891000	70906000
chr11	70907000	70928200
chr11	70931600	70937200
chr11	70943200	70953800
chr11	70956600	70968400
chr11	70971800	70972200
chr11	70973200	70984800
chr11	70995200	70996600
chr11	71004600	71017200
chr11	71018200	71025200
chr11	71030000	71064200
chr11	71065200	71072800
chr11	71074400	71083800
chr11	71095400	71096400
chr11	71110200	71116200
chr11	71249600	71255200
chr11	71256200	71261600
chr11	71314800	71315000
chr11	71952600	71959000
chr11	71962600	71963000
chr11	72252400	72253400
chr11	72376400	72384600
chr11	72385600	72387000
chr11	74020400	74026000
chr11	74258000	74258600
chr11	74259200	74259400
chr11	74259800	74260000
chr11	74263800	74264200
chr11	74265600	74265800
chr11	74268000	74271200
chr11	74392400	74397200
chr11	74398800	74407200
chr11	74816400	74821400
chr11	74868400	74868600
chr11	74869600	74878200
chr11	74918400	74926000
chr11	74927000	74927200
chr11	74928600	74931200
chr11	74939600	74951800
chr11	75949800	75978000
chr11	75985200	75990400
chr11	76002200	76003800
chr11	76048600	76048800
chr11	76410800	76419800
chr11	76472400	76487400
chr11	76488400	76493600
chr11	76494000	76494200
chr11	76499800	76508200
chr11	76747800	76757200
chr11	76766200	76769400
chr11	76839000	76840600
chr11	76841400	76844400
chr11	76847400	76853000
chr11	76860200	76867000
chr11	76880400	76885200
chr11	76921200	76928200
chr11	76963600	76965400
chr11	78367800	78376600
chr11	78377600	78385800
chr11	78477400	78483000
chr11	78496200	78508400
chr11	78511200	78511400
chr11	78512800	78513800
chr11	78619800	78627200
chr11	78628200	78628400
chr11	78629600	78634000
chr11	78655600	78655800
chr11	78660600	78667600
chr11	78669600	78674400
chr11	78723800	78727200
chr11	78728200	78733600
chr11	78734800	78746400
chr11	78753400	78760000
chr11	78798600	78807400
chr11	78988400	78991600
chr11	79145400	79154800
chr11	79213000	79220600
chr11	82437400	82446200
chr11	86248800	86252800
chr11	86339000	86352000
chr11	86368800	86373400
chr11	86374400	86386000
chr11	86387800	86390200
chr11	88241600	88244800
chr11	91954000	91962000
chr11	93063200	93067200
chr11	93347400	93352800
chr11	93574200	93586400
chr11	93596200	93599400
chr11	93969000	93970400
chr11	94036000	94040800
chr11	94125600	94138400
chr11	94395800	94412600
chr11	94498200	94505000
chr11	94553400	94555400
chr11	94576200	94580000
chr11	94585600	94585800
chr11	94586400	94590400
chr11	94591200	94592200
chr11	94609400	94620800
chr11	94651200	94665400
chr11	100997600	101001600
chr11	101979200	101983400
chr11	106887000	106890400
chr11	107627600	107631400
chr11	108498800	108500600
chr11	109291400	109296600
chr11	109901000	109904200
chr11	109945400	109947400
chr11	109948400	109948800
chr11	111408400	111413000
chr11	111414600	111415000
chr11	111781000	111785400
chr11	112262400	112264000
chr11	112273600	112273800
chr11	112275000	112283400
chr11	112335600	112340400
chr11	112391800	112400800
chr11	112402800	112410800
chr11	112411800	112415000
chr11	112484200	112496800
chr11	112498200	112502200
chr11	112526600	112528400
chr11	112530000	112535400
chr11	112592400	112600000
chr11	112605000	112607000
chr11	112608200	112611200
chr11	112643200	112646800
chr11	112647800	112651800
chr11	112654400	112658400
chr11	112678800	112680000
chr11	112830600	112834600
chr11	113050200	113053600
chr11	113070000	113077000
chr11	113101000	113110000
chr11	113110800	113114200
chr11	113256000	113262800
chr11	113311800	113321200
chr11	113330800	113355600
chr11	113374800	113391600
chr11	113497400	113513000
chr11	113513800	113525200
chr11	113827800	113836000
chr11	113840000	113843000
chr11	113845400	113855400
chr11	113898000	113903600
chr11	113952400	113957200
chr11	114008600	114008800
chr11	114009800	114012800
chr11	114177800	114184800
chr11	114185800	114194400
chr11	115031800	115032000
chr11	115371400	115379200
chr11	115510200	115518400
chr11	115522800	115535600
chr11	115569000	115569200
chr11	115571200	115573000
chr11	115610000	115616600
chr11	115626200	115638400
chr11	115844400	115848200
chr11	115921400	115926600
chr11	115931200	115937400
chr11	115941200	115952000
chr11	116032400	116066600
chr11	116101600	116104600
chr11	116105800	116106000
chr11	116107000	116110200
chr11	116120600	116126000
chr11	116131600	116137600
chr11	116139800	116145800
chr11	116219000	116230000
chr11	116279400	116296000
chr11	116301400	116306800
chr11	116308000	116309600
chr11	116325000	116333400
chr11	116346400	116346800
chr11	116351800	116360000
chr11	116366200	116388600
chr11	116398000	116400800
chr11	116401600	116441400
chr11	116447200	116458000
chr11	116458800	116479800
chr11	116480600	116487600
chr11	116498400	116503400
chr11	116504400	116527200
chr11	116528200	116536000
chr11	117306200	117316600
chr11	117317800	117322200
chr11	117323600	117323800
chr11	117324800	117336200
chr11	117358600	117370800
chr11	117372000	117409800
chr11	117412000	117429200
chr11	117440200	117448000
chr11	117470200	117476400
chr11	117480200	117488200
chr11	117488600	117500000
chr11	117500800	117508800
chr11	117510000	117516000
chr11	117599800	117600400
chr11	117600600	117600800
chr11	117602200	117608600
chr11	117611200	117618200
chr11	117724400	117725200
chr11	117748400	117753600
chr11	117955200	117956800
chr11	117959600	117960400
chr11	118548200	118551400
chr11	119231800	119232000
chr11	119273200	119275000
chr11	119283200	119304400
chr11	119305600	119308400
chr11	119314800	119319600
chr11	119338800	119377400
chr11	119379800	119396800
chr11	119399200	119412800
chr11	119426400	119432000
chr11	119442000	119442200
chr11	119443400	119466800
chr11	119469200	119477800
chr11	119479000	119518400
chr11	119550400	119550600
chr11	119559200	119560200
chr11	119580600	119581000
chr11	119582200	119589000
chr11	119590400	119637400
chr11	119640200	119683400
chr11	119689600	119696000
chr11	119697200	119732200
chr11	119733200	119751800
chr11	119754800	119765600
chr11	119770800	119786000
chr11	119786200	119786400
chr11	119787400	119822000
chr11	119838400	119873800
chr11	119875200	119890400
chr11	119892000	119908600
chr11	119910000	119911400
chr11	119913400	119915200
chr11	119921400	119940400
chr11	119949000	119952200
chr11	119956600	119959800
chr11	119966000	119971200
chr11	119971800	119973800
chr11	119974600	120019200
chr11	120037000	120072600
chr11	120074400	120086200
chr11	120087600	120132800
chr11	120383400	120389800
chr11	120390800	120406000
chr11	120454400	120471800
chr11	120484400	120508200
chr11	120515200	120526800
chr11	120543600	120549200
chr11	120576800	120583800
chr11	120593400	120598000
chr11	120614600	120620400
chr11	120640400	120650600
chr11	120660400	120661600
chr11	120662800	120666200
chr11	120685400	120688600
chr11	120695600	120706600
chr11	120809600	120823600
chr11	120989000	120997000
chr11	121093000	121094800
chr11	121095800	121098800
chr11	121134400	121137800
chr11	121151400	121153000
chr11	121293800	121299800
chr11	121317600	121320200
chr11	121436400	121438600
chr11	121444600	121451800
chr11	121592800	121596400
chr11	121797600	121801600
chr11	121970400	121973400
chr11	122387600	122391400
chr11	122847000	122853200
chr11	122854200	122855400
chr11	123012800	123019200
chr11	123024400	123030200
chr11	123045200	123059800
chr11	123060800	123061000
chr11	123062400	123067600
chr11	123089400	123094600
chr11	123126800	123136800
chr11	123219800	123221600
chr11	123521200	123527200
chr11	124308800	124313800
chr11	124711600	124719400
chr11	124721400	124726600
chr11	124729600	124771600
chr11	124776200	124778400
chr11	124785600	124787600
chr11	124788800	124795800
chr11	124803600	124811200
chr11	125021400	125026400
chr11	125027400	125028600
chr11	125030600	125031800
chr11	125035400	125053000
chr11	125058800	125089200
chr11	125098400	125118000
chr11	125120400	125166400
chr11	125167400	125179600
chr11	125185800	125186200
chr11	125187400	125187600
chr11	125188600	125205400
chr11	125207400	125234600
chr11	125236200	125260000
chr11	125272600	125273400
chr11	125274400	125281800
chr11	125291000	125304000
chr11	125335200	125339200
chr11	125364000	125367400
chr11	125614800	125617000
chr11	125811200	125816400
chr11	125821200	125828400
[truncated: 14,996 more rows]

## Sheet: E6 min3 merged
Dataset_EV 7. ChromHMM 12 state model minimum 3 merge E6
#chr	start	end
chr10	124200	138600
chr10	313400	319400
chr10	332800	334200
chr10	336200	340600
chr10	372600	374200
chr10	381800	382600
chr10	397200	401400
chr10	403000	403400
chr10	405000	413000
chr10	416600	420400
chr10	428000	428400
chr10	432400	433200
chr10	435600	438200
chr10	438600	442800
chr10	443000	443800
chr10	444000	446000
chr10	460600	466800
chr10	498600	501200
chr10	503000	503200
chr10	504400	506200
chr10	519600	520000
chr10	524600	528200
chr10	528400	530200
chr10	531600	559000
chr10	560400	560800
chr10	561800	585200
chr10	586200	607200
chr10	608000	608200
chr10	619000	619200
chr10	619600	623600
chr10	627600	654000
chr10	655800	664800
chr10	667000	689000
chr10	692200	692400
chr10	695200	702800
chr10	704400	710400
chr10	711400	716000
chr10	725600	731000
chr10	731200	732400
chr10	733000	733600
chr10	734200	734400
chr10	734600	736000
chr10	736200	747200
chr10	756400	757000
chr10	762600	764400
chr10	770400	776000
chr10	817200	830200
chr10	831200	834600
chr10	835800	838400
chr10	999600	1009200
chr10	1192400	1242200
chr10	1243400	1263800
chr10	1274200	1280200
chr10	1282400	1287200
chr10	1289600	1300200
chr10	1311600	1311800
chr10	1320200	1344200
chr10	1350400	1364400
chr10	1383600	1393600
chr10	1394600	1400800
chr10	1403200	1404600
chr10	1405800	1406000
chr10	1406800	1412200
chr10	1414400	1427200
chr10	1432400	1438600
chr10	1440400	1454000
chr10	1455800	1457000
chr10	1479800	1483200
chr10	1490000	1492800
chr10	1494600	1495400
chr10	1498600	1501800
chr10	1506400	1506800
chr10	1508800	1512800
chr10	1513400	1516200
chr10	1545200	1546000
chr10	1547000	1562200
chr10	1565400	1566400
chr10	1566800	1568400
chr10	1569200	1580200
chr10	1582200	1582600
chr10	1585200	1587400
chr10	1589600	1590200
chr10	1591600	1602600
chr10	1603400	1605600
chr10	1607200	1617400
chr10	1621600	1625200
chr10	1626600	1627200
chr10	1629800	1650800
chr10	1651600	1656000
chr10	1657400	1661200
chr10	1665000	1671800
chr10	1673000	1673200
chr10	1673800	1680200
chr10	1686000	1689400
chr10	1690400	1704200
chr10	1705200	1719600
chr10	1720400	1735600
chr10	1736600	1741200
chr10	1751200	1757800
chr10	1758800	1759400
chr10	1763000	1769600
chr10	1776600	1780200
chr10	1780400	1786200
chr10	1827400	1827600
chr10	1830600	1833600
chr10	1844800	1850400
chr10	1878600	1880800
chr10	1887800	1890000
chr10	1894200	1895200
chr10	1895800	1901600
chr10	1911000	1916600
chr10	1917400	1917600
chr10	2052400	2054800
chr10	2136600	2138600
chr10	2139200	2140400
chr10	2169000	2170800
chr10	2284600	2284800
chr10	2440800	2442000
chr10	2567200	2567400
chr10	2771000	2771200
chr10	2777400	2779000
chr10	2869400	2869600
chr10	2870200	2879800
chr10	2882000	2882200
chr10	2926400	2970000
chr10	2971200	2972000
chr10	2973400	2982000
chr10	2983800	2986000
chr10	2986200	2989800
chr10	2994600	2997600
chr10	3048400	3049800
chr10	3053000	3053400
chr10	3054000	3065200
chr10	3084000	3100800
chr10	3105400	3108000
chr10	3227600	3229800
chr10	3231600	3234000
chr10	3235400	3250400
chr10	3251400	3254200
chr10	3255400	3260400
chr10	3263600	3267000
chr10	3269000	3314000
chr10	3315200	3316000
chr10	3320800	3333400
chr10	3334600	3342800
chr10	3349200	3349400
chr10	3352200	3358000
chr10	3360600	3361000
chr10	3361200	3367200
chr10	3370800	3392400
chr10	3393000	3394000
chr10	3430000	3433600
chr10	3440400	3441800
chr10	3443200	3470200
chr10	3474600	3475000
chr10	3486000	3488400
chr10	3496600	3502600
chr10	3515600	3524000
chr10	3538800	3539000
chr10	3550600	3560400
chr10	3570200	3583000
chr10	3592800	3593800
chr10	3623800	3624800
chr10	3625800	3632000
chr10	3633200	3636400
chr10	3706400	3708200
chr10	3710400	3714600
chr10	3737800	3742400
chr10	3757800	3761000
chr10	3761800	3764000
chr10	4032200	4035600
chr10	4035800	4036800
chr10	4048800	4049600
chr10	4227400	4229200
chr10	4234200	4237200
chr10	4243400	4252200
chr10	4293600	4294200
chr10	4298200	4298800
chr10	4304800	4308400
chr10	4309000	4313600
chr10	4320400	4332000
chr10	4433600	4435600
chr10	4514800	4518800
chr10	4524400	4531400
chr10	4609400	4611600
chr10	4673000	4676400
chr10	4699400	4705800
chr10	4725400	4730600
chr10	4731600	4732000
chr10	4748200	4752000
chr10	4753400	4757400
chr10	4794600	4798600
chr10	4799600	4801400
chr10	4801800	4807200
chr10	4851200	4855200
chr10	4867000	4867400
chr10	4869200	4870800
chr10	4872800	4888600
chr10	4889800	4890400
chr10	4891400	4891600
chr10	4892600	4893800
chr10	4979800	4983400
chr10	5024000	5027800
chr10	5337400	5339800
chr10	5352200	5352400
chr10	5353200	5357400
chr10	5366400	5370600
chr10	5388000	5393800
chr10	5403800	5411000
chr10	5418000	5421400
chr10	5437600	5442600
chr10	5504000	5507200
chr10	5518600	5577400
chr10	5578200	5580600
chr10	5586200	5593200
chr10	5594800	5616200
chr10	5617400	5617600
chr10	5619000	5621600
chr10	5626600	5643800
chr10	5645200	5664800
chr10	5665600	5670600
chr10	5672400	5678200
chr10	5679600	5684400
chr10	5685800	5687200
chr10	5688800	5697600
chr10	5698200	5699000
chr10	5699200	5701200
chr10	5702800	5707400
chr10	5709400	5711800
chr10	5717600	5720800
chr10	6169000	6176200
chr10	6177400	6177800
chr10	6179400	6181800
chr10	6311600	6312000
chr10	6313000	6316800
chr10	6379400	6379600
chr10	6380800	6381000
chr10	6382800	6384000
chr10	6385200	6385600
chr10	6392800	6394000
chr10	6436400	6446000
chr10	6447000	6448000
chr10	6461800	6485800
chr10	6496200	6496600
chr10	6502800	6503000
chr10	6503600	6510000
chr10	6525600	6534600
chr10	6542000	6545200
chr10	6560600	6564200
chr10	6565800	6566800
chr10	6571600	6573600
chr10	6577600	6584000
chr10	6604000	6606600
chr10	6608400	6608600
chr10	6611200	6625800
chr10	6664400	6670600
chr10	6687000	6688200
chr10	6689800	6692200
chr10	6729000	6732000
chr10	6761800	6766600
chr10	6771400	6782400
chr10	6784200	6785600
chr10	6798200	6798400
chr10	6798800	6799200
chr10	6816400	6820600
chr10	6826600	6835000
chr10	6858800	6864800
chr10	6912400	6915400
chr10	6916400	6922000
chr10	6931000	6934200
chr10	6953000	6956600
chr10	6979600	6983600
chr10	6995600	6999000
chr10	7002400	7005200
chr10	7012200	7019600
chr10	7019800	7020000
chr10	7039200	7044800
chr10	7080000	7087600
chr10	7115000	7121200
chr10	7121600	7125400
chr10	7134600	7136800
chr10	7137800	7142200
chr10	7153400	7159000
chr10	7455600	7455800
chr10	7460200	7468400
chr10	7476600	7486200
chr10	7500800	7502000
chr10	7560400	7563200
chr10	7563600	7570800
chr10	7573200	7573800
chr10	7574800	7579400
chr10	7585800	7590800
chr10	7591600	7597200
chr10	7599000	7606000
chr10	7610200	7613000
chr10	7617000	7620400
chr10	7630800	7639400
chr10	7691000	7694400
chr10	7699800	7709800
chr10	7710400	7712400
chr10	7716400	7716600
chr10	7738000	7741600
chr10	7745000	7748800
chr10	7760800	7761000
chr10	8070800	8082000
chr10	8083400	8083800
chr10	8085800	8086800
chr10	8087800	8089400
chr10	8090000	8090200
chr10	8092600	8103000
chr10	8103800	8107600
chr10	8177200	8179600
chr10	8180600	8186800
chr10	8188000	8188400
chr10	10800200	10801200
chr10	10801400	10804600
chr10	10808800	10809000
chr10	10917600	10922600
chr10	10931600	10932200
chr10	10950800	10955000
chr10	10969800	10970400
chr10	10986600	10986800
chr10	10987000	10994600
chr10	10997200	11005800
chr10	11013000	11015800
chr10	11016800	11018800
chr10	11033200	11035000
chr10	11040200	11041600
chr10	11051000	11055400
chr10	11055600	11059000
chr10	11066200	11074400
chr10	11075400	11081200
chr10	11084600	11095400
chr10	11100800	11104600
chr10	11113800	11121600
chr10	11127800	11132000
chr10	11146400	11146600
chr10	11147600	11152800
chr10	11382600	11386400
chr10	11390800	11399400
chr10	11403000	11407800
chr10	11409200	11444800
chr10	11449200	11449600
chr10	11450800	11451200
chr10	11469400	11482000
chr10	11483600	11484000
chr10	11484800	11489600
chr10	11801600	11807400
chr10	11814200	11816600
chr10	11823200	11823600
chr10	11825400	11834600
chr10	11835800	11841600
chr10	11843800	11852800
chr10	11854200	11858000
chr10	11863000	11874400
chr10	11875600	11880600
chr10	11885600	11896600
chr10	11898000	11905200
chr10	11907600	11913800
chr10	11914800	11928200
chr10	11929400	11938200
chr10	11938800	11952400
chr10	12879200	12895600
chr10	12913000	12918200
chr10	12922000	12925800
chr10	12927000	12927200
chr10	12929200	12930600
chr10	12937600	12953200
chr10	13003200	13006600
chr10	13018200	13018800
chr10	13019800	13020600
chr10	13022600	13022800
chr10	13033400	13047000
chr10	13087800	13099800
chr10	13103400	13104400
chr10	13104600	13109400
chr10	13131400	13131800
chr10	13267200	13281400
chr10	13285200	13287400
chr10	13288600	13289000
chr10	13307000	13310400
chr10	13392800	13393200
chr10	13393400	13402600
chr10	13404800	13409200
chr10	13422400	13430400
chr10	13450000	13450400
chr10	13472400	13472600
chr10	13473400	13473800
chr10	13477800	13481400
chr10	13483000	13484400
chr10	13485400	13485600
chr10	13495200	13500600
chr10	13534600	13536600
chr10	13540800	13551800
chr10	13552800	13570200
chr10	13570800	13573000
chr10	13577400	13579000
chr10	13703000	13704200
chr10	13737800	13739000
chr10	13739200	13741600
chr10	13745000	13748600
chr10	13750200	13753800
chr10	13756600	13759600
chr10	13779400	13780400
chr10	13783400	13784000
chr10	13784400	13784800
chr10	13786000	13792800
chr10	13811600	13820200
chr10	13836000	13836400
chr10	13864200	13866000
chr10	13886800	13888400
chr10	13891000	13891400
chr10	13926600	13932200
chr10	13934600	13937000
chr10	14123400	14124200
chr10	14125000	14127800
chr10	14130200	14132200
chr10	14132800	14133000
chr10	14134000	14134800
chr10	14154600	14176000
chr10	14182200	14183600
chr10	14186000	14189200
chr10	14204200	14206800
chr10	14208600	14215200
chr10	14216800	14220000
chr10	14231400	14233600
chr10	14240000	14241000
chr10	14242000	14248200
chr10	14249600	14249800
chr10	14250000	14254800
chr10	14266200	14270000
chr10	14301800	14308000
chr10	14323200	14323400
chr10	14324000	14324400
chr10	14336600	14348000
chr10	14351000	14353200
chr10	14356000	14365000
chr10	14367400	14376800
chr10	14388600	14393200
chr10	14394600	14399000
chr10	14400600	14428400
chr10	14441200	14450000
chr10	14489000	14493400
chr10	14495200	14504400
chr10	14507400	14523600
chr10	14527200	14528000
chr10	14529200	14531800
chr10	15054200	15058200
chr10	15075600	15076200
chr10	15076400	15077400
chr10	15079600	15084000
chr10	15286600	15291000
chr10	15292400	15307600
chr10	15324400	15328000
chr10	15342200	15342400
chr10	15343600	15350000
chr10	15352400	15358800
chr10	15381400	15386600
chr10	15388600	15389000
chr10	15409400	15416400
chr10	15426000	15426200
chr10	15427800	15428800
chr10	15760200	15765800
chr10	15788400	15789600
chr10	15924000	15930800
chr10	16564200	16567000
chr10	16623600	16628000
chr10	16628800	16629000
chr10	17044400	17049800
chr10	17314600	17315600
chr10	17445000	17451600
chr10	17456600	17460600
chr10	17465600	17469600
chr10	17472000	17480200
chr10	17492800	17495000
chr10	17497400	17498400
chr10	17505800	17508000
chr10	17589600	17594800
chr10	17599800	17600400
chr10	17602200	17604600
chr10	21457800	21460800
chr10	21461400	21466200
chr10	21686000	21692200
chr10	21695000	21695200
chr10	21699000	21701400
chr10	21788000	21800000
chr10	22430400	22430800
chr10	22451000	22455600
chr10	22473200	22477400
chr10	22551000	22556400
chr10	22765800	22770400
chr10	22777200	22790200
chr10	23094600	23095800
chr10	23134000	23143200
chr10	23160600	23164800
chr10	23215800	23216000
chr10	23288600	23291000
chr10	23323400	23326800
chr10	23336200	23344200
chr10	23345000	23346200
chr10	23352400	23360600
chr10	23365800	23366200
chr10	23444000	23446600
chr10	23449600	23455000
chr10	23456400	23469200
chr10	23475200	23494400
chr10	23553400	23555800
chr10	23566800	23569600
chr10	23625600	23632000
chr10	23632200	23632400
chr10	23634000	23634400
chr10	23644600	23651200
chr10	23980400	23992200
chr10	24856400	24861600
chr10	25242600	25243000
chr10	25347000	25357400
chr10	25398200	25407000
chr10	25461200	25463400
chr10	25464200	25465200
chr10	25465800	25467600
chr10	25995000	25999000
chr10	26497000	26503400
chr10	26507400	26510200
chr10	26510400	26523200
chr10	26524000	26531400
chr10	26538000	26538200
chr10	26540400	26544400
chr10	26545000	26545600
chr10	26558800	26571800
chr10	26579200	26583800
chr10	26593800	26611800
chr10	26642200	26645400
chr10	26679000	26680800
chr10	26681800	26684200
chr10	26934400	26938200
chr10	27225400	27228000
chr10	27229400	27231000
chr10	27546400	27546800
chr10	27547000	27547400
chr10	27548600	27550600
chr10	27664800	27666600
chr10	27701400	27703600
chr10	27902000	27905800
chr10	27907200	27910800
chr10	27911800	27916800
chr10	27917400	27917600
chr10	27939600	27939800
chr10	28029200	28030800
chr10	28032600	28033000
chr10	28034000	28035000
chr10	28035800	28036600
chr10	28288200	28288800
chr10	28289000	28291000
chr10	28593800	28599800
chr10	28603200	28607000
chr10	28674800	28678000
chr10	28724800	28727000
chr10	28755400	28758800
chr10	28763200	28768800
chr10	28915600	28924000
chr10	28947000	28947600
chr10	28948800	28957400
chr10	28958200	28962600
chr10	28963800	28965400
chr10	28967600	28967800
chr10	28968000	28969000
chr10	28969200	28971400
chr10	28988600	28991200
chr10	29010200	29010800
chr10	29012000	29012600
chr10	29603000	29611400
chr10	29670600	29674200
chr10	29677800	29687400
chr10	30020800	30023400
chr10	30026200	30028800
chr10	30029000	30029800
chr10	30278800	30291800
chr10	30313600	30314000
chr10	30315200	30315600
chr10	30317200	30320400
chr10	30321800	30337800
chr10	30338800	30340000
chr10	30340400	30341800
chr10	30345800	30353400
chr10	30455800	30456000
chr10	30465000	30475200
chr10	30475400	30475800
chr10	30476200	30481000
chr10	30486200	30488800
chr10	30501200	30504800
chr10	30506000	30508600
chr10	30509800	30522000
chr10	30642600	30648200
chr10	30649400	30649800
chr10	30653400	30663600
chr10	30675200	30678600
chr10	30685800	30689600
chr10	30850800	30854800
chr10	30863000	30868200
chr10	30880400	30888400
chr10	30894400	30904400
chr10	30912400	30919000
chr10	30925000	30939000
chr10	31010200	31011000
chr10	31011800	31015000
chr10	31019800	31029400
chr10	31029600	31030000
chr10	31034600	31052400
chr10	31052600	31053400
chr10	31053800	31055000
chr10	31062000	31072800
chr10	31074600	31091200
chr10	31092200	31124800
chr10	31355800	31361800
chr10	31388000	31394000
chr10	31411800	31414400
chr10	31415400	31419400
chr10	31432200	31433600
chr10	31434600	31437000
chr10	31475400	31477000
chr10	31503400	31505000
chr10	31839000	31840400
chr10	31871600	31875200
chr10	31883000	31883200
chr10	31884000	31886000
chr10	31889800	31891200
chr10	31891400	31892000
chr10	31893400	31897200
chr10	31899600	31909600
chr10	31909800	31911800
chr10	31931400	31938200
chr10	31955200	31955400
chr10	31984000	31986000
chr10	32019200	32019800
chr10	32023200	32023600
chr10	32033000	32035200
chr10	32035400	32036000
chr10	32060000	32062400
chr10	32063200	32069000
chr10	32392400	32394000
chr10	32424800	32432600
chr10	32451800	32455200
chr10	32456200	32456800
chr10	32459200	32460200
chr10	33511800	33517600
chr10	33536400	33539200
chr10	33542400	33543200
chr10	33544600	33549600
chr10	33551400	33559400
chr10	33562200	33569000
chr10	33583600	33592000
chr10	33621600	33622400
chr10	33625000	33627000
chr10	33631000	33631400
chr10	34493400	34494400
chr10	34495600	34497600
chr10	34912600	34922600
chr10	35095400	35098000
chr10	35098800	35107600
chr10	35867200	35874600
chr10	35884200	35886600
chr10	35892200	35896000
chr10	35901000	35905400
chr10	35912200	35915400
chr10	35926000	35930800
chr10	35932800	35933600
chr10	35933800	35934600
chr10	35935000	35937000
chr10	35937200	35937600
chr10	43147200	43147400
chr10	43245800	43248200
chr10	43251800	43254400
chr10	43262400	43262600
chr10	43269200	43272400
chr10	43273400	43274000
chr10	43331400	43332600
chr10	43353400	43354000
chr10	43355200	43356000
chr10	43357000	43371800
chr10	43388600	43389200
chr10	43421400	43422400
chr10	43432600	43433400
chr10	43438800	43439200
chr10	43469000	43472800
chr10	43474000	43475800
chr10	43491000	43494400
chr10	43495400	43499000
chr10	43530600	43545200
chr10	43548400	43573400
chr10	43574200	43599600
chr10	43602400	43603000
chr10	43603200	43616000
chr10	43616800	43622200
chr10	43623000	43629800
chr10	43689800	43690200
chr10	43690800	43691400
chr10	43692200	43695800
chr10	43701200	43718800
chr10	43719800	43735600
chr10	43743200	43761800
chr10	43762200	43766000
chr10	43766200	43773000
chr10	43775800	43781200
chr10	43787600	43788200
chr10	43789400	43794800
chr10	43795800	43796200
chr10	43797800	43798800
chr10	43799600	43799800
chr10	43800800	43801400
chr10	43803000	43817800
chr10	43819000	43824400
chr10	43825600	43826400
chr10	43827400	43832600
chr10	43833600	43840600
chr10	43844600	43845800
chr10	43846800	43847000
chr10	44153600	44156400
chr10	44160200	44184400
chr10	44186400	44204200
chr10	44211200	44212600
chr10	44313800	44315200
chr10	44786600	44787600
chr10	44860000	44860200
chr10	44874200	44876200
chr10	44877600	44878400
chr10	44883800	44887400
chr10	45268600	45271600
chr10	45317400	45325600
chr10	45328600	45330800
chr10	45339000	45359200
chr10	45360200	45361800
chr10	45367400	45380200
chr10	45380800	45397000
chr10	45397200	45434800
chr10	45471000	45473800
chr10	45475200	45475800
chr10	45476600	45483400
chr10	45483800	45484000
chr10	45488000	45488600
chr10	45489800	45490400
chr10	45491200	45491400
chr10	45492600	45494200
chr10	45587200	45592000
chr10	45593000	45593200
chr10	45595800	45596200
chr10	45596400	45602400
chr10	45644600	45647800
chr10	45675200	45679600
chr10	45693400	45695200
chr10	46961600	46964600
chr10	46979200	46980400
chr10	46981000	46981600
chr10	46986200	46986800
chr10	46989200	46989600
chr10	47007600	47007800
chr10	47009400	47011400
chr10	47015200	47017000
chr10	47058600	47059400
chr10	47069400	47070200
chr10	47102600	47103200
chr10	47113400	47114200
chr10	47116600	47119800
chr10	47139000	47140200
chr10	47657200	47661800
chr10	47663000	47665400
chr10	47666400	47666600
chr10	47674000	47686600
chr10	47686800	47687400
chr10	47689600	47690600
chr10	47696600	47704000
chr10	48317000	48343000
chr10	48352600	48354400
chr10	48355600	48356000
chr10	48357000	48394800
chr10	48397600	48398400
chr10	48399000	48452400
chr10	48453800	48464200
chr10	48489200	48499000
chr10	48499800	48502800
chr10	48507600	48514600
chr10	48515600	48520400
chr10	48545600	48556000
chr10	48559400	48565600
chr10	48585400	48585600
chr10	48586200	48589600
chr10	48591600	48606200
chr10	48620800	48635000
chr10	48636000	48664200
chr10	49390200	49401400
chr10	49402400	49406000
chr10	49418400	49421400
chr10	49429400	49435600
chr10	49437800	49460800
chr10	49462200	49466800
chr10	49478400	49480400
chr10	49489800	49490600
chr10	49491200	49491400
chr10	49496800	49500400
chr10	49652600	49663400
chr10	49666000	49690600
chr10	49694400	49721600
chr10	49725600	49726000
chr10	49727800	49730800
chr10	49732200	49738200
chr10	49739800	49746600
chr10	49748000	49752400
chr10	49753400	49754800
chr10	49755200	49759400
chr10	49760400	49761600
chr10	49797000	49812000
chr10	49813800	49821600
chr10	49830800	49838400
chr10	49840800	49842000
chr10	49843000	49847600
chr10	49856400	49859200
chr10	49862000	49863000
chr10	50206400	50211000
chr10	50213400	50227800
chr10	50231400	50240600
chr10	50243200	50245600
chr10	50246600	50249000
chr10	50253800	50257600
chr10	50261000	50264600
chr10	50275400	50293400
chr10	50296400	50308200
chr10	50311800	50329200
chr10	50336000	50338800
chr10	50348200	50351400
chr10	50359400	50359800
chr10	50369000	50388600
chr10	50396800	50397800
chr10	50413200	50423200
chr10	50432600	50438600
chr10	50449200	50449600
chr10	50460600	50461000
chr10	50464400	50465200
chr10	50467600	50470400
chr10	50477600	50479400
chr10	50479600	50479800
chr10	50482000	50488400
chr10	50489400	50493600
chr10	50494800	50497800
chr10	50498800	50506800
chr10	50509600	50514400
chr10	50515600	50516200
chr10	50520000	50523200
chr10	50524600	50527000
chr10	50530400	50544800
chr10	50567400	50569800
chr10	50571200	50600600
chr10	50601800	50605200
chr10	50606400	50627400
chr10	50765400	50772800
chr10	50773400	50773600
chr10	50779000	50780000
chr10	50782200	50782600
chr10	50799400	50818800
chr10	50820200	50820600
chr10	50821600	50822400
chr10	50825200	50843200
chr10	50847000	50863000
chr10	50863800	50865600
chr10	50871800	50877800
chr10	50895000	50896800
chr10	50897000	50900400
chr10	50907000	50911800
chr10	50916000	50921800
chr10	50941000	50949600
chr10	50949800	50972200
chr10	50974400	50974600
chr10	50976400	50979400
chr10	50993200	50994000
chr10	51539800	51545200
chr10	51546800	51554200
chr10	51556200	51557600
chr10	51558000	51559800
chr10	51784400	51789000
chr10	51789200	51789400
chr10	52039000	52043200
chr10	52750000	52750800
chr10	52751400	52751600
chr10	52752000	52754400
chr10	52833000	52836200
chr10	54075200	54076400
chr10	57387200	57387800
chr10	57388400	57390600
chr10	59924200	59925600
chr10	60269200	60272800
chr10	60274000	60275600
chr10	60728400	60730200
chr10	61346000	61353600
chr10	61386800	61389200
chr10	61391800	61397000
chr10	61466800	61468200
chr10	61470200	61477000
chr10	61507400	61511000
chr10	61828200	61834000
chr10	62115400	62120400
chr10	62149400	62151200
chr10	62494200	62498400
chr10	62505000	62509400
chr10	62631400	62634400
chr10	62635200	62635400
chr10	62705000	62706800
chr10	62757800	62758000
chr10	62759400	62760400
chr10	63210800	63216800
chr10	64135200	64137000
chr10	64164800	64165400
chr10	64638600	64641200
chr10	64642200	64644600
chr10	64718200	64722400
chr10	64829000	64835000
chr10	64862200	64869000
chr10	65432200	65434400
chr10	65471800	65472600
chr10	65480400	65485000
chr10	65518800	65525200
chr10	65624000	65629800
chr10	65670800	65673800
chr10	68684800	68689400
chr10	69943000	69945400
chr10	69962800	69966600
chr10	70316600	70319600
chr10	70322200	70325200
chr10	71170400	71189200
chr10	71194000	71210400
chr10	71212000	71221600
chr10	71222600	71248200
chr10	71249400	71269200
chr10	71273600	71284800
chr10	71316200	71316800
chr10	71318000	71332200
chr10	71335200	71353400
chr10	71381400	71382000
chr10	71386800	71389200
chr10	71391200	71430200
chr10	71431600	71455600
chr10	71465800	71468800
chr10	71469800	71472000
chr10	71475200	71478800
chr10	71483000	71513400
chr10	71514600	71535000
chr10	71535600	71536000
chr10	71538800	71539000
chr10	71545400	71689000
chr10	71689200	71690200
chr10	71690800	71730200
chr10	71809800	71820400
chr10	71825800	71860200
chr10	72003000	72008800
chr10	72010400	72014800
chr10	72015800	72019200
chr10	72023000	72031000
chr10	72040400	72051600
chr10	72067800	72075200
chr10	72076000	72076200
chr10	72079000	72079400
chr10	72081000	72081800
chr10	72086000	72090000
chr10	72093000	72096000
chr10	72097000	72103400
chr10	72107600	72110800
chr10	72119000	72119400
chr10	72135000	72136000
chr10	72137200	72141000
chr10	72142800	72146800
chr10	72195000	72200800
chr10	72202000	72212400
chr10	72213200	72217800
chr10	72218800	72236600
chr10	72241600	72250200
chr10	72251400	72252600
chr10	72255400	72268000
chr10	72269800	72273200
chr10	72275600	72317800
chr10	72320800	72329800
chr10	72341800	72364000
chr10	72420200	72424000
chr10	72425200	72427400
chr10	72428400	72432800
chr10	72433000	72441000
chr10	72444000	72444200
chr10	72444400	72445000
chr10	72445800	72446000
chr10	72448800	72547200
chr10	72557200	72561400
chr10	72561600	72561800
chr10	72660600	72731000
chr10	72733800	72734400
chr10	72735200	72736000
chr10	72737600	72740600
chr10	72743000	72781200
chr10	72783600	72814400
chr10	72815400	72854800
chr10	72883600	72888800
chr10	72889000	72953400
chr10	72961200	72976200
chr10	72977600	72986400
chr10	72988400	73069600
chr10	73069800	73071200
chr10	73147200	73155800
chr10	73158400	73162200
chr10	73163600	73170200
chr10	73177400	73187200
chr10	73188400	73234600
chr10	73235800	73246800
chr10	73252000	73254000
chr10	73255600	73286400
chr10	73286800	73317400
chr10	73317800	73356800
chr10	73358800	73359200
chr10	73360800	73403000
chr10	73405800	73407400
chr10	73410400	73419400
chr10	73420200	73425600
chr10	73428400	73436200
chr10	73437200	73442800
chr10	73445200	73446200
chr10	73460400	73467200
chr10	73469400	73470200
chr10	73539000	73541600
chr10	73545800	73547000
chr10	73560200	73560600
chr10	73563200	73565000
chr10	73565200	73565600
chr10	73566400	73568400
chr10	73569000	73569800
chr10	73721200	73723400
chr10	73725600	73742800
chr10	73743000	73743600
chr10	73745600	73749200
chr10	73762600	73763000
chr10	73768400	73772000
chr10	73772800	73778200
chr10	73783800	73800400
chr10	73800600	73804000
chr10	74711400	74715600
chr10	74715800	74716200
chr10	75406400	75406600
chr10	75408800	75411400
chr10	75413800	75414800
chr10	75663200	75668400
chr10	75672200	75676600
chr10	75677200	75677600
chr10	75690600	75691400
chr10	75692600	75693800
chr10	76998400	77009800
chr10	77019200	77020000
chr10	77021600	77027800
chr10	77031400	77033000
chr10	77034400	77054200
chr10	77055400	77057400
chr10	77107400	77107800
chr10	77109400	77111200
chr10	77111400	77112400
chr10	77113000	77115800
chr10	77116800	77127600
chr10	77130200	77130400
chr10	77131200	77140000
chr10	77141600	77141800
chr10	77142200	77143600
chr10	77145200	77148400
chr10	77148600	77155200
chr10	77155600	77159800
chr10	77162200	77168200
chr10	77168600	77177800
chr10	77178600	77201400
chr10	77225000	77226200
chr10	77226400	77228800
chr10	77263800	77264000
chr10	77664400	77666400
chr10	78916800	78917200
chr10	78918000	78920400
chr10	78934800	78935200
chr10	78941200	78941400
chr10	78983200	78984200
chr10	79043800	79044000
chr10	79133600	79138000
chr10	79141800	79155600
chr10	79158800	79184200
chr10	79205600	79208000
chr10	79220600	79228800
chr10	79230000	79230800
chr10	79232600	79237400
chr10	79241600	79258000
chr10	79258200	79258400
chr10	79262400	79283400
chr10	79284000	79288000
chr10	79289000	79291400
chr10	79292000	79293800
chr10	79318200	79321800
chr10	79325800	79327200
chr10	79357400	79368400
chr10	79372200	79372800
chr10	79387200	79401800
chr10	79468000	79469800
chr10	79471600	79479200
chr10	79558200	79559200
chr10	79569600	79573400
chr10	79574800	79579600
chr10	79592000	79605200
chr10	79613200	79633200
chr10	79634000	79637800
chr10	79638600	79655600
chr10	79657600	79662000
chr10	79663800	79685000
chr10	79686600	79690000
chr10	79691200	79702800
chr10	79821000	79824000
chr10	79825400	79834400
chr10	79839000	79847600
chr10	79873400	79873600
chr10	79896200	79915000
chr10	79928000	79951800
chr10	79952200	79966200
chr10	79967200	79972200
chr10	79978600	79993800
chr10	79995000	79996600
chr10	80007600	80008000
chr10	80011200	80012800
chr10	80013600	80025200
chr10	80028800	80031600
chr10	80032000	80036200
chr10	80038200	80038600
chr10	80076200	80081600
chr10	80099200	80100600
chr10	80101600	80101800
chr10	80107600	80155400
chr10	80156800	80166200
chr10	80167600	80184400
chr10	80188800	80227400
chr10	80229800	80241200
chr10	80261600	80266600
chr10	80267400	80269200
chr10	80270200	80282600
chr10	80287200	80294600
chr10	80295400	80315000
chr10	80316600	80348800
chr10	80351600	80366000
chr10	80369800	80396000
chr10	80412800	80419200
chr10	80442000	80454000
chr10	80455600	80463200
chr10	80463600	80463800
chr10	80466000	80468000
chr10	80475200	80477000
chr10	80480800	80481000
chr10	80483600	80510000
chr10	80511200	80546600
chr10	80551000	80551200
chr10	80551600	80591400
chr10	80592400	80593200
chr10	80595400	80595600
chr10	80595800	80596600
chr10	80606600	80617200
chr10	80619200	80637000
chr10	80648600	80651600
chr10	80653200	80655800
chr10	80656200	80656600
chr10	80656800	80673600
chr10	80674800	80732200
chr10	80735000	80750600
chr10	80751400	80786600
chr10	80787200	80799400
chr10	80803400	80826400
chr10	80826800	80827000
chr10	80831600	80843200
chr10	80846000	80857600
chr10	80859000	80860800
chr10	80862000	80875800
chr10	80877000	80909600
chr10	80910600	80988000
chr10	80991200	81001200
chr10	81017400	81020800
chr10	81021800	81022200
chr10	81023400	81024400
chr10	81028400	81038200
chr10	81068400	81070000
chr10	81072400	81076200
chr10	81079600	81082200
chr10	81083600	81089600
chr10	81133600	81143800
chr10	81158200	81165000
chr10	81169000	81171200
chr10	81215800	81236000
chr10	81237400	81237600
chr10	81240800	81263800
chr10	81265200	81268600
chr10	81310200	81323400
chr10	81342000	81347000
chr10	81365200	81375800
chr10	81390000	81390400
chr10	81663000	81663600
chr10	81684600	81691400
chr10	81702400	81703800
chr10	81704200	81706000
chr10	81738200	81741000
chr10	81743200	81747600
chr10	81754800	81757600
chr10	81890800	81893600
chr10	81895200	81902200
chr10	82011800	82013800
chr10	82015200	82022600
chr10	82023600	82026400
chr10	82027600	82051400
chr10	82086600	82090400
chr10	82114400	82122800
chr10	82145400	82152400
chr10	82154600	82157200
chr10	82164800	82167400
chr10	82169200	82176600
chr10	82177600	82180600
chr10	82182600	82188200
chr10	82199000	82199600
chr10	82200200	82211600
chr10	82283600	82292800
chr10	82296800	82300200
chr10	82301800	82306200
chr10	82307200	82310200
chr10	82311600	82313600
chr10	82325400	82328400
chr10	82330200	82331000
chr10	82335400	82335800
chr10	82338200	82344000
chr10	82361800	82362000
chr10	82367000	82380400
chr10	82395200	82395400
chr10	82449000	82465400
chr10	82473200	82479400
chr10	83628800	83637800
chr10	85634400	85642400
chr10	85669600	85673200
chr10	85676600	85678200
chr10	85686600	85689400
chr10	85744600	85747600
chr10	85759200	85763200
chr10	85821200	85822200
chr10	85834800	85837600
chr10	85868400	85875400
chr10	85943400	85953600
chr10	85956000	85979600
chr10	85980400	85983000
chr10	85985200	85985400
chr10	85985800	85986400
chr10	85986600	85988800
chr10	85989800	85995600
chr10	85996600	86018800
chr10	86019800	86030600
chr10	86032400	86036000
chr10	86051200	86055200
chr10	86057800	86062600
chr10	86067000	86074400
chr10	86292400	86300200
chr10	86300800	86313800
chr10	86325000	86331400
chr10	86339600	86345400
chr10	86345600	86353000
chr10	86365600	86370400
chr10	87413800	87417800
chr10	87421800	87423400
chr10	87543000	87547600
chr10	87549000	87553200
chr10	87623800	87624800
chr10	87625000	87626600
chr10	87633000	87633200
chr10	87670200	87689200
chr10	87733600	87736200
chr10	87736800	87740800
chr10	87741800	87742800
chr10	87744600	87745000
chr10	87745800	87748400
chr10	87748600	87755800
chr10	87774200	87777600
chr10	87779400	87780600
chr10	87809600	87809800
chr10	87820800	87849200
chr10	87867400	87868600
chr10	87879800	87926400
chr10	87931200	87931400
chr10	87935200	87943400
chr10	87964600	87968600
chr10	87969600	87996000
chr10	88045400	88048600
chr10	88055800	88056000
chr10	88058200	88066600
chr10	88066800	88080200
chr10	88081200	88083000
chr10	88088200	88114200
chr10	88115800	88116000
chr10	88116600	88119400
chr10	88120400	88123400
chr10	88123600	88125200
chr10	88126400	88126600
chr10	88127800	88141200
chr10	88145600	88152000
chr10	88152800	88159200
chr10	88161800	88162400
chr10	88162800	88163600
chr10	88292400	88295000
chr10	88297400	88297600
chr10	88304800	88305000
chr10	88310400	88320000
chr10	88343600	88362200
chr10	88389400	88398800
chr10	88402200	88402800
chr10	88403400	88438400
chr10	88439600	88463800
chr10	88487400	88490000
chr10	88703400	88707200
chr10	88713400	88719800
chr10	88720800	88721600
chr10	88723000	88724600
chr10	88724800	88725000
chr10	88738400	88741800
chr10	89373200	89381200
chr10	89416000	89419000
chr10	89420600	89427200
chr10	89439600	89445800
chr10	89451800	89457600
chr10	89475400	89480200
chr10	89489600	89498400
chr10	90957600	90966000
chr10	91280400	91285000
chr10	91293600	91301400
chr10	91565600	91570000
chr10	91598600	91599000
chr10	91609000	91610200
chr10	92370400	92376800
chr10	92501200	92505200
chr10	92506200	92509800
chr10	92526600	92528600
chr10	92575200	92578800
chr10	92591000	92592000
chr10	92592400	92600200
chr10	93065200	93070200
chr10	93138800	93144200
chr10	93282800	93291000
chr10	93301400	93306000
chr10	93307400	93315200
chr10	93327200	93327600
chr10	93327800	93329000
chr10	93333200	93336200
chr10	93343800	93364600
chr10	93367400	93371800
chr10	93385800	93392200
chr10	93393800	93394400
chr10	93401800	93404800
chr10	93429400	93433600
chr10	93437800	93444400
chr10	93457200	93463600
chr10	93482000	93486200
chr10	93499800	93501200
chr10	94140400	94145000
chr10	94161200	94169800
chr10	94173600	94173800
chr10	94819400	94820200
chr10	94823000	94823800
chr10	94825000	94831400
chr10	94835200	94857600
chr10	94873200	94877800
chr10	94878000	94880400
chr10	94882600	94883200
chr10	94894400	94900600
chr10	94901200	94905800
chr10	94907800	94908200
chr10	94935000	94943200
chr10	94978800	94984600
chr10	94988800	94994000
chr10	95010000	95010200
chr10	95042000	95051800
chr10	95068800	95080200
chr10	95080600	95101800
chr10	95104000	95109400
chr10	95110200	95111200
chr10	95123200	95128400
chr10	95139200	95141000
chr10	95142000	95148400
chr10	95160400	95164000
chr10	95165200	95167800
chr10	95168000	95180200
chr10	95181400	95186200
chr10	95195000	95201600
chr10	95214400	95226800
chr10	95248600	95250200
chr10	95309400	95311000
chr10	95312200	95335800
chr10	95336800	95337200
chr10	95345600	95364600
chr10	95372000	95381400
chr10	95387800	95393000
chr10	95397000	95403400
chr10	95470200	95475400
chr10	95475800	95479000
chr10	95479800	95481400
chr10	95508800	95521800
chr10	95526800	95530400
chr10	95535600	95537000
chr10	95538000	95538200
chr10	95558400	95567800
chr10	95572200	95581600
chr10	95595800	95602200
chr10	95610400	95614000
chr10	95615000	95636200
chr10	95650800	95651200
chr10	95652800	95653000
chr10	95655200	95655600
chr10	95747000	95748800
chr10	95749000	95761000
chr10	95761800	95762600
chr10	95775400	95775600
chr10	95859600	95860600
chr10	95861200	95862600
chr10	95935800	95941600
chr10	95947200	95951400
chr10	95972800	95973200
chr10	95979800	95987600
chr10	95992800	95995800
chr10	96010000	96014800
chr10	96045200	96050000
chr10	96058200	96063200
chr10	96064200	96072200
chr10	96154600	96155800
chr10	97126000	97132000
chr10	97143600	97145000
chr10	97149000	97168200
chr10	97172600	97177200
chr10	97178600	97201600
chr10	97227000	97231800
chr10	97234000	97241200
chr10	97251600	97258000
chr10	97258800	97265200
chr10	97270600	97312000
chr10	97316800	97319800
chr10	97330800	97352200
chr10	98068800	98075400
chr10	98079800	98092600
chr10	98094000	98097400
chr10	98098400	98099200
chr10	98115000	98124200
chr10	98125200	98134200
chr10	98135800	98163400
chr10	98164000	98181000
chr10	98189800	98193800
chr10	98200400	98219400
chr10	98222600	98222800
chr10	98223000	98241400
chr10	98245400	98259200
chr10	98260400	98272000
chr10	98274600	98276600
chr10	98778600	98780800
chr10	98788200	98796800
chr10	98798400	98809600
chr10	98812800	98944800
chr10	98946600	98954400
chr10	98956800	98957800
chr10	98959600	98960000
chr10	98961000	98969600
chr10	99260200	99264400
chr10	99275600	99276600
chr10	99278400	99286000
chr10	99301800	99302800
chr10	99334000	99347200
chr10	99348800	99351600
chr10	99463200	99472400
chr10	99475200	99480200
chr10	99527800	99528200
chr10	99529400	99530000
chr10	99532200	99557400
chr10	99559200	99600400
chr10	99606000	99615400
chr10	99617400	99628800
chr10	99629200	99704000
chr10	99712600	99741800
chr10	99742400	99749800
chr10	99765800	99830200
chr10	99831600	99852000
chr10	99853000	99864000
chr10	99865200	99865400
chr10	99865600	99869000
chr10	99872600	99878200
chr10	100022200	100027000
chr10	100028200	100037200
chr10	100041800	100105200
chr10	100111200	100118200
chr10	100120800	100130200
chr10	100131000	100136400
chr10	100138800	100139200
chr10	100213000	100219400
chr10	100236400	100243400
chr10	100244800	100250200
chr10	100284000	100293600
chr10	100368200	100370400
chr10	101056000	101065000
chr10	101086000	101089000
chr10	101090600	101091600
chr10	101091800	101092600
chr10	101106600	101110000
chr10	101115800	101152000
chr10	101204000	101207800
chr10	101208600	101211400
chr10	101212600	101231400
chr10	101243000	101250000
chr10	101275800	101289800
chr10	101290800	101294400
chr10	101295200	101324400
chr10	101336600	101359400
chr10	101360000	101361200
chr10	101826200	101830000
chr10	101844400	101850800
chr10	101859000	101864400
chr10	101864600	101865000
chr10	101885600	101892000
chr10	102050000	102056600
chr10	102058400	102060000
chr10	102069600	102074400
chr10	102320400	102321800
chr10	102322000	102322400
chr10	102323200	102342000
chr10	102357600	102363000
chr10	102371800	102461000
chr10	102464000	102472800
chr10	102473000	102475000
chr10	102475200	102490400
chr10	102491800	102497200
chr10	102498400	102501600
chr10	102502800	102503200
chr10	102504000	102504400
chr10	102506800	102528000
chr10	102528800	102584800
chr10	102590000	102600200
chr10	102606600	102652400
chr10	102774000	102777600
chr10	102779400	102784600
chr10	102785600	102789600
chr10	102804000	102809600
chr10	102810800	102813200
chr10	102824200	102825400
chr10	102833400	102880600
chr10	102884200	102890800
chr10	102892400	102893200
chr10	102893400	102893800
chr10	102895000	102926400
chr10	102939000	102939400
chr10	102939600	102974400
chr10	102976200	102981400
chr10	102983800	102996000
chr10	102997200	103027600
chr10	103027800	103043600
chr10	103044800	103050800
chr10	103053200	103085200
chr10	103088200	103099800
chr10	103317000	103317400
chr10	103319600	103325800
chr10	103327200	103328800
chr10	103331400	103332200
chr10	103494400	103502400
chr10	103503800	103506800
chr10	103511000	103511200
chr10	103511400	103533800
chr10	103537000	103537200
chr10	103981200	103985600
chr10	103986400	103989600
chr10	103991800	104000200
chr10	104002200	104003800
chr10	104164800	104168000
chr10	104171800	104172200
chr10	104173800	104178600
chr10	104628200	104628400
chr10	104631000	104632000
chr10	105023800	105026200
chr10	105031400	105036600
chr10	105038200	105043000
chr10	105255000	105273800
chr10	105295800	105302400
chr10	105303800	105313200
chr10	105316200	105347200
chr10	105348200	105353400
chr10	105446400	105450400
chr10	105454200	105455200
chr10	105457000	105460600
chr10	105461600	105505200
chr10	105505400	105512200
chr10	105513600	105520400
chr10	105520800	105522800
chr10	105524600	105525200
chr10	105526400	105527800
chr10	105534600	105560400
chr10	105561200	105592000
chr10	105593400	105605400
chr10	105605800	105613800
chr10	105616400	105622000
chr10	105792400	105828800
chr10	105829400	105839400
chr10	105921400	105926200
chr10	105927800	105930800
chr10	105939200	105945400
chr10	105946200	105946800
chr10	105973200	105982400
chr10	105997600	106001400
chr10	106034000	106034200
chr10	106035200	106040000
chr10	106054800	106063600
chr10	106115200	106115800
chr10	106121400	106125800
chr10	106138200	106143000
chr10	106155000	106156000
chr10	106157400	106158000
chr10	106176600	106179000
chr10	106184600	106186200
chr10	106187400	106190200
chr10	106192800	106196800
chr10	106239800	106249800
chr10	106258000	106283200
chr10	106283800	106285200
chr10	106301600	106302800
chr10	106306000	106308400
chr10	106312800	106321400
chr10	106339200	106340600
chr10	106347200	106348200
chr10	106348400	106350000
chr10	106351200	106352400
chr10	106394400	106398600
chr10	106399800	106410600
chr10	106411800	106412400
chr10	106528800	106530400
chr10	106533800	106534200
chr10	106535200	106535600
chr10	106538800	106539200
chr10	106539800	106542200
chr10	108332000	108336600
chr10	108862000	108863600
chr10	108918200	108928000
chr10	110671200	110671400
chr10	110672200	110673400
chr10	111541200	111541400
chr10	111597800	111611800
chr10	111612800	111613200
chr10	111696800	111699800
chr10	111700400	111701000
chr10	111906200	111913000
chr10	111913400	111915800
chr10	111918000	111919200
chr10	111921200	111928000
chr10	111929000	111942600
chr10	112249400	112250400
chr10	112287000	112287400
chr10	112396000	112398600
chr10	112401600	112402600
chr10	112405000	112405200
chr10	112453800	112460400
chr10	112472800	112475800
chr10	112486400	112486800
chr10	112488000	112488200
chr10	112488400	112492400
chr10	112497800	112501400
chr10	112521200	112524600
chr10	112831600	112835200
chr10	112837600	112850200
chr10	112851200	112869000
chr10	112869600	112891800
chr10	112896200	112900000
chr10	112901600	112913200
chr10	112914600	112916600
chr10	112917000	112919800
chr10	112958600	112971400
chr10	112979000	112979200
chr10	112979800	112982400
chr10	112986400	112988200
chr10	112991200	112997600
chr10	113017600	113021400
chr10	113027400	113031000
chr10	113031200	113031600
chr10	113032600	113032800
chr10	113034800	113046000
chr10	113046800	113052400
chr10	113057400	113057800
chr10	113058000	113065600
chr10	113131400	113137400
chr10	113197000	113197800
chr10	113235600	113242400
chr10	113269600	113277800
chr10	113281000	113282800
chr10	113755600	113755800
chr10	113835800	113855200
chr10	113878000	113903600
chr10	113949400	113956600
chr10	113967000	113979800
chr10	113983800	113984200
chr10	113990600	113992000
chr10	113993200	113996600
chr10	114043200	114063600
chr10	114065600	114094000
chr10	114659200	114659600
chr10	114703400	114708600
chr10	114711000	114711400
chr10	114712800	114714000
chr10	114719200	114728200
chr10	114729400	114735600
chr10	114739000	114741000
chr10	114742200	114753800
chr10	114754800	114766200
chr10	114767400	114768400
chr10	114771800	114792600
chr10	114794000	114799000
chr10	114801200	114805400
chr10	114807600	114811000
chr10	114817200	114819000
chr10	114819400	114826800
chr10	114828000	114834400
chr10	114863400	114867000
chr10	114887800	114899400
chr10	114900400	114904600
chr10	114927400	114927600
chr10	114935000	114943400
chr10	114982800	114985000
chr10	114998800	114999400
chr10	115011600	115012000
chr10	115019400	115020200
chr10	115026000	115026200
chr10	115043000	115044000
chr10	115113600	115119800
chr10	115145000	115151000
chr10	115155400	115164200
chr10	115164600	115171400
chr10	115209600	115210600
chr10	115210800	115216800
chr10	115217200	115219800
chr10	115277000	115282400
chr10	115288600	115290600
chr10	115292200	115294400
chr10	115296000	115322400
chr10	115326400	115330000
chr10	115330800	115331200
chr10	115335000	115339400
chr10	115340400	115351800
chr10	115353000	115355600
chr10	115369400	115377200
chr10	115378200	115392800
chr10	115397200	115398600
chr10	115409800	115414800
chr10	115499000	115500000
chr10	115502600	115508800
chr10	115510800	115516600
chr10	115527400	115535800
chr10	115536800	115546200
chr10	115690600	115693800
chr10	115697800	115698800
chr10	115703000	115707800
chr10	115735200	115735800
chr10	115738600	115738800
chr10	115741400	115741800
chr10	115744200	115744600
chr10	115749800	115757600
chr10	115799200	115802400
chr10	115804800	115807000
chr10	115831600	115837400
chr10	115838200	115843200
chr10	115844400	115845000
chr10	115983000	115986400
chr10	115992800	115998800
chr10	116000000	116013000
chr10	116019600	116022800
chr10	116025200	116026400
chr10	116027200	116052600
chr10	116066200	116094800
chr10	116095800	116098600
chr10	116100000	116115800
chr10	116119200	116128400
chr10	116130800	116132200
chr10	116136400	116138400
chr10	116142000	116170400
chr10	116171400	116173600
chr10	116179200	116179600
chr10	116355600	116358800
chr10	116359200	116380600
chr10	116386200	116390600
chr10	116391200	116391400
chr10	116392400	116397200
chr10	116398200	116399800
chr10	116411000	116415800
chr10	116416800	116419000
chr10	116419600	116426000
chr10	116433200	116437400
chr10	116443000	116444600
chr10	116446000	116449000
chr10	116451200	116457400
chr10	116469600	116476800
chr10	116479000	116484600
chr10	116523200	116527000
chr10	116528800	116530800
chr10	116532200	116538800
chr10	116631400	116634600
chr10	116635200	116637000
chr10	116638000	116644600
chr10	116655400	116659400
chr10	116663200	116669400
chr10	116818400	116822400
chr10	116825600	116827800
chr10	116850800	116852000
chr10	116854200	116855000
chr10	118028800	118029800
chr10	118033800	118034400
chr10	118034600	118035400
chr10	118373000	118375600
chr10	118385400	118387400
chr10	118417600	118420600
chr10	118423000	118430000
chr10	118433000	118437800
chr10	118441200	118454600
chr10	118456400	118456600
chr10	118458000	118500800
chr10	118503400	118507400
chr10	118508600	118509600
chr10	118510800	118512400
chr10	118515400	118516400
chr10	118517200	118521200
chr10	118523200	118523600
chr10	118525200	118539800
chr10	118541000	118547600
chr10	118555800	118561200
chr10	118562000	118573000
chr10	118883200	118890800
chr10	118891400	118902000
chr10	118902800	118904000
chr10	118906400	118906600
chr10	118907200	118908000
chr10	118910400	118924600
chr10	118925000	118926200
chr10	118928000	118933800
chr10	118942600	118945200
chr10	118945800	118947200
chr10	118952800	118957400
chr10	118985400	118993200
chr10	118998600	119017600
chr10	119018800	119026200
chr10	119137000	119141000
chr10	119141600	119153800
chr10	119164400	119179600
chr10	119184600	119188200
chr10	119195600	119196000
chr10	119210800	119212400
chr10	119213400	119216400
chr10	119218200	119221200
chr10	119231200	119231400
chr10	119235000	119238400
chr10	119240000	119254000
chr10	119255400	119280600
chr10	119282800	119285200
chr10	119286400	119297200
chr10	119298000	119305400
chr10	119305600	119306200
chr10	119308200	119339600
chr10	119341000	119352800
chr10	119353000	119380000
chr10	119380600	119386000
chr10	119390800	119391400
chr10	119392400	119396000
chr10	119423400	119468200
chr10	119478600	119480200
chr10	119481600	119482200
chr10	119485000	119492000
chr10	119493800	119515600
chr10	119516600	119525400
chr10	119529600	119542200
chr10	119547600	119557400
chr10	119579200	119579400
chr10	119611400	119616200
chr10	119621000	119623600
chr10	119633800	119639200
chr10	119640400	119647400
chr10	119660400	119661800
chr10	119678600	119684800
chr10	119700000	119704400
chr10	119705400	119711400
chr10	119849200	119849400
chr10	119975400	119977800
chr10	119992000	119999600
chr10	120002800	120011800
chr10	120012800	120020400
chr10	120023200	120032200
chr10	120032800	120033600
chr10	120043400	120049600
chr10	120136200	120140400
chr10	120167200	120172800
chr10	120205200	120207600
chr10	120220200	120226400
chr10	120227800	120229600
chr10	120244400	120244600
chr10	120253000	120257200
chr10	120258800	120259000
chr10	120260400	120263000
chr10	120285800	120288800
chr10	120290800	120294200
chr10	120298400	120311600
chr10	120320200	120334000
chr10	120335800	120353400
chr10	120356400	120366400
chr10	120371400	120371600
chr10	120371800	120372000
chr10	120378000	120390800
chr10	120403600	120404000
chr10	120425800	120427200
chr10	120430600	120430800
chr10	120517800	120524000
chr10	120530000	120533000
chr10	120543200	120544000
chr10	120544200	120546800
chr10	120547000	120547400
chr10	120557600	120583200
chr10	120583800	120586000
chr10	120592000	120599400
chr10	120599800	120607600
chr10	120626800	120633000
chr10	120672200	120682200
chr10	120683200	120687000
chr10	120702800	120731800
chr10	120734600	120736600
chr10	120737200	120743200
chr10	120750200	120769400
chr10	120770600	120772800
chr10	120780200	120788200
chr10	121720200	121721200
chr10	121731000	121739000
chr10	121747800	121750800
chr10	121760400	121765800
chr10	121766800	121773600
chr10	121777400	121786600
chr10	121790800	121791200
chr10	121860800	121862200
chr10	121862800	121867200
chr10	121894400	121899400
chr10	121901400	121906200
chr10	121922600	121922800
chr10	121954800	121956600
chr10	121963400	121969800
chr10	122066600	122070800
chr10	122074000	122077200
chr10	122086000	122091800
chr10	122125800	122131000
chr10	122160400	122161400
chr10	122167600	122169600
chr10	122180800	122197200
chr10	122197400	122197600
chr10	122211200	122215600
chr10	122216200	122226400
chr10	122252800	122254000
chr10	122254200	122256200
chr10	122278600	122282000
chr10	122337200	122338400
chr10	122392000	122409800
chr10	122467200	122476400
chr10	122494600	122499800
chr10	122501000	122507200
chr10	122530000	122531000
chr10	122532600	122537000
chr10	122704000	122704400
chr10	122710200	122711400
chr10	122720000	122729000
chr10	122732600	122738600
chr10	122740000	122743400
chr10	122818800	122821600
chr10	122833400	122833600
chr10	122892200	122896200
chr10	123048400	123052200
chr10	123178000	123182000
chr10	123351800	123353000
chr10	123354800	123362200
chr10	123363400	123370000
chr10	123371400	123373600
chr10	123442600	123445600
chr10	123446200	123448000
chr10	123466200	123468800
chr10	123481400	123496800
chr10	123772800	123774800
chr10	123778200	123781200
chr10	123798000	123801400
chr10	123807000	123809000
chr10	123841400	123849200
chr10	123856000	123857800
chr10	123868800	123885200
chr10	123887000	123890400
chr10	123892000	123892200
chr10	123893200	123897000
chr10	123897400	123900600
chr10	123906200	123907200
chr10	123912400	123914800
chr10	123915800	123940800
chr10	123941800	123943000
chr10	123943600	123944600
chr10	123945800	123955400
chr10	123959400	123961200
chr10	123967200	123993800
chr10	124003600	124017400
chr10	124018400	124019400
chr10	124023600	124031800
chr10	124033400	124061800
chr10	124081800	124085800
[truncated: 38,475 more rows]

## Sheet: E7 min3 merged
Dataset_EV 7. ChromHMM 12 state model minimum 3 merge E7
#chr	start	end
chr10	125400	127000
chr10	127200	129400
chr10	130400	132800
chr10	334200	335400
chr10	531400	531600
chr10	550600	553000
chr10	556200	557600
chr10	559000	560600
chr10	563800	564600
chr10	567000	568400
chr10	579800	580400
chr10	586800	588800
chr10	592800	593600
chr10	595200	595800
chr10	596600	597600
chr10	602800	603400
chr10	605400	606000
chr10	664600	668000
chr10	675200	676000
chr10	732400	733000
chr10	733600	735000
chr10	735800	737000
chr10	820800	821800
chr10	828600	829800
chr10	830200	833600
chr10	833800	836400
chr10	1004000	1004600
chr10	1196400	1197000
chr10	1198400	1199600
chr10	1206400	1207600
chr10	1207800	1208400
chr10	1329800	1331200
chr10	1389600	1390200
chr10	1401800	1402400
chr10	1453000	1456000
chr10	1493200	1494400
chr10	1503400	1506400
chr10	1506800	1509200
chr10	1514200	1515000
chr10	1515400	1518400
chr10	1567800	1569400
chr10	1574600	1575400
chr10	1581000	1581600
chr10	1590400	1591600
chr10	1601200	1602000
chr10	1602400	1603400
chr10	1609200	1610200
chr10	1613800	1625200
chr10	1650600	1652200
chr10	1659800	1660200
chr10	1671600	1673000
chr10	1673200	1673800
chr10	1684800	1686200
chr10	1696000	1697600
chr10	1704200	1705400
chr10	1715600	1721400
chr10	1721600	1722400
chr10	1778200	1782400
chr10	2970000	2971200
chr10	2976000	2979200
chr10	2991800	2994600
chr10	3050600	3052800
chr10	3106200	3106800
chr10	3107800	3109600
chr10	3239000	3240400
chr10	3241000	3242400
chr10	3250200	3251600
chr10	3270400	3270800
chr10	3280600	3281200
chr10	3281800	3282600
chr10	3461800	3463000
chr10	3463600	3463800
chr10	3465400	3467200
chr10	3708200	3710400
chr10	3711000	3711400
chr10	3761000	3761800
chr10	4031600	4032000
chr10	4867400	4869200
chr10	5520400	5523000
chr10	5543800	5545400
chr10	5549600	5550400
chr10	5588200	5588600
chr10	5589200	5596600
chr10	5603000	5603200
chr10	5605400	5606800
chr10	5615400	5619200
chr10	5623800	5627800
chr10	5631000	5631800
chr10	5632600	5634200
chr10	5636400	5637000
chr10	5638000	5638200
chr10	5639000	5639400
chr10	5649200	5649400
chr10	5664800	5665800
chr10	5670200	5671200
chr10	5686400	5689000
chr10	5695800	5700400
chr10	5700600	5703400
chr10	5705000	5706000
chr10	5707200	5709600
chr10	6167800	6169000
chr10	6170400	6170600
chr10	6171600	6172600
chr10	6175800	6177400
chr10	6177800	6179800
chr10	6180800	6184600
chr10	6392000	6392600
chr10	6442800	6444200
chr10	6620800	6623000
chr10	7448800	7455600
chr10	7486200	7487000
chr10	7562800	7563400
chr10	7708400	7708800
chr10	7709800	7710400
chr10	8083600	8088000
chr10	8089000	8094000
chr10	8096000	8097000
chr10	8097200	8099200
chr10	8100000	8100200
chr10	8101000	8104400
chr10	11146600	11147400
chr10	11449600	11450400
chr10	11477400	11478400
chr10	11481600	11486200
chr10	11488800	11491000
chr10	11864800	11866200
chr10	11867200	11867800
chr10	11904800	11905000
chr10	11916400	11918000
chr10	11927400	11927600
chr10	11928000	11930000
chr10	12890800	12892400
chr10	13042600	13044000
chr10	13276200	13276800
chr10	13391000	13395000
chr10	13424600	13426000
chr10	13481000	13483000
chr10	13495800	13496600
chr10	13569800	13572600
chr10	13748600	13750200
chr10	13754000	13755200
chr10	13759800	13760000
chr10	13785000	13786000
chr10	13861800	13864200
chr10	13927000	13928000
chr10	13932000	13934800
chr10	14215000	14217000
chr10	14226600	14227600
chr10	14414400	14414600
chr10	14423200	14424800
chr10	14449800	14451800
chr10	15296000	15297400
chr10	15412000	15414400
chr10	15760400	15760600
chr10	15760800	15761400
chr10	16561200	16564600
chr10	17467800	17468400
chr10	17469000	17472000
chr10	17494800	17497600
chr10	17601000	17602200
chr10	18429200	18430600
chr10	20105200	20106600
chr10	21460800	21461400
chr10	21782800	21786200
chr10	21788400	21790600
chr10	21799000	21799600
chr10	21805000	21806600
chr10	22764600	22766800
chr10	23137800	23138800
chr10	23463000	23464200
chr10	23477400	23478000
chr10	23481200	23481800
chr10	23630600	23631000
chr10	23631400	23634000
chr10	23651000	23653800
chr10	23982400	23985200
chr10	25240600	25242400
chr10	25463400	25463800
chr10	26500400	26507800
chr10	26680200	26682000
chr10	27546800	27547000
chr10	27547200	27548800
chr10	28029800	28036000
chr10	28287200	28288000
chr10	28917400	28918600
chr10	28957200	28958200
chr10	28965400	28968000
chr10	29010800	29011800
chr10	30023200	30026400
chr10	30316000	30316800
chr10	30328400	30329000
chr10	30337800	30338800
chr10	30347000	30349000
chr10	30475200	30476200
chr10	30508600	30509800
chr10	30646600	30647200
chr10	30648200	30649400
chr10	31011000	31011800
chr10	31072000	31075600
chr10	31080200	31080600
chr10	31101000	31101800
chr10	31106600	31107600
chr10	31871000	31871600
chr10	31892400	31892600
chr10	33622400	33626400
chr10	35098000	35098800
chr10	35101400	35102200
chr10	35102600	35106000
chr10	35896200	35896800
chr10	35927800	35933000
chr10	43248400	43251200
chr10	43361200	43362600
chr10	43565600	43566600
chr10	43570000	43575800
chr10	43576600	43577400
chr10	43578200	43579400
chr10	43589000	43589400
chr10	43591200	43591800
chr10	43599200	43602600
chr10	43605400	43606400
chr10	43607000	43607800
chr10	43615000	43618000
chr10	43619400	43620000
chr10	43621000	43623200
chr10	43696800	43702600
chr10	43705600	43707200
chr10	43707600	43708000
chr10	43709600	43710000
chr10	43712400	43714000
chr10	43716000	43718200
chr10	43723400	43728000
chr10	43744400	43754400
chr10	43754600	43755400
chr10	43757800	43762200
chr10	43778200	43778800
chr10	43780600	43783000
chr10	43788000	43790200
chr10	43790600	43791400
chr10	43794800	43795600
chr10	43800000	43800600
chr10	43817600	43819200
chr10	43834600	43835200
chr10	43844200	43844600
chr10	43845800	43846800
chr10	44162600	44163600
chr10	44164200	44165400
chr10	44184400	44186400
chr10	45350400	45351000
chr10	45358200	45358400
chr10	45358600	45361400
chr10	45373800	45375600
chr10	45376600	45378000
chr10	45389800	45390600
chr10	45409000	45409200
chr10	45419000	45420400
chr10	45421400	45422200
chr10	45422600	45423600
chr10	45428000	45429400
chr10	45469600	45470600
chr10	45473800	45475200
chr10	45475400	45476600
chr10	45491400	45491800
chr10	46961400	46962800
chr10	46965200	46970000
chr10	46973400	46974800
chr10	46982800	46983600
chr10	46990000	46996400
chr10	47008600	47009000
chr10	47079600	47080000
chr10	47092200	47092800
chr10	47099200	47099600
chr10	47100800	47102600
chr10	47107000	47107400
chr10	47109800	47111000
chr10	47653600	47654200
chr10	47655200	47655800
chr10	47665400	47666400
chr10	47667600	47668200
chr10	47670200	47674000
chr10	47679600	47679800
chr10	47681000	47682400
chr10	48354400	48355600
chr10	48398400	48399600
chr10	48426600	48428400
chr10	48437000	48439800
chr10	48450400	48450600
chr10	48451600	48454200
chr10	48456800	48457400
chr10	48498600	48499600
chr10	48554400	48556000
chr10	49448800	49449200
chr10	49661600	49662200
chr10	49662800	49667800
chr10	49701200	49702000
chr10	49704800	49705200
chr10	49716200	49717000
chr10	49719000	49720400
chr10	49725400	49729200
chr10	49730000	49733000
chr10	49811400	49817000
chr10	49831200	49832200
chr10	49841800	49844000
chr10	49859000	49860200
chr10	49863200	49864200
chr10	50303200	50303800
chr10	50318600	50319200
chr10	50322600	50325000
chr10	50372800	50373400
chr10	50380800	50381400
chr10	50383000	50384200
chr10	50386600	50386800
chr10	50387600	50388400
chr10	50398200	50398600
chr10	50568200	50571600
chr10	50590000	50590800
chr10	50601800	50604400
chr10	50605000	50607000
chr10	50805800	50807200
chr10	50808000	50808600
chr10	50814800	50816800
chr10	50818200	50825400
chr10	50828000	50829000
chr10	50830400	50831400
chr10	50945600	50946200
chr10	50946400	50949400
chr10	50958000	50958400
chr10	50966800	50971000
chr10	51487800	51488800
chr10	52750400	52753600
chr10	52834200	52835000
chr10	54073600	54074400
chr10	57390800	57391200
chr10	60271400	60274000
chr10	61468200	61470800
chr10	62491400	62494200
chr10	62702600	62705000
chr10	63212000	63213200
chr10	64133400	64135200
chr10	65625800	65626600
chr10	70319200	70323400
chr10	71172800	71174000
chr10	71183600	71184400
chr10	71209600	71212800
chr10	71241000	71241800
chr10	71266000	71266400
chr10	71267200	71268200
chr10	71327400	71328000
chr10	71330200	71330800
chr10	71331200	71335400
chr10	71337400	71338200
chr10	71389800	71391200
chr10	71558200	71558800
chr10	71560600	71563200
chr10	71565800	71566400
chr10	71594400	71595200
chr10	71595600	71597000
chr10	71605600	71606200
chr10	71619600	71620400
chr10	71634600	71635200
chr10	71636800	71637200
chr10	71640400	71641200
chr10	71722400	71723800
chr10	71811800	71814200
chr10	72013600	72016200
chr10	72043000	72044400
chr10	72051600	72052200
chr10	72066600	72067000
chr10	72075000	72078400
chr10	72079400	72080000
chr10	72080400	72081000
chr10	72081800	72086000
chr10	72090000	72093200
chr10	72096000	72097000
chr10	72117600	72118200
chr10	72140000	72143200
chr10	72146800	72147200
chr10	72199200	72203200
chr10	72215800	72216800
chr10	72217000	72220400
chr10	72228800	72229600
chr10	72234600	72243200
chr10	72249600	72251400
chr10	72252400	72255600
chr10	72258800	72260400
chr10	72266200	72266600
chr10	72267400	72271200
chr10	72271800	72276000
chr10	72297000	72298000
chr10	72317200	72326400
chr10	72344600	72347400
chr10	72347600	72349200
chr10	72350200	72351400
chr10	72352400	72353600
chr10	72358000	72359200
chr10	72361400	72363800
chr10	72424000	72425800
chr10	72429400	72430200
chr10	72431200	72435200
chr10	72438200	72439800
chr10	72440600	72444400
chr10	72455200	72457000
chr10	72459000	72460600
chr10	72463400	72464000
chr10	72475800	72476600
chr10	72476800	72477400
chr10	72495800	72496000
chr10	72511600	72514200
chr10	72536200	72536600
chr10	72701600	72702600
chr10	72727200	72728000
chr10	72740600	72743000
chr10	72800200	72801200
chr10	72823200	72823800
chr10	72892000	72892200
chr10	72966400	72966600
chr10	72968600	72970000
chr10	72970400	72979000
chr10	72980800	72981600
chr10	72999800	73001000
chr10	73001400	73002600
chr10	73016200	73017200
chr10	73040200	73040800
chr10	73043600	73045600
chr10	73046400	73048600
chr10	73049400	73051000
chr10	73053400	73056600
chr10	73057400	73059800
chr10	73060400	73061800
chr10	73068600	73070400
chr10	73150200	73151600
chr10	73153200	73153800
chr10	73154600	73159000
chr10	73202000	73203200
chr10	73219600	73220800
chr10	73228000	73229000
chr10	73233800	73237000
chr10	73254000	73255200
chr10	73275800	73276400
chr10	73283800	73284400
chr10	73285400	73288600
chr10	73288800	73289000
chr10	73298800	73299200
chr10	73302200	73303800
chr10	73336000	73336600
chr10	73357400	73358800
chr10	73380800	73382400
chr10	73382800	73384200
chr10	73389000	73389600
chr10	73397400	73400400
chr10	73403000	73411000
chr10	73411200	73412800
chr10	73417800	73418600
chr10	73424800	73428600
chr10	73431600	73433800
chr10	73436200	73437800
chr10	73442400	73445200
chr10	73446800	73447400
chr10	73458400	73459400
chr10	73467200	73469400
chr10	73470200	73474600
chr10	73541600	73546200
chr10	73562600	73563000
chr10	73722000	73726200
chr10	73728600	73735200
chr10	73740600	73741400
chr10	73741600	73743200
chr10	73743600	73745800
chr10	73758000	73761000
chr10	73799000	73800000
chr10	75406800	75408600
chr10	75414800	75416000
chr10	75666400	75667000
chr10	75667400	75673400
chr10	75674200	75674800
chr10	75691800	75692400
chr10	77046400	77047600
chr10	77054000	77055400
chr10	77154400	77156600
chr10	77159400	77162800
chr10	77163000	77163600
chr10	77164200	77164600
chr10	77168200	77168800
chr10	77177800	77178000
chr10	77189600	77193000
chr10	79395400	79399400
chr10	79469600	79471600
chr10	79637800	79638600
chr10	79684800	79688200
chr10	79941200	79941600
chr10	79945200	79945400
chr10	79962400	79963400
chr10	79964000	79966000
chr10	79970200	79978600
chr10	80008200	80009000
chr10	80009600	80010800
chr10	80117800	80118600
chr10	80122200	80122600
chr10	80134000	80134600
chr10	80147000	80147400
chr10	80165800	80169200
chr10	80193600	80194200
chr10	80194600	80195200
chr10	80197800	80198600
chr10	80211000	80211600
chr10	80337000	80338000
chr10	80379200	80380000
chr10	80502000	80502800
chr10	80523600	80524800
chr10	80672400	80675200
chr10	80680200	80680800
chr10	80690000	80690200
chr10	80693000	80693400
chr10	80696600	80696800
chr10	80697600	80698400
chr10	80712400	80713600
chr10	80724400	80725000
chr10	80731800	80736200
chr10	80736600	80738000
chr10	80739800	80740800
chr10	80741000	80742200
chr10	80751800	80753400
chr10	80756200	80757200
chr10	80761200	80761400
chr10	80765600	80766600
chr10	80782400	80783400
chr10	80786600	80788400
chr10	80804400	80805200
chr10	80806400	80809400
chr10	80811400	80812000
chr10	80816800	80817400
chr10	80822400	80833200
chr10	80834000	80835000
chr10	80836400	80836600
chr10	80839200	80840000
chr10	80840800	80846600
chr10	80847200	80848600
chr10	80849600	80852600
chr10	80853200	80854600
chr10	80856400	80864800
chr10	80868200	80869400
chr10	80872600	80873200
chr10	80873400	80873600
chr10	80874400	80880000
chr10	80883200	80884600
chr10	80885600	80886400
chr10	80892000	80893200
chr10	80893600	80894400
chr10	80895200	80900400
chr10	80901800	80906000
chr10	80906400	80911600
chr10	80917600	80917800
chr10	80919400	80919600
chr10	80920400	80921400
chr10	80921800	80925400
chr10	80925600	80927600
chr10	80936400	80940200
chr10	80943600	80944400
chr10	80953000	80955600
chr10	80962000	80964400
chr10	80965600	80967800
chr10	80979800	80980800
chr10	80987200	80991400
chr10	80992600	80993400
chr10	80995800	80997200
chr10	80997400	80998200
chr10	80998800	80999600
chr10	81000800	81002200
chr10	81003600	81007000
chr10	81010400	81017400
chr10	81018200	81028600
chr10	81029200	81030800
chr10	81033800	81034800
chr10	81076200	81078600
chr10	81082600	81083600
chr10	81322000	81322800
chr10	81663400	81665400
chr10	81740800	81743800
chr10	81892000	81893000
chr10	82115800	82117000
chr10	82167200	82169400
chr10	82171000	82171400
chr10	82180600	82181600
chr10	82182200	82182600
chr10	82296200	82297000
chr10	82298000	82301800
chr10	83635200	83636800
chr10	85945000	85945600
chr10	85947400	85948000
chr10	85950800	85952000
chr10	85953000	85958000
chr10	85973600	85975000
chr10	86299600	86301800
chr10	88100200	88101200
chr10	88114200	88115600
chr10	88116000	88116600
chr10	88120400	88128400
chr10	88128600	88129200
chr10	88134800	88135200
chr10	88136200	88137600
chr10	88149000	88150200
chr10	88151000	88153200
chr10	88159000	88163200
chr10	88295000	88297400
chr10	88344600	88345400
chr10	88392000	88392600
chr10	88404600	88404800
chr10	88410200	88411400
chr10	88414400	88415400
chr10	88417400	88417600
chr10	88418000	88419600
chr10	88423400	88424800
chr10	88426000	88435200
chr10	88436200	88437800
chr10	88438200	88442400
chr10	88444800	88445200
chr10	88447800	88451200
chr10	88453800	88454200
chr10	88455800	88456000
chr10	88716200	88725000
chr10	88726200	88730400
chr10	89418200	89420600
chr10	90964200	90965000
chr10	90965800	90970000
chr10	91294400	91296600
chr10	91596600	91598600
chr10	93392200	93393600
chr10	94819400	94836200
chr10	94839400	94840000
chr10	95325000	95325800
chr10	95359200	95361600
chr10	95478800	95479800
chr10	95511400	95512400
chr10	95753800	95754400
chr10	97290600	97291000
chr10	97291600	97292600
chr10	97319800	97320600
chr10	98133400	98135800
chr10	98165800	98166600
chr10	98175800	98176600
chr10	98270600	98274600
chr10	98776600	98778000
chr10	98781000	98781600
chr10	98796800	98798400
chr10	98809600	98810600
chr10	98826800	98827400
chr10	98855000	98857200
chr10	98871400	98872000
chr10	98887000	98888400
chr10	98917000	98918000
chr10	98923200	98923800
chr10	98933800	98934000
chr10	98936200	98936600
chr10	98939000	98941200
chr10	98943800	98949000
chr10	98955400	98956800
chr10	98959000	98959600
chr10	98960000	98961200
chr10	98962000	98962600
chr10	99259600	99260200
chr10	99337800	99338600
chr10	99472400	99475200
chr10	99529200	99529400
chr10	99530000	99533000
chr10	99540600	99541400
chr10	99551400	99552200
chr10	99608600	99610800
chr10	99611000	99612000
chr10	99628600	99629800
chr10	99673400	99675600
chr10	99780200	99780600
chr10	99787400	99791600
chr10	99795000	99796200
chr10	99798000	99798600
chr10	100026800	100029600
chr10	100049400	100050200
chr10	100053200	100053800
chr10	100054800	100055200
chr10	100055600	100057000
chr10	100068600	100070000
chr10	100076200	100077000
chr10	100100200	100100600
chr10	101088600	101090600
chr10	101119000	101119800
chr10	101279600	101280400
chr10	101289400	101291800
chr10	101292200	101293800
chr10	101294200	101298000
chr10	101298800	101299200
chr10	101300000	101301200
chr10	101359200	101360200
chr10	102056400	102058400
chr10	102321600	102323200
chr10	102324600	102325600
chr10	102326800	102327800
chr10	102329000	102331400
chr10	102374400	102374600
chr10	102377800	102378000
chr10	102384400	102384600
chr10	102397600	102398200
chr10	102404600	102405200
chr10	102405600	102406400
chr10	102412800	102416200
chr10	102419400	102420000
chr10	102420600	102421200
chr10	102421600	102422800
chr10	102424000	102424600
chr10	102428800	102430600
chr10	102431600	102432200
chr10	102442800	102444000
chr10	102445000	102445600
chr10	102445800	102448600
chr10	102466800	102467000
chr10	102469800	102473600
chr10	102474400	102475800
chr10	102483000	102483400
chr10	102483600	102485200
chr10	102485600	102486200
chr10	102488200	102492400
chr10	102492800	102493800
chr10	102494000	102513000
chr10	102515400	102515800
chr10	102516800	102518000
chr10	102518400	102520800
chr10	102542000	102542800
chr10	102546200	102546800
chr10	102547800	102548600
chr10	102561800	102563200
chr10	102565000	102565800
chr10	102566400	102568000
chr10	102574800	102575400
chr10	102576400	102576800
chr10	102584000	102590800
chr10	102621200	102622000
chr10	102624600	102626200
chr10	102626400	102627200
chr10	102630600	102631200
chr10	102640600	102641200
chr10	102649200	102650000
chr10	102772800	102773000
chr10	102773800	102774400
chr10	102777400	102779400
chr10	102789000	102790200
chr10	102806400	102807000
chr10	102807600	102808600
chr10	102809600	102811000
chr10	102821400	102827800
chr10	102831800	102832200
chr10	102832800	102833000
chr10	102833200	102833400
chr10	102846400	102847400
chr10	102852600	102853600
chr10	102855000	102855800
chr10	102856800	102857400
chr10	102880000	102885600
chr10	102890200	102898000
chr10	102898600	102902800
chr10	102905200	102907200
chr10	102917800	102919400
chr10	102921200	102922200
chr10	102949600	102949800
chr10	102955600	102956200
chr10	102973000	102978800
chr10	102979400	102992800
chr10	102993800	102994600
chr10	102995400	102999600
chr10	103001600	103002200
chr10	103009000	103009600
chr10	103043200	103046200
chr10	103047000	103049800
chr10	103050000	103053600
chr10	103057400	103059200
chr10	103069800	103071800
chr10	103317600	103321600
chr10	103325600	103330800
chr10	103519400	103520200
chr10	103520600	103522600
chr10	103524400	103525000
chr10	103526400	103529600
chr10	103530800	103541600
chr10	103985200	103987800
chr10	103989400	103992200
chr10	103993200	103994000
chr10	103995400	103996400
chr10	103999400	104002600
chr10	104167000	104175000
chr10	104177800	104180200
chr10	104628800	104630800
chr10	105035800	105038600
chr10	105041200	105042000
chr10	105249800	105255200
chr10	105258800	105259400
chr10	105301400	105301600
chr10	105302000	105305600
chr10	105306800	105308200
chr10	105309000	105309200
chr10	105309800	105310000
chr10	105311400	105318000
chr10	105318200	105319400
chr10	105320000	105320200
chr10	105324800	105325200
chr10	105343400	105344600
chr10	105450400	105454200
chr10	105454800	105457000
chr10	105462000	105465000
chr10	105465600	105466800
chr10	105476200	105477000
chr10	105487200	105488200
chr10	105492200	105492800
chr10	105505200	105506200
chr10	105517400	105518200
chr10	105522800	105524600
chr10	105525200	105526400
chr10	105527800	105528800
chr10	105536600	105538000
chr10	105538400	105540400
chr10	105544800	105545400
chr10	105559800	105561400
chr10	105579000	105579600
chr10	105580000	105580600
chr10	105587200	105589600
chr10	105605000	105607000
chr10	105611600	105612600
chr10	105613200	105616600
chr10	106034200	106035200
chr10	106112800	106113000
chr10	106113200	106113800
chr10	106398400	106400000
chr10	111611800	111612800
chr10	111909800	111914000
chr10	111916000	111917800
chr10	111922400	111923200
chr10	111925400	111926000
chr10	111927400	111931200
chr10	111935400	111936800
chr10	112287800	112290400
chr10	112400800	112401600
chr10	112402600	112405000
chr10	112501800	112502400
chr10	112834400	112838400
chr10	112873800	112875000
chr10	112876600	112877200
chr10	113899400	113900400
chr10	113992000	113993200
chr10	114708600	114713000
chr10	114741600	114742200
chr10	114745400	114746400
chr10	114766400	114767000
chr10	115802200	115805800
chr10	115837400	115838200
chr10	115859200	115861800
chr10	115998400	116000400
chr10	116006400	116006800
chr10	116044000	116044800
chr10	116066200	116069400
chr10	116144800	116145200
chr10	116146200	116146800
chr10	116151200	116152000
chr10	116154200	116155000
chr10	116162400	116165200
chr10	116390600	116393800
chr10	116527000	116528800
chr10	116634400	116635400
chr10	116635600	116636600
chr10	116851800	116854200
chr10	118031400	118032200
chr10	118500600	118503400
chr10	118890600	118891600
chr10	118892000	118892800
chr10	118922400	118923400
chr10	118924400	118928200
chr10	118933600	118935400
chr10	118976000	118977400
chr10	119000800	119001200
chr10	119238400	119240000
chr10	119290800	119291000
chr10	119291200	119291800
chr10	119292800	119298400
chr10	119298600	119300000
chr10	119301000	119308400
chr10	119313200	119314400
chr10	119315200	119315600
chr10	119320800	119321200
chr10	119321600	119322400
chr10	119327200	119327800
chr10	119329200	119330000
chr10	119375200	119376600
chr10	119376800	119377600
chr10	119378000	119378800
chr10	119379400	119382000
chr10	119427600	119428400
chr10	119436600	119437400
chr10	119437600	119437800
chr10	119444000	119444800
chr10	120355400	120356000
chr10	120428200	120429400
chr10	120762800	120763600
chr10	120786000	120786800
chr10	120788000	120790200
chr10	122215600	122216400
chr10	122708600	122710200
chr10	122722400	122723200
chr10	122738600	122740200
chr10	123357000	123358600
chr10	123921800	123924400
chr10	124058400	124059000
chr10	124085600	124089600
chr10	124109400	124110000
chr10	124218400	124223800
chr10	124233600	124234200
chr10	124275000	124276800
chr10	124489600	124490600
chr10	124848800	124849600
chr10	124878400	124879000
chr10	124891800	124897600
chr10	124899000	124900200
chr10	124901200	124903400
chr10	124904000	124911200
chr10	125218200	125219000
chr10	125312200	125312800
chr10	125318400	125319400
chr10	125322200	125322800
chr10	125329200	125330400
chr10	125332400	125333200
chr10	125722400	125723000
chr10	125723600	125724400
chr10	125724800	125725600
chr10	125726800	125727800
chr10	125729400	125730200
chr10	125731800	125732800
chr10	125751000	125751800
chr10	125753400	125754200
chr10	125933000	125934400
chr10	125935400	125939600
chr10	125974200	125975400
chr10	125978000	125979200
chr10	126028400	126030800
chr10	126042800	126043600
chr10	126052200	126053000
chr10	126055200	126056600
chr10	126057000	126057400
chr10	126057600	126057800
chr10	126059000	126059800
chr10	126066600	126067400
chr10	126074800	126075800
chr10	126077000	126077400
chr10	126108200	126108400
chr10	126135200	126140400
chr10	126682000	126682200
chr10	126682600	126683200
chr10	126687800	126688400
chr10	126688800	126689200
chr10	126695600	126695800
chr10	126712400	126712800
chr10	126713600	126714800
chr10	126737800	126739000
chr10	126744600	126745800
chr10	126749000	126751400
chr10	126753800	126754000
chr10	126754600	126755600
chr10	126830000	126830800
chr10	126832800	126833200
chr10	126833600	126834200
chr10	126835200	126836000
chr10	126840000	126840200
chr10	126846800	126851400
chr10	127790600	127791200
chr10	129536200	129538000
chr10	129669000	129671000
chr10	129673400	129673600
chr10	129678200	129680200
chr10	129702600	129707600
chr10	129772000	129772600
chr10	129788600	129789800
chr10	129790000	129791000
chr10	129809600	129810600
chr10	129815800	129817400
chr10	129823400	129828600
chr10	129886400	129887200
chr10	129923000	129924000
chr10	129948400	129949000
chr10	129958200	129960000
chr10	130010400	130011400
chr10	131756400	131758200
chr10	131760800	131763400
chr10	131765000	131765800
chr10	131776400	131776800
chr10	131820200	131820400
chr10	131821600	131822200
chr10	131990000	131990200
chr10	132001000	132002000
chr10	132002800	132003600
chr10	133110200	133110400
chr10	133570200	133571200
chr10	133571400	133572200
chr10	133574400	133577200
chr10	133581000	133581600
chr10	133836600	133837200
chr10	133848400	133851800
chr10	133852600	133852800
chr10	133857600	133858000
chr10	133955600	133958200
chr10	133962000	133962800
chr10	133968800	133970400
chr10	133975400	133978200
chr10	133982000	133982400
chr10	133988600	133991600
chr10	133995400	133996000
chr10	133998200	134002400
chr10	134003200	134003800
chr10	134010000	134010400
chr10	134011200	134015000
chr10	134015200	134016200
chr10	134043200	134046600
chr10	134047400	134047600
chr10	134062000	134063400
chr10	134092600	134093200
chr10	134105400	134106000
chr10	134110000	134113000
chr10	134119200	134125400
chr10	134267800	134268400
chr10	134270200	134272800
chr10	134274200	134275000
chr10	134276000	134281600
chr10	134282000	134285400
chr10	134290800	134291800
chr10	134292800	134293000
chr10	134299800	134302000
chr10	134302200	134302400
chr10	134310200	134310800
chr10	134313200	134313400
chr10	134321000	134322000
chr10	134328000	134334000
chr10	134335000	134335800
chr10	134598800	134605400
chr10	134606000	134606800
chr10	134676000	134677800
chr10	134678000	134678400
chr10	134679200	134679800
chr10	134728400	134728600
chr10	134729400	134730400
chr10	134745000	134745800
chr10	134746000	134746600
chr10	134751400	134757000
chr10	134757400	134758200
chr10	134775000	134776600
chr10	134778000	134778600
chr10	134839400	134839800
chr10	134900400	134901200
chr10	134936200	134937200
chr10	134944800	134948800
chr10	134971000	134975600
chr10	135037400	135038200
chr10	135038600	135041000
chr10	135042600	135045800
chr10	135047200	135048000
chr10	135048400	135057200
chr10	135058000	135061400
chr10	135062800	135063200
chr10	135132200	135133600
chr10	135137400	135142000
chr10	135142400	135144000
chr10	135147800	135151800
chr10	135159200	135162200
chr10	135162600	135167600
chr10	135339000	135339400
chr10	135341000	135344600
chr10	135347800	135348400
chr11	191600	195800
chr11	278400	283600
chr11	283800	284000
chr11	284800	285400
chr11	362800	363000
chr11	364000	365600
chr11	367200	369400
chr11	369800	372800
chr11	377800	379200
chr11	382200	383000
chr11	383800	384000
chr11	395600	397800
chr11	553400	560200
chr11	574600	575800
chr11	624400	629800
chr11	635800	641400
chr11	704800	712000
chr11	712400	713200
chr11	720200	721200
chr11	728200	728600
chr11	737000	738400
chr11	785800	790600
chr11	826400	835600
chr11	843200	851800
chr11	852800	853200
chr11	854400	855000
chr11	855200	857600
chr11	863200	864400
chr11	1050200	1051800
chr11	1052600	1053200
chr11	1071400	1072000
chr11	1073000	1074200
chr11	1144600	1148600
chr11	1223400	1224800
chr11	1247800	1248400
chr11	1248600	1248800
chr11	1249000	1250200
chr11	1259000	1260200
chr11	1260800	1261200
chr11	1408400	1411000
chr11	1411800	1415000
chr11	1417200	1417600
chr11	1422400	1423400
chr11	1423600	1424200
chr11	1424800	1425600
chr11	1456800	1460600
chr11	1463400	1464000
chr11	1467400	1467800
chr11	1468200	1471400
chr11	1473200	1480800
chr11	1563200	1564200
chr11	1564800	1571800
chr11	1576000	1576200
chr11	1576400	1576600
chr11	1578600	1587200
chr11	1587400	1593000
chr11	1593400	1596200
chr11	1627400	1628200
chr11	1649600	1651000
chr11	1666000	1667000
chr11	1674000	1674600
chr11	1675400	1676400
chr11	1691400	1692400
chr11	1712600	1713200
chr11	1714000	1716000
chr11	1727200	1729200
chr11	1748400	1752200
chr11	1753400	1754400
chr11	1760600	1761400
chr11	1769400	1772000
chr11	1784200	1784400
chr11	1787800	1790800
chr11	1793600	1795800
chr11	1799000	1805200
chr11	1805600	1806400
chr11	1806800	1807600
chr11	1844000	1847200
chr11	1849000	1849400
chr11	1850400	1854400
chr11	1854600	1854800
chr11	1936800	1946600
chr11	1947400	1949600
chr11	1950000	1950800
chr11	1953200	1953800
chr11	1955200	1956600
chr11	1957000	1958400
chr11	1959600	1961600
chr11	1988400	1988800
chr11	1989400	1991600
chr11	1998400	1999200
chr11	1999800	2000800
chr11	2005000	2005600
chr11	2010800	2011200
chr11	2018400	2020400
chr11	2020600	2022000
chr11	2022800	2024800
chr11	2040200	2041000
chr11	2041800	2042400
chr11	2057000	2057800
chr11	2129000	2131600
chr11	2148800	2149800
chr11	2153800	2154600
chr11	2155600	2156600
chr11	2156800	2162400
chr11	2163400	2166800
chr11	2167400	2168400
chr11	2172400	2174000
chr11	2207800	2208000
chr11	2211800	2213000
chr11	2223200	2224200
chr11	2238600	2239200
chr11	2279400	2293400
chr11	2315200	2316000
chr11	2319200	2320400
chr11	2325800	2327200
chr11	2332600	2334400
chr11	2337000	2338000
chr11	2379800	2381600
chr11	2427600	2429000
chr11	2430000	2430800
chr11	2441400	2442400
chr11	2444400	2445400
chr11	2458600	2458800
chr11	2464400	2470000
chr11	2470600	2471400
chr11	2480000	2481800
chr11	2482000	2482400
chr11	2484800	2485400
chr11	2486400	2487200
chr11	2488200	2488600
chr11	2532400	2533000
chr11	2542200	2542800
chr11	2545400	2550600
chr11	2552400	2553200
chr11	2553600	2555600
chr11	2556600	2557600
chr11	2561600	2561800
chr11	2702800	2703600
chr11	2722200	2722800
chr11	2748800	2749600
chr11	2756400	2757200
chr11	2799000	2801600
chr11	2828800	2829000
chr11	2833400	2834800
chr11	2865400	2866000
chr11	2880200	2883000
chr11	2883600	2886600
chr11	2888000	2890600
chr11	2891400	2893600
chr11	2902600	2910200
chr11	2912400	2915000
chr11	2919200	2921600
chr11	2922000	2924600
chr11	2931400	2932200
chr11	2932400	2938600
chr11	2939200	2941000
chr11	2945600	2946000
chr11	2947800	2955600
chr11	3109400	3110200
chr11	3112600	3113600
chr11	3143600	3144600
chr11	3157000	3157400
chr11	3158800	3159600
chr11	3160600	3161200
chr11	3178000	3179600
chr11	3180200	3183800
chr11	3184600	3188200
chr11	3190000	3191400
chr11	3635200	3636600
chr11	3660000	3660800
chr11	3662200	3665000
chr11	4208000	4210000
chr11	4657800	4659000
chr11	6279200	6282400
chr11	6340400	6343000
chr11	6670600	6672200
chr11	6674200	6674400
chr11	6674800	6676600
chr11	7040800	7042400
chr11	7272400	7274600
chr11	7692400	7696000
chr11	8039400	8042400
chr11	8054400	8055400
chr11	8092400	8093200
chr11	8101400	8105400
chr11	8109200	8109400
chr11	8113000	8113600
chr11	8113800	8114800
chr11	8115800	8116600
chr11	8227400	8229400
chr11	8253400	8254800
chr11	8255400	8256600
chr11	8280600	8281400
chr11	8282800	8286200
chr11	8288400	8291000
chr11	8304800	8305800
chr11	8352800	8353400
chr11	8359400	8360200
chr11	8364000	8365800
chr11	8376200	8377000
chr11	8405600	8406800
chr11	8614600	8616600
chr11	8799200	8800400
chr11	8831600	8832800
chr11	8835000	8835800
chr11	8853600	8855200
chr11	8860800	8862000
chr11	8891600	8893400
chr11	9024200	9026800
chr11	9081600	9082800
chr11	9097000	9098200
chr11	9110800	9114400
chr11	9115000	9117800
chr11	10324400	10329200
chr11	10419400	10420600
chr11	10435800	10436800
chr11	10695400	10697800
chr11	10712400	10713000
chr11	10952600	10953800
chr11	10955400	10956000
chr11	11066200	11066600
chr11	11640200	11644400
chr11	11988600	11988800
chr11	12028600	12031600
chr11	12111400	12112400
chr11	12130200	12133600
chr11	12245200	12245800
chr11	12257600	12258200
chr11	12273600	12274400
chr11	12695400	12696600
chr11	13228800	13229800
chr11	13250600	13251200
chr11	13981600	13981800
chr11	13982400	13986800
chr11	14264600	14265800
chr11	14268800	14271000
chr11	14664200	14666800
chr11	14990400	14992000
chr11	14993000	14996800
chr11	15095000	15097200
chr11	15134600	15138400
chr11	15139600	15139800
chr11	15172000	15173200
chr11	16625200	16627000
chr11	16634800	16636200
chr11	16943800	16948600
chr11	17033200	17037400
chr11	17372800	17375400
chr11	17435600	17436600
chr11	17451400	17453200
chr11	17453400	17454600
chr11	17492200	17492800
chr11	17494800	17495800
chr11	17496200	17497000
chr11	17497200	17500000
chr11	17500200	17502200
chr11	17519200	17520600
chr11	17522400	17524200
chr11	17525400	17526200
chr11	17541000	17542600
chr11	17552400	17553000
chr11	17559800	17560200
chr11	17564800	17566400
chr11	17568400	17569200
chr11	17593400	17595400
chr11	17732400	17733200
chr11	17738000	17738400
chr11	17740000	17740200
chr11	17744000	17744600
chr11	17755000	17757200
chr11	17758400	17759200
chr11	17760200	17761000
chr11	17762800	17763000
chr11	18714600	18715400
chr11	18719400	18722800
chr11	18724400	18725200
chr11	18726800	18729200
chr11	18741800	18743800
chr11	18749000	18750200
chr11	18752600	18753800
chr11	18760800	18761400
chr11	18764800	18765400
chr11	18789800	18791600
chr11	18801200	18801600
chr11	18811400	18814800
chr11	19261800	19265800
chr11	19366200	19368400
chr11	19733200	19737200
chr11	19799400	19799800
chr11	20153200	20154400
chr11	20178800	20179000
chr11	20185000	20185400
chr11	20617400	20619200
chr11	20619400	20620200
chr11	20628200	20628800
chr11	20631000	20632400
chr11	20691200	20691600
chr11	22362200	22363600
chr11	22364800	22365800
chr11	27720200	27724000
chr11	27744200	27744800
chr11	30606400	30608800
chr11	31820000	31821200
chr11	31824800	31827600
chr11	31830200	31830800
chr11	31831200	31840000
chr11	31841000	31841600
chr11	31841800	31842200
chr11	31844000	31845600
chr11	32111800	32112600
chr11	32448000	32450000
chr11	32452000	32452600
chr11	32454600	32455400
chr11	32456800	32457600
chr11	32459200	32460200
chr11	32461000	32461200
chr11	32851000	32852200
chr11	33037000	33038400
chr11	33395200	33396000
chr11	33396200	33399000
chr11	33400800	33401600
chr11	33718400	33719000
chr11	33721000	33722600
chr11	33850200	33851600
chr11	33889600	33893000
chr11	34180600	34182200
chr11	34182800	34183400
chr11	34183800	34184200
chr11	34194800	34197800
chr11	34212800	34213600
chr11	34224600	34225600
chr11	34243800	34245600
chr11	34255200	34258000
chr11	34261400	34262400
chr11	34263200	34265800
chr11	34377200	34380800
chr11	34547600	34548400
chr11	34622000	34622600
chr11	35426000	35426600
chr11	35439400	35442600
chr11	35453800	35454200
chr11	35546800	35547800
chr11	35638800	35642400
chr11	35964600	35967200
chr11	36280000	36280400
chr11	36382000	36382400
chr11	36383400	36385000
chr11	36397200	36400200
chr11	36422000	36422800
chr11	36471200	36471400
chr11	36471600	36473200
chr11	36475000	36476000
chr11	43579000	43579800
chr11	43596400	43597600
chr11	43598600	43599200
chr11	43599600	43601800
chr11	43602200	43606000
chr11	43606200	43606600
chr11	43891000	43891400
chr11	43962400	43967400
chr11	44319200	44319800
chr11	44322200	44333600
chr11	44336800	44337000
chr11	44337400	44342200
chr11	44344800	44345600
chr11	44347200	44348000
chr11	44351200	44352200
chr11	44355400	44356600
chr11	44367200	44372600
chr11	44373800	44374000
chr11	44421000	44422200
chr11	44444800	44445200
chr11	44485000	44485600
chr11	44491000	44491600
chr11	44546600	44547200
chr11	44547600	44548800
chr11	44549400	44550000
chr11	44551200	44555000
chr11	44559600	44560400
chr11	44672800	44674600
chr11	44715400	44717600
chr11	44744800	44745000
chr11	44746200	44750600
chr11	44883200	44884600
chr11	44893000	44893800
chr11	44932200	44933600
chr11	44936000	44939200
chr11	44948200	44949400
chr11	44998800	45005200
chr11	45006200	45008200
chr11	45008800	45009600
chr11	45011200	45011600
chr11	45076400	45077200
chr11	45094000	45097200
chr11	45124600	45124800
chr11	45126800	45128200
chr11	45166400	45167400
chr11	45269800	45270400
chr11	45271200	45273000
chr11	45273400	45274800
chr11	45278600	45279400
chr11	45306000	45308400
chr11	45322400	45324800
chr11	45342200	45342800
chr11	45392000	45394600
chr11	45394800	45398000
chr11	45671800	45672800
chr11	45673200	45674800
chr11	45676400	45677400
chr11	45679400	45682000
chr11	45682600	45689200
chr11	45692400	45693000
chr11	45699600	45700200
chr11	45702600	45703800
chr11	45720200	45720800
chr11	45775600	45776200
chr11	45776800	45777800
chr11	45792400	45792800
chr11	45907800	45908400
chr11	45914400	45915000
chr11	45915800	45924200
chr11	45924600	45928600
chr11	46258200	46261600
chr11	46264200	46265600
chr11	46293800	46294600
chr11	46298800	46301400
chr11	46302600	46303200
chr11	46311000	46312400
chr11	46313000	46314200
chr11	46314600	46319000
chr11	46321000	46322000
chr11	46324000	46325200
chr11	46329800	46332800
chr11	46337800	46338000
chr11	46338200	46341200
chr11	46348400	46349000
chr11	46351000	46356600
chr11	46357000	46358000
chr11	46360400	46361200
chr11	46361600	46362200
chr11	46363600	46364200
chr11	46366200	46368400
chr11	46403000	46407200
chr11	46407400	46415600
chr11	46937800	46941400
chr11	47205400	47209800
chr11	47613200	47617200
chr11	57001200	57001600
chr11	57003600	57004400
chr11	57224400	57230800
chr11	57231400	57232200
chr11	57241000	57252000
chr11	57365000	57366600
chr11	57404400	57409200
chr11	57413000	57418200
chr11	58538000	58539000
chr11	58668200	58669000
chr11	58672400	58673400
chr11	60516400	60516800
chr11	60540000	60540600
chr11	60558400	60558800
chr11	60561400	60561600
chr11	60562600	60563400
chr11	60691600	60695600
chr11	60695800	60696600
chr11	60697200	60697800
chr11	61060600	61063800
chr11	61245000	61246400
chr11	61249200	61250200
chr11	61274600	61279600
chr11	61280400	61285800
chr11	61288800	61289200
chr11	61290200	61290800
chr11	61291000	61291600
chr11	61292200	61292800
chr11	61293200	61293800
chr11	61294600	61295400
chr11	61295600	61296200
chr11	61298000	61299400
chr11	61300600	61301000
chr11	61301400	61303000
chr11	61303400	61303600
chr11	61304000	61304200
chr11	61304400	61305000
chr11	61305200	61305800
chr11	61306200	61306800
chr11	61307800	61310600
chr11	61311800	61312400
chr11	61315200	61315400
chr11	61316000	61316400
chr11	61316800	61324000
chr11	61324800	61325400
chr11	61326600	61327200
chr11	61328400	61329200
chr11	61333400	61334200
chr11	61336800	61337600
chr11	61339000	61339400
chr11	61340200	61340600
chr11	61342600	61343600
chr11	61344000	61344600
chr11	61345800	61350200
chr11	61354200	61357200
chr11	61364200	61365000
chr11	61366200	61367000
chr11	61368800	61369000
chr11	61377400	61378600
chr11	61443000	61444000
chr11	61447000	61449200
chr11	61450800	61452800
chr11	61455800	61456800
chr11	61461400	61467200
chr11	61468400	61468600
chr11	61470000	61470800
chr11	61492200	61493800
chr11	61495000	61495400
chr11	61499000	61499200
chr11	61500000	61501800
chr11	61502000	61502200
chr11	61502800	61503000
chr11	61507400	61508600
chr11	61509400	61510400
chr11	61514800	61516200
chr11	61518600	61525800
chr11	61527800	61528400
chr11	61530000	61530200
chr11	61531800	61532400
chr11	61533600	61533800
chr11	61534400	61534800
chr11	61535800	61536600
chr11	61538800	61540400
chr11	61541800	61542600
chr11	61543000	61547000
chr11	61548400	61548800
chr11	61581400	61585200
chr11	61594200	61597800
chr11	61599000	61599200
chr11	61599400	61602800
chr11	61638200	61639400
chr11	61641600	61642400
chr11	61643000	61643600
chr11	61644400	61649000
chr11	61664000	61667400
chr11	61671200	61675400
chr11	61679200	61681600
chr11	61683600	61688000
chr11	61714600	61715600
chr11	61721800	61723600
chr11	62104200	62106000
chr11	62168600	62170400
chr11	62273600	62274200
chr11	62678000	62678600
chr11	62684400	62686000
chr11	62686800	62697000
chr11	62701000	62702000
chr11	62763000	62763600
chr11	62766800	62767000
chr11	62775400	62775600
chr11	62781200	62782800
chr11	62783000	62783600
chr11	62787800	62788400
chr11	62791200	62791600
chr11	63273200	63274400
chr11	63300400	63301200
chr11	63302200	63303400
chr11	63310600	63311800
chr11	63320800	63321400
chr11	63376400	63378800
chr11	63536400	63538600
chr11	63682000	63689400
chr11	63766600	63770800
chr11	63771000	63771800
chr11	63772600	63777200
chr11	63787000	63787600
chr11	63794000	63797400
chr11	63798400	63799000
chr11	63799600	63801000
chr11	63801200	63808600
chr11	63809200	63810200
chr11	63811800	63812800
chr11	63817400	63817800
chr11	63820000	63831000
chr11	63834200	63835200
chr11	63840800	63843000
chr11	63853400	63854800
chr11	63855600	63858000
chr11	63865000	63866200
chr11	63867600	63869000
chr11	63888200	63889000
chr11	63890400	63891000
chr11	63892200	63894600
chr11	63901600	63902400
chr11	63907400	63912200
chr11	63920000	63921000
chr11	64054000	64055000
chr11	64057600	64061200
chr11	64063800	64069000
chr11	64150800	64154400
chr11	64159000	64159400
chr11	64163000	64164200
chr11	64207600	64208600
chr11	64209400	64209800
chr11	64215400	64218200
chr11	64244600	64245400
chr11	64257000	64258800
chr11	64289800	64290000
chr11	64293000	64294600
chr11	64295000	64295200
chr11	64297600	64298600
chr11	64305800	64306800
chr11	64321400	64323600
chr11	64335200	64335800
chr11	64339600	64339800
chr11	64364800	64365400
chr11	64366000	64367200
chr11	64369000	64370000
chr11	64371200	64371400
chr11	64372400	64373400
chr11	64376400	64376600
chr11	64376800	64377800
chr11	64378600	64379600
chr11	64382200	64383000
chr11	64385800	64394000
chr11	64398200	64403600
chr11	64403800	64414000
chr11	64415200	64415400
chr11	64415600	64416400
chr11	64417400	64418000
chr11	64418400	64419200
chr11	64419800	64424400
chr11	64435600	64436400
chr11	64437000	64438200
chr11	64438800	64440800
chr11	64442200	64444400
chr11	64455600	64456000
chr11	64457400	64457600
chr11	64461000	64463800
chr11	64477600	64484800
chr11	64485000	64486200
chr11	64487800	64488800
chr11	64489600	64491400
chr11	65550000	65551000
chr11	65551200	65552400
chr11	65552600	65560800
chr11	65561800	65563600
chr11	65564000	65564200
chr11	65637000	65640600
chr11	65778800	65781200
chr11	65789600	65790400
chr11	65816000	65817400
chr11	66057800	66061800
chr11	66063800	66064200
chr11	66079200	66081800
chr11	66082400	66086800
chr11	66101800	66102000
chr11	66176000	66178800
chr11	66180600	66181400
chr11	66323200	66324000
chr11	66326200	66327600
chr11	66335200	66336400
chr11	66647400	66649600
chr11	66650200	66651000
chr11	66724000	66724200
chr11	66725600	66726800
chr11	66751000	66751800
chr11	66773800	66775000
chr11	66780600	66781400
chr11	66781800	66782600
chr11	66789400	66793600
chr11	66794000	66800000
chr11	66800200	66801400
chr11	66808800	66811200
chr11	66811400	66814800
chr11	66817800	66818400
chr11	66821200	66825600
chr11	66838400	66839800
chr11	66843600	66844400
chr11	67131200	67144000
chr11	67144400	67145400
chr11	67145800	67146600
chr11	67284800	67285000
chr11	67297000	67298600
chr11	67325800	67326600
chr11	67344000	67347600
chr11	67430800	67437200
chr11	67437800	67438600
chr11	67778800	67779200
chr11	67779600	67779800
chr11	67783800	67784200
chr11	67785200	67786000
chr11	67787800	67789400
chr11	67895400	67896600
chr11	67907800	67911000
chr11	68078000	68083600
chr11	68092600	68093600
chr11	68094400	68096800
chr11	68097200	68097400
chr11	68097600	68100400
chr11	68104200	68105800
chr11	68107600	68108400
chr11	68109000	68109400
chr11	68110600	68112200
chr11	68114400	68115600
chr11	68116800	68118600
chr11	68132200	68133200
chr11	68138600	68143800
chr11	68146400	68150400
chr11	68163800	68167800
chr11	68419400	68421000
chr11	68450600	68453400
chr11	68517000	68518200
chr11	68621400	68623600
chr11	68636400	68638600
chr11	68722200	68725200
chr11	68729800	68730800
chr11	68731000	68732000
chr11	68770000	68770600
chr11	68771200	68772000
chr11	68773200	68773800
chr11	68776200	68782200
chr11	68782400	68783000
chr11	68786200	68786800
chr11	68811000	68812200
chr11	68868800	68870200
chr11	68887200	68891800
chr11	68922000	68927000
chr11	68933600	68933800
chr11	68966400	68967400
chr11	68979400	68982000
chr11	69032000	69033200
chr11	69038400	69039400
chr11	69044400	69046400
chr11	69052400	69053200
chr11	69055000	69057200
chr11	69064000	69068600
chr11	69069000	69069600
chr11	69077600	69080800
chr11	69188600	69190400
chr11	69196200	69199000
chr11	69209800	69210200
chr11	69215800	69217000
chr11	69230000	69231400
chr11	69234200	69234400
chr11	69240400	69241400
chr11	69243000	69243800
chr11	69249400	69253400
chr11	69253600	69255000
chr11	69256800	69259800
chr11	69263200	69265000
chr11	69270200	69270800
chr11	69281200	69284000
chr11	69298800	69299000
chr11	69313200	69317800
chr11	69318000	69318800
chr11	69319400	69320000
chr11	69343600	69347200
chr11	69353800	69356600
chr11	69384200	69385200
chr11	69387800	69388400
chr11	69390400	69391000
chr11	69408000	69410200
chr11	69411400	69413000
chr11	69449200	69449800
chr11	69450400	69456600
chr11	69500200	69501200
chr11	69511600	69512000
chr11	69513400	69516200
chr11	69516800	69521800
chr11	69527000	69527600
chr11	69531400	69533600
chr11	69536000	69537000
chr11	69622200	69622400
chr11	69624200	69625000
chr11	69631600	69632600
chr11	69638600	69639200
chr11	69656400	69657200
chr11	69830400	69832800
chr11	69923200	69924000
chr11	70013400	70014000
chr11	70037400	70038200
chr11	70086400	70087000
chr11	70098600	70099800
chr11	70243000	70247400
chr11	70270000	70271400
chr11	70277800	70278800
chr11	70279800	70284600
chr11	70309800	70311800
chr11	70957000	70957200
chr11	70961200	70964200
chr11	70966800	70967000
chr11	71080800	71081000
chr11	71083600	71084600
chr11	71092400	71093800
chr11	71094800	71095400
chr11	71115400	71119200
chr11	71129200	71130200
chr11	71254600	71255200
chr11	71317800	71319200
chr11	71949800	71953600
chr11	71954200	71957200
chr11	71960600	71962400
chr11	71965200	71966800
chr11	72284600	72285200
chr11	72286200	72287200
chr11	72289200	72297800
chr11	72299200	72306200
chr11	72307400	72309200
chr11	72310200	72312000
chr11	72314800	72315200
chr11	72317200	72321000
chr11	72322800	72323200
chr11	72323400	72329200
chr11	72331200	72332800
chr11	72334000	72338400
chr11	72338600	72339400
chr11	72340200	72344000
chr11	72352000	72354800
chr11	72358800	72361000
chr11	72364200	72365000
chr11	72373200	72373800
chr11	72376800	72377000
chr11	72379200	72379800
chr11	72380000	72388800
chr11	72389600	72391800
chr11	72901800	72902000
chr11	72924000	72932400
chr11	72934800	72936000
chr11	72940000	72941400
chr11	72953200	72954200
chr11	72975000	72976200
chr11	72977400	72978000
chr11	72978800	72983800
chr11	73006400	73007200
chr11	73017000	73023200
chr11	73024600	73026000
chr11	73032600	73034200
chr11	73049400	73050000
chr11	73061200	73062000
chr11	73668000	73669400
chr11	74021800	74023200
chr11	74177200	74179200
chr11	74184400	74185000
chr11	74393600	74395000
chr11	74407400	74409200
chr11	74437200	74438400
chr11	74440800	74444000
chr11	74851200	74852600
chr11	74853000	74856000
chr11	74858600	74859400
chr11	74863000	74863800
chr11	74872800	74873400
chr11	74885200	74886600
chr11	74901800	74902400
chr11	74904000	74904800
chr11	74906400	74908000
chr11	74913800	74914800
chr11	74947800	74948000
chr11	74949400	74954800
chr11	74955400	74956000
chr11	74976600	74979000
chr11	74987800	74990000
chr11	74990800	74992000
chr11	75002800	75003200
chr11	75036800	75038000
chr11	75039400	75040200
chr11	75049800	75054800
chr11	75055000	75056800
chr11	75060200	75064600
chr11	75139200	75145600
chr11	75146200	75147000
chr11	75186400	75187400
chr11	75202800	75203400
chr11	75228800	75232400
chr11	75232600	75242000
chr11	75243000	75243600
chr11	75245400	75246600
chr11	75247000	75250200
chr11	75250400	75251000
chr11	75254600	75255200
chr11	75272200	75272600
chr11	75305600	75307000
chr11	75307800	75308200
chr11	75309600	75310400
chr11	75377800	75381000
chr11	75429000	75429400
chr11	75429800	75430800
chr11	75871200	75873800
chr11	75877800	75881200
chr11	75887000	75888400
chr11	75905800	75907000
chr11	75910800	75912600
chr11	75912800	75913200
chr11	75915000	75925000
chr11	75940800	75944600
chr11	75944800	75945400
chr11	75954000	75956000
chr11	75988000	75989600
chr11	75991000	75991600
chr11	75993000	75994000
chr11	75995400	75996600
chr11	75997800	76000800
chr11	76001600	76005000
chr11	76032400	76033400
chr11	76135200	76136000
chr11	76313200	76313400
chr11	76325200	76326000
chr11	76336200	76336400
chr11	76369400	76370400
chr11	76374200	76383400
chr11	76385600	76390400
chr11	76391200	76392400
chr11	76393400	76394600
chr11	76396600	76398600
chr11	76400000	76401600
chr11	76406200	76407400
chr11	76432600	76433800
chr11	76478600	76480600
chr11	76491600	76497200
chr11	76499200	76500200
chr11	76509000	76511000
chr11	76518000	76519200
chr11	76747800	76752600
chr11	76753000	76753600
chr11	76779200	76779600
chr11	76782600	76783800
chr11	76791400	76792200
chr11	76792600	76796200
chr11	76820600	76821400
chr11	76829000	76831000
chr11	76831600	76833000
chr11	76837200	76840600
chr11	76840800	76841000
[truncated: 17,256 more rows]

## Sheet: E8 min3 merged
Dataset_EV 7. ChromHMM 12 state model minimum 3 merge E8
#chr	start	end
chr10	119400	120400
chr10	125200	126800
chr10	127600	129400
chr10	129800	134800
chr10	137200	138000
chr10	151600	151800
chr10	175600	176200
chr10	179600	180000
chr10	182600	183800
chr10	185400	186200
chr10	187800	188600
chr10	199800	200800
chr10	207200	208000
chr10	209400	211800
chr10	239200	240000
chr10	242600	243400
chr10	270400	271000
chr10	274000	274800
chr10	306200	308400
chr10	310800	311600
chr10	315400	316200
chr10	323600	324400
chr10	328200	328400
chr10	329000	332000
chr10	335200	335400
chr10	337400	338200
chr10	338800	339400
chr10	339800	340600
chr10	343000	349400
chr10	349800	353800
chr10	354400	365400
chr10	366600	367600
chr10	369400	374400
chr10	375000	376000
chr10	378200	380600
chr10	381200	381800
chr10	382400	385400
chr10	387000	387800
chr10	388200	389000
chr10	394000	394200
chr10	397600	398200
chr10	402000	403000
chr10	407600	408200
chr10	408800	409400
chr10	414000	414400
chr10	419000	419200
chr10	431400	432400
chr10	435600	436600
chr10	437200	437800
chr10	439000	439200
chr10	439800	444200
chr10	444600	445600
chr10	458200	459000
chr10	459400	460200
chr10	463400	463600
chr10	484800	485000
chr10	489800	490600
chr10	495600	501400
chr10	502200	505600
chr10	506000	506400
chr10	521600	522600
chr10	526000	528200
chr10	529000	529200
chr10	531400	532000
chr10	535200	535800
chr10	550000	553200
chr10	555400	557800
chr10	559000	562400
chr10	563200	563400
chr10	563800	564400
chr10	564600	565400
chr10	567000	569600
chr10	571400	572200
chr10	572600	572800
chr10	573200	573400
chr10	577200	577400
chr10	577800	578000
chr10	579800	581400
chr10	587000	588800
chr10	592800	593400
chr10	599200	599600
chr10	601200	601800
chr10	602400	602800
chr10	603200	603600
chr10	604000	604800
chr10	605200	605400
chr10	610000	610600
chr10	629400	630000
chr10	632000	632400
chr10	634200	635200
chr10	636000	636400
chr10	640400	640600
chr10	643600	645400
chr10	645800	646800
chr10	652600	653600
chr10	655600	655800
chr10	664800	668000
chr10	669800	670000
chr10	670400	671000
chr10	671200	671400
chr10	674000	676200
chr10	676400	676600
chr10	682600	683000
chr10	683600	684200
chr10	685600	685800
chr10	696800	697400
chr10	699600	700200
chr10	706800	707000
chr10	707600	708600
chr10	709600	710200
chr10	716800	717400
chr10	723600	724200
chr10	729200	730000
chr10	732000	732600
chr10	733000	735600
chr10	735800	737000
chr10	740800	742200
chr10	743000	744000
chr10	771800	772400
chr10	772600	773400
chr10	775400	776000
chr10	818600	818800
chr10	820000	822200
chr10	824800	825600
chr10	826000	827400
chr10	828600	829800
chr10	830200	832600
chr10	833200	836200
chr10	836400	836600
chr10	837600	837800
chr10	847800	850200
chr10	850800	851200
chr10	864200	865200
chr10	891200	892200
chr10	896800	897400
chr10	898200	899200
chr10	902400	902600
chr10	932600	933400
chr10	935000	935800
chr10	939200	940200
chr10	941600	942400
chr10	945800	946400
chr10	967400	968800
chr10	969000	969600
chr10	970200	971000
chr10	972200	976200
chr10	978600	979200
chr10	980600	981200
chr10	982000	983600
chr10	985000	985600
chr10	986400	987000
chr10	988800	991200
chr10	995200	996200
chr10	999400	1000800
chr10	1001600	1002400
chr10	1002600	1003200
chr10	1003600	1004400
chr10	1011000	1011200
chr10	1018400	1019400
chr10	1020400	1021000
chr10	1030600	1031200
chr10	1032400	1033600
chr10	1035000	1037600
chr10	1081400	1083600
chr10	1088800	1089200
chr10	1090000	1092800
chr10	1093400	1093800
chr10	1096200	1097200
chr10	1100600	1101600
chr10	1103800	1108200
chr10	1109400	1110000
chr10	1119400	1119600
chr10	1195600	1197200
chr10	1198600	1199400
chr10	1199600	1200200
chr10	1201800	1203200
chr10	1205800	1206200
chr10	1206400	1207200
chr10	1207600	1208200
chr10	1208800	1209800
chr10	1212400	1213200
chr10	1214800	1215400
chr10	1215600	1216000
chr10	1218200	1220800
chr10	1221200	1221600
chr10	1221800	1222200
chr10	1224400	1224800
chr10	1228000	1230200
chr10	1231400	1232200
chr10	1233000	1233800
chr10	1234400	1234600
chr10	1241400	1242000
chr10	1245200	1245800
chr10	1250000	1251200
chr10	1252000	1252600
chr10	1254000	1255200
chr10	1256400	1257200
chr10	1260600	1261400
chr10	1261600	1262400
chr10	1275600	1276200
chr10	1277800	1278600
chr10	1278800	1280000
chr10	1282200	1285000
chr10	1286200	1286400
chr10	1289800	1290800
chr10	1295400	1296600
chr10	1297400	1297800
chr10	1311600	1312200
chr10	1313600	1314200
chr10	1315200	1316800
chr10	1321400	1322000
chr10	1326200	1326800
chr10	1330000	1331200
chr10	1341600	1342200
chr10	1351800	1352200
chr10	1353000	1353800
chr10	1354600	1355400
chr10	1356000	1356800
chr10	1358200	1358800
chr10	1369800	1370600
chr10	1386800	1387800
chr10	1388800	1389400
chr10	1390000	1390400
chr10	1398400	1399000
chr10	1401000	1402800
chr10	1406200	1406600
chr10	1410800	1411000
chr10	1416800	1417600
chr10	1436400	1438400
chr10	1442000	1442200
chr10	1443200	1443600
chr10	1444600	1444800
chr10	1446200	1446600
chr10	1449600	1449800
chr10	1450800	1451200
chr10	1451400	1452200
chr10	1452600	1452800
chr10	1453800	1456000
chr10	1458400	1459800
chr10	1462000	1469800
chr10	1477000	1477400
chr10	1480000	1480800
chr10	1482600	1482800
chr10	1492000	1494600
chr10	1495000	1497800
chr10	1498200	1499000
chr10	1503000	1509400
chr10	1514000	1522000
chr10	1524400	1535600
chr10	1547000	1548200
chr10	1548800	1551000
chr10	1555400	1556000
chr10	1558000	1559000
chr10	1560000	1560600
chr10	1561400	1561600
chr10	1564400	1565600
chr10	1566400	1567200
chr10	1567600	1569200
chr10	1572000	1573600
chr10	1574200	1575200
chr10	1576400	1578400
chr10	1580000	1582200
chr10	1586200	1586800
chr10	1587600	1589200
chr10	1590200	1592400
chr10	1593800	1595200
chr10	1601000	1602200
chr10	1602400	1604200
chr10	1605000	1605800
chr10	1609400	1610400
chr10	1614200	1625400
chr10	1633400	1633600
chr10	1636400	1636600
chr10	1637400	1637600
chr10	1638600	1639200
chr10	1640600	1641400
chr10	1642800	1643600
chr10	1648400	1648800
chr10	1649600	1652400
chr10	1652600	1653200
chr10	1657200	1657400
chr10	1658800	1659400
chr10	1659800	1660400
chr10	1668000	1668400
chr10	1671800	1674200
chr10	1674400	1675000
chr10	1675800	1676200
chr10	1678000	1678600
chr10	1681000	1681600
chr10	1684600	1686600
chr10	1692800	1693200
chr10	1694200	1697800
chr10	1699600	1700200
chr10	1701400	1707200
chr10	1707600	1707800
chr10	1711000	1711800
chr10	1713400	1715200
chr10	1715600	1716800
chr10	1718800	1722400
chr10	1722800	1723000
chr10	1724600	1725000
chr10	1733200	1733400
chr10	1736800	1737400
chr10	1738600	1739200
chr10	1748600	1749800
chr10	1755400	1756000
chr10	1757800	1758800
chr10	1765000	1765800
chr10	1768600	1769400
chr10	1778200	1780400
chr10	1781000	1782600
chr10	1787600	1788600
chr10	1796600	1797200
chr10	1808000	1808800
chr10	1818400	1819000
chr10	1827400	1828000
chr10	1828200	1828400
chr10	1828600	1829200
chr10	1831600	1832200
chr10	1832800	1833600
chr10	1836600	1837000
chr10	1845600	1846200
chr10	1848400	1848600
chr10	1866800	1868200
chr10	1877200	1877600
chr10	1878600	1878800
chr10	1879000	1879400
chr10	1900200	1901600
chr10	1912000	1912200
chr10	1912600	1912800
chr10	1923800	1924400
chr10	1965800	1966600
chr10	1974600	1976000
chr10	1978000	1978800
chr10	1981000	1982000
chr10	1984400	1985200
chr10	2006600	2007400
chr10	2053600	2054200
chr10	2054800	2055000
chr10	2056000	2056800
chr10	2062800	2063000
chr10	2112400	2112600
chr10	2143400	2144200
chr10	2208000	2208400
chr10	2330800	2331600
chr10	2370800	2371400
chr10	2400000	2400200
chr10	2416200	2417000
chr10	2434600	2435200
chr10	2523200	2523800
chr10	2543600	2544000
chr10	2567000	2567200
chr10	2567800	2568600
chr10	2585400	2586200
chr10	2676000	2676800
chr10	2702400	2702600
chr10	2714600	2715400
chr10	2721600	2722400
chr10	2742400	2743400
chr10	2789000	2789600
chr10	2842200	2842400
chr10	2871800	2872000
chr10	2880600	2881800
chr10	2882000	2882200
chr10	2884000	2884800
chr10	2914600	2915200
chr10	2917000	2917800
chr10	2931200	2931600
chr10	2932000	2932400
chr10	2941400	2941800
chr10	2942200	2942600
chr10	2945200	2945800
chr10	2948000	2948600
chr10	2949200	2949800
chr10	2963800	2964200
chr10	2964400	2964600
chr10	2967800	2969200
chr10	2970000	2971000
chr10	2974200	2975000
chr10	2976800	2977400
chr10	2978200	2978800
chr10	2984400	2985000
chr10	2986000	2988000
chr10	2989800	2990800
chr10	2991200	2994600
chr10	3004800	3005400
chr10	3019800	3025800
chr10	3026400	3030400
chr10	3042400	3043800
chr10	3044600	3045400
chr10	3048200	3049400
chr10	3049800	3053600
chr10	3059600	3060000
chr10	3062200	3062400
chr10	3067200	3068200
chr10	3070400	3071400
chr10	3075600	3080200
chr10	3088000	3088600
chr10	3098800	3099000
chr10	3100200	3100600
chr10	3102000	3102800
chr10	3105200	3107200
chr10	3107600	3109200
chr10	3111400	3112600
chr10	3114000	3114400
chr10	3118200	3118400
chr10	3120000	3120400
chr10	3126600	3126800
chr10	3128000	3128200
chr10	3138200	3138400
chr10	3213200	3214200
chr10	3215400	3216600
chr10	3219800	3221200
chr10	3227200	3228200
chr10	3239400	3240200
chr10	3241400	3242200
chr10	3250200	3251600
chr10	3255200	3256200
chr10	3256400	3257000
chr10	3257600	3258200
chr10	3270600	3271200
chr10	3278800	3279200
chr10	3281400	3282000
chr10	3298800	3299400
chr10	3299800	3300400
chr10	3316400	3316800
chr10	3330200	3332400
chr10	3333000	3333600
chr10	3340800	3341400
chr10	3347200	3348400
chr10	3356800	3357400
chr10	3362400	3363000
chr10	3381200	3382000
chr10	3386800	3387400
chr10	3389600	3390400
chr10	3392800	3393000
chr10	3417600	3418200
chr10	3432600	3433600
chr10	3435400	3440400
chr10	3451000	3452400
chr10	3452600	3452800
chr10	3454400	3455400
chr10	3456400	3457000
chr10	3457200	3457800
chr10	3462000	3464600
chr10	3465400	3467200
chr10	3497200	3501200
chr10	3507600	3508400
chr10	3513800	3515000
chr10	3515200	3516200
chr10	3520200	3521800
chr10	3522000	3522800
chr10	3524000	3530600
chr10	3536800	3537400
chr10	3572200	3573000
chr10	3574600	3575800
chr10	3577800	3578600
chr10	3580200	3580600
chr10	3580800	3582800
chr10	3586600	3586800
chr10	3590600	3592000
chr10	3593800	3595600
chr10	3596000	3597200
chr10	3605000	3607000
chr10	3609800	3610000
chr10	3611800	3612000
chr10	3612600	3612800
chr10	3613000	3613600
chr10	3626200	3626400
chr10	3627400	3628200
chr10	3663800	3670400
chr10	3673000	3673600
chr10	3683200	3683800
chr10	3688800	3690200
chr10	3693800	3695600
chr10	3697000	3699000
chr10	3705600	3706000
chr10	3706600	3712800
chr10	3717800	3719800
chr10	3720000	3721000
chr10	3725400	3726000
chr10	3735400	3736000
chr10	3744000	3744800
chr10	3749200	3749400
chr10	3760400	3762200
chr10	3771400	3772200
chr10	3777000	3778200
chr10	3783600	3784200
chr10	3789200	3790600
chr10	3791000	3793600
chr10	3797200	3810800
chr10	3818000	3819600
chr10	3828800	3829200
chr10	3832800	3833400
chr10	3834200	3836000
chr10	3836400	3837600
chr10	3845400	3855000
chr10	3867800	3868200
chr10	3869800	3872600
chr10	3874200	3875000
chr10	3875200	3876000
chr10	3877800	3878800
chr10	3880000	3882000
chr10	3892400	3896200
chr10	3896400	3897000
chr10	3900000	3901400
chr10	3903400	3904400
chr10	3908200	3912000
chr10	3914400	3917600
chr10	3917800	3920400
chr10	3921000	3922000
chr10	3924000	3924600
chr10	3924800	3926000
chr10	3929400	3931000
chr10	3934600	3935800
chr10	3936000	3936800
chr10	3941400	3942200
chr10	3943200	3947600
chr10	3949400	3950200
chr10	3951200	3952000
chr10	3956600	3957600
chr10	3973800	3974400
chr10	3976000	3977600
chr10	3978400	3979200
chr10	3984200	3984400
chr10	4001400	4004400
chr10	4019200	4019400
chr10	4019600	4019800
chr10	4021600	4022600
chr10	4031200	4032200
chr10	4055200	4056800
chr10	4057800	4058400
chr10	4059800	4060800
chr10	4070000	4070800
chr10	4074800	4078600
chr10	4093800	4094800
chr10	4095800	4096800
chr10	4101200	4103000
chr10	4108400	4112200
chr10	4116800	4117200
chr10	4122200	4123400
chr10	4131800	4132400
chr10	4162600	4164800
chr10	4168800	4171400
chr10	4172000	4175600
chr10	4176600	4179400
chr10	4190800	4192000
chr10	4212200	4213800
chr10	4217000	4219600
chr10	4224600	4225200
chr10	4229000	4230200
chr10	4230400	4231000
chr10	4237200	4237800
chr10	4247600	4248200
chr10	4323400	4324000
chr10	4477600	4477800
chr10	4517800	4518400
chr10	4530800	4531400
chr10	4551200	4552600
chr10	4555800	4558800
chr10	4693200	4693400
chr10	4705200	4706000
chr10	4868000	4868600
chr10	4869000	4869200
chr10	4878400	4879000
chr10	4881800	4882600
chr10	4885200	4885400
chr10	4886800	4888400
chr10	4891600	4892600
chr10	5066800	5067000
chr10	5067600	5068400
chr10	5089000	5089800
chr10	5335800	5336000
chr10	5336400	5336600
chr10	5359600	5360200
chr10	5366800	5367600
chr10	5368000	5369400
chr10	5392600	5393000
chr10	5404200	5404400
chr10	5405800	5406000
chr10	5423000	5423200
chr10	5454000	5454200
chr10	5455000	5455600
chr10	5488000	5490200
chr10	5503600	5504800
chr10	5507800	5510400
chr10	5511600	5512600
chr10	5512800	5513000
chr10	5520200	5520600
chr10	5521200	5523000
chr10	5526800	5527400
chr10	5527600	5529000
chr10	5529200	5529400
chr10	5530600	5531000
chr10	5532600	5533800
chr10	5538800	5539200
chr10	5542600	5543400
chr10	5544000	5545200
chr10	5545800	5546000
chr10	5546400	5547000
chr10	5549000	5550000
chr10	5550600	5551400
chr10	5551800	5552200
chr10	5566200	5567800
chr10	5568400	5569800
chr10	5570600	5570800
chr10	5571400	5571600
chr10	5573400	5574800
chr10	5575000	5576600
chr10	5588000	5588200
chr10	5588600	5589000
chr10	5589400	5591400
chr10	5591800	5596600
chr10	5597000	5597400
chr10	5598400	5599000
chr10	5600800	5601000
chr10	5603000	5604000
chr10	5605800	5606200
chr10	5606600	5608400
chr10	5612000	5612200
chr10	5613800	5615000
chr10	5615800	5619200
chr10	5623400	5627800
chr10	5629600	5630200
chr10	5632200	5632400
chr10	5632800	5633400
chr10	5636200	5637200
chr10	5639200	5639600
chr10	5646200	5646600
chr10	5649200	5650200
chr10	5652600	5652800
chr10	5654000	5654400
chr10	5655600	5656200
chr10	5657600	5658200
chr10	5659400	5660000
chr10	5662200	5662600
chr10	5664800	5665800
chr10	5670400	5671600
chr10	5681800	5682400
chr10	5686200	5689000
chr10	5690800	5691600
chr10	5693000	5693200
chr10	5693400	5693600
chr10	5694600	5695600
chr10	5696000	5696600
chr10	5697200	5699400
chr10	5700600	5703600
chr10	5705600	5705800
chr10	5707200	5709600
chr10	5725800	5726000
chr10	5728200	5731800
chr10	5733400	5734200
chr10	5735400	5737200
chr10	5737400	5743600
chr10	5748400	5749200
chr10	5750400	5751200
chr10	5751600	5752400
chr10	5753000	5754200
chr10	5757400	5758000
chr10	5761000	5762000
chr10	5779200	5779600
chr10	5816000	5816200
chr10	5821000	5821200
chr10	5821400	5822400
chr10	5844000	5854000
chr10	5856400	5858400
chr10	5858600	5859200
chr10	5859400	5865000
chr10	5870200	5878600
chr10	5879200	5882200
chr10	5883400	5886000
chr10	5886200	5894600
chr10	5894800	5906000
chr10	5907000	5909600
chr10	5911200	5911800
chr10	5913200	5917200
chr10	5928600	5930600
chr10	5933000	5934400
chr10	5936800	5937400
chr10	5938800	5939800
chr10	5942000	5943200
chr10	5943800	5944400
chr10	5945800	5946200
chr10	5982200	5985000
chr10	5987000	5988400
chr10	6008600	6008800
chr10	6011000	6011200
chr10	6012400	6017800
chr10	6020400	6020800
chr10	6029400	6030800
chr10	6041800	6042400
chr10	6056200	6056800
chr10	6069800	6070400
chr10	6074600	6082400
chr10	6085000	6091800
chr10	6093400	6102800
chr10	6103400	6103800
chr10	6104600	6110400
chr10	6111000	6113800
chr10	6114400	6114600
chr10	6114800	6115600
chr10	6116000	6117800
chr10	6118000	6126800
chr10	6127600	6130800
chr10	6132000	6137200
chr10	6142800	6144200
chr10	6167400	6169000
chr10	6170600	6171200
chr10	6171600	6172600
chr10	6174600	6174800
chr10	6175400	6175600
chr10	6175800	6177400
chr10	6177800	6179400
chr10	6181800	6186200
chr10	6187400	6197200
chr10	6204200	6205200
chr10	6206800	6207800
chr10	6211400	6211800
chr10	6212200	6213000
chr10	6213200	6213400
chr10	6213600	6222200
chr10	6224000	6225600
chr10	6233000	6235400
chr10	6236200	6236600
chr10	6236800	6238800
chr10	6241600	6245000
chr10	6245800	6247400
chr10	6249600	6251400
chr10	6253000	6253400
chr10	6309000	6309800
chr10	6312000	6313000
chr10	6315400	6315600
chr10	6316800	6318200
chr10	6322000	6322600
chr10	6339200	6339800
chr10	6340800	6344000
chr10	6346000	6349600
chr10	6356600	6357400
chr10	6358800	6359600
chr10	6359800	6360000
chr10	6360200	6361200
chr10	6361600	6364400
chr10	6369400	6372600
chr10	6381000	6381600
chr10	6384800	6386600
chr10	6388600	6393200
chr10	6393400	6394000
chr10	6423800	6425000
chr10	6426800	6427400
chr10	6428200	6429000
chr10	6441600	6442400
chr10	6442600	6444000
chr10	6451600	6452800
chr10	6459800	6460000
chr10	6466000	6466400
chr10	6472400	6473000
chr10	6473200	6473600
chr10	6489400	6490000
chr10	6505600	6506200
chr10	6515200	6515800
chr10	6527800	6528400
chr10	6536800	6537800
chr10	6562000	6562200
chr10	6584800	6586200
chr10	6604800	6606200
chr10	6612200	6612400
chr10	6615800	6616400
chr10	6621000	6622800
chr10	6633000	6633600
chr10	6641800	6642800
chr10	6652800	6653200
chr10	6689600	6690400
chr10	6728800	6729400
chr10	6799200	6799800
chr10	6800200	6800400
chr10	6821800	6824400
chr10	6918600	6919000
chr10	6928000	6928800
chr10	6957600	6958200
chr10	6958400	6959200
chr10	6961800	6962600
chr10	6967800	6971600
chr10	6997200	6997800
chr10	7029000	7029800
chr10	7082600	7083200
chr10	7086400	7086600
chr10	7087400	7089400
chr10	7107800	7108600
chr10	7117600	7118200
chr10	7138800	7139200
chr10	7144400	7145800
chr10	7156000	7156200
chr10	7197600	7202400
chr10	7222600	7223000
chr10	7225600	7228000
chr10	7230200	7235000
chr10	7235600	7239000
chr10	7240800	7245200
chr10	7252800	7253600
chr10	7279800	7280600
chr10	7285000	7287200
chr10	7293600	7294200
chr10	7298800	7299800
chr10	7300600	7303000
chr10	7329200	7331200
chr10	7332800	7336400
chr10	7338400	7339800
chr10	7341600	7343800
chr10	7344600	7345200
chr10	7345600	7348200
chr10	7348400	7349200
chr10	7349600	7349800
chr10	7355000	7362800
chr10	7375800	7376800
chr10	7378000	7380400
chr10	7381400	7382600
chr10	7386800	7388200
chr10	7416800	7417000
chr10	7420400	7421400
chr10	7429200	7433400
chr10	7434800	7436800
chr10	7441400	7442800
chr10	7447600	7448000
chr10	7448400	7449800
chr10	7450400	7451600
chr10	7453200	7453600
chr10	7454000	7455600
chr10	7466000	7467000
chr10	7484200	7484400
chr10	7486200	7488800
chr10	7498000	7500800
chr10	7511200	7518600
chr10	7519200	7520600
chr10	7521600	7527600
chr10	7532800	7536600
chr10	7543000	7543800
chr10	7546600	7547200
chr10	7549400	7551000
chr10	7554200	7555000
chr10	7560200	7560800
chr10	7562200	7563600
chr10	7583600	7584400
chr10	7593200	7593600
chr10	7594200	7594600
chr10	7595000	7595400
chr10	7605600	7606200
chr10	7611800	7612000
chr10	7634400	7635200
chr10	7693600	7694000
chr10	7707400	7709200
chr10	7709600	7710400
chr10	7755000	7755600
chr10	7762800	7763400
chr10	7826800	7829400
chr10	7831000	7832600
chr10	7834000	7835000
chr10	7835400	7835600
chr10	7836600	7837200
chr10	7859400	7859800
chr10	7861600	7863000
chr10	7896800	7897800
chr10	7907200	7908000
chr10	7909800	7911000
chr10	7925600	7926400
chr10	7927600	7928400
chr10	7930600	7932600
chr10	7949800	7950800
chr10	7951200	7951600
chr10	7954400	7955600
chr10	7959000	7960800
chr10	7977600	7978200
chr10	7987200	7987400
chr10	7989200	7990000
chr10	7990800	7992000
chr10	7993000	7993800
chr10	8026800	8027600
chr10	8048600	8049200
chr10	8068600	8069400
chr10	8075800	8076800
chr10	8080200	8080400
chr10	8083600	8084000
chr10	8084600	8085800
chr10	8086800	8087800
chr10	8089200	8089400
chr10	8090000	8094000
chr10	8095000	8096800
chr10	8097400	8098200
chr10	8099400	8100000
chr10	8101600	8101800
chr10	8102600	8103600
chr10	8104000	8104200
chr10	8115600	8116200
chr10	8130200	8131000
chr10	8224000	8224200
chr10	8286400	8287400
chr10	8373800	8375000
chr10	8411800	8412000
chr10	8445800	8446600
chr10	8657400	8658800
chr10	9449400	9449600
chr10	10005600	10006200
chr10	10562800	10563600
chr10	10945600	10946000
chr10	10968000	10969000
chr10	10980600	10981200
chr10	11059000	11061000
chr10	11135800	11137800
chr10	11146200	11148000
chr10	11148400	11149600
chr10	11155200	11156000
chr10	11176400	11177000
chr10	11182600	11194600
chr10	11196000	11205400
chr10	11209400	11212200
chr10	11213200	11221600
chr10	11225400	11226800
chr10	11227000	11227200
chr10	11227600	11229400
chr10	11230000	11230200
chr10	11231200	11232200
chr10	11232400	11232800
chr10	11237400	11240600
chr10	11250600	11251000
chr10	11251200	11254200
chr10	11266600	11268400
chr10	11269800	11271400
chr10	11272200	11273800
chr10	11274200	11274400
chr10	11277800	11280600
chr10	11281000	11284400
chr10	11285200	11288600
chr10	11296600	11296800
chr10	11306400	11309400
chr10	11310600	11311600
chr10	11320400	11320600
chr10	11376000	11378600
chr10	11379200	11379400
chr10	11379800	11382200
chr10	11382400	11383200
chr10	11384400	11385000
chr10	11385600	11388400
chr10	11405000	11405800
chr10	11406800	11407800
chr10	11409400	11410600
chr10	11416000	11416400
chr10	11420800	11421400
chr10	11421600	11422400
chr10	11423200	11424000
chr10	11427600	11428000
chr10	11438200	11440800
chr10	11442000	11445800
chr10	11446400	11451800
chr10	11472200	11473400
chr10	11475400	11476000
chr10	11478000	11478200
chr10	11479200	11480200
chr10	11481600	11483600
chr10	11485000	11486000
chr10	11487200	11487400
chr10	11487800	11488400
chr10	11488800	11494400
chr10	11496800	11497600
chr10	11499600	11499800
chr10	11510000	11510200
chr10	11524600	11527000
chr10	11546400	11546600
chr10	11553000	11553200
chr10	11554000	11554800
chr10	11557800	11559800
chr10	11564400	11565600
chr10	11567400	11567600
chr10	11569400	11572400
chr10	11573000	11582400
chr10	11582600	11585200
chr10	11586200	11590000
chr10	11590400	11610400
chr10	11611200	11613800
chr10	11615000	11624600
chr10	11625400	11627200
chr10	11628600	11633400
chr10	11635200	11638000
chr10	11639200	11640000
chr10	11640400	11652400
chr10	11654400	11655200
chr10	11664800	11669200
chr10	11669800	11670800
chr10	11673000	11675400
chr10	11677800	11680800
chr10	11681400	11685800
chr10	11687800	11689400
chr10	11691000	11691600
chr10	11695000	11695600
chr10	11696400	11698200
chr10	11700000	11726200
chr10	11727600	11735400
chr10	11735800	11736000
chr10	11737000	11743000
chr10	11743600	11745600
chr10	11746000	11747600
chr10	11749000	11765000
chr10	11766600	11768000
chr10	11779400	11780200
chr10	11783000	11784200
chr10	11785000	11786600
chr10	11799600	11800200
chr10	11804000	11804800
chr10	11814400	11814600
chr10	11822800	11823000
chr10	11846600	11847400
chr10	11864800	11866200
chr10	11892400	11892600
chr10	11898600	11899200
chr10	11904600	11906400
chr10	11908000	11908200
chr10	11916400	11918000
chr10	11918200	11919800
chr10	11921600	11923600
chr10	11924000	11924600
chr10	11924800	11925800
chr10	11927400	11930000
chr10	11933000	11934400
chr10	11936200	11936800
chr10	11941200	11942000
chr10	11942800	11943000
chr10	11944400	11945000
chr10	11948600	11949600
chr10	11949800	11950200
chr10	11950400	11951400
chr10	11952000	11952200
chr10	11954400	11955400
chr10	11990800	11991800
chr10	12016200	12017000
chr10	12034600	12036400
chr10	12036800	12037800
chr10	12059000	12059200
chr10	12062400	12066000
chr10	12077400	12077600
chr10	12079800	12081000
chr10	12081800	12083600
chr10	12086000	12086400
chr10	12090200	12091200
chr10	12092000	12097000
chr10	12103800	12106200
chr10	12111800	12122400
chr10	12154200	12155600
chr10	12163800	12167800
chr10	12169000	12170800
chr10	12172600	12173400
chr10	12235800	12237200
chr10	12239000	12240600
chr10	12257000	12257600
chr10	12279400	12280400
chr10	12282400	12284000
chr10	12285000	12286000
chr10	12294400	12296200
chr10	12303000	12304200
chr10	12304800	12306000
chr10	12307000	12308800
chr10	12310400	12314400
chr10	12314800	12315600
chr10	12319400	12320800
chr10	12364200	12366200
chr10	12373600	12377000
chr10	12381600	12384600
chr10	12387000	12387400
chr10	12388400	12390400
chr10	12392800	12403400
chr10	12404000	12410200
chr10	12413800	12416800
chr10	12417200	12418000
chr10	12418200	12419000
chr10	12423200	12424200
chr10	12429400	12433400
chr10	12434200	12434600
chr10	12435200	12437400
chr10	12438000	12440000
chr10	12452800	12453000
chr10	12453600	12453800
chr10	12454800	12455800
chr10	12458000	12462000
chr10	12462400	12465000
chr10	12465600	12469800
chr10	12470800	12471400
chr10	12477000	12477600
chr10	12477800	12478200
chr10	12485600	12489200
chr10	12490200	12494400
chr10	12496600	12497800
chr10	12499000	12499400
chr10	12499800	12500600
chr10	12502600	12506800
chr10	12508200	12511800
chr10	12512200	12514000
chr10	12514600	12515400
chr10	12521200	12522200
chr10	12523000	12527000
chr10	12527600	12528600
chr10	12534400	12535600
chr10	12535800	12536200
chr10	12538000	12539200
chr10	12540200	12541800
chr10	12542000	12545400
chr10	12556200	12556600
chr10	12557400	12558600
chr10	12567600	12568600
chr10	12571800	12572600
chr10	12576400	12577800
chr10	12578000	12578200
chr10	12578600	12578800
chr10	12581200	12584400
chr10	12588800	12590600
chr10	12590800	12592000
chr10	12602200	12602400
chr10	12603000	12606000
chr10	12606600	12610400
chr10	12622200	12622600
chr10	12629400	12631000
chr10	12646200	12647400
chr10	12648400	12649200
chr10	12658400	12660200
chr10	12661600	12662800
chr10	12663600	12665200
chr10	12671600	12671800
chr10	12679600	12680400
chr10	12685200	12685800
chr10	12697800	12698800
chr10	12737000	12737200
chr10	12748600	12749200
chr10	12771400	12773400
chr10	12773600	12774000
chr10	12781800	12786200
chr10	12816800	12817200
chr10	12825400	12825800
chr10	12879600	12880000
chr10	12881600	12881800
chr10	12883400	12883800
chr10	12884000	12884200
chr10	12889400	12889600
chr10	12890000	12890200
chr10	12890800	12892600
chr10	12951000	12952000
chr10	12957600	12958400
chr10	13002800	13003200
chr10	13013000	13013800
chr10	13015000	13015800
chr10	13017800	13018600
chr10	13042800	13044000
chr10	13113400	13114000
chr10	13140600	13141400
chr10	13143000	13145000
chr10	13149400	13150800
chr10	13157600	13160400
chr10	13202800	13205000
chr10	13225600	13226200
chr10	13264000	13264600
chr10	13266400	13267200
chr10	13275200	13276800
chr10	13280200	13280600
chr10	13281000	13281200
chr10	13289800	13290000
chr10	13305600	13306200
chr10	13313200	13314600
chr10	13329200	13331200
chr10	13340800	13341200
chr10	13342400	13343800
chr10	13344600	13345200
chr10	13381200	13384000
chr10	13387400	13387600
chr10	13387800	13388800
chr10	13391000	13394600
chr10	13396600	13397200
chr10	13424600	13426000
chr10	13432400	13434400
chr10	13451600	13452400
chr10	13458000	13461400
chr10	13462600	13463800
chr10	13464400	13465400
chr10	13472800	13473600
chr10	13481000	13483000
chr10	13495800	13496600
chr10	13497000	13498400
chr10	13501000	13501200
chr10	13524200	13526800
chr10	13532000	13532800
chr10	13542200	13542800
chr10	13547000	13547600
chr10	13569600	13572400
chr10	13578400	13579400
chr10	13629600	13631400
chr10	13700800	13702800
chr10	13711800	13712400
chr10	13746000	13747000
chr10	13747600	13748400
chr10	13748600	13750600
chr10	13753000	13753600
chr10	13753800	13755800
chr10	13759600	13761400
chr10	13774400	13775000
chr10	13775600	13776400
chr10	13783400	13787000
chr10	13789600	13790600
chr10	13810200	13810400
chr10	13818600	13819400
chr10	13825000	13827000
chr10	13828600	13831000
chr10	13832200	13834000
chr10	13834400	13834600
chr10	13837000	13838800
chr10	13839000	13840000
chr10	13840600	13842000
chr10	13850200	13852200
chr10	13861800	13865600
chr10	13867000	13867200
chr10	13869400	13869600
chr10	13870200	13870400
chr10	13871200	13877400
chr10	13880400	13881000
chr10	13888400	13890000
chr10	13894800	13896400
chr10	13910200	13917800
chr10	13919200	13920000
chr10	13923400	13925600
chr10	13927000	13927200
chr10	13927800	13928000
chr10	13928200	13929400
chr10	13932000	13934600
chr10	13952000	13952800
chr10	13953400	13954600
chr10	13955200	13956400
chr10	13957600	13958600
chr10	13959600	13960200
chr10	13966800	13967400
chr10	13967800	13968800
chr10	13972000	13972800
chr10	13985800	13986600
chr10	14001400	14003800
chr10	14005000	14005200
chr10	14005600	14006400
chr10	14010800	14011600
chr10	14012600	14014000
chr10	14016800	14017200
chr10	14026600	14027600
chr10	14027800	14028200
chr10	14034000	14038800
chr10	14044800	14045600
chr10	14049600	14049800
chr10	14050200	14051200
chr10	14054800	14055400
chr10	14057200	14059400
chr10	14061600	14067000
chr10	14067200	14069000
chr10	14074200	14075000
chr10	14086800	14087600
chr10	14132000	14132600
chr10	14136000	14136600
chr10	14156800	14159000
chr10	14159400	14159600
chr10	14169000	14169600
chr10	14170400	14171400
chr10	14171600	14172400
chr10	14215200	14217000
chr10	14226000	14229400
chr10	14268600	14269200
chr10	14361800	14362400
chr10	14368600	14369400
chr10	14372600	14373200
chr10	14424000	14424800
chr10	14447800	14448200
chr10	14449600	14451400
chr10	14451800	14453000
chr10	14490000	14491200
chr10	14539200	14540000
chr10	14540800	14542800
chr10	14543400	14545600
chr10	14547600	14551600
chr10	14585000	14585400
chr10	14586800	14587200
chr10	14587400	14588600
chr10	14592600	14593000
chr10	14593600	14607200
chr10	14611200	14616400
chr10	14617000	14617800
chr10	14620600	14632400
chr10	14634600	14635200
chr10	14643600	14644800
chr10	14647000	14652400
chr10	14655200	14656600
chr10	14658400	14659800
chr10	14666200	14668400
chr10	14677000	14677600
chr10	14686400	14690000
chr10	14691000	14706000
chr10	14712800	14714000
chr10	14714800	14717400
chr10	14722600	14726400
chr10	14727800	14729200
chr10	14730400	14731200
chr10	14731800	14733000
chr10	14733800	14735200
chr10	14747000	14748600
chr10	14756200	14756800
chr10	14759200	14759800
chr10	14761400	14762000
chr10	14764600	14771000
chr10	14773600	14774200
chr10	14775400	14782800
chr10	14784000	14787200
chr10	14789000	14795600
chr10	14795800	14797000
chr10	14799200	14802200
chr10	14803200	14806000
chr10	14814400	14814800
chr10	14823400	14825400
chr10	14839400	14845200
chr10	14851000	14853800
chr10	14854400	14855000
chr10	14867800	14869000
chr10	14872800	14873600
chr10	14878800	14879200
chr10	14881400	14882000
chr10	14899600	14901800
chr10	14918200	14919600
chr10	14922000	14922600
chr10	14931200	14932000
chr10	14947400	14948200
chr10	14967800	14968000
chr10	14968200	14968800
chr10	14969800	14970200
chr10	14983000	14985400
chr10	14992800	14995400
chr10	14996800	14998000
chr10	14998600	14998800
chr10	15002800	15003400
chr10	15077200	15078000
chr10	15125600	15126400
chr10	15126800	15127600
chr10	15130000	15130200
chr10	15137800	15138800
chr10	15140200	15141800
chr10	15148600	15149200
chr10	15181800	15185000
chr10	15188000	15189000
chr10	15209000	15209600
chr10	15210800	15212800
chr10	15215000	15215800
chr10	15226800	15228000
chr10	15230600	15232600
chr10	15249600	15251400
chr10	15251600	15252800
chr10	15254400	15255000
chr10	15255600	15256000
chr10	15267600	15268400
chr10	15286400	15287200
chr10	15289600	15290200
chr10	15295800	15297200
chr10	15304600	15305400
chr10	15307800	15308400
chr10	15328000	15328200
chr10	15332600	15333200
chr10	15355600	15356400
chr10	15387600	15388000
chr10	15411400	15414000
chr10	15482800	15483000
chr10	15483800	15484600
chr10	15732000	15732600
chr10	15760600	15760800
chr10	15761400	15761600
chr10	15873800	15874200
chr10	15874400	15874600
chr10	15898600	15899600
chr10	15900600	15901400
chr10	16478000	16478400
chr10	16479600	16483400
chr10	16500800	16501000
chr10	16512200	16513400
chr10	16560800	16564600
chr10	16622800	16623800
chr10	16625400	16626000
chr10	16627800	16629000
chr10	16646200	16646800
chr10	16704800	16706000
chr10	16741200	16742000
chr10	16812400	16813000
chr10	16819200	16822800
chr10	16830600	16830800
chr10	16841200	16842400
chr10	16851000	16851800
chr10	16853600	16854400
chr10	16856800	16858800
chr10	16870200	16870800
chr10	16932600	16932800
chr10	16933000	16934000
chr10	16994600	16995400
chr10	17065600	17066400
chr10	17070600	17072400
chr10	17209000	17209200
chr10	17225200	17225800
chr10	17233200	17233400
chr10	17244000	17244200
chr10	17248200	17249000
chr10	17268200	17270000
chr10	17273000	17273400
chr10	17314200	17315000
chr10	17467000	17468600
chr10	17469200	17472000
chr10	17473800	17474400
chr10	17495000	17497600
chr10	17502600	17503400
chr10	17507000	17507800
chr10	17521600	17522400
chr10	17553000	17553600
chr10	17600800	17602200
chr10	17626400	17627600
chr10	17628600	17629800
chr10	17655400	17656600
chr10	17660000	17660600
chr10	17674000	17675400
chr10	17684400	17685200
chr10	17687200	17691600
chr10	17693400	17694200
chr10	17696800	17697600
chr10	17699200	17701000
chr10	17701200	17705400
chr10	17708800	17712400
chr10	17712600	17716000
chr10	17716200	17719400
chr10	17722200	17723000
chr10	17723400	17724400
chr10	17727800	17728200
chr10	17735200	17735400
chr10	18228600	18229400
chr10	18250000	18251800
chr10	18264400	18265200
chr10	18272600	18273600
chr10	18275000	18280000
chr10	18281800	18282600
chr10	18288600	18289400
chr10	18290800	18291800
chr10	18293600	18296600
chr10	18318800	18319600
chr10	18333000	18335600
chr10	18338400	18340200
chr10	18344800	18345800
chr10	18358600	18359000
chr10	18361800	18363200
chr10	18364400	18366400
chr10	18385000	18386400
chr10	18386600	18387400
chr10	18395400	18399000
chr10	18428000	18428600
chr10	18428800	18429000
chr10	18429200	18429400
chr10	18430800	18431800
chr10	18433000	18436200
chr10	18465200	18466200
chr10	18466400	18469800
chr10	18494800	18495600
chr10	18501600	18502600
chr10	18506400	18507200
chr10	18509200	18510800
chr10	18513400	18514200
chr10	18522400	18524000
chr10	18524400	18525000
chr10	18543400	18545000
chr10	18549200	18550200
chr10	18551800	18552600
chr10	18582000	18584200
chr10	18592800	18593400
chr10	18594400	18596000
chr10	18601400	18602000
chr10	18608400	18609400
chr10	18627800	18628400
chr10	18629000	18629200
chr10	18634600	18636600
chr10	18637200	18642000
chr10	18642800	18644000
chr10	18644800	18645600
chr10	18648600	18650200
chr10	18651400	18654400
chr10	18661200	18662400
chr10	18689600	18691600
chr10	18694600	18696000
chr10	18698000	18708800
chr10	18712800	18713800
chr10	18720400	18722000
chr10	18734200	18735800
chr10	18738200	18739800
chr10	18741800	18743200
chr10	18743400	18747000
chr10	18749800	18750400
chr10	18760600	18762400
chr10	18938000	18939800
chr10	18941400	18941600
chr10	18946600	18947200
chr10	18949400	18951600
chr10	18952600	18955000
chr10	20104200	20105400
chr10	20105600	20107200
chr10	20219800	20220400
chr10	20292800	20293000
chr10	21254200	21254800
chr10	21461400	21462400
chr10	21616000	21616600
chr10	21782600	21786800
chr10	21788400	21789800
chr10	21790200	21790600
chr10	21797400	21797600
chr10	21799000	21799800
chr10	21804800	21807600
chr10	21813800	21814400
chr10	21815600	21816800
chr10	21821800	21822000
chr10	21824200	21825400
chr10	21825600	21826000
chr10	21859800	21860800
chr10	21868000	21868600
chr10	21869400	21871000
chr10	21893000	21894000
chr10	21959000	21959800
chr10	21991200	21993000
chr10	21994200	21995000
chr10	21999600	22000800
chr10	22043200	22043400
chr10	22076400	22077600
chr10	22177600	22179400
chr10	22187800	22188000
chr10	22188200	22188800
chr10	22243000	22243600
chr10	22290800	22291200
chr10	22293000	22295400
chr10	22310800	22312800
chr10	22421600	22423800
chr10	22447600	22448800
chr10	22532800	22533400
chr10	22606200	22606400
chr10	22608400	22609000
chr10	22611400	22614000
chr10	22615200	22615800
chr10	22621800	22623800
chr10	22624600	22626600
chr10	22630200	22631000
chr10	22634400	22634600
chr10	22654000	22655000
chr10	22661200	22661800
chr10	22666800	22669200
chr10	22718600	22719600
chr10	22724200	22725200
chr10	22727200	22728400
chr10	22732400	22733800
chr10	22742600	22746200
chr10	22752800	22754400
chr10	22764200	22767200
chr10	22767800	22768400
chr10	22770600	22771800
chr10	22780800	22781800
chr10	22794400	22796200
chr10	22802200	22803600
chr10	22881800	22884200
chr10	22885000	22890800
chr10	22891000	22891400
chr10	22892000	22908200
chr10	22908800	22910400
chr10	22911600	22911800
chr10	22912200	22913200
chr10	22914200	22928600
chr10	22928800	22929800
chr10	22932400	22934000
chr10	22934600	22950800
chr10	22951400	22952400
chr10	22955000	22956200
chr10	22956400	22959600
chr10	22960000	22963600
chr10	22964400	22964600
chr10	22965000	22966800
chr10	22969200	22975600
chr10	22977000	22982000
chr10	22982200	22983400
chr10	22986600	22987400
chr10	22988000	22995800
chr10	22996200	22998400
chr10	22998800	23001600
chr10	23003800	23005200
chr10	23007400	23007600
chr10	23009200	23010200
chr10	23011200	23015400
chr10	23016200	23018200
chr10	23030600	23032800
chr10	23053000	23056400
chr10	23114400	23115400
chr10	23137800	23138600
chr10	23183000	23183600
chr10	23216000	23217600
chr10	23254600	23255600
chr10	23298600	23299400
chr10	23304000	23305400
chr10	23356800	23357200
chr10	23385200	23386800
chr10	23400200	23400800
chr10	23435600	23435800
chr10	23446200	23447000
chr10	23461200	23464000
chr10	23480800	23481600
chr10	23488000	23489000
chr10	23536800	23537600
chr10	23550800	23551400
chr10	23580400	23581000
chr10	23608400	23609200
chr10	23629800	23630600
chr10	23631200	23634600
chr10	23651000	23654000
chr10	23656600	23659800
chr10	23664200	23664800
chr10	23685000	23685400
chr10	23701000	23704400
chr10	23726600	23727200
chr10	23730000	23735200
chr10	23735800	23742200
chr10	23743600	23743800
chr10	23746200	23749800
chr10	23750200	23751200
chr10	23758200	23761800
chr10	23777200	23778400
chr10	23809800	23812800
chr10	23827200	23827800
chr10	23829200	23829800
chr10	23982800	23985000
chr10	24030800	24031400
chr10	24110000	24110200
chr10	24255600	24255800
chr10	24323400	24324200
chr10	24497400	24498400
chr10	24670400	24670800
chr10	24672400	24673200
chr10	24704400	24705200
chr10	24808400	24809400
chr10	24822200	24822600
chr10	24859200	24860000
chr10	24911400	24913000
chr10	24932000	24934200
chr10	24934400	24935200
chr10	24936600	24938000
chr10	24939400	24943000
chr10	24959600	24960800
chr10	24979200	24980400
chr10	24984400	24986200
chr10	24988800	24989600
chr10	24990200	24991200
chr10	24995000	24997600
chr10	24998000	24998600
chr10	25004400	25008000
chr10	25009000	25011200
chr10	25016400	25017400
chr10	25033600	25034400
chr10	25072600	25072800
chr10	25109600	25110200
chr10	25111000	25112200
chr10	25139200	25141600
chr10	25152400	25153600
chr10	25155800	25156800
chr10	25158000	25159800
chr10	25162200	25162800
chr10	25168400	25178600
chr10	25179400	25180200
chr10	25182000	25189800
chr10	25190000	25194400
chr10	25194800	25196000
chr10	25197000	25202200
chr10	25204400	25206000
chr10	25210400	25210800
chr10	25218400	25219600
chr10	25224200	25225000
chr10	25233400	25234400
chr10	25236400	25237200
chr10	25239600	25240800
chr10	25242000	25242800
chr10	25259000	25259800
chr10	25261800	25262600
chr10	25270800	25272000
chr10	25277600	25278600
chr10	25304400	25304600
chr10	25325600	25326200
chr10	25338800	25339400
chr10	25351000	25352000
chr10	25389800	25390600
chr10	25464000	25464600
chr10	25465200	25466000
chr10	25908000	25909200
chr10	25973800	25974600
chr10	25978000	25986000
chr10	25988000	25989000
chr10	26109600	26110600
chr10	26189600	26194800
chr10	26222400	26222800
chr10	26223400	26224200
chr10	26504800	26505800
chr10	26506800	26507400
chr10	26510200	26511200
chr10	26516000	26517000
chr10	26538400	26539000
chr10	26543600	26544600
chr10	26563600	26564200
chr10	26568600	26569400
chr10	26624000	26624800
chr10	26661600	26663000
chr10	26680200	26682000
chr10	26697400	26698800
chr10	26699200	26700000
chr10	26701800	26702800
chr10	26703800	26705200
chr10	26718200	26721200
chr10	26724800	26726400
chr10	26729800	26731600
chr10	26732600	26735200
chr10	26735600	26735800
chr10	26736000	26737600
chr10	26739200	26741000
chr10	26741800	26746200
chr10	26746800	26747800
chr10	26749200	26750400
chr10	26751600	26755600
chr10	26756200	26765600
chr10	26766200	26778400
chr10	26817400	26818600
chr10	26828800	26830400
chr10	26862400	26863600
chr10	26864000	26865000
chr10	26868600	26868800
chr10	26871200	26871400
chr10	26882400	26883600
chr10	26910800	26912000
chr10	26932200	26932800
chr10	26954400	26955000
chr10	26985400	26985600
chr10	26987200	26988200
chr10	26990000	26991000
chr10	27015200	27016000
chr10	27018800	27024200
chr10	27025200	27033400
chr10	27044000	27045200
chr10	27061400	27063400
chr10	27066000	27075800
chr10	27078800	27088200
chr10	27088600	27100000
chr10	27100600	27102200
chr10	27102600	27103400
chr10	27104200	27105400
chr10	27107200	27109400
chr10	27112200	27117600
chr10	27118400	27120800
chr10	27121000	27124600
chr10	27125600	27137400
chr10	27139000	27141400
chr10	27142200	27148200
chr10	27150200	27151000
chr10	27157400	27160200
chr10	27179600	27181200
chr10	27200000	27201800
chr10	27219800	27221200
chr10	27226200	27226800
chr10	27232600	27232800
chr10	27234800	27235000
chr10	27235400	27236000
chr10	27249400	27249600
chr10	27388200	27388400
chr10	27390000	27391000
chr10	27393800	27394600
chr10	27441000	27442400
chr10	27445600	27446600
chr10	27527600	27528800
chr10	27532600	27533200
chr10	27540800	27541200
chr10	27546400	27547000
chr10	27547200	27548800
chr10	27579600	27580600
chr10	27607800	27609600
chr10	27633800	27634000
chr10	27642600	27643800
chr10	27644800	27646000
chr10	27753200	27755000
chr10	27792200	27792800
chr10	27794200	27796000
chr10	27813400	27814200
chr10	27857400	27858200
chr10	27888800	27889000
chr10	27941800	27942000
chr10	27942600	27942800
chr10	27943800	27944400
chr10	28030800	28031600
chr10	28032000	28032600
chr10	28033000	28034200
chr10	28286800	28288400
chr10	28466600	28468000
chr10	28507000	28507600
chr10	28537000	28537200
chr10	28549200	28551000
chr10	28554600	28556200
chr10	28560400	28561000
chr10	28570400	28572000
chr10	28587200	28588600
chr10	28590800	28591200
chr10	28591600	28592200
chr10	28592800	28593400
chr10	28614200	28616600
chr10	28616800	28617200
chr10	28618800	28619400
chr10	28653800	28658200
chr10	28665200	28666200
chr10	28689600	28690600
chr10	28691200	28692600
chr10	28721000	28721800
chr10	28757400	28758200
chr10	28818200	28820600
chr10	28823600	28824200
chr10	28830400	28833000
chr10	28833200	28833400
chr10	28834400	28834600
chr10	28835200	28835600
chr10	28837600	28838400
chr10	28841000	28841200
chr10	28841400	28841600
chr10	28842400	28843400
chr10	28843800	28844400
chr10	28846200	28848200
chr10	28852400	28854800
chr10	28855000	28857200
chr10	28857800	28859200
chr10	28859800	28860000
chr10	28861400	28862200
chr10	28862800	28864600
chr10	28866400	28867200
chr10	28869800	28870800
chr10	28871200	28871400
chr10	28894800	28895600
chr10	28913000	28913800
chr10	28917000	28918600
chr10	28924800	28925000
chr10	28932800	28933000
chr10	28957200	28958200
chr10	28965200	28966200
chr10	28966600	28967800
chr10	28968000	28969400
chr10	28994600	28995000
chr10	29010800	29012000
chr10	29077200	29078200
chr10	29078800	29080200
chr10	29168600	29169200
chr10	29200800	29201400
chr10	29273200	29273800
chr10	29370200	29370400
chr10	29431400	29431800
chr10	29432000	29432200
chr10	29698000	29698200
chr10	29769200	29769400
chr10	29781000	29781600
chr10	29795400	29796200
chr10	29821600	29821800
chr10	29935400	29936400
chr10	29947600	29948600
chr10	29969400	29971600
chr10	29992000	29992800
chr10	30013800	30015000
chr10	30023800	30025600
chr10	30061000	30062000
chr10	30116200	30117000
chr10	30165600	30166200
chr10	30167400	30168000
chr10	30172600	30172800
chr10	30175400	30175800
chr10	30205400	30206000
chr10	30235800	30236000
chr10	30252600	30253200
chr10	30281800	30282600
chr10	30287000	30287200
chr10	30314800	30319000
chr10	30328400	30329200
chr10	30336800	30337000
chr10	30338000	30338600
chr10	30347000	30348800
chr10	30349000	30349200
chr10	30381200	30381600
chr10	30407200	30408000
chr10	30470600	30470800
chr10	30471000	30471400
chr10	30471800	30472600
chr10	30475200	30477000
chr10	30496000	30496800
chr10	30504400	30505000
chr10	30508600	30509800
chr10	30519800	30520600
chr10	30570800	30574000
chr10	30575000	30576800
chr10	30577000	30577600
chr10	30631800	30632000
chr10	30632400	30633000
chr10	30635200	30637200
chr10	30638600	30639400
chr10	30644600	30644800
chr10	30645000	30646000
chr10	30646200	30647800
chr10	30648200	30649400
chr10	30654000	30654600
chr10	30655200	30655600
chr10	30656800	30658800
chr10	30659200	30659800
chr10	30676000	30676600
chr10	30681000	30682200
chr10	30688800	30689600
chr10	30692000	30692800
chr10	30703800	30706800
chr10	30707200	30718200
chr10	30719200	30721800
chr10	30724200	30727400
chr10	30743600	30746600
chr10	30752800	30753800
chr10	30754000	30754800
chr10	30756000	30759200
chr10	30761200	30762200
chr10	30764000	30766400
chr10	30770400	30771400
chr10	30776000	30788200
chr10	30788600	30796400
chr10	30798600	30800800
chr10	30803800	30804800
chr10	30811400	30812000
chr10	30814200	30816200
chr10	30819200	30819400
chr10	30819600	30822200
chr10	30823000	30824200
chr10	30830800	30833200
chr10	30839800	30840600
chr10	30865600	30866000
chr10	30871600	30873800
chr10	30875200	30877400
chr10	30878200	30878800
chr10	30951000	30953400
chr10	30965600	30966200
chr10	30972600	30973200
chr10	30981400	30981600
chr10	30984800	30986800
chr10	30990800	30993200
chr10	30995400	30996400
chr10	30998200	30998800
chr10	30999600	31000600
chr10	31010800	31012800
chr10	31023600	31024200
chr10	31030600	31033200
chr10	31040000	31040200
chr10	31056800	31057000
chr10	31063800	31064600
chr10	31072400	31075000
chr10	31075600	31075800
chr10	31076200	31076800
chr10	31080000	31081600
chr10	31096000	31096200
chr10	31101000	31102000
chr10	31104000	31104600
chr10	31106400	31107400
chr10	31107600	31108000
chr10	31110600	31111600
chr10	31112400	31113200
chr10	31271600	31272800
chr10	31287800	31288800
chr10	31299800	31300600
chr10	31319600	31320000
chr10	31322000	31322200
chr10	31372600	31373200
chr10	31376000	31376800
chr10	31378800	31380600
chr10	31389800	31390600
chr10	31421600	31422200
chr10	31423200	31424200
chr10	31425800	31426800
chr10	31433000	31433600
chr10	31434800	31436200
chr10	31476800	31477400
chr10	31477600	31477800
chr10	31478600	31479000
chr10	31480200	31481000
chr10	31497800	31498400
chr10	31499600	31500200
chr10	31504400	31505400
chr10	31506600	31507000
chr10	31606600	31606800
chr10	31610400	31611400
chr10	31629000	31632400
chr10	31634200	31635000
chr10	31635400	31639000
chr10	31641000	31642400
chr10	31645800	31647200
chr10	31657000	31657600
chr10	31672600	31674200
chr10	31687400	31688000
chr10	31701800	31703200
chr10	31705800	31706600
chr10	31706800	31707600
chr10	31708800	31710800
chr10	31714600	31716000
chr10	31746200	31747400
[truncated: 157,200 more rows]

## Sheet: E9 min3 merged
Dataset_EV 7. ChromHMM 12 state model minimum 3 merge E9
#chr	start	end
chr10	131000	131200
chr10	306400	307400
chr10	328400	329200
chr10	329400	329600
chr10	343800	345000
chr10	346800	347400
chr10	352000	352200
chr10	352400	359000
chr10	359800	365000
chr10	366800	367400
chr10	370200	372200
chr10	372600	373400
chr10	375200	375800
chr10	378400	380400
chr10	381200	381800
chr10	382600	384000
chr10	384200	385000
chr10	398400	399000
chr10	440200	441000
chr10	442000	442200
chr10	444800	445400
chr10	498400	500000
chr10	503400	506200
chr10	518200	518600
chr10	531200	531400
chr10	551800	552000
chr10	579800	580400
chr10	596600	597200
chr10	605400	606000
chr10	655800	656200
chr10	674600	675000
chr10	675400	675800
chr10	707000	707600
chr10	733800	734200
chr10	742400	743000
chr10	833000	833200
chr10	836800	837600
chr10	848400	848600
chr10	850000	851000
chr10	892000	892600
chr10	897000	899000
chr10	902600	903200
chr10	989000	989800
chr10	990200	990800
chr10	1010800	1011000
chr10	1082400	1083000
chr10	1089200	1091200
chr10	1093600	1093800
chr10	1101400	1101600
chr10	1196600	1197000
chr10	1200400	1201000
chr10	1212200	1212400
chr10	1219600	1220600
chr10	1228800	1229600
chr10	1232000	1232800
chr10	1254400	1254800
chr10	1312800	1313600
chr10	1389400	1391000
chr10	1401600	1402400
chr10	1445600	1446000
chr10	1454000	1454600
chr10	1462600	1464200
chr10	1464400	1465600
chr10	1467400	1469200
chr10	1477400	1477600
chr10	1504400	1504800
chr10	1505200	1505600
chr10	1507000	1508800
chr10	1518200	1519600
chr10	1530400	1532800
chr10	1534200	1535400
chr10	1564600	1565000
chr10	1567600	1568000
chr10	1572800	1573000
chr10	1580600	1581800
chr10	1587600	1588200
chr10	1593800	1595000
chr10	1605200	1605600
chr10	1609800	1610200
chr10	1615600	1615800
chr10	1618800	1620400
chr10	1620800	1621600
chr10	1636800	1637200
chr10	1667800	1668200
chr10	1696800	1697000
chr10	1703600	1705400
chr10	1782000	1782400
chr10	1923800	1924200
chr10	1974800	1975400
chr10	1981200	1982400
chr10	2053800	2054400
chr10	2054600	2054800
chr10	2143400	2144000
chr10	2170200	2170800
chr10	2188000	2188600
chr10	2881400	2882000
chr10	2941200	2941400
chr10	2958000	2958200
chr10	3020800	3022600
chr10	3023400	3024400
chr10	3027400	3028600
chr10	3062400	3062800
chr10	3077200	3078800
chr10	3079200	3079800
chr10	3106000	3106800
chr10	3250600	3251000
chr10	3280800	3281400
chr10	3330600	3331000
chr10	3456400	3456600
chr10	3466000	3466800
chr10	3514200	3514800
chr10	3525800	3527600
chr10	3528000	3529000
chr10	3596200	3597000
chr10	3611800	3612400
chr10	3694000	3694600
chr10	3697400	3698400
chr10	3707200	3708000
chr10	3711800	3712600
chr10	3761200	3761600
chr10	3777400	3778000
chr10	3799000	3803800
chr10	3806400	3807600
chr10	3807800	3808800
chr10	3824200	3824400
chr10	3828600	3829200
chr10	3836800	3837400
chr10	3846200	3850600
chr10	3851000	3852800
chr10	3853400	3854800
chr10	3870000	3870400
chr10	3871400	3872200
chr10	3880200	3880800
chr10	3892600	3894200
chr10	3895000	3895800
chr10	3908600	3909400
chr10	3911200	3911800
chr10	3913600	3915800
chr10	3916000	3919200
chr10	3925200	3925800
chr10	3934800	3935600
chr10	3943200	3947600
chr10	3949400	3949600
chr10	3956800	3957400
chr10	3977000	3977600
chr10	4055600	4056400
chr10	4075600	4076800
chr10	4111400	4111800
chr10	4177000	4177400
chr10	4218200	4218400
chr10	5087800	5088000
chr10	5368600	5368800
chr10	5405200	5405800
chr10	5508400	5509000
chr10	5520600	5521200
chr10	5521800	5522400
chr10	5532600	5533200
chr10	5546000	5546400
chr10	5600200	5600800
chr10	5623800	5624600
chr10	5625000	5625600
chr10	5648600	5648800
chr10	5666600	5667000
chr10	5687400	5688600
chr10	5701800	5702800
chr10	5705000	5706000
chr10	5728000	5728400
chr10	5734200	5735600
chr10	5821600	5822200
chr10	5844000	5844200
chr10	5846600	5847400
chr10	5849600	5851800
chr10	5856400	5863200
chr10	5870400	5871200
chr10	5872400	5873800
chr10	5874800	5875400
chr10	5875800	5878000
chr10	5880000	5880800
chr10	5881200	5889400
chr10	5890000	5890600
chr10	5891200	5891800
chr10	5893600	5895600
chr10	5897800	5899200
chr10	5901600	5902600
chr10	5903600	5905600
chr10	5908400	5909200
chr10	5913400	5914200
chr10	5916000	5917200
chr10	5937400	5939200
chr10	5942000	5942800
chr10	6013000	6014600
chr10	6017200	6017600
chr10	6076800	6080600
chr10	6081200	6082400
chr10	6085200	6097400
chr10	6098000	6100000
chr10	6100800	6101800
chr10	6104400	6105200
chr10	6107000	6117600
chr10	6118800	6121000
chr10	6125200	6126600
chr10	6127800	6129400
chr10	6183800	6184200
chr10	6188600	6190800
chr10	6192600	6194000
chr10	6204800	6205200
chr10	6206000	6207400
chr10	6214600	6215200
chr10	6215400	6216000
chr10	6218600	6218800
chr10	6317000	6317600
chr10	6342000	6343200
chr10	6362400	6363200
chr10	6389200	6389800
chr10	6390200	6391000
chr10	6391600	6392400
chr10	6605600	6606200
chr10	6621000	6621200
chr10	6969400	6970400
chr10	7227200	7227400
chr10	7232600	7236800
chr10	7242800	7244400
chr10	7279600	7280400
chr10	7299400	7299600
chr10	7300800	7302000
chr10	7345600	7348400
chr10	7356800	7359400
chr10	7360600	7362400
chr10	7381600	7382000
chr10	7400800	7401400
chr10	7430400	7431200
chr10	7466000	7466800
chr10	7549600	7550800
chr10	7593800	7594000
chr10	7595400	7595600
chr10	7603000	7603200
chr10	7607800	7608400
chr10	7910000	7910800
chr10	8103600	8104000
chr10	11182800	11183800
chr10	11184400	11185400
chr10	11186400	11187800
chr10	11188200	11192000
chr10	11199400	11200400
chr10	11203000	11206400
chr10	11209400	11215800
chr10	11216800	11221600
chr10	11221800	11222400
chr10	11251000	11252600
chr10	11253800	11254200
chr10	11267400	11270200
chr10	11278600	11280200
chr10	11282400	11283400
chr10	11283800	11286600
chr10	11287200	11288000
chr10	11377000	11377800
chr10	11378400	11378600
chr10	11379400	11380800
chr10	11438400	11439000
chr10	11443200	11443800
chr10	11446600	11447200
chr10	11493400	11494400
chr10	11496000	11496800
chr10	11499200	11499600
chr10	11575200	11576600
chr10	11580600	11581600
chr10	11595800	11596800
chr10	11599400	11600800
chr10	11602000	11602600
chr10	11617000	11618000
chr10	11619400	11620400
chr10	11623600	11624400
chr10	11636200	11637800
chr10	11640800	11642600
chr10	11644800	11646400
chr10	11646800	11647800
chr10	11648600	11652200
chr10	11654600	11655200
chr10	11666400	11669000
chr10	11684800	11685400
chr10	11703000	11707600
chr10	11710600	11712200
chr10	11715000	11717200
chr10	11719000	11720200
chr10	11722400	11727200
chr10	11729000	11731000
chr10	11755600	11755800
chr10	11756600	11758400
chr10	11785200	11786000
chr10	11918000	11918200
chr10	11919400	11919600
chr10	11923400	11924200
chr10	11929000	11929200
chr10	11940800	11941200
chr10	11950200	11951000
chr10	12064400	12064600
chr10	12083400	12083600
chr10	12086000	12086200
chr10	12095600	12096600
chr10	12104600	12106000
chr10	12115200	12118600
chr10	12119000	12120800
chr10	12163800	12165400
chr10	12236600	12237000
chr10	12283200	12287600
chr10	12295000	12295800
chr10	12305400	12308800
chr10	12310600	12311800
chr10	12312800	12313800
chr10	12382200	12383200
chr10	12389400	12391000
chr10	12393200	12394200
chr10	12394800	12396600
chr10	12400000	12400800
chr10	12430600	12432000
chr10	12460600	12461200
chr10	12465800	12466600
chr10	12491000	12491600
chr10	12492600	12492800
chr10	12493000	12493600
chr10	12526400	12528000
chr10	12544400	12545000
chr10	12576800	12577400
chr10	12647200	12648800
chr10	12781800	12785600
chr10	12816800	12817000
chr10	12883800	12884000
chr10	12891800	12892400
chr10	13276200	13276600
chr10	13280600	13281000
chr10	13313400	13313800
chr10	13342600	13343000
chr10	13459400	13460000
chr10	13472800	13473400
chr10	13497400	13498400
chr10	13525400	13526400
chr10	13578400	13579200
chr10	13747800	13748400
chr10	13754600	13755400
chr10	13760000	13760600
chr10	13829000	13830600
chr10	13832400	13833000
chr10	13862400	13863400
chr10	13873400	13874200
chr10	13911000	13914200
chr10	13915600	13916400
chr10	13923600	13924200
chr10	13927200	13927800
chr10	14027200	14028200
chr10	14041200	14041400
chr10	14053200	14054000
chr10	14062400	14062600
chr10	14065200	14065800
chr10	14216000	14216400
chr10	14227600	14228200
chr10	14382400	14382600
chr10	14490000	14490200
chr10	14490400	14490600
chr10	14585200	14585400
chr10	14585600	14586200
chr10	14589800	14590000
chr10	14595200	14597000
chr10	14597400	14600600
chr10	14600800	14604400
chr10	14606600	14607200
chr10	14611400	14615800
chr10	14622600	14624000
chr10	14624600	14627800
chr10	14630200	14631200
chr10	14647200	14647400
chr10	14647600	14648400
chr10	14650200	14651200
chr10	14686800	14688400
chr10	14690000	14692000
chr10	14697000	14703400
chr10	14765000	14766000
chr10	14778600	14780000
chr10	14782600	14785000
chr10	14790200	14795000
chr10	14842400	14843200
chr10	14900600	14901600
chr10	14968600	14969800
chr10	14984000	14984600
chr10	14993400	14994000
chr10	14995200	14996200
chr10	15138200	15138600
chr10	15140000	15140600
chr10	15182400	15183200
chr10	15184000	15184800
chr10	15188200	15188800
chr10	15227000	15227800
chr10	15250000	15250800
chr10	15304600	15305400
chr10	15760800	15761400
chr10	17470200	17470400
chr10	17688000	17688400
chr10	17688800	17689000
chr10	17689400	17689800
chr10	17690000	17690200
chr10	17693400	17694200
chr10	17696200	17696800
chr10	17697600	17699800
chr10	17700200	17701000
chr10	17701400	17702200
chr10	17704000	17704800
chr10	17705000	17705200
chr10	17709000	17711400
chr10	17711600	17712600
chr10	17712800	17714000
chr10	17715200	17717000
chr10	17724600	17726600
chr10	17727000	17728000
chr10	18264000	18264400
chr10	18276000	18276200
chr10	18277600	18278000
chr10	18290800	18291600
chr10	18430200	18430400
chr10	18432800	18435400
chr10	18522600	18523400
chr10	18634800	18636200
chr10	18639000	18640000
chr10	18651800	18652600
chr10	18695000	18695600
chr10	18702000	18703400
chr10	18738400	18739200
chr10	18742000	18742600
chr10	18946800	18947200
chr10	22293000	22293400
chr10	22311000	22311800
chr10	22624800	22625600
chr10	22725000	22725400
chr10	22885400	22886600
chr10	22886800	22888000
chr10	22888200	22891400
chr10	22893000	22894400
chr10	22896800	22897600
chr10	22898400	22899600
chr10	22900000	22903400
chr10	22904400	22905800
chr10	22912800	22913000
chr10	22917200	22918200
chr10	22918600	22921200
chr10	22922200	22927000
chr10	22936200	22937000
chr10	22938200	22939000
chr10	22939600	22941000
chr10	22941600	22943000
chr10	22948400	22949400
[truncated: 44,282 more rows]

## Sheet: E10 min3 merged
Dataset_EV 7. ChromHMM 12 state model minimum 3 merge E10
[truncated: 62,422 more rows]

[truncated: 2 more sheets: E11 min3 merged, E12 min3 merged]
