# Supplementary material for: Linking aberrant chromatin features in chronic lymphocytic leukemia to transcription factor networks
Source: Mol Syst Biol. 2019 May 22;15(5):e8339. doi: 10.15252/msb.20188339 (PMC6529931; doi:10.15252/msb.20188339)
Supplement: Supplementary file 10 — Dataet EV8 [file MSB-15-e8339-s010.xlsx]

## Sheet: 8.1 H3K4me1
Dataset_EV 8.1 Histone mofifications. Differential H3K4me1 between CLL and non-malignant
chr	start	end	Conc	Conc_non-malig	Conc_CLL	Fold	p-value	FDR
1	1099721	1112716	9.03908	9.96344	8.24695	-1.71648	0.000302748	0.007013
1	1906731	1907867	2.13753	3.28855	0.904931	-2.38362	0.000223474	0.00548714
1	2034077	2050408	9.63586	7.97759	10.038	2.06044	0.000406064	0.00888753
1	2303405	2306417	3.5618	4.93285	1.5811	-3.35175	3.03408e-08	3.18551e-06
1	2756481	2757560	3.56951	4.71227	2.35698	-2.3553	5.04635e-05	0.00162934
1	3492190	3499390	6.12861	7.49496	4.17031	-3.32465	7.96575e-05	0.00237394
1	3575505	3577599	5.05607	2.33119	5.54088	3.20969	1.15214e-06	6.9202e-05
1	3727266	3728566	5.1413	1.41386	5.66241	4.24855	7.35858e-08	6.79772e-06
1	4092923	4093714	2.62572	3.81797	1.28655	-2.53143	5.98421e-06	0.000276767
1	4093898	4095298	3.85333	5.21065	1.93685	-3.27381	6.89126e-07	4.50945e-05
1	4095414	4096103	3.28728	4.69505	1.11582	-3.57924	1.60139e-10	3.68332e-08
1	4197491	4201348	4.16368	5.50323	2.32546	-3.17777	1.2319e-05	0.000504527
1	4753097	4755863	3.05366	4.26893	1.64995	-2.61898	0.000166157	0.00430969
1	5358980	5359618	1.38369	2.44301	0.354272	-2.08874	0.000388525	0.00858221
1	5449606	5450434	1.72752	2.86889	0.518351	-2.35054	0.000323576	0.00740459
1	5584903	5585502	1.20649	2.24947	0.209238	-2.04023	0.000255991	0.00611969
1	5764120	5764573	1.68427	2.83161	0.460683	-2.37093	0.000123881	0.00339859
1	5765081	5765970	1.88511	3.13776	0.367537	-2.77022	2.51167e-05	0.000915206
1	6072560	6075162	5.74356	6.87614	4.55525	-2.3209	0.000165338	0.00429376
1	6242736	6246307	6.62265	5.04804	7.01508	1.96703	0.000433229	0.00935301
1	7410780	7411877	1.07394	2.10383	0.101701	-2.00213	0.000347612	0.00785319
1	7882601	7883566	3.89995	1.28054	4.37919	3.09865	4.31778e-05	0.00143171
1	7887009	7889134	5.61037	3.03444	6.08718	3.05274	3.48761e-05	0.00119976
1	7889147	7891263	6.80147	4.87394	7.2311	2.35715	0.000140556	0.00376332
1	7971979	7973772	5.40753	3.05338	5.87068	2.8173	1.87196e-05	0.000717679
1	7974295	7977779	6.39216	2.96801	6.90489	3.93688	8.71406e-08	7.84789e-06
1	7979388	7981539	5.11359	2.85256	5.5703	2.71774	4.85561e-05	0.0015787
1	7989443	7992360	6.44355	3.55638	6.93615	3.37977	2.38245e-08	2.59445e-06
1	8186885	8187771	3.21647	4.43176	1.81271	-2.61905	7.76371e-05	0.00232107
1	8810964	8812816	4.60865	2.45991	5.05699	2.59709	0.000383127	0.00849139
1	9030596	9032095	4.51393	5.77132	2.98105	-2.79027	1.00477e-05	0.000425352
1	9073247	9076778	5.2068	6.45198	3.71294	-2.73904	0.000188056	0.00477018
1	9092993	9093454	1.92144	3.01513	0.820653	-2.19448	9.24073e-06	0.000396796
1	9093608	9094725	3.39554	4.75739	1.45827	-3.29912	2.78073e-09	4.15834e-07
1	9102931	9103886	3.79893	5.0013	2.43187	-2.56942	8.60365e-05	0.00253266
1	9124046	9126063	5.0022	6.32178	3.246	-3.07578	6.42894e-06	0.000293531
1	9126120	9128112	5.30392	6.53245	3.86118	-2.67127	6.17814e-05	0.00192702
1	9144227	9146348	4.99262	6.30485	3.26522	-3.03963	1.64453e-06	9.34671e-05
1	9291610	9292769	4.3846	3.1556	4.72923	1.57362	0.00029965	0.00695404
1	9342569	9344157	3.36712	4.78629	1.12983	-3.65646	1.58285e-10	3.64957e-08
1	9350052	9351239	3.44445	4.70562	1.8992	-2.80642	2.84365e-07	2.13213e-05
1	9359987	9366993	6.58437	7.90109	4.83947	-3.06162	9.9779e-05	0.00285497
1	9392282	9394086	4.6637	6.18145	1.64143	-4.54002	2.0481e-13	1.14694e-10
1	9404202	9407451	4.14284	5.37584	2.68662	-2.68922	9.25594e-05	0.00268624
1	9429310	9430226	2.19993	3.32441	1.03052	-2.29389	8.08397e-05	0.00240349
1	9459271	9463490	5.65158	7.10379	3.20095	-3.90283	4.40258e-07	3.07897e-05
1	9465149	9467672	4.60674	5.94177	2.78762	-3.15415	6.80762e-07	4.46556e-05
1	9476285	9484361	7.00414	8.49859	4.21504	-4.28354	4.84431e-09	6.66343e-07
1	9506405	9509392	3.9041	5.20191	2.23121	-2.9707	1.91205e-06	0.000106115
1	10228697	10230899	5.49512	3.17704	5.95583	2.77879	0.000119974	0.00331357
1	10232122	10234480	5.03661	1.68305	5.54712	3.86407	2.4455e-06	0.000131224
1	10437622	10440729	5.40922	2.15574	5.91637	3.76064	3.82262e-05	0.00129377
1	10474958	10475933	3.04414	4.14576	1.92611	-2.21965	0.000116936	0.00324461
1	10792224	10794464	4.97956	3.13474	5.40134	2.2666	0.00045927	0.00982029
1	10963163	10965435	4.89232	6.30638	2.68499	-3.62139	1.59501e-08	1.84556e-06
1	11044144	11047459	7.05889	4.84784	7.51197	2.66413	2.62637e-07	1.99578e-05
1	11202531	11205574	6.64901	2.44704	7.1801	4.73306	2.92413e-10	6.21447e-08
1	11216436	11218799	4.20772	5.36958	2.94817	-2.42141	0.000345898	0.00781868
1	11296512	11298266	4.41062	5.92263	1.44972	-4.47291	3.23299e-16	3.76625e-13
1	11411613	11414191	3.66368	4.86951	2.2869	-2.58261	0.000263239	0.00625755
1	11434203	11436517	5.2753	6.73499	2.77087	-3.96413	2.6793e-10	5.75901e-08
1	11466664	11468428	4.6516	5.78318	3.46566	-2.31751	0.000209494	0.00520381
1	12094858	12095938	3.46549	0.559783	3.95893	3.39914	3.48702e-06	0.000176262
1	12111214	12120690	8.58207	7.00747	8.97449	1.96702	0.000214501	0.00530687
1	12136352	12140670	7.30641	5.69173	7.70359	2.01185	2.33137e-05	0.000861014
1	12145442	12146477	4.63776	2.56019	5.08042	2.52022	0.000224748	0.00551161
1	12338682	12339785	3.97507	1.04673	4.46951	3.42278	2.92256e-06	0.000152551
1	12360555	12362265	4.74325	1.35858	5.25476	3.89617	2.35844e-07	1.82413e-05
1	12450300	12451690	4.60348	2.88069	5.01275	2.13206	0.000181684	0.00464098
1	12466135	12467074	3.89696	1.64984	4.35268	2.70283	0.000375963	0.00835927
1	12785734	12786750	1.8213	2.99548	0.530196	-2.46529	4.3403e-05	0.00143791
1	13857408	13858128	3.3983	0.613779	3.88609	3.27231	1.26873e-05	0.00051725
1	13896757	13897764	4.26998	2.34414	4.69945	2.3553	4.70707e-06	0.000226661
1	13909281	13913151	6.66178	4.43543	7.11598	2.68055	9.19917e-07	5.73815e-05
1	13972483	13973557	3.85271	1.41056	4.32155	2.91099	6.3273e-05	0.00196445
1	14018574	14020562	5.14543	3.63342	5.53013	1.89671	0.000197034	0.00495232
1	14068426	14069733	4.52747	2.86492	4.93012	2.0652	0.000150688	0.00398046
1	14495758	14496757	1.63231	2.68929	0.607557	-2.08174	0.00030616	0.0070751
1	14579893	14581896	4.35662	5.88622	1.1978	-4.68843	5.10088e-14	3.46274e-11
1	14825179	14825752	1.36474	2.37876	0.421931	-1.95683	0.000414671	0.00904028
1	14866400	14867222	2.71472	3.78433	1.66449	-2.11984	0.000237333	0.00575999
1	14923481	14927168	5.24905	6.68533	2.90582	-3.77951	2.98153e-07	2.21964e-05
1	14998412	15000415	3.77834	5.22726	1.35068	-3.87657	5.81384e-12	2.08989e-09
1	15027913	15028715	1.42306	2.55617	0.233507	-2.32266	8.90415e-05	0.00260366
1	15061730	15062633	2.42627	3.60477	1.12387	-2.4809	1.70313e-05	0.000662644
1	15065280	15067078	3.41086	4.6821	1.83192	-2.85018	1.07676e-06	6.53926e-05
1	15081880	15083059	2.80495	4.23645	0.492268	-3.74419	8.836e-11	2.21895e-08
1	15192270	15195052	2.34607	3.56845	0.921625	-2.64682	8.537e-05	0.00251755
1	15248673	15252172	5.23933	6.45779	3.82637	-2.63141	0.000125448	0.00343285
1	15298240	15299682	1.76771	2.88347	0.618209	-2.26526	0.000429328	0.00928618
1	15360709	15362671	2.80307	3.98369	1.49511	-2.48858	0.00015049	0.00397628
1	15415113	15417707	5.30471	6.50201	3.95172	-2.5503	0.00018415	0.00469192
1	15420466	15423527	5.13173	6.48778	3.22101	-3.26677	3.29829e-06	0.000168163
1	15445807	15446520	1.30388	2.31831	0.360335	-1.95797	0.000384377	0.00851247
1	15573239	15574596	4.21723	5.35559	3.01528	-2.3403	0.000220395	0.00542779
1	15640479	15641703	3.42054	0.189527	3.9269	3.73738	3.66321e-05	0.00124898
1	15832891	15839195	7.76012	5.892	8.18416	2.29216	1.0269e-05	0.000432924
1	15876294	15877716	4.59492	2.13985	5.06456	2.9247	4.04052e-06	0.000199224
1	16114830	16116609	5.91127	2.7538	6.41497	3.66117	5.75664e-09	7.73788e-07
1	16138432	16140337	4.43004	0.412566	4.95764	4.54507	1.01583e-07	8.94998e-06
1	16166405	16167778	5.25256	3.83097	5.62542	1.79445	0.000229633	0.00560461
1	16245669	16247050	5.23551	2.96356	5.693	2.72944	4.44722e-05	0.00146803
1	16247239	16247700	2.71721	0.79804	3.14606	2.34802	5.33209e-05	0.00170454
1	16338201	16347374	9.53054	8.02505	9.91442	1.88936	0.000254466	0.00609199
1	16463938	16469254	7.08256	4.35397	7.56756	3.21359	1.56478e-05	0.00061683
1	16469570	16474379	7.72428	4.70098	8.22274	3.52176	8.40468e-06	0.000366145
1	16843520	16844550	4.24892	1.35822	4.74168	3.38345	1.88668e-06	0.000104954
1	16870785	16872108	3.92714	0.942255	4.42401	3.48176	0.000129113	0.003511
1	16876086	16877593	5.58825	2.1933	6.10007	3.90678	3.47089e-09	5.02516e-07
1	16879735	16880267	4.29445	2.40805	4.72024	2.31219	0.000105	0.00297802
1	17013700	17014416	2.94549	0.581314	3.40931	2.82799	0.000145932	0.00387677
1	17181311	17182090	4.63042	2.44448	5.08161	2.63713	1.30468e-07	1.10661e-05
1	17182581	17183326	4.34677	2.36182	4.78155	2.41973	8.60037e-05	0.00253249
1	17218229	17219680	4.08444	1.13029	4.57999	3.4497	4.74218e-07	3.277e-05
1	17508098	17509038	4.35762	5.63346	2.76301	-2.87045	7.47916e-07	4.82803e-05
1	17681579	17683653	4.51229	5.95008	2.15924	-3.79085	4.02314e-08	4.058e-06
1	17828743	17829966	5.10831	2.72139	5.57362	2.85224	9.16405e-08	8.20811e-06
1	17852295	17853008	2.72271	0.800295	3.15186	2.35157	0.000230813	0.00563109
1	17855591	17860728	7.24267	3.85833	7.75416	3.89583	4.96691e-08	4.85953e-06
1	17868989	17869940	4.28398	2.09444	4.73544	2.641	1.2378e-05	0.000506447
1	17875779	17882644	7.65642	3.45384	8.18752	4.73368	1.1518e-10	2.77611e-08
1	17905620	17907695	5.17162	2.89037	5.62977	2.73939	4.42379e-06	0.000215254
1	17907704	17908848	4.86981	2.62571	5.3253	2.6996	1.79949e-05	0.000694404
1	18188141	18188685	2.42703	3.52705	1.31251	-2.21455	0.000142609	0.0038059
1	18284422	18284885	1.3229	2.36606	0.32529	-2.04078	0.000103315	0.00293883
1	18361264	18362227	2.54026	3.49055	1.70707	-1.78349	0.000467835	0.00996447
1	18362354	18365062	4.67256	6.19638	1.58215	-4.61423	4.43882e-14	3.0823e-11
1	18366748	18369050	5.34623	6.69949	3.44812	-3.25137	1.06176e-06	6.46482e-05
1	18816349	18817663	2.80427	4.08012	1.20961	-2.87051	2.56619e-06	0.00013671
1	18888127	18889293	2.18397	3.30789	1.01584	-2.29205	0.000126578	0.00345675
1	18897820	18901256	4.06903	5.29365	2.63793	-2.65572	0.000122707	0.00337275
1	18906528	18908250	2.34445	3.53845	1.00052	-2.53793	0.000326269	0.00745402
1	19046505	19048486	2.8115	4.00858	1.45915	-2.54942	0.000170659	0.00441161
1	19493151	19493999	3.50658	0.453807	4.00623	3.55243	5.0901e-07	3.47857e-05
1	19842371	19844758	6.5692	7.5901	5.61376	-1.97634	4.97804e-05	0.00161212
1	20314638	20315522	3.16817	4.49355	1.38877	-3.10478	3.34981e-07	2.45031e-05
1	20363647	20364954	3.17214	4.3892	1.76325	-2.62595	2.58223e-05	0.000936414
1	20396301	20397371	3.18371	4.38395	1.82258	-2.56137	4.43265e-05	0.00146414
1	20410578	20413301	4.4579	5.81032	2.56348	-3.24684	1.2117e-07	1.0399e-05
1	20604743	20607042	4.65607	5.90577	3.14795	-2.75782	0.000108069	0.00304437
1	20663911	20664852	1.25444	2.35635	0.135799	-2.22055	0.000165033	0.00428703
1	20699375	20700372	2.87672	4.12483	1.37366	-2.75116	1.61116e-06	9.19164e-05
1	20710712	20714735	4.17177	5.62511	1.71314	-3.91197	2.87612e-08	3.04678e-06
1	20716058	20716844	1.62207	2.67574	0.603906	-2.07183	0.000405677	0.00888268
1	20727793	20733572	5.4959	6.90896	3.29438	-3.61458	5.51881e-06	0.000258761
1	21721977	21722819	4.39575	2.4337	4.8285	2.3948	0.000131395	0.00356508
1	21737596	21739164	5.69941	1.13029	6.23622	5.10593	5.93277e-12	2.12859e-09
1	21739283	21741394	6.40424	1.59023	6.94413	5.3539	3.07178e-17	4.81087e-14
1	21741700	21742457	3.75199	2.02437	4.16178	2.13741	0.000128199	0.00349042
1	21839350	21848452	7.79453	9.13004	5.97335	-3.1567	5.4961e-06	0.000257985
1	21848890	21852881	6.86881	8.3296	4.35627	-3.97333	6.9984e-11	1.81269e-08
1	21859849	21861501	3.02459	4.26816	1.53581	-2.73235	1.39106e-05	0.000558678
1	22032867	22033573	2.97076	4.0885	1.81677	-2.27173	0.000105379	0.00298603
1	22208476	22209068	2.83367	0.788879	3.2736	2.48473	0.000126202	0.00344924
1	22498460	22506349	7.89395	5.21207	8.37654	3.16447	5.6713e-05	0.00179429
1	23101611	23103094	2.52345	3.63855	1.37544	-2.26311	0.00039375	0.00867283
1	23336531	23338928	5.46303	3.26302	5.91527	2.65226	0.000165649	0.00429947
1	23411260	23413858	5.16596	2.38141	5.65375	3.27234	1.80441e-07	1.44721e-05
1	23465161	23466283	4.41103	2.31951	4.85482	2.5353	4.90393e-05	0.00159153
1	23470033	23473404	5.91824	3.40584	6.39136	2.98552	5.94271e-06	0.000275354
1	23473579	23474207	4.05019	1.36802	4.5328	3.16478	1.94786e-06	0.000107706
1	23695422	23702818	7.83744	6.11715	8.24645	2.1293	0.000289969	0.00677004
1	23703242	23705950	6.37022	2.88393	6.88482	4.00089	2.80993e-10	6.0124e-08
1	23706063	23708444	5.62207	2.91758	6.10584	3.18826	3.20606e-06	0.000164193
1	23709793	23713151	5.28162	2.21894	5.78167	3.56274	5.81393e-06	0.000270249
1	24058507	24060354	5.399	2.47827	5.8931	3.41483	2.21926e-07	1.73329e-05
1	24248597	24249923	4.27378	1.37033	4.76711	3.39678	1.81552e-06	0.000101655
1	24249964	24256758	7.94573	5.91344	8.3846	2.47116	3.48178e-06	0.00017602
1	24528256	24531387	7.26581	5.84824	7.63813	1.78989	0.00020214	0.00505842
1	24552923	24555595	6.54454	4.44764	6.98877	2.54113	5.44807e-05	0.00173677
1	24558875	24561261	6.03415	3.38119	6.51521	3.13402	3.31599e-07	2.42988e-05
1	24561814	24564134	7.05152	5.06897	7.4861	2.41712	8.54552e-07	5.40251e-05
1	24603515	24604887	4.77775	2.96654	5.1962	2.22966	9.91014e-05	0.00283845
1	24676418	24679761	7.21737	4.31735	7.71055	3.3932	5.65756e-09	7.64007e-07
1	24735396	24736964	4.3499	1.69057	4.8313	3.14073	1.24177e-05	0.000507851
1	24783245	24784946	4.58973	1.70222	5.08235	3.38012	0.000299107	0.00694315
1	25039859	25042678	6.05871	2.89882	6.5625	3.66368	1.26017e-07	1.07611e-05
1	25294463	25300138	8.02944	6.07126	8.46184	2.39058	8.79433e-06	0.000380529
1	25304586	25324815	9.71632	7.64684	10.1583	2.51146	4.91714e-06	0.000234899
1	25324819	25328387	7.73625	5.98912	8.14812	2.159	3.08046e-05	0.001084
1	25329320	25330704	3.68228	1.8415	4.10367	2.26217	0.000380887	0.00844818
1	25424546	25427774	6.14829	7.21162	5.1108	-2.10082	1.16234e-05	0.000480467
1	25454746	25455316	2.6141	1.06523	3.00339	1.93816	0.000430421	0.00930465
1	25511720	25513573	4.94634	2.27309	5.42848	3.15539	8.23021e-05	0.00244158
1	25613176	25614044	2.62928	4.00894	0.606515	-3.40243	3.56549e-10	7.29017e-08
1	25716037	25716723	4.12657	1.30702	4.61603	3.30902	1.05985e-07	9.28541e-06
1	25831238	25832856	4.28872	5.7305	1.90947	-3.82103	1.4864e-08	1.73532e-06
1	25926076	25928123	5.58634	4.06919	5.97168	1.90249	2.92061e-05	0.00103722
1	26002097	26004291	6.75965	5.1985	7.15045	1.95195	4.56335e-05	0.00149996
1	26056247	26060103	6.32556	4.17701	6.77388	2.59687	1.62791e-05	0.000637785
1	26089802	26090979	4.09095	2.09179	4.52697	2.43518	0.00029156	0.00679806
1	26091362	26093853	6.14967	3.89749	6.60575	2.70826	1.09687e-06	6.64639e-05
1	26095223	26110376	10.0574	8.02953	10.4959	2.46641	3.87976e-06	0.000192479
1	26219605	26221070	3.65359	1.30744	4.1162	2.80876	0.000229619	0.00560461
1	26280134	26282139	4.69637	2.0326	5.17801	3.14541	0.000120554	0.00332594
1	26808900	26810886	4.33955	2.42702	4.76779	2.34078	0.000320774	0.00735298
1	26816072	26821101	6.51463	3.38648	7.01723	3.63075	1.33436e-06	7.84e-05
1	26907086	26908280	4.38103	2.31319	4.82288	2.50969	0.000121739	0.00335324
1	26908418	26910231	5.37546	1.99513	5.88682	3.89169	2.40817e-10	5.22983e-08
1	27424616	27428759	5.58344	7.02798	3.18567	-3.84231	5.18817e-07	3.53471e-05
1	27518391	27519836	4.77141	2.07622	5.2547	3.17848	2.85652e-05	0.00101878
1	28361306	28364026	6.70481	3.13654	7.22175	4.08521	5.68412e-09	7.66498e-07
1	28390969	28392982	5.18213	3.25637	5.61159	2.35522	0.000255154	0.00610497
1	28651654	28652184	1.99912	3.13669	0.799032	-2.33766	1.26524e-05	0.000516164
1	29869886	29870969	1.92097	3.02886	0.789114	-2.23974	0.000416882	0.00908112
1	30102102	30103400	1.68756	2.75423	0.643308	-2.11092	0.000343099	0.00776983
1	30161166	30165047	4.87076	6.14417	3.28447	-2.8597	4.72256e-05	0.00154259
1	30881648	30883954	2.69558	3.94187	1.19825	-2.74361	2.59245e-05	0.00093924
1	31140363	31141209	1.59569	2.67495	0.52552	-2.14943	0.000106038	0.00299858
1	31283674	31284290	2.72166	0.775998	3.15293	2.37694	0.000171227	0.00442297
1	31409006	31410416	4.93737	2.53398	5.40375	2.86977	0.000139233	0.00373479
1	31425023	31425543	2.79542	0.523526	3.25291	2.72938	5.90483e-05	0.00185619
1	31544723	31545832	4.64049	2.44615	5.09231	2.64616	1.3132e-06	7.73254e-05
1	31911872	31913623	3.57638	4.87869	1.88674	-2.99195	3.81957e-06	0.000190143
1	31913658	31916013	4.05308	5.39618	2.19958	-3.1966	2.16078e-06	0.00011801
1	31971244	31974145	4.89489	6.15505	3.35294	-2.80211	5.69189e-05	0.00180035
1	32246278	32248898	4.23404	5.6865	1.78169	-3.9048	2.94462e-11	8.6492e-09
1	32248949	32255533	8.25138	9.1275	7.5308	-1.5967	2.38707e-05	0.000878327
1	32308849	32309609	3.64985	4.75283	2.52886	-2.22397	0.000171835	0.00443534
1	32748439	32749483	3.69423	1.72636	4.1275	2.40114	2.2344e-05	0.000831005
1	33001493	33002120	2.95227	3.95807	2.02438	-1.93369	0.000219657	0.00541033
1	33252213	33253252	4.94659	1.70347	5.45338	3.74991	1.38926e-08	1.64017e-06
1	33257395	33258398	3.61136	1.2012	4.07818	2.87697	5.70037e-05	0.00180228
1	33258613	33260617	6.40428	4.55734	6.82627	2.26893	2.85634e-06	0.000149508
1	33267706	33268553	3.29997	0.99571	3.75973	2.76402	0.000179114	0.00458962
1	33294925	33296546	4.61465	2.17822	5.08313	2.90491	0.00044702	0.00960296
1	33615983	33618024	4.32041	5.53232	2.92638	-2.60594	9.87334e-05	0.00282962
1	33618264	33620269	4.30151	5.52031	2.88754	-2.63277	3.13794e-05	0.00109981
1	33779743	33782931	6.1687	2.85513	6.67789	3.82276	2.07348e-06	0.000113753
1	33818216	33821670	7.37466	4.38184	7.87186	3.49002	1.32246e-07	1.11842e-05
1	34208521	34209514	1.41972	2.48269	0.382948	-2.09974	0.000360992	0.0080954
1	34239008	34240641	2.04994	3.24573	0.701105	-2.54463	4.14394e-05	0.00138391
1	35119904	35121934	4.75136	2.12462	5.231	3.10638	4.77653e-05	0.00155755
1	35610482	35611382	3.36214	0.51236	3.85303	3.34067	3.39029e-05	0.00117204
1	35611499	35612395	4.30007	1.49009	4.78908	3.29899	8.86372e-07	5.57126e-05
1	35907273	35909137	6.59466	2.08785	7.13061	5.04276	1.4816e-12	6.50255e-10
1	35909394	35909922	3.3515	0.283838	3.85175	3.56792	3.16675e-08	3.3064e-06
1	35927138	35929286	5.19009	2.66183	5.66415	3.00233	3.72013e-05	0.00126521
1	36148584	36149195	3.19879	0.605696	3.67657	3.07088	5.22713e-06	0.000247328
1	36220984	36222305	4.3749	2.17825	4.8269	2.64865	2.42492e-05	0.000889739
1	36338655	36339550	3.94411	2.39506	4.33343	1.93837	0.000324927	0.00743099
1	36488351	36490310	5.15574	2.66287	5.62769	2.96483	1.54067e-05	0.00060938
1	36791246	36798616	6.71533	3.72408	7.21246	3.48838	4.79969e-06	0.000230161
1	36923090	36924895	4.33402	5.64161	2.62449	-3.01712	3.03558e-06	0.000156974
1	36989176	36991252	4.63469	2.20134	5.10298	2.90164	0.00021855	0.0053901
1	37071648	37072674	1.90942	2.99238	0.831504	-2.16087	0.000394218	0.00868112
1	37342562	37352447	8.95228	5.30404	9.47137	4.16733	6.78093e-09	8.88067e-07
1	37353371	37356961	7.17686	3.76718	7.68914	3.92196	2.81452e-09	4.19557e-07
1	37557683	37565461	8.54418	6.60473	8.97489	2.37016	5.53615e-05	0.00175979
1	37598615	37601276	5.88723	2.60519	6.39537	3.79017	1.34106e-08	1.58924e-06
1	37651684	37653473	4.36754	2.25551	4.81298	2.55747	0.000108882	0.00306416
1	37653964	37655346	5.67943	1.9296	6.2011	4.27149	1.26263e-17	2.1861e-14
1	37655684	37657558	4.82823	2.27545	5.30372	3.02828	2.72178e-06	0.00014352
1	37701127	37710289	7.6671	5.49783	8.11702	2.61919	2.09196e-05	0.000786369
1	37720805	37722088	4.0079	1.14731	4.49929	3.35199	2.7488e-06	0.000144766
1	37730563	37734933	8.03976	4.91201	8.54235	3.63033	2.77732e-08	2.95539e-06
1	37735575	37743540	8.43394	5.57376	8.92531	3.35155	2.84057e-06	0.000148765
1	37743850	37744608	3.23225	1.32977	3.65954	2.32978	0.000350472	0.00790353
1	37744866	37745958	3.32879	1.02656	3.78841	2.76185	0.00014409	0.003837
1	37746998	37747892	3.7391	1.01473	4.22389	3.20916	1.90817e-06	0.000105978
1	37747915	37750287	7.01081	3.47726	7.52678	4.04952	1.71054e-10	3.9058e-08
1	37751409	37788797	11.1242	9.25892	11.548	2.28909	4.04379e-05	0.00135611
1	37788853	37790036	5.29802	1.00805	5.83062	4.82257	1.1202e-15	1.13965e-12
1	37827569	37829263	5.17904	2.26541	5.67283	3.40742	3.22497e-05	0.00112562
1	37832661	37839955	8.4439	6.46595	8.87807	2.41212	1.76037e-05	0.000681615
1	37845307	37851507	7.60644	5.61307	8.04196	2.42888	0.00045714	0.00978196
1	38068554	38075963	7.63196	4.15381	8.14632	3.99251	5.09502e-08	4.96149e-06
1	38093385	38102325	8.63751	6.9272	9.04544	2.11823	2.35468e-05	0.00086835
1	38115242	38120390	7.73708	3.80388	8.26293	4.45905	6.70726e-08	6.29126e-06
1	38120868	38124380	7.06652	3.03473	7.59441	4.55968	1.57673e-09	2.58077e-07
1	38124997	38130118	7.88816	3.80671	8.41702	4.61031	2.06396e-08	2.30005e-06
1	38133818	38136855	4.86386	2.84913	5.30123	2.4521	0.000424029	0.00920336
1	38136918	38147047	9.53774	7.46004	9.9804	2.52036	6.93723e-06	0.000313131
1	38149114	38150859	4.13065	1.78882	4.59298	2.80416	0.000398636	0.00875593
1	38164509	38165010	3.46038	1.32114	3.90797	2.58683	6.49876e-05	0.00200693
1	38170784	38171676	4.09684	0.727195	4.60786	3.88067	1.79764e-07	1.44376e-05
1	38241778	38245410	7.84361	4.83967	8.34127	3.5016	5.76274e-10	1.09356e-07
1	38245496	38246773	4.97173	2.51008	5.44178	2.9317	2.31389e-06	0.000125321
1	38491028	38497734	9.19518	7.61637	9.5881	1.97174	0.000221946	0.0054585
1	38525525	38532237	7.05732	4.92558	7.50432	2.57874	0.000196036	0.00493215
1	38532507	38535096	6.69148	4.99906	7.09746	2.09839	6.73013e-05	0.00206389
1	38537250	38540101	5.56932	3.15494	6.0364	2.88147	1.74406e-06	9.83787e-05
1	38545831	38546770	3.93806	1.54742	4.40361	2.85619	0.000167156	0.00433264
1	38586744	38587702	1.49232	2.62343	0.307469	-2.31596	0.000375358	0.0083491
1	38828688	38829619	3.51534	1.39885	3.96114	2.5623	3.24386e-05	0.00113106
1	38834623	38839270	6.96602	4.07262	7.4589	3.38628	3.62813e-07	2.6254e-05
1	38931507	38933252	5.27166	2.82601	5.74072	2.91471	8.088e-08	7.36846e-06
1	39289895	39291784	5.13056	2.63985	5.60238	2.96254	9.95746e-07	6.13811e-05
1	39499319	39500741	5.24644	2.93937	5.7064	2.76703	7.56433e-07	4.87301e-05
1	39879402	39880209	3.03556	4.09326	2.00936	-2.0839	0.000150601	0.00397895
1	40130761	40135712	6.49412	4.10068	6.95986	2.85918	5.28064e-05	0.00169053
1	40192877	40194351	5.02359	3.14907	5.44825	2.29917	0.000171974	0.00443862
1	40198423	40199340	3.53822	0.613779	4.03248	3.4187	1.86323e-06	0.000103824
1	40258897	40259928	3.41335	4.42222	2.4799	-1.94232	0.000335082	0.0076157
1	40289678	40292830	6.63367	5.07374	7.02431	1.95057	6.95548e-05	0.00212265
1	40455712	40456649	4.40302	2.41008	4.8385	2.42843	1.29647e-05	0.000526622
1	40457556	40458401	3.83269	1.16137	4.31472	3.15336	3.86585e-05	0.00130501
1	40674005	40678695	6.56866	3.92497	7.04922	3.12425	9.13932e-05	0.00265842
1	40680608	40683534	5.54618	2.80148	6.03199	3.23052	4.06596e-06	0.000200165
1	40683683	40684476	3.9778	2.01894	4.41027	2.39133	0.000201858	0.00505303
1	40684695	40686883	5.93245	2.7859	6.43574	3.64984	2.33014e-06	0.00012602
1	40689553	40690481	4.77752	2.86646	5.20562	2.33916	2.93864e-05	0.00104196
1	40706692	40709685	6.5273	4.25361	6.98491	2.7313	2.92259e-05	0.00103763
1	40710189	40711895	4.43857	1.25332	4.9433	3.68998	2.56371e-07	1.95841e-05
1	41819197	41820372	4.70342	1.74956	5.19896	3.4494	1.52249e-09	2.50174e-07
1	42060654	42065041	6.59827	4.86733	7.00842	2.14109	5.12042e-05	0.00164931
1	42073191	42079135	6.98695	5.63037	7.35076	1.7204	0.00037394	0.00832754
1	42091514	42100291	9.09774	7.23939	9.52083	2.28145	5.36188e-05	0.00171287
1	42162628	42167195	7.64467	6.05693	8.03867	1.98174	3.32955e-05	0.00115538
1	43224024	43225848	5.02558	6.20914	3.7098	-2.49934	0.00022322	0.00548274
1	43621432	43623817	6.29991	3.79089	6.77284	2.98194	3.10461e-07	2.29992e-05
1	43685154	43685639	3.41548	1.2038	3.86859	2.66479	1.09026e-05	0.000455361
1	43721066	43724864	6.31178	3.75422	6.78754	3.03332	8.09809e-06	0.000355249
1	43755851	43762837	7.80794	4.16357	8.32693	4.16336	1.28062e-09	2.17046e-07
1	44138286	44140091	5.66093	3.64057	6.09879	2.45822	7.59948e-05	0.0022801
1	44238382	44239295	4.18881	2.04509	4.63676	2.59167	0.000121984	0.00335875
1	44261830	44262295	1.8565	2.80574	1.02502	-1.78072	0.000308121	0.00711565
1	44306443	44308082	4.38496	1.92913	4.85465	2.92552	0.000222504	0.00546831
1	44538209	44540517	5.43169	6.67492	3.94398	-2.73094	2.13887e-07	1.68047e-05
1	44740077	44743641	5.55653	6.98373	3.27064	-3.7131	2.42571e-09	3.70766e-07
1	45133168	45134630	5.12118	2.44277	5.60359	3.16082	1.67311e-06	9.49199e-05
1	45215578	45217292	5.92061	2.86095	6.42055	3.5596	2.07165e-08	2.30725e-06
1	45291632	45295990	7.25712	4.98637	7.71452	2.72816	0.000110392	0.00309811
1	45600011	45600689	3.4683	0.697512	3.95541	3.2579	2.07736e-06	0.000113949
1	45615403	45616906	4.77339	1.7856	5.27037	3.48477	2.3727e-06	0.000127936
1	45618794	45619714	3.90536	1.09806	4.39424	3.29618	7.85554e-07	5.028e-05
1	45655029	45656066	3.22091	0.87043	3.68382	2.81339	3.40748e-05	0.00117648
1	46648459	46652385	8.0343	6.62589	8.40536	1.77947	0.000389188	0.00859342
1	46784928	46785860	3.82158	1.08071	4.30721	3.2265	8.59554e-06	0.000373168
1	46786604	46788217	5.62631	2.65992	6.12239	3.46247	9.92884e-09	1.23478e-06
1	46793547	46795384	4.85128	2.19895	5.33231	3.13336	6.39409e-06	0.000292214
1	46798502	46800716	6.63824	4.89956	7.04922	2.14966	5.22422e-05	0.0016756
1	47863923	47866403	5.50987	2.78914	5.99447	3.20533	2.10054e-06	0.000115053
1	47866410	47867181	2.97243	0.874738	3.41672	2.54198	8.26178e-05	0.00244902
1	48461269	48465305	5.36337	6.57044	3.98311	-2.58734	0.00023201	0.00565591
1	48691175	48695451	6.13942	7.58821	3.71265	-3.87556	1.98279e-07	1.574e-05
1	48706029	48708970	5.68701	7.22349	2.44192	-4.78157	1.99754e-12	8.4053e-10
1	48709664	48710411	3.00919	4.38625	0.999249	-3.38701	6.93667e-10	1.28721e-07
1	48710691	48711667	4.38236	5.93716	0.876616	-5.06054	4.76496e-19	1.16482e-15
1	48711686	48712118	2.22685	3.46087	0.767528	-2.69335	8.09444e-06	0.000355171
1	48712170	48713700	4.19956	5.55837	2.27627	-3.2821	3.73063e-07	2.68209e-05
1	48716749	48717841	2.93407	4.2908	1.02026	-3.27055	3.07997e-09	4.54106e-07
1	48758028	48759078	1.56069	2.68384	0.394347	-2.28949	4.53239e-05	0.00149121
1	48935384	48938810	5.94225	7.19998	4.40829	-2.79169	3.0466e-05	0.00107379
1	49266473	49267269	2.83433	4.17292	1.00019	-3.17272	1.27621e-07	1.08794e-05
1	49267592	49269812	5.31009	6.23422	4.51832	-1.7159	0.000311003	0.00717078
1	49277177	49278079	3.55082	4.87418	1.77956	-3.09462	1.28311e-07	1.09298e-05
1	49282404	49283772	4.43441	5.50041	3.39152	-2.1089	0.000178425	0.00457351
1	49356758	49357729	3.46977	4.91663	1.05623	-3.8604	8.89466e-11	2.22923e-08
1	49757316	49758329	1.03763	2.04788	0.101701	-1.94618	0.000395397	0.00870252
1	50229290	50230145	1.44394	2.63733	0.101701	-2.53563	6.03067e-05	0.00188867
1	50488333	50490853	4.18047	5.63997	1.67747	-3.9625	1.05014e-10	2.56217e-08
1	50648903	50650032	2.21305	3.53303	0.455295	-3.07773	6.91633e-08	6.45368e-06
1	50715465	50716144	2.49514	3.68348	1.16659	-2.51689	1.13156e-05	0.000470061
1	50716179	50718537	4.88155	6.19776	3.13864	-3.05912	5.87819e-06	0.000272699
1	50798268	50800628	5.31495	6.44289	4.13749	-2.30539	0.00038021	0.00843966
1	50956263	50957525	5.21219	1.57906	5.73089	4.15183	1.69691e-08	1.94263e-06
1	51069928	51070557	2.61647	0.166199	3.08582	2.91962	7.63232e-05	0.0022885
1	51073372	51074618	3.67281	1.27079	4.1391	2.86831	7.56308e-05	0.00227094
1	51074679	51075565	4.25415	1.2006	4.75384	3.55325	3.32565e-07	2.43547e-05
1	51096422	51097006	3.80696	1.51932	4.26556	2.74625	3.16793e-07	2.33766e-05
1	51171208	51171948	3.68778	1.43635	4.14381	2.70745	3.45974e-05	0.00119234
1	51172352	51175217	6.64736	4.09411	7.12288	3.02877	1.45409e-06	8.43451e-05
1	51895309	51896725	4.76897	5.95342	3.45085	-2.50257	9.71529e-06	0.000413785
1	52013846	52015683	5.1377	6.28568	3.91255	-2.37314	5.75721e-07	3.85696e-05
1	52348532	52349682	3.92294	5.18212	2.38423	-2.79789	6.30835e-07	4.18007e-05
1	52418229	52418939	2.64212	3.79184	1.4127	-2.37913	2.32158e-06	0.000125611
1	52467659	52468113	2.14602	-0.00376504	2.59443	2.5982	0.000192693	0.00486427
1	53039988	53040748	3.78464	1.82393	4.21727	2.39334	0.000449806	0.00965622
1	53141550	53147343	7.05825	4.29904	7.54479	3.24575	2.9263e-06	0.000152704
1	53223340	53224072	4.29279	1.55478	4.77827	3.22348	1.32544e-07	1.12008e-05
1	53245074	53245888	4.38946	2.75003	4.78949	2.03945	0.000242361	0.0058568
1	53260515	53261545	3.49513	0.993607	3.9676	2.974	3.13351e-05	0.00109848
1	53412359	53413744	4.82999	1.3633	5.344	3.9807	3.43519e-06	0.000173979
1	53724695	53728217	6.75824	4.98173	7.17317	2.19144	5.25969e-05	0.0016854
1	53734486	53741083	6.88815	5.41943	7.26728	1.84786	0.000193502	0.00487979
1	54061403	54062744	1.30056	2.31529	0.356454	-1.95883	0.000440603	0.00948672
1	54427974	54430191	6.03791	2.77294	6.54546	3.77251	7.47748e-09	9.65554e-07
1	54492993	54494510	3.69132	1.29203	4.15743	2.8654	0.000315345	0.00725583
1	56021294	56022161	1.25337	2.33094	0.186707	-2.14424	0.000136536	0.0036752
1	56527142	56528525	3.61444	4.89613	1.9995	-2.89663	1.68513e-06	9.54585e-05
1	56624547	56625419	2.538	3.68985	1.30334	-2.38651	2.83702e-05	0.00101268
1	56869493	56871404	5.90086	7.14764	4.40197	-2.74567	1.65266e-07	1.34465e-05
1	56871956	56872596	2.75726	3.80496	1.75082	-2.05414	0.000180095	0.00460819
1	56883610	56884493	3.38922	4.65511	1.82831	-2.82679	3.16215e-07	2.3343e-05
1	56894149	56894594	2.71173	3.76889	1.68661	-2.08228	0.000280227	0.00659533
1	56971536	56973373	4.18435	5.46802	2.56243	-2.90559	3.66063e-06	0.000183392
1	57887771	57890931	4.66983	5.87264	3.30156	-2.57109	0.000255866	0.00611735
1	58082835	58083276	1.29343	2.3239	0.32009	-2.00381	0.000249322	0.00599246
1	59041032	59043475	5.53839	6.73339	4.19171	-2.54168	3.56855e-06	0.000179613
1	59346307	59347566	3.61603	1.23021	4.08128	2.85107	7.07795e-06	0.000318113
1	59391901	59394402	6.29045	4.5081	6.70597	2.19787	7.285e-05	0.00220555
1	59423183	59424588	4.78352	2.50538	5.24145	2.73607	1.42928e-06	8.3149e-05
1	59597692	59598483	4.01372	1.47731	4.48826	3.01095	1.17877e-06	7.06215e-05
1	59665305	59668980	6.31118	4.12348	6.7625	2.63902	2.77312e-05	0.000993822
1	59669386	59670269	3.5649	1.27779	4.02346	2.74567	8.97972e-05	0.00262182
1	59819583	59822263	6.69408	3.78854	7.1875	3.39896	2.26316e-09	3.48943e-07
1	59951776	59952221	2.05448	3.00805	1.21596	-1.7921	0.000401697	0.00880985
1	60215954	60218689	6.28629	4.46728	6.70552	2.23824	4.82112e-05	0.00156992
1	60234147	60236349	5.77774	2.60883	6.28187	3.67304	1.25989e-07	1.07611e-05
1	61414834	61415876	3.4495	4.86014	1.26182	-3.59832	4.91791e-10	9.55832e-08
1	61443889	61445006	2.87379	4.16159	1.23721	-2.92438	6.15094e-06	0.000283238
1	61508265	61509574	4.08692	5.51982	1.76533	-3.75449	1.25937e-11	4.13569e-09
1	61720535	61721353	2.98242	4.22406	1.49966	-2.7244	4.33617e-06	0.000211563
1	61889918	61890645	3.15753	4.26513	2.02633	-2.2388	0.000145971	0.0038775
1	62247437	62249009	5.08837	2.16366	5.58265	3.41899	3.98338e-08	4.02417e-06
1	62561181	62562031	3.66837	1.20652	4.13843	2.93191	1.49349e-05	0.000594063
1	63087501	63088112	3.36257	0.852511	3.83556	2.98305	3.75777e-06	0.000187661
1	63121995	63123265	4.83628	0.626863	5.3675	4.74064	2.07393e-14	1.5782e-11
1	63147455	63149777	5.54537	3.46006	5.98865	2.5286	2.03931e-05	0.000770493
1	64087331	64087792	3.13834	1.30152	3.55934	2.25782	3.55573e-05	0.00121841
1	64088223	64090045	6.32174	4.19725	6.76817	2.57092	2.25517e-07	1.75649e-05
1	64158945	64161435	5.59632	2.13037	6.11032	3.97995	4.25752e-09	5.96721e-07
1	64167536	64172989	8.06697	5.26814	8.55544	3.2873	5.2393e-08	5.08152e-06
1	64178409	64180615	5.6811	3.37845	6.14074	2.76229	5.5821e-06	0.000261145
1	64195679	64196850	3.86517	1.26303	4.34346	3.08042	8.32824e-06	0.000363486
1	64207968	64209398	5.00387	2.79547	5.45674	2.66127	7.54206e-05	0.00226611
1	64210486	64213615	5.50972	3.15246	5.97307	2.82061	9.76863e-06	0.000415447
1	64216436	64220902	6.40359	2.65278	6.92527	4.27249	3.78163e-08	3.8473e-06
1	64223980	64225236	4.92567	1.72348	5.43101	3.70753	1.03746e-08	1.28219e-06
1	64237495	64268382	10.3929	7.45771	10.8877	3.42995	6.36113e-08	6.01442e-06
1	64268528	64272485	7.10542	4.11348	7.60259	3.48911	1.92415e-08	2.16018e-06
1	64272486	64288205	9.54997	5.81591	10.0712	4.25533	1.65384e-08	1.90024e-06
1	64288568	64290037	4.92869	1.39483	5.44466	4.04984	7.1607e-10	1.31585e-07
1	64305447	64306773	5.01348	2.55712	5.4832	2.92609	3.5951e-06	0.000180755
1	64306776	64314271	8.43364	4.93857	8.9485	4.00993	3.43588e-09	4.98211e-07
1	64314834	64315556	3.94315	1.13972	4.43185	3.29213	6.79547e-07	4.45836e-05
1	64315965	64317114	4.64005	1.08942	5.15649	4.06707	6.31083e-11	1.66107e-08
1	64317379	64320618	6.20362	3.3205	6.69604	3.37554	4.86167e-06	0.000232573
1	64321919	64330600	8.28613	3.75936	8.82236	5.063	1.83784e-11	5.714e-09
1	64330857	64366159	10.7708	8.38431	11.2361	2.85175	2.32029e-05	0.000857693
1	64366321	64390704	10.2545	6.93212	10.764	3.83183	1.82334e-08	2.06173e-06
1	64393164	64404997	8.87114	5.25094	9.3895	4.13856	1.44702e-08	1.69736e-06
1	64405140	64406673	4.68053	1.95752	5.16525	3.20773	1.03423e-06	6.32777e-05
1	64406900	64409985	5.77412	3.06339	6.25821	3.19482	1.96017e-07	1.55758e-05
1	64410923	64412161	4.59465	0.756611	5.1184	4.36178	2.59563e-11	7.75693e-09
1	64412170	64413639	4.84812	0.641627	5.37929	4.73766	1.57368e-15	1.55084e-12
1	64414078	64418800	6.38604	1.5908	6.92571	5.33491	1.94465e-12	8.21442e-10
1	64420238	64422431	6.02463	2.68392	6.53472	3.85079	8.50334e-10	1.53053e-07
1	64422442	64423355	3.76006	1.44699	4.22043	2.77344	3.31346e-05	0.00115107
1	64424623	64426912	5.25764	2.15804	5.75915	3.60111	6.65099e-07	4.37421e-05
1	64427488	64429878	5.83301	2.3105	6.34866	4.03816	1.87279e-08	2.10847e-06
1	64430063	64433754	6.72342	2.46403	7.2555	4.79147	3.0903e-10	6.46927e-08
1	64434146	64436068	5.19138	1.54059	5.71054	4.16995	1.27892e-08	1.52373e-06
1	64436098	64438305	5.57437	1.51417	6.10282	4.58865	1.52623e-10	3.53413e-08
1	64438316	64439255	4.65337	2.60993	5.09319	2.48325	8.72622e-05	0.00256255
1	64440058	64440984	3.04945	0.715324	3.51125	2.79593	1.76068e-05	0.000681663
1	64444243	64445712	4.80956	2.23389	5.28636	3.05247	6.50269e-06	0.000296159
1	64445779	64451196	7.25246	3.77757	7.76672	3.98914	5.37258e-08	5.18894e-06
1	64451476	64453427	5.18439	1.37435	5.70748	4.33313	5.12256e-10	9.91522e-08
1	64454960	64456358	5.76977	2.72729	6.26902	3.54173	2.10613e-08	2.34027e-06
1	64456390	64459161	6.44528	3.33348	6.94726	3.61378	4.69405e-07	3.24911e-05
1	64459940	64461381	5.00033	1.98945	5.49828	3.50883	8.44816e-09	1.07421e-06
1	64461423	64467684	7.19235	2.59114	7.7296	5.13846	9.68623e-11	2.38798e-08
1	64468177	64473254	7.75689	2.9701	8.29646	5.32636	2.80061e-13	1.5101e-10
1	64473579	64474613	4.23132	1.18049	4.7309	3.55041	1.7256e-08	1.9707e-06
1	64474697	64475196	3.10481	0.884639	3.55856	2.67392	9.01747e-05	0.00263007
1	64480420	64481464	3.6032	1.71165	4.02947	2.31783	7.92014e-05	0.00236129
1	64482497	64486727	6.78025	4.19123	7.2578	3.06657	1.42089e-06	8.27372e-05
1	64501273	64502145	4.13091	1.54707	4.60817	3.0611	2.83984e-06	0.000148751
1	64502204	64505774	6.35966	3.19744	6.86354	3.6661	1.32473e-07	1.11984e-05
1	64505964	64510240	6.41971	3.03645	6.93116	3.89471	1.35479e-07	1.13913e-05
1	64511178	64513068	5.69553	2.79295	6.18882	3.39588	2.00012e-08	2.23683e-06
1	64518758	64519176	2.64053	0.661551	3.07479	2.41324	0.000157029	0.00411565
1	64526028	64527378	4.50922	2.27086	4.9643	2.69344	3.63634e-05	0.00124175
1	64527450	64530558	5.78664	2.56622	6.29263	3.72641	2.98772e-06	0.000155201
1	64536414	64542316	7.0906	3.55922	7.6065	4.04728	1.60876e-08	1.8592e-06
1	64542799	64543703	3.73543	1.78255	4.16736	2.3848	9.49929e-05	0.00274346
1	64543809	64545027	4.08325	1.22158	4.57469	3.35311	3.79818e-06	0.000189228
1	64548004	64548775	3.6307	2.02572	4.02674	2.00102	0.000149766	0.00395909
1	64552237	64553283	3.68473	0.884112	4.1733	3.28918	2.37044e-07	1.83265e-05
1	64557216	64557707	3.12036	-0.00376504	3.62281	3.62657	3.68371e-09	5.28062e-07
1	64563271	64564581	3.87967	1.4097	4.35023	2.94053	3.40604e-05	0.0011763
1	64566608	64568889	5.03385	2.59314	5.5026	2.90946	1.60529e-05	0.000630363
1	64572280	64573136	4.26038	1.33938	4.75449	3.41511	5.59959e-07	3.7654e-05
1	64574417	64578939	6.53878	2.24543	7.07143	4.826	3.03686e-10	6.38241e-08
1	64579506	64581078	4.36022	2.03022	4.82175	2.79153	6.775e-06	0.000306762
1	64585571	64586125	2.99137	0.97695	3.42871	2.45176	3.91469e-05	0.00131902
1	64587913	64588978	3.96946	1.78255	4.42072	2.63817	5.90858e-05	0.00185706
1	64595865	64596426	3.28182	1.14271	3.7294	2.5867	5.28415e-06	0.000249605
1	64597783	64603196	7.81747	2.99838	8.35742	5.35904	5.62277e-17	8.16258e-14
1	64635406	64636438	3.9739	0.284869	4.49405	4.20918	1.17687e-10	2.82929e-08
1	64636530	64638632	6.29098	3.30188	6.78803	3.48615	3.52489e-08	3.6242e-06
1	64638871	64639698	3.90038	2.18987	4.30833	2.11846	0.000167088	0.00433116
1	64648389	64650310	6.41837	4.66737	6.83064	2.16327	0.000111228	0.00311765
1	64650772	64656040	7.18985	4.47235	7.67429	3.20194	2.90438e-05	0.00103233
1	64659690	64661550	5.67022	2.48036	6.17511	3.69476	2.76119e-08	2.94072e-06
1	64976377	64977161	2.97794	4.27892	1.29328	-2.98564	7.66719e-07	4.92875e-05
1	64977170	64978495	3.9258	5.13052	2.55218	-2.57834	3.59729e-05	0.00123098
1	65509390	65512591	7.03788	4.64039	7.50388	2.86349	2.89139e-06	0.000151196
1	65523812	65524517	3.44117	1.23569	3.89383	2.65814	3.61059e-05	0.00123452
1	66702159	66704559	5.52738	2.15885	6.03837	3.87953	2.85908e-09	4.25359e-07
1	66726735	66727557	4.2127	2.29474	4.64144	2.3467	8.73721e-05	0.00256518
1	66763714	66764681	4.49905	1.61456	4.99153	3.37697	6.64159e-07	4.3688e-05
1	67235129	67235755	3.17707	0.570589	3.6556	3.08501	3.63211e-06	0.0001822
1	68188781	68190194	4.29552	2.2518	4.73536	2.48356	9.79333e-05	0.00281246
1	68627174	68629190	3.53342	4.9085	1.5332	-3.3753	2.79284e-08	2.96773e-06
1	68695927	68699170	5.48902	6.87392	3.43992	-3.434	1.69741e-06	9.60963e-05
1	68812218	68813209	3.61024	5.00906	1.48817	-3.52089	2.32446e-09	3.57372e-07
1	68823070	68825442	5.00362	6.49868	2.20883	-4.28986	1.09836e-11	3.68087e-09
1	68845639	68846305	2.50726	3.56528	1.48045	-2.08483	0.000349841	0.00789128
1	70032534	70035398	4.73516	6.10496	2.76048	-3.34448	1.44687e-06	8.40299e-05
1	71140718	71142019	4.15735	5.29744	2.95125	-2.34619	0.000175041	0.00450429
1	72171654	72172164	1.99793	3.14047	0.785937	-2.35454	7.99898e-06	0.000351759
1	72172538	72173430	1.31496	2.26888	0.475866	-1.79302	0.000404929	0.00886887
1	74058257	74058935	3.19797	4.61424	0.977831	-3.63641	1.46135e-09	2.41812e-07
1	74059107	74059985	3.08716	4.23464	1.8632	-2.37144	2.55391e-06	0.000136171
1	75117747	75119884	5.78006	7.10522	4.00153	-3.1037	2.8985e-07	2.16679e-05
1	76136250	76139659	5.93469	2.92584	6.43255	3.50671	5.72858e-07	3.83983e-05
1	76477955	76479119	4.01149	5.32546	2.27736	-3.0481	4.69408e-07	3.24911e-05
1	76545173	76545889	2.75448	3.85267	1.64395	-2.20872	0.000131644	0.00357031
1	76548647	76549358	2.97051	4.13576	1.70235	-2.43341	0.000104887	0.0029757
1	76549629	76550477	3.4037	4.76027	1.49063	-3.26964	9.7799e-09	1.21855e-06
1	76574707	76577010	5.51641	7.01872	2.65313	-4.36559	2.95137e-11	8.65555e-09
1	76600055	76600526	2.02591	2.99826	1.15625	-1.84201	0.000373264	0.00831624
1	76601224	76601990	2.64967	4.00493	0.742481	-3.26245	4.17117e-10	8.29928e-08
1	76602126	76603232	3.80545	5.10165	2.13844	-2.96322	7.28831e-06	0.00032536
1	76627933	76628868	2.88423	4.15268	1.31474	-2.83793	1.19339e-05	0.000491258
1	76635617	76636179	1.92743	2.95459	0.960317	-1.99427	0.000163752	0.00426049
1	76644272	76645812	3.88347	5.28571	1.74274	-3.54297	2.98226e-08	3.13833e-06
1	76656121	76657062	3.57193	4.77523	2.20228	-2.57295	9.11263e-05	0.00265245
1	76674705	76676847	4.748	6.01791	3.17359	-2.84432	0.000103575	0.00294513
1	76683692	76685937	5.23959	6.584	3.38047	-3.20353	6.19677e-05	0.00193188
1	76694347	76695742	3.68832	5.03574	1.81609	-3.21965	6.16048e-08	5.84815e-06
1	76703659	76706682	5.32119	6.84683	2.20967	-4.63716	1.1485e-12	5.20398e-10
1	76706841	76707364	2.22246	3.3786	0.977201	-2.4014	4.6509e-05	0.00152366
1	76712554	76714217	3.9233	5.41942	1.11874	-4.30068	2.76389e-15	2.56316e-12
1	76725403	76726545	3.65128	4.95067	1.97254	-2.97813	6.20131e-07	4.11866e-05
1	76727003	76727527	2.17104	3.29514	1.00249	-2.29265	6.1896e-05	0.00193012
1	76751248	76752856	4.27321	5.66412	2.19316	-3.47096	4.96993e-09	6.80854e-07
1	76755979	76758813	5.49157	6.90177	3.30645	-3.59532	1.29953e-06	7.66521e-05
1	76758855	76759786	3.51529	4.67544	2.26001	-2.41543	0.000263628	0.00626563
1	76818836	76820145	3.01283	4.30703	1.35314	-2.95389	4.46997e-08	4.44456e-06
1	76842727	76843344	2.73232	4.01646	1.10877	-2.90769	3.66701e-07	2.64694e-05
1	76976661	76977422	2.59533	3.79417	1.23807	-2.55611	4.54021e-06	0.000219926
1	77332858	77335173	5.27451	6.67231	3.15795	-3.51436	1.0575e-06	6.44716e-05
1	77754557	77755215	2.63019	3.7054	1.56843	-2.13696	0.000122858	0.00337641
1	77896344	77897244	3.1233	4.27513	1.8887	-2.38644	6.67051e-05	0.00205027
1	78006522	78007748	3.93274	4.93276	3.01517	-1.91759	0.000415291	0.00905274
1	78874868	78875715	1.11713	2.16941	0.101701	-2.06771	0.000296157	0.00688908
1	80927528	80928015	2.02514	3.36019	0.205865	-3.15433	4.43661e-08	4.41604e-06
1	81103595	81105007	3.59053	5.09606	0.695724	-4.40034	4.75725e-15	4.15645e-12
1	83471944	83472387	1.83371	3.00341	0.554171	-2.44924	1.48747e-06	8.59249e-05
1	83595909	83598385	6.19194	3.83068	6.65556	2.82487	0.000153682	0.00404504
1	83607998	83609460	5.24844	1.11625	5.77826	4.66201	1.5699e-08	1.81874e-06
1	83613048	83614114	4.1132	1.82267	4.57201	2.74934	0.00035096	0.00791179
1	83683510	83684953	4.99048	2.68858	5.45008	2.7615	6.42751e-05	0.00198935
1	83685034	83686465	4.8235	2.22737	5.30145	3.07408	5.06382e-05	0.00163401
1	83866810	83868268	4.65947	1.93348	5.14434	3.21086	2.95125e-05	0.00104539
1	83884373	83886090	4.47748	1.97354	4.9501	2.97656	3.5326e-05	0.00121192
1	83912481	83913295	3.5366	1.03233	4.00924	2.97691	0.000159239	0.00416305
1	83930520	83931463	3.14371	0.829556	3.60415	2.77459	0.000168099	0.00435318
1	83933068	83934305	4.15483	1.36262	4.64299	3.28037	2.79625e-05	0.00100064
1	83937872	83938600	4.27558	2.04585	4.73003	2.68418	0.000340792	0.00772408
1	83997581	83998650	4.23089	0.359955	4.75538	4.39542	1.58732e-08	1.8378e-06
1	84019692	84020664	4.54425	2.18834	5.00752	2.81918	5.6257e-05	0.0017827
1	84027386	84028131	3.307	0.909855	3.77298	2.86312	0.000225636	0.00552909
1	84040239	84041554	4.08087	1.46405	4.55997	3.09592	1.58491e-05	0.00062372
1	84048641	84049887	5.29083	2.07184	5.79677	3.72493	9.96691e-06	0.000422448
1	84098371	84099155	3.93911	0.913428	4.43767	3.52424	4.55589e-06	0.000220516
1	84179317	84180210	3.88359	1.35541	4.35764	3.00223	1.0188e-05	0.00043013
1	84229705	84230574	4.09849	2.14303	4.53065	2.38763	0.00014635	0.00388512
1	84313958	84317251	6.00684	3.34324	6.48847	3.14523	0.000193199	0.00487313
1	84319173	84320577	3.92065	1.4127	4.39351	2.98081	0.000132457	0.00358824
1	84613523	84614087	3.10891	4.25603	1.88583	-2.3702	4.50645e-05	0.00148371
1	84614254	84614835	3.04106	4.40012	1.11661	-3.28352	2.03868e-08	2.27591e-06
1	84615590	84615961	2.46456	3.53934	1.40367	-2.13567	0.000150951	0.00398512
1	84621014	84623341	5.10676	6.2254	3.95072	-2.27468	0.000405554	0.0088805
1	84625175	84625983	3.05318	4.16536	1.91173	-2.25363	0.000339356	0.00769755
1	84628520	84630780	5.23773	6.46944	3.7854	-2.68405	1.10793e-05	0.000461973
1	84639531	84640251	3.04162	4.1984	1.79477	-2.40363	2.32749e-05	0.00085975
1	84689659	84691760	4.50534	5.86593	2.57386	-3.29207	7.33044e-06	0.000326854
1	85326759	85329924	6.34852	4.10954	6.80364	2.6941	2.98612e-06	0.000155161
1	85412806	85415041	5.93189	3.12724	6.42064	3.29341	8.72209e-07	5.49138e-05
1	85424712	85425725	4.85151	2.25004	5.32976	3.07971	1.47469e-05	0.000587388
1	85433611	85437021	6.41988	4.11014	6.88002	2.76988	4.06453e-05	0.00136182
1	85443997	85445758	5.56436	2.88047	6.04706	3.16659	8.91884e-06	0.000385077
1	85445847	85447132	5.08937	2.74118	5.55212	2.81094	2.9056e-05	0.00103254
1	85448121	85449422	4.85282	2.12923	5.33757	3.20834	9.08714e-07	5.68141e-05
1	85449833	85452961	7.35284	5.62533	7.76262	2.13729	0.000127231	0.00346983
1	85466571	85468180	5.70846	3.94806	6.12172	2.17366	0.000219129	0.00539978
1	85753641	85754669	3.31967	4.59619	1.72268	-2.87351	7.4377e-08	6.85209e-06
1	86620162	86623340	5.36963	6.70978	3.52883	-3.18095	1.59465e-05	0.000626705
1	87073735	87075200	4.3217	1.81471	4.7945	2.97979	0.00024316	0.0058716
1	87398733	87400906	6.51531	4.57878	6.94576	2.36698	4.91893e-05	0.00159599
1	87691418	87692593	3.83111	5.04307	2.43693	-2.60614	4.42943e-05	0.00146346
1	87782945	87784624	5.68347	3.90497	6.0986	2.19362	0.000133749	0.00361466
1	87811437	87812539	5.00164	3.41441	5.39557	1.98117	0.000409954	0.00895502
1	87875919	87878622	5.7402	3.2196	6.21381	2.9942	5.05212e-06	0.000240131
1	87897453	87898184	3.39303	0.775998	3.87214	3.09614	2.68481e-06	0.000141848
1	87901010	87904849	6.15569	1.97679	6.68636	4.70957	1.91552e-13	1.08233e-10
1	87910930	87912310	4.55556	2.27179	5.01388	2.74209	1.73456e-05	0.00067307
1	87913440	87918728	7.86551	6.05433	8.28396	2.22963	8.11718e-05	0.00241222
1	87919298	87919965	3.81629	2.07549	4.22749	2.152	0.000334002	0.00759665
1	87972379	87973064	3.24948	1.00847	3.70475	2.69628	0.00014071	0.00376691
1	87984233	87985337	4.80667	2.85491	5.23849	2.38358	9.07569e-05	0.00264419
1	87985420	87985800	3.05432	0.12793	3.54867	3.42074	8.40378e-08	7.61387e-06
1	88502869	88503777	1.71519	2.83786	0.549946	-2.28791	0.000186268	0.00473374
1	88649817	88650257	2.77981	0.318233	3.24985	2.93162	8.70944e-06	0.000377374
1	88928083	88928929	3.36872	4.6046	1.90373	-2.70086	3.16874e-06	0.000162613
1	89112818	89113342	2.69661	0.463326	3.15132	2.68799	0.000418247	0.00910509
1	89320056	89320568	2.52278	0.754179	2.93689	2.18271	0.000301687	0.00699229
1	89893456	89894471	3.97628	1.21056	4.46314	3.25258	2.28429e-05	0.000846443
1	89894476	89895248	4.11015	2.28623	4.52987	2.24364	1.5489e-05	0.000611973
1	89916154	89917110	3.8069	1.30826	4.2792	2.97094	2.48487e-06	0.00013311
1	89952724	89954279	4.69617	2.13792	5.17197	3.03405	3.3154e-06	0.000168922
1	90005701	90006957	5.3066	3.16047	5.75474	2.59427	4.75865e-05	0.00155225
1	90009011	90018561	8.50889	6.44641	8.95029	2.50388	0.000184031	0.00468982
1	90055682	90057718	6.11664	3.65405	6.58675	2.9327	8.0749e-06	0.000354479
1	90066153	90066902	3.54345	1.37073	3.99363	2.6229	4.73745e-05	0.00154654
1	90246440	90248300	5.70558	2.39135	6.2148	3.82345	8.2322e-09	1.05185e-06
1	90330936	90332658	5.35362	3.62156	5.76389	2.14233	0.000295099	0.00686785
1	90821583	90822050	1.23331	2.29373	0.201667	-2.09207	0.000185385	0.00471633
1	91171501	91173746	5.10758	6.2279	3.94772	-2.28018	0.00039211	0.00864818
1	91181821	91182776	2.60316	3.80466	1.23851	-2.56615	6.39594e-05	0.00198182
1	91183224	91184665	4.18136	5.63393	1.72822	-3.90571	3.61695e-11	1.03502e-08
1	91190987	91191695	2.58395	3.63295	1.57497	-2.05798	0.000178484	0.00457473
1	91299883	91302416	5.98129	6.87971	5.22836	-1.65135	0.000149702	0.0039585
1	91503628	91504926	5.148	2.31423	5.63814	3.32391	2.80277e-06	0.000147255
1	91511741	91512661	3.20993	-0.00376504	3.71568	3.71945	2.25296e-08	2.47703e-06
1	91531817	91535118	6.38151	4.39286	6.81662	2.42376	9.68846e-05	0.00278594
1	91539810	91543043	6.34966	3.80882	6.82446	3.01564	1.45588e-06	8.44216e-05
1	92068351	92070554	5.91194	2.47697	6.425	3.94804	6.72808e-08	6.30765e-06
1	92078954	92080273	4.19921	0.840189	4.70989	3.8697	1.58742e-06	9.07956e-05
1	92082635	92084138	4.30688	1.25077	4.80667	3.5559	1.11068e-05	0.000462917
1	92112172	92119841	7.84065	5.01064	8.33061	3.31997	4.18149e-07	2.95169e-05
1	92119862	92123960	5.67444	1.83646	6.19818	4.36172	2.43197e-07	1.8737e-05
1	92127589	92129087	4.53755	0.559783	5.06434	4.50456	5.85607e-09	7.84918e-07
1	92137618	92140373	6.85268	2.57256	7.38511	4.81255	4.81662e-13	2.43047e-10
1	92144998	92146904	4.96122	1.43535	5.47696	4.04161	2.75126e-08	2.93267e-06
1	92147843	92151841	7.36314	4.79147	7.83971	3.04824	3.18568e-06	0.000163282
1	92153766	92155263	4.48231	1.81434	4.96417	3.14984	0.000248696	0.00598001
1	92162273	92163901	5.32062	2.3081	5.81864	3.51054	5.2827e-07	3.58811e-05
1	92172594	92174681	4.81346	2.81139	5.24974	2.43836	0.000322804	0.00739055
1	92174833	92181235	8.06605	4.25038	8.58928	4.3389	2.80376e-09	4.1878e-07
1	92181415	92182167	3.91084	1.76285	4.35912	2.59627	4.26917e-05	0.00141883
1	92184613	92186190	4.51996	1.82612	5.00318	3.17706	0.000249754	0.00600124
1	92194465	92205651	9.10081	5.07879	9.6285	4.5497	1.48504e-09	2.44981e-07
1	92212633	92222251	8.19027	2.72966	8.73614	6.00648	1.82356e-12	7.80184e-10
1	92226791	92227231	2.7164	-0.00376504	3.20097	3.20474	8.7857e-07	5.52774e-05
1	92234577	92235742	4.23099	2.14043	4.6747	2.53427	0.000286036	0.00669656
1	92249379	92251034	5.35974	2.87962	5.83092	2.95131	2.2737e-05	0.0008431
1	92256690	92258540	5.52244	3.61125	5.95055	2.33929	0.000231712	0.00564899
1	92267396	92273616	8.01836	5.85942	8.46748	2.60806	1.02847e-06	6.29768e-05
1	92274168	92279905	6.92104	2.36824	7.45762	5.08938	1.67378e-09	2.7155e-07
1	92283866	92284419	3.35763	1.38814	3.79104	2.4029	0.000183527	0.00468013
1	92284480	92285612	3.86853	1.59894	4.32586	2.72691	0.000130552	0.00354579
1	92286433	92288755	5.52401	2.15445	6.03503	3.88058	8.74975e-09	1.10515e-06
1	92291348	92297544	8.40364	3.44898	8.94507	5.49609	2.79834e-11	8.26836e-09
1	92307181	92308842	4.90035	1.79001	5.40227	3.61226	6.97141e-06	0.000314223
1	92309124	92309974	3.71096	0.592743	4.21318	3.62044	1.13819e-08	1.38536e-06
1	92310227	92312746	5.42083	2.43447	5.91776	3.48329	9.57904e-07	5.93586e-05
1	92313077	92314083	4.24655	1.06154	4.75127	3.68973	6.04735e-08	5.75959e-06
1	92315716	92318777	5.47455	2.58744	5.96715	3.37971	1.17698e-05	0.000485614
1	92324518	92325194	3.57198	1.29976	4.0295	2.72974	2.4278e-05	0.000890135
1	92327808	92328691	3.34002	0.99641	3.80246	2.80605	0.000186594	0.00474009
1	92329454	92330847	4.34466	1.42032	4.83892	3.4186	9.89948e-08	8.75668e-06
1	92331579	92335349	5.8503	2.49184	6.36096	3.86912	4.28211e-09	5.99721e-07
1	92335603	92339302	7.00439	2.97688	7.53219	4.55531	1.38337e-11	4.49735e-09
1	92339490	92345913	7.56107	2.70901	8.10139	5.39238	7.94924e-11	2.02644e-08
1	92346502	92347646	4.60606	2.41915	5.05732	2.63817	0.000211368	0.0052407
1	92589342	92590015	3.66995	1.28825	4.13492	2.84667	3.89153e-05	0.00131227
1	92863350	92863756	1.63935	2.69796	0.611359	-2.0866	0.00045185	0.00969073
1	92863939	92865130	3.48771	4.81688	1.69285	-3.12403	1.3845e-06	8.08546e-05
1	92938852	92942937	7.22915	5.63423	7.624	1.98977	6.45751e-05	0.001997
1	93288390	93289323	3.94356	1.79765	4.39167	2.59402	8.42226e-05	0.00248839
1	93326885	93328605	4.46101	1.9416	4.93454	2.99294	6.76222e-06	0.000306377
1	93465649	93466839	4.79426	2.07378	5.27885	3.20507	6.46295e-07	4.2669e-05
1	93467470	93469287	4.995	2.16094	5.48515	3.32421	1.09875e-05	0.00045845
1	93616488	93616949	2.5424	0.883994	2.94458	2.06059	0.00040584	0.00888522
1	93670246	93671216	4.22265	1.16989	4.72231	3.55242	2.67598e-07	2.02858e-05
1	93794030	93796151	5.37265	3.6142	5.7857	2.1715	0.000112886	0.00315473
1	94055083	94055947	3.10554	0.609743	3.57767	2.96793	3.52466e-06	0.000177903
1	94056615	94066923	8.55626	6.93774	8.95388	2.01613	0.000128119	0.00348849
1	94069943	94070956	4.52169	2.40127	4.9678	2.56653	4.75174e-07	3.28077e-05
1	94071187	94088682	10.3177	8.45939	10.7408	2.28143	8.85047e-05	0.00259117
1	94088842	94090382	4.26789	2.51035	4.68084	2.17049	0.000462803	0.00988463
1	94098560	94099656	4.26429	2.19837	4.70598	2.50761	0.000233475	0.0056839
1	94104376	94111270	7.9801	5.94979	8.41881	2.46902	6.03375e-05	0.00188922
1	94112813	94113635	3.80473	2.03139	4.21933	2.18794	0.000398188	0.00874865
1	94114028	94115351	5.11069	2.91804	5.56238	2.64434	4.42666e-06	0.000215338
1	94118791	94121032	5.10708	3.06698	5.54661	2.47964	3.83686e-05	0.00129747
1	94131935	94134176	4.74528	2.59665	5.19361	2.59695	2.3691e-05	0.000872475
1	94135594	94136389	4.27469	2.32923	4.70595	2.37672	6.54632e-05	0.00201936
1	94136536	94138950	6.22098	4.62939	6.61543	1.98604	0.000206881	0.00515347
1	94180595	94183145	6.99814	5.08504	7.42643	2.34139	9.6678e-05	0.00278149
1	94193271	94201230	8.09299	5.86024	8.54766	2.68742	3.65536e-07	2.64105e-05
1	94538211	94539135	2.7018	3.84148	1.49669	-2.34479	2.33789e-05	0.000863086
1	94701754	94703735	5.15755	6.41051	3.63898	-2.77153	2.08658e-05	0.000784738
1	95059073	95059721	1.45353	2.5312	0.38665	-2.14455	0.000359175	0.00805991
1	95233646	95234967	4.22218	2.08378	4.66971	2.58592	0.000386083	0.00853985
1	95524430	95525102	3.59784	1.30448	4.05684	2.75235	0.000362873	0.00812696
1	95560862	95562635	5.28489	3.63329	5.68631	2.05302	0.00033839	0.00767934
1	95583184	95588149	7.03118	4.85055	7.48197	2.63143	2.49702e-05	0.000910818
1	95590476	95591405	3.17655	0.867091	3.63667	2.76958	0.000190338	0.00481609
1	95604958	95605389	3.23915	1.25333	3.67401	2.42068	0.000306496	0.00708199
1	97371451	97372701	3.99046	0.248602	4.51193	4.26333	1.6325e-08	1.88309e-06
1	98042214	98043342	4.26303	1.93358	4.72452	2.79094	9.85226e-05	0.00282487
1	99126771	99128521	4.75078	5.95338	3.38309	-2.57029	0.000106043	0.00299858
1	99469381	99471628	4.79329	6.23678	2.40257	-3.83421	2.3227e-08	2.53964e-06
1	100931452	100932209	3.5182	1.22398	3.97726	2.75329	0.000121855	0.00335617
1	101832750	101834532	5.20289	3.58472	5.60047	2.01575	0.000298726	0.00693643
1	101850419	101850818	2.06279	3.0801	1.11397	-1.96613	0.000436815	0.00941805
1	104058307	104060655	5.46108	2.62577	5.95129	3.32552	1.47397e-06	8.53055e-05
1	104332040	104333316	3.85508	1.70651	4.30341	2.5969	3.84152e-05	0.00129842
1	104336404	104337006	3.38074	1.07699	3.84046	2.76347	3.24253e-05	0.0011308
1	104337546	104338232	3.73342	0.975685	4.21989	3.2442	1.35355e-05	0.000546089
1	104479330	104480338	4.75065	2.13241	5.22982	3.09742	5.07924e-06	0.000241177
1	104483303	104484597	5.04972	0.928303	5.57934	4.65104	3.57825e-09	5.1608e-07
1	104501067	104501843	3.93073	1.87887	4.37126	2.49238	0.000138207	0.00371125
1	104501965	104503071	3.71555	1.19179	4.18934	2.99755	0.000135863	0.00366098
1	104596884	104598070	4.46015	1.75995	4.94369	3.18374	1.25426e-05	0.000512403
1	104598152	104601386	7.23359	4.2302	7.73124	3.50104	5.16415e-07	3.52153e-05
1	105059777	105061158	4.87947	2.65948	5.3332	2.67372	3.04529e-05	0.00107342
1	105299386	105300465	4.34458	0.809679	4.86059	4.05091	6.84261e-08	6.39913e-06
1	105474152	105477018	4.60521	6.08388	1.9532	-4.13067	5.24013e-10	1.01132e-07
1	106623231	106624113	2.56421	3.79705	1.10847	-2.68858	4.05603e-05	0.00135973
1	107648355	107649452	5.22034	0.474876	5.75942	5.28454	9.8053e-13	4.5466e-10
1	107649777	107650548	3.94847	0.673871	4.45635	3.78248	4.57509e-09	6.34398e-07
1	107663200	107664724	4.74964	2.40478	5.21217	2.80739	0.000440805	0.00949026
1	107947127	107948705	5.46819	3.64229	5.88811	2.24582	7.2205e-05	0.00219007
1	108170439	108171319	3.5903	1.99458	3.98524	1.99066	0.000309234	0.00713609
1	108569766	108571124	5.04851	5.97341	4.25553	-1.71788	0.000125227	0.00342756
1	108571334	108572284	3.87288	4.9516	2.80381	-2.14779	0.000258042	0.00615922
1	108656555	108657492	4.31783	5.62938	2.59306	-3.03632	3.26985e-09	4.78364e-07
1	109075938	109076906	3.69444	0.166199	4.21025	4.04405	1.12634e-08	1.37369e-06
1	109211622	109214647	5.66265	2.88801	6.14995	3.26194	2.2456e-06	0.00012199
1	109221301	109223365	6.0261	4.23302	6.44272	2.2097	5.08072e-05	0.00163848
1	109264863	109265342	3.24211	1.07285	3.69203	2.61918	2.96101e-06	0.000154217
1	109819403	109820714	4.71111	3.06538	5.11186	2.04648	0.000442649	0.00952099
1	109931783	109933179	4.30794	2.57849	4.71793	2.13944	0.000183826	0.00468714
1	110354486	110355107	2.44028	3.51967	1.36981	-2.14987	3.48144e-05	0.00119791
1	110355848	110356779	3.31141	4.51135	1.95113	-2.56022	2.41195e-05	0.000886179
1	110388043	110389283	3.84885	1.03283	4.33815	3.30532	2.31601e-05	0.000856514
1	110418756	110421806	5.37832	6.89909	2.3226	-4.57649	2.95296e-13	1.58545e-10
1	110796206	110799664	6.52639	4.34857	6.97696	2.62839	1.28995e-06	7.6242e-05
1	110829139	110830099	3.88291	1.26263	4.3622	3.09957	6.54267e-06	0.000297815
1	110933524	110934387	3.43972	1.11902	3.90061	2.78159	3.66695e-05	0.00124994
1	111172002	111172563	2.9503	0.665848	3.40868	2.74283	0.000242197	0.00585396
1	111586262	111587013	4.05713	2.20514	4.47961	2.27448	1.13624e-05	0.000471563
1	111627755	111628530	2.38951	3.47204	1.31248	-2.15956	0.000124302	0.00340667
1	111793517	111794114	3.03052	1.40529	3.42892	2.02362	0.000447204	0.00960584
1	111817123	111818245	4.82561	2.81111	5.26296	2.45185	1.45197e-05	0.000579441
1	111968259	111970676	5.2479	2.81963	5.71587	2.89624	8.14991e-06	0.000356983
1	112243454	112244103	3.73669	1.68747	4.17699	2.48952	4.01218e-05	0.00134694
1	112244362	112244878	3.56987	1.31853	4.02589	2.70736	6.49336e-05	0.00200562
1	112245105	112245545	3.62306	1.0465	4.0999	3.0534	7.12635e-06	0.000319869
1	112602081	112603318	3.47319	4.80653	1.66107	-3.14546	2.64031e-07	2.00476e-05
1	112603394	112604336	2.57002	3.69426	1.40114	-2.29312	0.000102522	0.00292002
1	112887266	112888092	2.96776	4.06533	1.85857	-2.20677	0.000111203	0.00311717
1	113338027	113339445	5.44628	3.11355	5.90799	2.79444	2.96694e-07	2.21095e-05
1	113672027	113673235	5.11096	3.26386	5.53297	2.26911	8.63327e-05	0.0025396
1	113674688	113675326	3.92286	1.40053	4.39657	2.99605	6.49901e-08	6.12134e-06
1	113675543	113676197	3.88897	1.03567	4.38002	3.34435	1.17449e-07	1.0121e-05
1	114084864	114085592	2.96803	0.617408	3.43094	2.81353	0.000231128	0.00563804
1	114224551	114224965	3.02464	0.599296	3.49242	2.89312	1.65717e-05	0.000647836
1	114225725	114227185	4.52077	1.25888	5.02822	3.76933	1.36315e-07	1.14539e-05
1	114256331	114257971	4.36622	1.22158	4.86945	3.64786	7.94676e-09	1.02057e-06
1	114266512	114267272	4.16329	0.248602	4.68874	4.44014	9.89228e-13	4.5813e-10
1	114270210	114271636	4.64364	1.48075	5.14754	3.66679	8.9923e-08	8.08113e-06
1	114273770	114275394	4.87059	1.03283	5.39433	4.3615	1.93455e-11	5.96552e-09
1	114275945	114278121	5.4897	0.926076	6.02643	5.10036	9.7376e-14	6.15641e-11
1	114282146	114283876	5.43648	3.51408	5.86563	2.35155	0.000269972	0.00639104
1	114284293	114289367	6.85463	3.23649	7.37292	4.13643	1.19768e-09	2.05293e-07
1	114290036	114291659	4.83528	1.7987	5.33428	3.53558	9.04566e-08	8.12096e-06
1	114291777	114293570	5.33817	1.97309	5.84905	3.87596	2.23684e-08	2.46145e-06
1	114293902	114294733	4.28674	1.6243	4.76831	3.14401	2.264e-05	0.000840078
1	114294919	114297338	6.79261	4.88293	7.22058	2.33765	0.00013569	0.00365691
1	114776988	114779061	5.14934	3.13943	5.5863	2.44688	2.00951e-05	0.00076129
1	114884708	114885605	2.83231	4.03311	1.46963	-2.56347	6.18282e-06	0.000284315
1	116370425	116373025	4.50614	5.7808	2.91558	-2.86521	8.22705e-06	0.000359694
1	116523368	116527116	7.11501	4.70548	7.58178	2.87631	3.6833e-06	0.000184356
1	116531333	116531964	3.26892	1.05346	3.72231	2.66885	4.42935e-06	0.000215413
1	116648977	116649598	3.14477	0.883556	3.6015	2.71795	8.30508e-06	0.000362643
1	116773309	116773826	2.76183	0.359955	3.22811	2.86816	3.00542e-06	0.000155927
1	116775497	116776435	4.68935	3.19803	5.07141	1.87338	0.000419684	0.00912952
1	116798474	116800668	5.13278	2.90658	5.58697	2.68039	0.000396557	0.00872245
1	116802704	116806869	7.26271	4.91753	7.72526	2.80773	0.000207789	0.0051704
1	116828507	116832121	7.21314	3.24986	7.73963	4.48977	1.54136e-11	4.94707e-09
1	116853712	116856319	5.76041	2.64047	6.2627	3.62223	6.88138e-08	6.42583e-06
1	116870587	116874618	7.71288	5.1516	8.18886	3.03726	8.66038e-08	7.80327e-06
1	117113694	117121055	8.03827	5.43227	8.51677	3.0845	1.77984e-07	1.43238e-05
1	117127047	117133398	8.27301	3.69148	8.81	5.11851	1.18704e-11	3.93362e-09
1	117134404	117147493	9.23973	4.07788	9.78317	5.70528	1.7589e-11	5.51856e-09
1	117147765	117149521	5.94846	3.702	6.40413	2.70213	1.8069e-05	0.000696629
1	117149568	117154580	7.40068	3.32399	7.92945	4.60546	3.86476e-11	1.0935e-08
1	117154963	117155658	3.26723	1.1471	3.71332	2.56623	0.000124052	0.00340206
1	117157955	117158642	3.44048	0.660345	3.92805	3.2677	4.43923e-07	3.09959e-05
1	117159325	117160895	4.6618	1.68176	5.15846	3.47669	4.82546e-07	3.32239e-05
1	117161247	117162174	3.79468	0.89834	4.2877	3.38936	3.26937e-07	2.4003e-05
1	117165210	117166496	5.40029	2.25768	5.90344	3.64576	6.3414e-09	8.39828e-07
1	117166545	117173801	8.86151	6.79034	9.30363	2.51329	9.76673e-06	0.000415413
1	117173859	117182843	8.80029	3.75972	9.34259	5.58287	2.38758e-13	1.31224e-10
1	117183366	117184663	5.03794	1.25575	5.56038	4.30463	1.60048e-09	2.6151e-07
1	117184676	117193369	8.89784	4.65372	9.42967	4.77595	4.1486e-10	8.26309e-08
1	117195078	117197580	6.16412	2.47836	6.68419	4.20583	4.83433e-12	1.79949e-09
1	117199590	117200647	4.4211	0.775998	4.94011	4.16411	1.74789e-09	2.81003e-07
1	117200972	117201836	4.28418	1.45946	4.77389	3.31443	1.3205e-07	1.11727e-05
1	117202122	117211627	8.99651	6.61247	9.46164	2.84917	2.52462e-07	1.93325e-05
1	117268987	117271394	5.6002	3.02167	6.07715	3.05549	3.88136e-07	2.77145e-05
1	117295891	117298770	6.2288	3.61577	6.70769	3.09192	0.000144253	0.00384079
1	117348382	117351947	5.84017	2.98755	6.33119	3.34364	2.95598e-06	0.000153997
1	117505279	117506327	3.96023	2.1937	4.37412	2.18042	6.11018e-05	0.00190962
1	117555717	117557314	4.4973	1.36197	5.00017	3.6382	1.84092e-05	0.00070801
1	117558007	117558898	3.96355	1.6366	4.42487	2.78827	8.01531e-05	0.00238684
1	117559011	117561456	6.87651	3.62802	7.38349	3.75547	1.97866e-09	3.11699e-07
1	117562156	117562833	2.81247	0.189527	3.2919	3.10237	1.97984e-05	0.000752465
1	117636252	117637172	4.22029	2.53139	4.62588	2.09448	4.99126e-05	0.00161543
1	118103599	118109487	7.15139	5.5454	7.54755	2.00215	3.34486e-05	0.00115995
1	118141699	118144996	5.68425	3.28422	6.15041	2.86619	8.92826e-05	0.00260974
1	118145300	118146400	4.48384	2.11938	4.94767	2.82829	9.63427e-05	0.00277311
1	118678857	118679588	4.13185	2.1289	4.56821	2.43931	5.0801e-06	0.000241188
1	118874899	118882532	7.93591	2.87897	8.47837	5.5994	1.30801e-08	1.55495e-06
1	119403558	119409853	6.36194	2.36406	6.88914	4.52509	3.62104e-05	0.00123742
1	119508609	119509460	3.886	1.54535	4.34825	2.8029	1.50735e-06	8.68474e-05
1	119515568	119516961	4.88836	2.43349	5.35799	2.9245	0.000180217	0.004611
1	119539883	119545652	7.22385	5.77838	7.59992	1.82154	9.41943e-05	0.00272499
1	120204220	120205493	4.10142	1.87486	4.55564	2.68078	0.000304122	0.00703749
1	120212201	120212646	1.23194	2.29169	0.201667	-2.09002	0.000258346	0.00616493
1	142535335	142540008	2.93979	4.43221	0.169109	-4.2631	4.69544e-08	4.63577e-06
1	144067080	144067456	3.85453	1.96108	4.28098	2.31989	7.53252e-05	0.00226343
1	144073153	144073660	3.92137	1.71615	4.37401	2.65786	5.5552e-06	0.000260113
1	144940267	144941968	4.63371	2.23012	5.1001	2.86998	0.000122062	0.00336028
1	145494937	145496529	5.42634	3.31335	5.87186	2.5585	2.58794e-06	0.000137654
1	145551125	145552449	4.76191	1.53344	5.26819	3.73474	6.70425e-09	8.80774e-07
1	146573913	146574774	2.84802	3.95118	1.72662	-2.22456	0.000391944	0.00864576
1	146684659	146687364	5.44256	6.63418	4.10512	-2.52906	7.37283e-05	0.00222679
1	147189053	147191378	4.56642	5.97682	2.38016	-3.59666	1.72827e-07	1.39653e-05
1	147231745	147236488	6.22129	7.50103	4.61316	-2.88787	2.00381e-05	0.000759588
1	147242889	147244953	3.39096	4.56443	2.1017	-2.46273	6.4219e-05	0.0019881
1	149192271	149193095	1.4923	2.59099	0.380681	-2.21031	3.9229e-05	0.00132132
1	149193533	149194686	1.78369	2.93392	0.553023	-2.3809	0.000146083	0.0038794
1	150052068	150052651	2.86047	4.19656	1.03686	-3.15971	1.92108e-08	2.15802e-06
1	150053345	150054051	3.11955	4.53175	0.922951	-3.6088	3.12661e-10	6.52719e-08
1	150448986	150450378	4.60303	2.53188	5.04515	2.51327	4.89311e-05	0.00158898
1	150756923	150757968	4.00753	1.26942	4.49302	3.22359	1.05241e-08	1.29769e-06
1	150806724	150810779	7.09588	2.53661	7.63256	5.09596	8.25096e-13	3.92718e-10
1	150811619	150815467	6.51719	3.62166	7.01017	3.38851	1.10678e-07	9.62549e-06
1	150854889	150856702	6.04087	3.1072	6.53554	3.42834	7.88755e-09	1.01365e-06
1	150879081	150879805	3.42033	1.49997	3.8493	2.34932	0.000202122	0.0050583
1	150953395	150957259	6.22242	3.25744	6.71844	3.461	7.05723e-07	4.6013e-05
1	151015181	151017841	5.9857	3.14207	6.4763	3.33423	5.97679e-07	3.98638e-05
1	151506100	151506900	3.31611	0.978567	3.77814	2.79957	0.000111581	0.00312568
1	151626284	151627436	4.23597	5.45312	2.82681	-2.62631	5.83724e-06	0.000271107
1	151978888	151979722	3.26203	1.42225	3.68331	2.26106	0.0001768	0.00453957
1	152473649	152475186	2.12758	3.31095	0.812297	-2.49865	0.000232967	0.0056754
1	152931908	152934963	4.53939	5.94053	2.40471	-3.53582	3.01744e-07	2.24154e-05
1	153263389	153268620	7.05511	8.52657	4.46117	-4.06539	1.47197e-09	2.43037e-07
1	153268874	153270904	4.5555	5.92305	2.59151	-3.33154	1.63411e-08	1.88331e-06
1	153328661	153332228	4.77859	6.06491	3.1473	-2.9176	1.344e-05	0.000543186
1	153467269	153468641	5.06326	6.08365	4.10876	-1.9749	5.4154e-06	0.000254799
1	153594826	153596951	5.98643	3.91409	6.42865	2.51456	1.8281e-05	0.000703653
1	154121040	154121843	4.28784	0.769911	4.80336	4.03345	1.78523e-07	1.4358e-05
1	154143103	154145837	5.95978	3.40982	6.4351	3.02528	1.34491e-05	0.000543379
1	154163522	154165357	5.35816	3.64881	5.76598	2.11717	0.000179904	0.00460464
1	154234496	154238009	5.86103	2.5473	6.37023	3.82293	3.45947e-07	2.5188e-05
1	154337722	154339928	5.45207	2.66392	5.94003	3.27611	7.20801e-07	4.68828e-05
1	154345180	154345680	3.47405	1.23068	3.92949	2.69881	3.5826e-05	0.00122651
1	154398040	154399168	4.51807	2.45949	4.95915	2.49966	9.95509e-05	0.00284916
1	154399317	154406426	8.58928	4.31192	9.12167	4.80975	1.15568e-10	2.78189e-08
1	154409892	154416659	8.47191	4.91079	8.98865	4.07786	6.85941e-11	1.78308e-08
1	154432888	154434102	4.67029	1.26847	5.18232	3.91385	2.93833e-05	0.00104195
1	154437009	154441773	7.04748	4.58517	7.51757	2.9324	3.45888e-06	0.00017498
1	154442051	154443147	3.40481	0.589085	3.8941	3.30501	4.56207e-05	0.00149967
1	154554614	154559621	7.36633	4.46819	7.85942	3.39123	2.6447e-06	0.000140298
1	154739708	154743439	6.63163	4.76883	7.05516	2.28633	3.99748e-05	0.00134308
1	154763504	154765860	6.17259	4.07885	6.61656	2.53771	3.66018e-06	0.000183392
1	154776971	154783600	8.41598	6.7076	8.8237	2.1161	5.35184e-05	0.00170999
1	154808159	154813818	7.5774	5.46959	8.02251	2.55291	8.03158e-06	0.000352946
1	154897598	154899279	3.65283	4.76539	2.51054	-2.25485	8.06295e-05	0.00239875
1	155259065	155260491	1.75339	2.98706	0.295153	-2.6919	6.02849e-06	0.00027846
1	155410813	155412905	5.72552	3.75241	6.15925	2.40685	0.000447395	0.00960939
1	155727980	155729195	4.85184	2.50462	5.31452	2.8099	0.000148363	0.00393053
1	155729783	155734314	7.46606	4.99389	7.93676	2.94287	7.08423e-06	0.000318282
1	155785327	155787784	5.75414	2.88388	6.24597	3.36209	1.86336e-06	0.000103824
1	155844677	155845679	3.97997	1.44111	4.45465	3.01354	1.39582e-05	0.000560124
1	155850649	155856031	7.10228	4.78464	7.56296	2.77832	8.94733e-06	0.00038613
1	156142169	156144097	4.36618	1.57275	4.8544	3.28165	3.49547e-05	0.00120191
1	156144376	156149135	6.87983	3.79676	7.38069	3.58393	5.27103e-07	3.5847e-05
1	156275508	156277985	5.05924	1.59144	5.57329	3.98185	6.48534e-06	0.000295633
1	156284244	156285290	4.0809	1.23875	4.57144	3.33268	3.31743e-05	0.00115187
1	156408195	156411135	6.5095	4.71757	6.92601	2.20844	4.10499e-05	0.00137309
1	156519200	156525402	7.68194	8.98067	6.00562	-2.97505	1.39834e-08	1.64884e-06
1	156650681	156654762	5.69235	7.13734	3.29158	-3.84576	2.06388e-08	2.30005e-06
1	156889642	156891064	3.58327	4.67702	2.48236	-2.19466	0.000210301	0.00521973
1	156928125	156931363	4.28875	5.52458	2.8239	-2.70068	7.27207e-05	0.00220217
1	157116954	157119430	5.21385	3.37217	5.63532	2.26315	0.000373495	0.0083204
1	157202079	157203948	5.04514	2.77051	5.50283	2.73232	3.23588e-06	0.000165541
1	157214746	157216254	4.35116	0.51236	4.87492	4.36256	1.99054e-08	2.22809e-06
1	157216612	157217640	4.0787	1.02263	4.57849	3.55586	4.46024e-06	0.000216664
1	157218416	157222519	6.9307	4.79049	7.37837	2.58788	5.97973e-06	0.000276627
1	157276304	157278798	7.16123	4.66643	7.6333	2.96686	2.88604e-07	2.15876e-05
1	157280944	157281593	2.98806	0.922827	3.42969	2.50687	9.61547e-05	0.00276833
1	157491915	157498003	7.91539	6.15156	8.329	2.17744	6.69039e-05	0.00205387
1	157924649	157927508	6.07893	7.10868	5.10692	-2.00176	0.000160877	0.00419988
1	158159307	158160012	3.48711	1.21458	3.94464	2.73006	0.000209526	0.00520426
1	158264850	158266150	4.01583	5.23865	2.59007	-2.64859	8.35573e-07	5.29873e-05
1	158273702	158274263	1.98961	3.03241	0.992688	-2.03972	0.000288005	0.00673388
1	158298600	158302010	6.21194	7.52701	4.47354	-3.05347	1.17211e-06	7.02676e-05
1	158533404	158534975	5.09377	6.18269	4.00322	-2.17947	6.61413e-05	0.00203675
1	158955808	158956803	3.83226	1.08362	4.31827	3.23465	8.35724e-05	0.00247266
1	159177234	159178681	4.37917	2.41215	4.81237	2.40021	0.000225597	0.00552885
1	159771395	159772727	4.8768	2.63451	5.33217	2.69766	3.06435e-05	0.00107903
1	159794235	159800400	7.69603	6.19158	8.07977	1.88818	0.000133226	0.00360481
1	160164286	160166800	4.58493	5.62895	3.58568	-2.04327	0.00013563	0.00365594
1	160373549	160374463	3.69545	4.98865	2.03943	-2.94922	7.92517e-08	7.24108e-06
1	160941076	160942188	4.40531	1.6609	4.89111	3.23022	1.47948e-06	8.5529e-05
1	160969659	160972650	6.25889	2.83974	6.77146	3.93172	1.82322e-09	2.91223e-07
1	160977486	160979231	4.2143	1.6343	4.69134	3.05705	5.28877e-05	0.0016927
1	161182879	161190130	8.84778	7.35034	9.23063	1.88029	7.38507e-05	0.00222941
1	161653364	161654114	3.92791	1.48332	4.39691	2.91359	1.63534e-06	9.30847e-05
1	161705043	161706984	5.77368	4.1092	6.17655	2.06736	0.000172645	0.00445238
1	161712778	161714305	5.05132	0.650193	5.5857	4.9355	2.5925e-11	7.7537e-09
1	162121462	162122712	2.77536	3.95831	1.46122	-2.49709	6.61641e-05	0.00203729
1	162359204	162360559	3.14101	4.23938	2.03008	-2.2093	0.000253518	0.00607392
1	162609353	162610425	4.25896	2.16538	4.70292	2.53754	6.75487e-05	0.00206929
1	162657331	162658282	3.69423	1.50888	4.14538	2.6365	0.000197608	0.00496278
1	162910745	162911406	3.03086	0.950401	3.47375	2.52335	0.000102708	0.00292421
1	162911591	162913890	6.18505	2.04741	6.71497	4.66756	1.42389e-09	2.36429e-07
1	162919271	162920380	3.3117	1.07192	3.76688	2.69496	6.71076e-06	0.000304438
1	162920826	162923577	6.41351	2.21905	6.94447	4.72542	1.09918e-10	2.67031e-08
1	162937403	162938980	5.44702	1.81275	5.96574	4.153	6.50797e-11	1.70469e-08
1	163160331	163161896	4.80906	2.79839	5.24608	2.4477	6.24828e-06	0.000286418
1	163566388	163567072	3.03235	4.35751	1.2538	-3.10371	9.62575e-10	1.70172e-07
1	164628661	164630571	3.64836	5.10338	1.17778	-3.9256	6.81098e-12	2.40933e-09
1	164689715	164690783	1.30687	2.34307	0.322656	-2.02041	0.000237043	0.00575554
1	165322906	165326610	4.85576	6.14016	3.23129	-2.90887	6.31582e-06	0.000289232
1	165344400	165346638	5.37055	6.70532	3.55243	-3.15289	8.18446e-08	7.44197e-06
1	165575443	165576412	4.47277	2.64712	4.89266	2.24554	4.12599e-05	0.00137914
1	166009730	166011279	2.02825	3.17867	0.797092	-2.38158	9.38278e-05	0.00271667
1	166913734	166914439	2.88065	3.94256	1.84601	-2.09655	0.00011547	0.0032108
1	166938134	166939105	3.37284	4.44691	2.31344	-2.13346	0.00011118	0.00311675
1	167077961	167079030	3.75613	4.85192	2.65081	-2.20111	0.000152682	0.00402239
1	167387329	167388167	3.72151	5.24133	0.676431	-4.5649	1.07346e-16	1.44188e-13
1	167429853	167430747	3.71803	1.38877	4.1795	2.79074	0.000436643	0.00941589
1	167460860	167463603	6.1425	1.99642	6.67258	4.67617	9.76478e-14	6.16328e-11
1	167463907	167465346	4.07944	1.36649	4.56365	3.19716	4.12255e-06	0.000202634
1	167519409	167520220	3.7886	1.86673	4.2177	2.35097	0.000108608	0.00305715
1	167562545	167563749	4.07498	1.38759	4.55787	3.17027	6.38237e-07	4.21961e-05
1	167745033	167747323	6.24191	2.10616	6.7718	4.66564	5.19114e-12	1.90413e-09
1	167773504	167774993	4.8656	5.98105	3.71679	-2.26426	0.000162158	0.00422775
1	167867481	167869350	6.60875	2.57035	7.13677	4.56642	3.91904e-12	1.51248e-09
1	167878772	167879560	3.64453	0.612311	4.14336	3.53105	3.04944e-06	0.000157518
1	168994177	168994974	3.65955	1.46116	4.11168	2.65052	0.000192795	0.00486639
1	169021587	169022506	3.88573	1.25466	4.36561	3.11095	2.15201e-07	1.68939e-05
1	169059340	169061486	5.81819	3.84792	6.25168	2.40376	0.000190017	0.00480925
1	169067343	169069043	5.05735	2.09443	5.55328	3.45886	7.24741e-07	4.70903e-05
1	169075692	169081149	8.04821	6.3722	8.45237	2.08017	9.68713e-06	0.000412725
1	169082618	169084301	5.35917	2.25954	5.86068	3.60114	2.92427e-06	0.000152619
1	169084499	169087869	7.17201	5.14808	7.61017	2.46208	9.75102e-06	0.000414932
1	169088481	169090115	4.74928	2.0944	5.23044	3.13603	1.44659e-06	8.40263e-05
1	169090164	169091868	5.26991	3.09206	5.72048	2.62843	1.99174e-05	0.000755923
1	169127643	169129418	5.13954	2.54195	5.61757	3.07562	8.94916e-07	5.61281e-05
1	169129994	169131682	5.72	3.94955	6.1343	2.18475	0.00016668	0.00432147
1	169171269	169173560	5.93769	3.62946	6.39772	2.76826	0.000115552	0.0032126
1	169562393	169564544	5.6848	1.5049	6.21549	4.71059	1.7182e-09	2.7762e-07
1	169564604	169565625	4.13225	0.696809	4.64533	3.94852	1.89573e-08	2.13208e-06
1	170833898	170835844	5.42075	2.31508	5.92249	3.60741	4.70746e-06	0.000226661
1	170840967	170842425	4.88776	0.891707	5.41493	4.52322	1.0433e-08	1.28772e-06
1	170843675	170844438	3.47436	0.455762	3.97263	3.51687	2.67889e-07	2.02956e-05
1	170845994	170846643	3.4649	1.2823	3.91584	2.63354	1.05481e-05	0.000442723
1	170898652	170899064	3.10789	1.41099	3.51436	2.10337	0.000428488	0.00927347
1	170931108	170931810	3.15314	0.785785	3.61716	2.83138	9.01124e-05	0.00262846
1	170936409	170936820	3.46473	0.446528	3.96298	3.51646	3.11742e-06	0.000160393
1	170986149	170988044	4.78888	0.963993	5.31232	4.34833	2.76428e-07	2.08171e-05
1	170988251	170988975	3.15332	0.318233	3.64352	3.32529	1.04528e-06	6.38917e-05
1	170989838	170990928	3.73408	1.33305	4.20031	2.86726	6.33325e-06	0.00028996
1	171050406	171051850	4.81763	0.605696	5.3489	4.7432	2.61604e-12	1.06287e-09
1	171082063	171082621	2.53776	0.226217	2.99802	2.77181	0.000366749	0.00819624
1	171092032	171092940	4.00904	1.60967	4.47516	2.8655	0.000239797	0.00580673
1	171111459	171112508	3.62575	0.998821	4.1054	3.10658	2.59232e-05	0.00093924
1	171120799	171121692	3.43725	1.58228	3.86002	2.27774	0.00028679	0.00671131
1	171129059	171129834	3.62989	0.192473	4.14303	3.95056	1.43446e-08	1.68354e-06
1	171130022	171130642	3.48595	0.881487	3.96436	3.08287	7.78586e-06	0.000344273
1	171150564	171152336	4.91104	1.67626	5.41754	3.74128	1.2158e-08	1.46238e-06
1	171165313	171166544	4.03043	1.33608	4.51368	3.1776	5.6105e-07	3.77207e-05
1	171166565	171167319	3.70377	1.01676	4.18663	3.16988	2.42943e-05	0.000890432
1	171181215	171183730	5.94385	4.08665	6.36684	2.2802	0.000273639	0.00646245
1	171183750	171184663	3.28224	1.08071	3.7346	2.6539	2.22582e-05	0.000828438
1	171188462	171190458	5.10862	2.78159	5.56994	2.78835	0.000119377	0.00330022
1	171190611	171192760	6.1235	2.52398	6.64129	4.11732	3.47918e-08	3.5811e-06
1	171195527	171197289	4.56371	1.26847	5.07229	3.80382	9.03171e-08	8.11268e-06
1	171198731	171199556	3.71053	0.412566	4.2192	3.80663	2.63501e-09	3.96773e-07
1	171204541	171207713	5.86133	1.31466	6.39784	5.08317	4.34567e-12	1.64517e-09
1	171212029	171213750	5.21919	0.744842	5.75467	5.00982	5.76635e-11	1.54539e-08
1	171213773	171219804	7.38298	2.29355	7.92575	5.6322	3.59752e-12	1.40274e-09
1	171220197	171229505	8.75099	6.41431	9.21297	2.79866	3.09271e-07	2.29291e-05
1	171254131	171257857	7.24056	5.32625	7.66896	2.34271	2.56711e-05	0.00093158
1	171258188	171259207	4.59005	1.5257	5.09017	3.56447	4.84163e-07	3.3323e-05
1	171265030	171267109	5.35941	2.75466	5.83784	3.08318	5.83639e-05	0.00183912
1	171274207	171275121	2.63711	0.0635845	3.11379	3.0502	7.43536e-06	0.000330946
1	171280741	171281707	3.5769	1.17105	4.04344	2.87239	6.54622e-06	0.00029794
1	171696900	171697503	3.75402	2.00591	4.16598	2.16007	0.000156083	0.00409511
1	171852717	171854040	4.43338	1.45649	4.92991	3.47342	3.87391e-08	3.93164e-06
1	172132290	172133169	4.59986	2.55094	5.04014	2.4892	0.000334689	0.00760951
1	172133377	172135001	5.24109	3.01078	5.69558	2.6848	6.35289e-06	0.000290754
1	172173366	172174277	4.50365	0.775308	5.02478	4.24948	4.0218e-12	1.54111e-09
1	172596481	172597564	4.66347	2.0677	5.1414	3.0737	1.95596e-08	2.19395e-06
1	172606945	172611179	7.48614	5.56588	7.91509	2.34921	3.12555e-05	0.00109629
1	172627655	172629016	5.16647	1.63163	5.68247	4.05085	9.36085e-11	2.31684e-08
1	172685502	172686237	3.40065	1.39465	3.83726	2.44261	0.000241684	0.0058438
1	172731064	172732140	4.48828	1.47128	4.98648	3.51521	8.12418e-08	7.39606e-06
1	172814247	172815111	4.16267	2.0375	4.60916	2.57166	1.13411e-06	6.83369e-05
1	172908281	172909253	4.14068	5.26598	2.96937	-2.2966	1.83509e-05	0.000705912
1	172920496	172921701	4.45446	2.36499	4.89808	2.53309	9.33571e-06	0.000400056
1	173062444	173063155	4.48811	2.83021	4.89024	2.06004	0.000128812	0.00350457
1	173171092	173172275	4.15752	5.23911	3.08245	-2.15667	0.000118469	0.00328023
1	173181983	173182697	3.50932	1.4264	3.95241	2.52601	8.74853e-05	0.0025679
1	173210464	173212176	4.85398	5.89664	3.85735	-2.03929	9.12668e-05	0.00265536
1	173538847	173540700	4.87833	2.03865	5.36874	3.33009	1.27054e-05	0.000517654
1	173737911	173739022	3.78301	1.78525	4.21892	2.43367	0.00034829	0.00786617
1	174497285	174497800	2.96736	0.318233	3.44821	3.12998	1.7844e-05	0.000689294
1	174736858	174739213	6.03066	2.82589	6.53609	3.7102	5.10482e-09	6.96844e-07
1	174846129	174847769	5.60145	4.04793	5.99132	1.94339	0.000381174	0.00845405
1	174848002	174849364	3.5518	1.14792	4.01821	2.8703	0.000132333	0.00358617
1	174870926	174872215	3.87806	1.69454	4.32907	2.63453	1.37357e-05	0.000552945
1	174877633	174880044	6.47916	4.09222	6.94448	2.85226	6.2949e-06	0.000288415
1	174880495	174884328	6.68094	4.57787	7.12567	2.5478	6.40972e-05	0.00198515
1	175263702	175265337	5.28078	3.11091	5.73074	2.61983	9.51354e-05	0.00274632
1	175265542	175266663	4.21271	2.02558	4.66399	2.63841	0.000102919	0.00292978
1	175279794	175285330	8.09519	4.97143	8.59762	3.62619	2.9298e-08	3.09323e-06
1	175285648	175294259	8.32243	5.52649	8.81077	3.28429	2.29812e-08	2.5186e-06
1	175295944	175298297	6.09749	4.13267	6.53049	2.39783	6.5349e-06	0.000297497
1	175307243	175308322	4.99952	3.16126	5.42066	2.2594	1.20664e-05	0.000495577
1	175333335	175335414	5.73541	2.52882	6.24091	3.71209	1.49578e-07	1.23836e-05
1	175358146	175360757	6.18159	2.83865	6.69175	3.8531	1.20446e-09	2.06268e-07
1	175480465	175481246	3.15867	4.35782	1.80056	-2.55726	6.92766e-06	0.000312736
1	175482425	175485082	4.86964	6.12162	3.35422	-2.7674	3.812e-07	2.73136e-05
1	175518654	175519792	3.39546	4.59285	2.04223	-2.55062	1.00638e-05	0.000425891
1	175634357	175635794	2.97511	4.06373	1.8852	-2.17854	0.00025903	0.00617812
1	177091324	177092465	2.80961	4.10411	1.14884	-2.95528	4.99875e-07	3.42856e-05
1	177092574	177093256	2.58927	3.67366	1.50833	-2.16533	0.000192346	0.00485777
1	177103895	177105137	2.88092	4.17642	1.21653	-2.95989	7.83221e-07	5.01647e-05
1	177132940	177134288	3.4573	4.69865	1.97541	-2.72324	2.78173e-05	0.000996339
1	177139600	177141793	4.24692	5.72288	1.61703	-4.10585	6.30229e-13	3.06935e-10
1	177150268	177152013	4.52314	5.68676	3.25912	-2.42764	0.000138528	0.00371854
1	177271444	177272119	1.18447	2.22986	0.182545	-2.04731	0.000248057	0.00596693
1	178023939	178026371	6.85876	4.7683	7.30247	2.53417	2.74527e-07	2.06968e-05
1	178034510	178037552	6.95503	4.039	7.44893	3.40992	1.82629e-09	2.9159e-07
1	178376618	178377246	2.95473	4.04194	1.8678	-2.17413	0.000123711	0.00339516
1	178723379	178724371	3.87564	1.62144	4.33186	2.71043	9.47652e-05	0.00273772
1	178990957	178994982	7.27591	5.38634	7.70199	2.31566	1.36108e-06	7.97342e-05
1	179065114	179066801	4.29199	1.9949	4.75125	2.75635	7.00891e-05	0.00213653
1	179799102	179802792	6.9273	4.33026	7.4053	3.07504	1.36293e-06	7.98201e-05
1	179829251	179830303	3.66435	1.35184	4.12468	2.77284	1.17099e-05	0.00048343
1	180599216	180601039	4.88397	6.08097	3.53182	-2.54914	1.6016e-06	9.14678e-05
1	180805967	180806646	3.77073	1.52869	4.22608	2.69739	7.66073e-06	0.000339495
1	180930224	180932734	6.52733	4.53628	6.96265	2.42636	2.78794e-05	0.000998279
1	180935534	180936898	4.64088	3.1733	5.01987	1.84658	0.00029717	0.0069071
1	180997122	180998422	4.86517	2.85639	5.30203	2.44564	1.35626e-05	0.000546738
1	182158103	182159279	3.81259	1.25748	4.28821	3.03074	0.000408362	0.00892646
1	182309085	182310238	3.28254	4.5272	1.79032	-2.73689	2.83539e-06	0.000148638
1	182649296	182652658	5.73909	3.0391	6.22263	3.18353	2.4041e-07	1.8545e-05
1	182707694	182709369	5.12096	1.71137	5.63324	3.92187	7.09499e-08	6.59431e-06
1	182833778	182835973	5.60483	1.74335	6.12911	4.38577	6.76758e-09	8.86934e-07
1	182846316	182847571	4.90066	0.12793	5.44007	5.31214	6.80512e-14	4.51413e-11
1	182921512	182922779	3.73321	4.9107	2.43346	-2.47724	7.33897e-05	0.00221887
1	183187218	183188554	3.84626	4.94491	2.73472	-2.21019	6.33949e-05	0.00196759
1	183271598	183276703	6.80461	3.89875	7.29805	3.3993	2.38625e-06	0.000128542
1	183276764	183277439	3.77511	1.78289	4.21053	2.42765	3.7641e-05	0.00127626
1	183279056	183281377	5.98993	1.48247	6.52589	5.04342	3.0839e-13	1.64406e-10
1	183588250	183589288	3.38725	0.412566	3.88369	3.47112	8.78531e-06	0.000380182
1	183620797	183623458	5.03431	2.76264	5.49178	2.72913	0.000463318	0.00989451
1	183813786	183815303	4.50015	2.79677	4.90733	2.11057	0.000396512	0.00872245
1	183851795	183853474	5.20513	3.30874	5.63186	2.32312	5.13799e-05	0.00165328
1	183856445	183858855	5.92032	3.96096	6.35283	2.39187	0.00015069	0.00398046
1	183957265	183960100	6.61058	3.74715	7.1021	3.35495	1.36851e-08	1.61923e-06
1	184047373	184049100	4.65795	1.53086	5.16051	3.62965	7.49522e-08	6.89835e-06
1	184133585	184134162	1.47766	2.57632	0.366096	-2.21023	3.24326e-05	0.00113095
1	184501313	184503388	4.87353	6.40402	1.70388	-4.70014	1.10648e-12	5.06164e-10
1	184516892	184517315	2.3489	3.3772	1.37965	-1.99755	0.000138016	0.00370689
1	184873975	184875057	2.91361	4.35483	0.538055	-3.81677	5.59515e-15	4.8326e-12
1	184910301	184910959	3.01874	4.10918	1.92493	-2.18425	7.47436e-05	0.00224989
1	185106469	185107375	4.21415	1.76145	4.68365	2.9222	4.28291e-06	0.000209479
1	185249600	185251385	5.4609	2.7249	5.94628	3.22138	3.705e-07	2.66976e-05
1	185541977	185544442	4.75615	6.03217	3.16089	-2.87127	1.44381e-06	8.3891e-05
1	185630689	185631378	2.14123	3.49661	0.233507	-3.26311	3.89172e-08	3.94653e-06
1	185641746	185642453	2.98508	4.13504	1.75507	-2.37997	0.000108039	0.00304384
1	185644437	185645041	3.13832	4.2077	2.08854	-2.11916	8.27751e-05	0.00245311
1	185648312	185650405	5.45406	6.6353	4.14445	-2.49086	4.64383e-05	0.00152227
1	185956444	185957253	3.2384	4.50229	1.68417	-2.81812	1.33855e-07	1.12799e-05
1	186048018	186048768	2.3246	3.44851	1.15648	-2.29203	1.77093e-05	0.000684792
1	186179332	186179838	1.5436	2.68984	0.322656	-2.36719	3.10615e-05	0.00109009
1	186463862	186464464	3.30816	0.919712	3.77357	2.85386	4.82544e-06	0.000231191
1	186648962	186650360	4.60912	5.87983	3.032	-2.84783	8.66144e-07	5.45978e-05
1	192527935	192529186	3.94035	0.737289	4.44572	3.70843	1.76216e-06	9.91966e-05
1	192597338	192599206	4.5032	1.57647	4.99756	3.42109	8.78412e-05	0.00257614
1	192608040	192612481	6.14076	3.85976	6.59889	2.73913	0.000348344	0.00786692
1	193185584	193187238	5.50095	3.75746	5.91243	2.15496	0.000206113	0.00513809
1	193563838	193564438	2.81595	3.96221	1.59497	-2.36724	2.17218e-05	0.000811915
1	193613665	193614713	3.06658	4.44109	1.06915	-3.37194	2.89904e-09	4.30327e-07
1	194486581	194487479	3.85594	5.2263	1.87856	-3.34774	4.92076e-10	9.55895e-08
1	194798247	194799313	3.93341	5.23376	2.25109	-2.98267	2.33065e-06	0.000126029
1	194799641	194801631	4.6538	6.0101	2.74195	-3.26815	3.08892e-06	0.000159144
1	194834606	194835540	2.90114	4.19237	1.25223	-2.94014	5.14107e-07	3.50896e-05
1	194858270	194859006	2.75295	3.97753	1.32198	-2.65554	5.37319e-06	0.000253079
1	195023209	195023745	1.1444	2.2103	0.101701	-2.1086	0.000181189	0.00463086
1	195065959	195067028	3.08324	4.27699	1.73999	-2.537	1.03772e-05	0.000436557
1	196577403	196578766	2.89448	4.25061	0.983411	-3.2672	2.24958e-09	3.47843e-07
1	198101115	198102105	5.13997	3.37194	5.55402	2.18207	0.000294166	0.00684952
1	198499916	198500629	3.66314	4.72688	2.62484	-2.10204	1.34399e-05	0.000543186
1	198887060	198887590	2.54499	3.70427	1.29189	-2.41238	0.000162216	0.00422868
1	198887966	198888816	3.34595	4.52469	2.04291	-2.48179	2.13408e-05	0.000799576
1	198888964	198889853	4.05561	4.99638	3.23771	-1.75867	0.000198476	0.00497829
1	198890683	198891707	3.69159	5.16648	1.07034	-4.09614	1.67984e-16	2.12054e-13
1	198899089	198899844	3.62621	4.7102	2.5461	-2.1641	0.000349761	0.00788994
1	198935190	198936351	3.6272	4.77924	2.39209	-2.38715	6.49921e-05	0.00200693
1	198976453	198977054	2.48708	3.77724	0.842053	-2.93519	9.53478e-08	8.4898e-06
1	198979065	198980300	4.33421	5.68015	2.46843	-3.21172	2.70594e-08	2.89085e-06
1	199003736	199004318	2.46169	3.48454	1.50261	-1.98192	0.000179554	0.00459695
1	199070170	199070799	2.88038	3.83339	2.04276	-1.79063	0.000419351	0.00912438
1	199082361	199083110	3.36318	4.56102	2.00871	-2.55232	2.25404e-05	0.000837373
1	199130674	199131494	4.12477	5.32556	2.76212	-2.56344	8.14589e-06	0.000356946
1	199186910	199188550	4.26721	5.52376	2.73706	-2.7867	2.20314e-06	0.00012002
1	199189221	199191555	4.73719	6.02911	3.08583	-2.94328	3.32012e-06	0.000169139
1	199259219	199259945	2.85132	4.27655	0.577556	-3.69899	2.01737e-10	4.49228e-08
1	199279290	199280431	3.7358	5.08687	1.84741	-3.23947	5.31991e-10	1.02395e-07
1	199280545	199281987	4.22429	5.63244	2.05075	-3.58169	1.097e-09	1.90282e-07
1	199282245	199282926	3.16055	4.4042	1.67151	-2.73269	1.27549e-07	1.08772e-05
1	199291251	199292103	3.09638	4.4183	1.3309	-3.0874	2.87053e-07	2.1493e-05
1	199293710	199294230	2.96768	3.97797	2.03167	-1.94631	0.000189726	0.00480349
1	199294991	199296008	3.43248	4.79034	1.51355	-3.27679	1.81812e-08	2.05768e-06
1	199374344	199375069	2.84846	3.89783	1.83875	-2.05908	0.000408663	0.00893251
1	199405650	199406517	2.94767	4.0857	1.74648	-2.33922	9.86423e-05	0.00282744
1	199539808	199540113	1.97009	3.1319	0.710633	-2.42127	5.04718e-06	0.000239987
1	199582159	199583127	4.1152	5.12865	3.17342	-1.95523	0.000280541	0.00659943
1	199828620	199829825	3.67598	5.13504	1.17618	-3.95886	1.67863e-11	5.30198e-09
1	199836582	199837264	3.58048	4.92538	1.71923	-3.20615	8.50829e-10	1.53069e-07
1	199844600	199848961	6.06369	7.6022	2.79226	-4.80994	1.83337e-12	7.82797e-10
1	200003686	200006700	6.03594	7.27063	4.57458	-2.69605	0.000153773	0.00404631
1	200250506	200253148	6.0319	7.40435	4.04443	-3.35992	7.75495e-07	4.97881e-05
1	200332017	200332873	3.50429	4.66944	2.23639	-2.43306	1.70649e-06	9.65087e-05
1	200419596	200420461	3.06541	0.693358	3.52975	2.83639	0.000170567	0.00441013
1	200495042	200497050	4.95433	6.01382	3.92456	-2.08925	0.000261215	0.00622079
1	200615017	200616656	5.05394	3.20841	5.47579	2.26737	0.000397764	0.00874137
1	200830601	200837409	8.1869	6.4889	8.59349	2.10459	3.685e-05	0.00125541
1	200922738	200925116	5.70885	1.2151	6.2446	5.0295	1.73255e-13	9.92317e-11
1	200937720	200941674	6.32391	3.43014	6.81681	3.38666	4.12627e-06	0.00020279
1	200973152	200975864	3.55976	4.7694	2.17222	-2.59718	7.51505e-05	0.00225908
1	201404759	201406172	5.29149	3.75285	5.67953	1.92667	0.000174651	0.00449542
1	201424219	201427473	5.41987	2.78664	5.89986	3.11323	0.000308778	0.00712732
1	201444526	201446405	5.34415	3.10977	5.79894	2.68918	6.07466e-06	0.000280297
1	202081852	202083949	4.71849	2.62479	5.16246	2.53767	0.000348919	0.00787471
1	202139562	202141462	5.67261	2.63343	6.17172	3.53829	7.00324e-09	9.14326e-07
1	202150238	202157696	6.8454	5.59768	7.19297	1.59529	0.000308258	0.00711793
1	202180816	202185296	6.49584	4.79979	6.90221	2.10242	3.29383e-06	0.000167959
1	202189478	202192106	5.4209	3.10572	5.88141	2.77569	1.98322e-05	0.000753449
1	202307520	202308254	3.33496	1.32803	3.77166	2.44363	0.000267607	0.00634619
1	202379809	202380489	4.26727	2.74236	4.6536	1.91123	0.000330635	0.00753868
1	202522379	202523418	4.63632	5.99648	2.70684	-3.28964	4.74574e-08	4.67565e-06
1	202547208	202547967	3.48268	1.38739	3.92677	2.53938	0.000260942	0.00621627
1	202803829	202806692	5.89769	6.97916	4.82287	-2.15628	9.37093e-05	0.00271486
1	202956395	202958748	4.63108	5.90244	3.05177	-2.85067	7.98196e-06	0.000351134
1	202958843	202960998	5.06085	6.51391	2.60426	-3.90965	1.50299e-10	3.49317e-08
1	203104765	203106573	4.98239	6.03186	3.97248	-2.05938	0.000123706	0.00339516
1	203205145	203208644	6.03074	2.08495	6.55686	4.47191	6.47046e-08	6.10098e-06
1	203231923	203233848	6.63332	4.53622	7.07757	2.54134	2.15176e-07	1.68939e-05
1	203302417	203322289	10.4451	7.67126	10.9324	3.26113	5.42859e-10	1.04062e-07
1	203322363	203323041	3.44842	1.46644	3.88294	2.41651	9.28149e-05	0.00269334
1	203323066	203324496	4.17192	1.73853	4.64021	2.90168	5.66949e-05	0.00179419
1	203327922	203341308	9.85752	7.72455	10.3046	2.58007	7.0769e-08	6.58236e-06
1	203341578	203342403	3.90183	1.71858	4.35282	2.63424	4.22962e-06	0.000207276
1	203342421	203345125	5.58213	3.22689	6.04536	2.81847	1.34766e-05	0.000544313
1	203354417	203355166	3.511	0.936625	3.98773	3.0511	2.31257e-05	0.000855747
1	203357751	203358447	3.3308	1.31917	3.7679	2.44873	0.000295191	0.00686956
1	203359334	203359961	2.73073	0.305352	3.19851	2.89316	4.12696e-05	0.00137934
1	203364806	203367069	5.95766	2.85826	6.45916	3.60089	3.37012e-07	2.46121e-05
1	203369643	203373248	6.93039	3.72084	7.43599	3.71515	6.49784e-09	8.58438e-07
1	203373545	203376789	6.01141	3.80158	6.46439	2.66281	6.4861e-05	0.00200387
1	203387218	203403836	9.62014	5.73308	10.145	4.4119	4.97349e-08	4.86323e-06
1	203406789	203451845	11.7091	8.37901	12.2189	3.83987	3.70211e-10	7.51659e-08
1	203451846	203463595	8.97983	4.40716	9.51669	5.10953	1.78026e-11	5.57631e-09
1	203469530	203470391	3.13423	1.5324	3.5299	1.9975	0.000309123	0.00713397
1	203470683	203473145	4.50639	1.87265	4.98641	3.11376	0.000429382	0.00928643
1	203473422	203475353	5.98805	2.56588	6.50072	3.93484	4.02072e-10	8.07272e-08
1	203475607	203492676	9.56918	5.4906	10.098	4.60739	7.19555e-09	9.35872e-07
1	203495718	203497228	3.98596	1.60739	4.45072	2.84333	0.000183034	0.00466898
1	203497526	203499545	6.34302	3.69472	6.82383	3.1291	2.60968e-08	2.80708e-06
1	203514210	203516309	5.93337	2.04206	6.45831	4.41625	5.69247e-12	2.05605e-09
1	203516451	203517426	4.21272	1.24417	4.70889	3.46472	4.96714e-08	4.85953e-06
1	203520893	203529166	8.94089	4.50642	9.47577	4.96936	2.65164e-10	5.7093e-08
1	203529571	203531999	5.51797	2.94211	5.99478	3.05267	1.40777e-08	1.65788e-06
1	203532081	203532763	3.16898	0.986531	3.6199	2.63337	1.14938e-05	0.000475984
1	203556957	203563453	7.33503	4.13539	7.84027	3.70488	8.65372e-09	1.09533e-06
1	203577818	203579596	4.31324	1.90303	4.78006	2.87703	1.29621e-05	0.000526578
1	203593430	203594157	3.81084	2.06816	4.22223	2.15407	0.000149253	0.00394941
1	203602095	203602847	3.48769	1.04184	3.95677	2.91492	3.61249e-05	0.00123486
1	203603200	203604119	3.98219	1.74463	4.43721	2.69257	9.23365e-06	0.000396718
1	203604255	203614738	8.7665	7.37661	9.13501	1.7584	0.000184704	0.00470381
1	203625895	203627051	4.6769	2.07069	5.15541	3.08473	4.0745e-07	2.8848e-05
1	203630135	203631278	5.11698	3.4346	5.52185	2.08725	6.89104e-05	0.00210574
1	203631677	203646187	9.16895	7.56081	9.56536	2.00455	4.01612e-06	0.000198325
1	203649706	203653289	7.22333	5.58257	7.62351	2.04094	0.000175115	0.0045058
1	203661228	203667764	7.68933	4.6785	8.18728	3.50878	4.2549e-08	4.26441e-06
1	203670970	203671822	3.7737	1.99581	4.18877	2.19296	0.000129105	0.003511
1	203674419	203676431	5.55485	3.5602	5.99048	2.43028	9.31854e-06	0.000399456
1	203706475	203709444	6.10139	4.50362	6.49657	1.99295	0.000131542	0.00356832
1	203709672	203710982	4.44532	2.13995	4.90516	2.76521	2.80616e-06	0.000147368
1	203715844	203716694	3.37431	1.37035	3.81075	2.4404	0.000163769	0.00426065
1	203726700	203730545	7.22111	5.14753	7.66344	2.5159	6.20011e-06	0.000284798
1	203746868	203748191	4.00348	1.7879	4.45689	2.66899	7.50818e-06	0.000333627
1	203758662	203760898	6.03548	2.66624	6.54649	3.88025	2.46968e-08	2.67939e-06
1	203786355	203790531	7.01484	5.11222	7.44216	2.32994	5.83974e-06	0.000271115
1	203792935	203794299	5.23138	3.25444	5.66545	2.41101	4.91516e-05	0.00159504
1	204070893	204075346	7.22266	8.67947	4.73921	-3.94026	2.61527e-08	2.81149e-06
1	204240499	204242843	4.3869	5.63605	2.88051	-2.75554	5.43127e-05	0.00173243
1	204282292	204284060	4.1581	5.31796	2.90356	-2.4144	0.000153965	0.00405021
1	204414685	204439263	10.7248	11.6313	9.95992	-1.67136	4.42877e-05	0.00146337
1	204470302	204471094	3.29543	4.57106	1.70152	-2.86955	1.91593e-07	1.5266e-05
1	204574353	204575551	4.09753	1.87514	4.55144	2.6763	4.52171e-06	0.000219227
1	205168070	205169988	6.43923	4.68246	6.8521	2.16964	6.37194e-05	0.00197588
1	205643754	205646949	5.64454	7.04848	3.49445	-3.55403	1.85504e-08	2.09193e-06
1	205669864	205671467	3.98716	5.1819	2.64121	-2.54069	3.52683e-06	0.00017794
1	205675431	205676246	3.49422	4.68697	2.15369	-2.53329	7.22049e-06	0.000323173
1	205746867	205747893	3.72045	5.09484	1.72364	-3.37119	2.03148e-11	6.23387e-09
1	205761849	205762728	3.29338	4.4233	2.11132	-2.31198	5.87992e-06	0.000272745
1	206204506	206207251	6.88357	4.81287	7.32566	2.51279	1.41914e-07	1.18426e-05
1	206246322	206249085	6.45369	3.88796	6.92992	3.04195	4.71954e-08	4.65591e-06
1	206251663	206252760	4.11933	2.0904	4.55792	2.46752	0.000140317	0.003758
1	206253603	206263204	8.60916	7.06302	8.99812	1.9351	0.000142235	0.0037986
1	206263235	206269153	7.31325	5.65368	7.71557	2.06189	4.56495e-06	0.00022087
1	206269244	206271382	5.01246	3.25176	5.42575	2.17399	0.000352256	0.00793482
1	206587790	206589090	4.20877	1.61666	4.68649	3.06983	1.99766e-06	0.000110121
1	206602609	206603760	3.24753	1.00805	3.70269	2.69464	0.000105609	0.00299125
1	206993507	206995406	4.76106	5.96391	3.39268	-2.57122	6.90669e-06	0.000312013
1	206995453	207000301	7.04194	8.03029	6.1449	-1.88539	0.000164503	0.00427767
1	207003909	207009661	7.47847	8.64372	6.21031	-2.43342	3.90431e-08	3.95611e-06
1	207124207	207131430	7.94917	6.63295	8.30712	1.67418	0.000369049	0.00823693
1	207143759	207145011	4.06324	2.03692	4.50161	2.46469	0.000197128	0.00495402
1	207152458	207153733	4.43291	1.9516	4.90417	2.95257	6.75609e-07	4.4387e-05
1	207269504	207270237	3.52259	1.52894	3.95814	2.4292	0.000322909	0.00739125
1	207270954	207271862	3.84974	1.93758	4.27794	2.34037	0.000112546	0.00314893
1	207579730	207580741	3.46967	4.83058	1.53676	-3.29382	1.02667e-08	1.27135e-06
1	207580824	207582648	4.64618	5.8501	3.27482	-2.57528	1.49274e-06	8.61505e-05
1	207664568	207665626	3.29359	4.36293	2.2439	-2.11903	0.000102601	0.00292205
1	207842171	207844001	5.46778	6.51473	4.46281	-2.05192	0.000194808	0.00490585
1	208063313	208064773	5.22592	6.25164	4.26148	-1.99015	7.75455e-05	0.00231925
1	208128671	208129872	4.04571	5.21968	2.75515	-2.46453	2.51379e-05	0.000915751
1	208358051	208358682	1.96463	3.02789	0.927297	-2.10059	0.000400193	0.00878297
1	208362126	208363430	3.34877	4.62979	1.73616	-2.89363	3.64111e-07	2.63378e-05
1	208523269	208523915	1.23853	2.27788	0.248282	-2.02959	0.000222559	0.00546894
1	209876563	209878740	5.84788	3.43767	6.31469	2.87702	5.30288e-05	0.00169636
1	209896767	209898145	4.24401	1.23212	4.74201	3.50988	3.16461e-07	2.33566e-05
1	209908694	209910954	5.27828	2.37241	5.77172	3.3993	7.79122e-07	4.99955e-05
1	210110527	210112373	4.33261	5.68719	2.42854	-3.25865	9.49141e-09	1.18821e-06
1	211697550	211705339	8.52163	7.29819	8.86538	1.56719	0.000145806	0.00387494
1	211720861	211723331	5.31859	3.32217	5.75438	2.43221	0.000249131	0.00598895
1	211909611	211914280	7.68067	6.43852	8.02737	1.58885	0.000228086	0.00557249
1	211914329	211914760	2.91382	1.1139	3.33113	2.21723	0.000104644	0.00297014
1	212291644	212293625	6.28532	5.0265	6.63462	1.60812	4.64197e-05	0.00152196
1	212359335	212363013	6.0965	7.18378	5.0094	-2.17438	6.65433e-05	0.0020463
1	212391789	212392654	3.64283	4.6957	2.62624	-2.06946	8.39287e-05	0.00248087
1	212664686	212665871	2.9168	0.777961	3.36437	2.58641	4.42743e-05	0.00146318
1	212775435	212776180	2.82552	0.781878	3.26535	2.48347	0.000152614	0.00402172
1	212996418	212998016	4.43888	1.60239	4.92915	3.32676	0.000124145	0.00340386
1	213110883	213112492	4.00754	1.53086	4.47851	2.94764	6.20739e-05	0.00193471
1	213140677	213142607	5.22653	2.56551	5.70802	3.1425	4.32362e-06	0.000211115
1	213149538	213155769	7.87035	4.98781	8.36274	3.37493	3.08736e-06	0.000159085
1	214160795	214164222	5.88019	7.04694	4.6082	-2.43874	0.000441944	0.00950907
1	214360380	214361068	2.56551	3.62525	1.53525	-2.09	0.000104823	0.00297457
1	214600732	214601854	4.68122	5.81295	3.49491	-2.31804	4.71165e-06	0.000226834
1	214723002	214726109	4.65273	5.93665	3.02997	-2.90668	3.09825e-06	0.000159543
1	216424116	216424604	1.7091	2.83038	0.547012	-2.28337	4.42642e-05	0.00146297
1	216696361	216697397	3.10368	4.46459	1.17074	-3.29384	1.56182e-08	1.81216e-06
1	216698026	216698958	2.65374	3.87151	1.24279	-2.62872	3.92276e-06	0.000194364
1	216700405	216701611	3.60743	4.96665	1.68227	-3.28438	4.87706e-10	9.48381e-08
1	216701815	216702631	3.88065	4.93221	2.86663	-2.06558	0.000250739	0.00602147
1	216703045	216704183	3.80199	5.21916	1.57653	-3.64263	5.51148e-10	1.0549e-07
1	216704469	216705569	3.53046	4.75729	2.09279	-2.66451	1.10927e-05	0.000462484
1	216773988	216774976	3.71263	4.77756	2.67192	-2.10563	0.0001868	0.00474471
1	216896344	216897282	3.42239	4.54037	2.26783	-2.27255	0.000172813	0.00445569
1	217307378	217312046	3.67628	4.9861	1.95816	-3.02794	4.6601e-05	0.00152604
1	217647562	217651975	7.1896	4.03516	7.69318	3.65802	1.64012e-10	3.76094e-08
1	217668362	217669262	4.53338	2.26827	4.99038	2.72211	8.23941e-06	0.000360109
1	219483552	219484584	3.37603	0.412566	3.87198	3.45942	1.54536e-05	0.00061083
1	219495790	219498916	5.91751	2.2139	6.43803	4.22413	4.84024e-06	0.000231725
1	219502675	219503734	3.8586	0.559783	4.3673	3.80752	8.53041e-07	5.3959e-05
1	219560123	219561133	3.15902	0.412566	3.64492	3.23236	0.000271899	0.00642699
1	219599086	219602117	4.74396	0.839487	5.26919	4.4297	2.55165e-05	0.000927575
1	219677553	219680400	5.1581	1.60926	5.6745	4.06524	7.36418e-05	0.00222469
1	219701697	219703183	3.57444	0.793894	4.06203	3.26814	0.000228071	0.00557248
1	219712651	219714259	3.97194	1.13029	4.46245	3.33216	0.000347339	0.00784751
1	219739883	219740691	3.3903	0.779257	3.86908	3.08982	0.000167634	0.00434322
1	220294909	220296164	5.4053	3.66969	5.81595	2.14625	0.000101997	0.0029066
1	220495660	220496528	3.29935	1.33523	3.73228	2.39705	0.000420798	0.00914901
1	220862953	220865635	4.76883	6.15019	2.73758	-3.4126	1.09239e-07	9.51564e-06
1	220872904	220873818	1.8468	3.1459	0.169109	-2.97679	2.17238e-07	1.7022e-05
1	220880355	220885462	6.34356	7.89244	2.92767	-4.96477	1.64972e-11	5.21938e-09
1	220885467	220886297	2.1998	3.45913	0.660599	-2.79853	9.51583e-08	8.47492e-06
1	220942461	220943265	2.71883	4.08394	0.766384	-3.31755	1.86171e-11	5.77867e-09
1	220943291	220944737	4.50395	5.77441	2.92769	-2.84672	8.12554e-06	0.000356287
1	221134978	221135472	3.04098	1.22279	3.46013	2.23734	0.000373873	0.00832686
1	221175858	221177496	4.92868	2.67962	5.38454	2.70492	1.85609e-05	0.000712972
1	221389699	221391529	5.00171	6.23407	3.54745	-2.68662	1.73226e-06	9.77761e-05
1	221768646	221769745	3.88126	4.96533	2.80098	-2.16435	0.000360836	0.00809286
1	221919554	221921383	5.25724	3.69873	5.64771	1.94898	1.95277e-05	0.000744202
1	221927684	221935955	8.38803	6.98733	8.75803	1.7707	0.000374514	0.00833573
1	222229858	222231158	4.02235	0.934347	4.5234	3.58906	1.0564e-07	9.25769e-06
1	222831365	222832377	4.09746	1.84555	4.55351	2.70796	5.70679e-05	0.0018037
1	223404067	223405283	2.07931	3.24524	0.809431	-2.43581	6.55527e-05	0.00202143
1	223723202	223725160	4.4654	5.79602	2.6646	-3.13142	2.83952e-07	2.12997e-05
1	224036744	224037947	4.41307	2.17103	4.86842	2.69739	5.45285e-05	0.00173774
1	224075170	224076499	4.81866	2.38826	5.28676	2.8985	2.87942e-05	0.00102568
1	224334160	224335055	4.30782	5.33982	3.33158	-2.00824	4.87188e-05	0.00158303
1	224403770	224404593	3.28548	4.53798	1.76842	-2.76956	2.09672e-07	1.65217e-05
1	224555082	224556712	4.47445	2.03391	4.94319	2.90927	3.12685e-05	0.00109654
1	224682602	224684539	4.7353	1.90875	5.2251	3.31636	2.04463e-05	0.00077204
1	224780116	224781333	3.78742	4.89603	2.65397	-2.24206	0.000118046	0.00327046
1	224894822	224897606	6.09849	2.98642	6.60047	3.61405	9.44507e-06	0.000403917
1	224919240	224923563	6.93318	4.25346	7.41566	3.1622	7.3384e-05	0.00221887
1	224929735	224936294	7.40498	2.98964	7.93957	4.94993	1.85923e-07	1.4855e-05
1	224937402	224939811	5.1648	2.31358	5.65576	3.34217	6.85681e-05	0.00209728
1	224939908	224940548	2.67818	0.248602	3.14623	2.89763	0.000197669	0.00496366
1	224967390	224969241	5.23308	1.98038	5.74021	3.75983	9.22036e-07	5.74851e-05
1	224969349	224974015	7.71357	5.08914	8.19309	3.10395	1.55782e-05	0.00061492
1	224976703	224978363	4.68854	0.998821	5.2087	4.20988	2.19205e-07	1.71654e-05
1	224989401	224990628	4.63817	0.359955	5.17057	4.81062	4.7344e-11	1.30722e-08
1	224990737	224994205	7.06709	2.00011	7.60965	5.60953	8.11786e-10	1.47097e-07
1	224996508	224999026	6.10027	1.38847	6.63894	5.25046	1.31431e-08	1.56082e-06
1	224999042	225000720	4.98839	0.928303	5.51684	4.58854	4.2962e-07	3.01911e-05
1	225004355	225007854	6.35373	2.70587	6.87282	4.16694	3.53506e-07	2.56839e-05
1	225065754	225067622	4.59968	1.31833	5.10779	3.78946	9.95915e-06	0.00042236
1	225437874	225439322	4.54063	5.88519	2.68087	-3.20432	1.27802e-06	7.5667e-05
1	225620969	225622851	4.73936	5.93999	3.37718	-2.5628	2.07545e-07	1.63746e-05
1	225663787	225669992	8.14082	9.15843	7.19143	-1.967	1.58563e-05	0.000623939
1	225765612	225766414	3.0441	4.31515	1.46584	-2.84931	7.09375e-08	6.59431e-06
1	225846276	225846874	2.78672	4.06578	1.18096	-2.88482	4.93002e-08	4.82948e-06
1	225849976	225850695	2.9679	4.17031	1.60074	-2.56956	1.26069e-06	7.48174e-05
1	225875409	225877634	5.188	6.4909	3.49617	-2.99473	8.32788e-10	1.50609e-07
1	225999453	226001807	5.14222	3.48489	5.54429	2.0594	0.000317632	0.00729555
1	226198365	226199408	3.24903	1.06583	3.70001	2.63418	3.49899e-05	0.0012029
1	226402006	226403659	4.12626	5.61802	1.3616	-4.25642	8.67853e-15	7.22449e-12
1	226640810	226642623	5.48196	3.27469	5.93475	2.66006	2.1854e-06	0.000119217
1	226745528	226746633	4.58909	1.15286	5.10219	3.94932	4.12674e-08	4.15582e-06
1	226755983	226758967	6.0068	4.57128	6.38154	1.81025	0.000468706	0.00997909
1	226771066	226772594	4.79966	0.881449	5.32519	4.44374	3.94097e-14	2.7546e-11
1	226780221	226780869	3.2739	1.22377	3.71427	2.49051	0.000264651	0.00628598
1	226787489	226796147	8.53972	4.87705	9.05919	4.18213	6.1914e-07	4.11498e-05
1	226812111	226812646	2.53241	0.600598	2.96242	2.36182	0.000467188	0.00995519
1	226940822	226942182	3.8173	1.79552	4.25528	2.45977	0.000358967	0.0080562
1	226951144	226954633	6.5727	4.18827	7.03785	2.84957	4.56156e-07	3.1731e-05
1	226984659	226985506	4.51363	2.64132	4.93807	2.29676	1.53188e-05	0.000606647
1	226985967	226988331	7.87798	6.47797	8.24789	1.76992	0.000328179	0.00748859
1	226988352	226988847	2.62536	0.192473	3.09362	2.90115	7.35461e-05	0.00222217
1	227002318	227003660	4.57798	1.99404	5.05524	3.0612	2.65906e-05	0.000960238
1	227939772	227956391	10.0364	8.49851	10.4244	1.92587	2.51205e-05	0.000915206
1	228299807	228300668	3.89546	1.58735	4.35548	2.76814	6.42394e-05	0.00198843
1	229096361	229096899	1.86721	2.84853	0.982296	-1.86624	0.000205636	0.00513061
1	229240706	229247839	8.08271	5.58074	8.55521	2.97447	1.2142e-07	1.04112e-05
1	229254290	229260759	6.55694	3.98423	7.03357	3.04934	0.000193968	0.00488959
1	229261988	229262461	3.14265	1.03775	3.58752	2.54976	4.98803e-05	0.00161466
1	229262792	229268335	8.39805	7.2551	8.7286	1.4735	0.000363588	0.00814006
1	229364903	229367009	5.67422	2.09031	6.1916	4.10129	2.91471e-09	4.31933e-07
1	229646612	229647510	3.97552	1.65039	4.43671	2.78632	0.000106288	0.00300417
1	229648021	229650811	5.74441	2.91405	6.23439	3.32034	8.20605e-06	0.000358887
1	229661238	229661714	3.5427	-0.00376504	4.05903	4.0628	4.51701e-08	4.48542e-06
1	229661803	229662967	4.53763	1.37484	5.04153	3.6667	1.64526e-07	1.34007e-05
1	229663067	229663852	3.70755	1.18255	4.18142	2.99886	0.000170856	0.00441489
1	229673154	229681368	8.31807	6.64823	8.72155	2.07332	5.2227e-05	0.00167525
1	229682443	229694610	9.18711	7.76261	9.56036	1.79775	0.000249552	0.00599755
1	229706492	229710644	6.7656	3.27692	7.28027	4.00335	3.12211e-08	3.26974e-06
1	229712976	229714030	4.23739	1.60577	4.7173	3.11153	1.30969e-05	0.000531197
1	229839671	229840359	3.18011	4.46414	1.55693	-2.90721	2.04252e-09	3.19491e-07
1	229936292	229938018	4.83136	2.70388	5.27803	2.57414	4.99413e-05	0.00161594
1	230119650	230128473	8.17817	4.18316	8.70531	4.52215	4.96175e-09	6.80019e-07
1	230431568	230432416	2.77564	3.85007	1.71548	-2.13459	7.88292e-06	0.000347587
1	230744594	230745415	4.30021	1.97746	4.76124	2.78378	7.41646e-06	0.000330221
1	230877984	230881670	5.93027	2.8771	6.42994	3.55285	2.28034e-07	1.77354e-05
1	230881953	230890254	9.40425	6.89348	9.87727	2.98379	5.1407e-12	1.89114e-09
1	231770448	231770942	1.95654	3.03907	0.879509	-2.15956	6.46245e-05	0.0019982
1	231856005	231856685	3.37076	4.43687	2.32766	-2.10921	5.29628e-05	0.00169467
1	231859571	231860360	2.89127	3.93455	1.89342	-2.04113	0.000337585	0.00766336
1	231978889	231982286	6.20757	7.3358	5.02945	-2.30635	1.95505e-05	0.000744979
1	232004651	232006107	3.95927	5.07815	2.80268	-2.27547	0.000186388	0.00473613
1	232007033	232008084	2.98881	4.10436	1.83978	-2.26458	5.13724e-05	0.00165318
1	232048968	232051608	4.1509	5.52052	2.17706	-3.34347	6.43431e-08	6.07296e-06
1	232725091	232727641	5.53614	6.82239	3.9051	-2.91728	8.77843e-05	0.00257516
1	232949092	232950363	4.49523	2.48506	4.93221	2.44716	0.000144854	0.00385408
1	233043900	233047384	5.88972	3.19405	6.37303	3.17899	2.26028e-05	0.000838862
1	233058589	233062118	6.58197	2.45217	7.11174	4.65957	1.77658e-12	7.64601e-10
1	233078373	233082307	7.00066	4.45351	7.47583	3.02232	3.32068e-07	2.43277e-05
1	233601314	233602167	1.29231	2.33998	0.285948	-2.05403	0.00018308	0.00466969
1	233749013	233751482	4.55516	5.84921	2.89607	-2.95314	1.95778e-07	1.55634e-05
1	234040224	234041097	2.96675	4.30478	1.13493	-3.16986	1.13629e-11	3.77538e-09
1	234407384	234408029	3.55017	1.15654	4.01592	2.85938	2.96022e-06	0.000154197
1	234520942	234522756	6.13571	3.97703	6.58482	2.60779	1.76134e-05	0.000681781
1	234530813	234533070	5.79066	2.42758	6.30148	3.8739	1.26119e-09	2.14426e-07
1	234630530	234631876	5.43138	3.88508	5.82036	1.93528	0.000306067	0.00707461
1	234634358	234637490	7.16996	4.85536	7.63043	2.77507	8.67803e-06	0.000376186
1	234647429	234649353	5.76297	4.27642	6.14443	1.86801	0.000419175	0.00912107
1	234649432	234652078	5.61755	2.72282	6.11049	3.38768	5.89859e-08	5.64048e-06
1	234660817	234661895	4.14619	5.24431	3.03581	-2.20849	4.947e-05	0.00160399
1	234663663	234666001	6.24346	3.93319	6.70363	2.77045	1.89201e-05	0.000724484
1	234791771	234794636	5.75381	3.96678	6.16981	2.20304	4.05347e-07	2.87153e-05
1	234794640	234798610	6.00797	3.74123	6.46509	2.72386	8.43371e-06	0.000367028
1	234805568	234809217	7.45796	3.87325	7.97535	4.1021	4.54464e-11	1.26407e-08
1	234809514	234812612	6.36447	5.07585	6.71831	1.64246	6.74e-06	0.000305544
1	234830257	234832726	6.11593	1.98813	6.64568	4.65754	4.55842e-12	1.71198e-09
1	234835181	234836731	5.07586	3.28825	5.49192	2.20367	0.000129718	0.00352516
1	234872837	234874313	4.26609	1.58493	4.74865	3.16372	3.83697e-05	0.00129747
1	235010134	235019433	8.58518	7.33175	8.93364	1.60189	0.00023566	0.00572859
1	235030000	235030407	3.0875	1.14735	3.51827	2.37092	0.000321812	0.00737241
1	235042078	235043005	3.90635	1.29976	4.38488	3.08513	6.43009e-06	0.00029354
1	235102149	235103354	3.63496	1.63362	4.07117	2.43756	0.000374686	0.0083366
1	235118697	235131283	9.8632	8.3803	10.2442	1.86388	7.23249e-05	0.00219318
1	235152705	235161689	8.65407	6.80506	9.07627	2.27121	3.82411e-06	0.000190319
1	235177927	235189890	9.11394	7.67162	9.48959	1.81798	2.77979e-05	0.000995739
1	235242122	235245180	7.08232	5.2936	7.4985	2.20489	4.90573e-06	0.000234384
1	235505240	235505821	3.36053	1.55462	3.77845	2.22383	0.000274383	0.00647679
1	235506251	235507528	4.429	0.562063	4.9534	4.39133	2.88387e-10	6.14622e-08
1	236291745	236293345	5.25567	3.20968	5.69569	2.48601	0.00024614	0.00592839
1	236337672	236340669	6.69213	5.41973	7.04351	1.62377	0.00016989	0.00439383
1	236849142	236851127	5.49432	6.73041	4.02868	-2.70174	6.02128e-05	0.00188699
1	236902340	236903175	1.142	2.20672	0.101701	-2.10502	0.000222025	0.00545973
1	237204871	237207129	4.35836	5.60004	2.87544	-2.7246	1.13783e-05	0.000471991
1	239549428	239550892	3.53715	4.91127	1.5416	-3.36967	8.63713e-10	1.55091e-07
1	239882669	239883366	2.53254	3.71709	1.21413	-2.50296	1.94547e-05	0.000741719
1	240160542	240161795	3.44382	4.76863	1.66671	-3.10192	3.59125e-07	2.6032e-05
1	240254545	240257389	4.85902	6.21397	2.95328	-3.26069	5.35864e-07	3.63185e-05
1	241257208	241257653	2.42652	3.48661	1.39555	-2.09105	0.00012029	0.00332034
1	241973747	241975351	4.78051	2.39593	5.24567	2.84974	7.87831e-06	0.000347465
1	242021440	242021970	3.21038	1.15243	3.65141	2.49898	0.00020847	0.00518348
1	242186496	242188132	4.62964	5.84561	3.22392	-2.62169	6.96704e-07	4.55193e-05
1	242749771	242751272	4.51243	1.33852	5.01674	3.67822	6.70527e-06	0.000304262
1	242831978	242832859	3.37991	1.55121	3.8001	2.2489	0.00036075	0.00809141
1	242878832	242880014	4.48308	1.12252	4.99381	3.87129	7.99708e-11	2.03125e-08
1	243045577	243046942	4.37663	1.7442	4.85658	3.11238	4.02452e-06	0.000198591
1	243063679	243065362	5.56972	2.02608	6.08597	4.05989	3.2676e-09	4.7822e-07
1	243609517	243610096	2.54934	3.55623	1.61948	-1.93675	0.000161925	0.00422343
1	243611043	243611766	2.89702	4.17164	1.30659	-2.86505	2.68126e-08	2.86936e-06
1	243614586	243615823	4.6989	5.82135	3.53414	-2.28721	2.08259e-05	0.000783549
1	243743644	243744177	1.6227	2.75331	0.439018	-2.31429	5.53432e-05	0.00175936
1	244165796	244167175	4.37137	5.60094	2.92552	-2.67543	3.83631e-06	0.000190725
1	244167228	244167656	1.62557	2.75662	0.440855	-2.31576	1.30387e-05	0.000529233
1	244187325	244188649	4.75859	2.4651	5.2176	2.75249	4.0121e-05	0.00134694
1	244350580	244351053	1.76102	2.8895	0.582311	-2.30719	0.00020569	0.00513127
1	244599045	244599522	3.6256	2.0441	4.01885	1.97475	0.000324446	0.00742225
1	244730823	244732920	6.52941	3.70935	7.0189	3.30956	4.93525e-08	4.83335e-06
1	244762816	244763897	4.45701	1.42356	4.95589	3.53232	4.48981e-09	6.24637e-07
1	245183029	245183922	4.05803	5.41043	2.1637	-3.24673	3.72745e-09	5.33319e-07
1	245328475	245329282	1.6495	2.91144	0.101701	-2.80974	2.4472e-07	1.88313e-05
1	245808022	245809936	4.93693	2.07707	5.42829	3.35122	7.49225e-05	0.00225384
1	245861157	245864252	5.64706	7.1362	2.90568	-4.23052	1.48399e-09	2.44915e-07
1	246149648	246150346	3.03653	1.02518	3.47361	2.44843	0.000321301	0.00736324
1	246153271	246155194	5.33799	3.32381	5.77531	2.4515	0.00016884	0.00437087
1	246588303	246589245	4.42239	2.2771	4.87046	2.59336	1.02836e-05	0.000433441
1	246844865	246846518	4.10808	5.26193	2.86852	-2.39341	4.77196e-06	0.000229007
1	247523233	247525114	5.09385	3.58182	5.47855	1.89674	8.43729e-05	0.00249158
1	247693984	247694626	2.03025	3.30951	0.423819	-2.88569	2.62982e-07	1.99799e-05
1	247702994	247704311	3.12286	4.30768	1.80372	-2.50397	6.83584e-06	0.000309183
1	247751770	247752319	1.26291	2.33148	0.214805	-2.11667	0.000465449	0.00993047
1	247802545	247803253	1.67674	2.73148	0.656423	-2.07506	0.000240976	0.00583042
1	247875194	247875769	1.4642	2.66494	0.101701	-2.56324	0.000106584	0.00301114
1	248019628	248022335	5.08872	6.57231	2.39556	-4.17675	2.98322e-12	1.19405e-09
1	248070635	248071350	3.38425	4.698	1.65094	-3.04706	1.81775e-08	2.05768e-06
1	248097173	248097825	1.63166	2.75882	0.456014	-2.30281	2.97528e-05	0.00105238
1	248128587	248129812	3.96913	5.19538	2.53323	-2.66215	1.51327e-05	0.000600411
1	248130054	248130864	3.97875	4.93743	3.13187	-1.80555	0.000377983	0.0083976
1	248315163	248316386	3.29232	4.50683	1.8908	-2.61603	0.000122665	0.00337247
1	248569682	248570506	2.0953	3.23973	0.878763	-2.36097	9.9866e-05	0.0028569
1	248595091	248595542	2.60448	3.89393	0.961985	-2.93195	8.33166e-10	1.50609e-07
1	248595836	248596730	2.73801	3.95729	1.32265	-2.63464	3.36379e-07	2.45767e-05
1	248607621	248608697	3.91797	5.30023	1.88222	-3.418	8.91959e-11	2.23399e-08
1	248608713	248610335	5.37912	6.65082	3.79868	-2.85214	3.9479e-07	2.80992e-05
1	248775961	248777908	6.02545	2.19821	6.54895	4.35074	5.47616e-07	3.69954e-05
1	248859102	248860897	5.19586	6.19592	4.27821	-1.91771	0.000380218	0.00843966
1	248899842	248905798	8.16129	4.87308	8.66963	3.79655	1.01982e-08	1.2637e-06
1	248905862	248907765	5.82562	4.44088	6.1934	1.75253	0.000114628	0.00319258
1	249065815	249066477	3.51085	0.605696	4.00426	3.39856	3.76513e-08	3.8336e-06
1	249066778	249069707	6.65859	4.38559	7.11615	2.73056	1.62801e-06	9.27093e-05
1	249072432	249073329	3.55898	1.11	4.02824	2.91824	1.97623e-05	0.000751368
1	249075320	249075902	2.94918	0.857121	3.39302	2.5359	0.000409008	0.00893695
2	44759	48113	5.46961	6.99479	2.36344	-4.63134	1.86979e-13	1.06126e-10
2	339618	342027	4.3831	5.73197	2.50446	-3.22751	2.06642e-08	2.30211e-06
2	349009	349593	2.7257	3.93864	1.32871	-2.60993	2.67577e-06	0.000141516
2	466898	469403	5.47209	6.94983	2.8277	-4.12213	3.17961e-09	4.6679e-07
2	487018	487939	1.9428	3.00044	0.91673	-2.08371	0.000313784	0.0072252
2	550672	554966	6.14309	7.53587	4.05317	-3.4827	6.03501e-06	0.000278706
2	600344	602263	2.90163	4.16454	1.35062	-2.81393	8.84188e-05	0.00258966
2	696036	697911	5.58482	6.81888	4.12538	-2.6935	3.66038e-05	0.00124815
2	713769	715819	5.7688	6.93444	4.49964	-2.4348	0.000327354	0.00747292
2	850686	851596	2.44104	3.80536	0.492268	-3.31309	1.32825e-09	2.23712e-07
2	932949	935183	2.21478	3.40868	0.871108	-2.53757	0.00012359	0.00339283
2	941762	944167	4.46829	5.79716	2.67465	-3.12252	1.56166e-06	8.951e-05
2	945026	947965	5.16164	6.68667	2.05722	-4.62945	3.23151e-14	2.30569e-11
2	949545	950219	1.91075	3.12585	0.507537	-2.61831	4.6601e-07	3.23181e-05
2	959733	960806	1.88491	3.14161	0.354272	-2.78734	8.51599e-07	5.38768e-05
2	969624	974038	5.75889	7.33676	1.83188	-5.50488	1.27154e-17	2.19147e-14
2	974535	975648	4.30141	5.75072	1.87104	-3.87968	6.9166e-10	1.28412e-07
2	978229	980730	4.11644	5.377	2.5732	-2.8038	1.95601e-05	0.000745177
2	1005783	1007171	3.81686	5.2341	1.59095	-3.64315	3.33947e-10	6.90283e-08
2	1032389	1033361	2.84717	4.10793	1.30327	-2.80466	5.31659e-07	3.60724e-05
2	1111790	1112741	2.73368	4.00634	1.14994	-2.8564	1.13936e-05	0.000472469
2	1127993	1128882	3.47289	4.86574	1.38263	-3.48311	2.59053e-11	7.7537e-09
2	1135780	1136540	2.85143	4.18028	1.05789	-3.12239	8.47367e-09	1.07615e-06
2	1143706	1144721	2.19572	3.36273	0.923088	-2.43964	4.60267e-06	0.00022241
2	1154208	1154860	1.96293	3.14248	0.657768	-2.48471	2.41488e-05	0.000886933
2	1157726	1160822	5.65183	7.23762	1.54431	-5.69331	1.13888e-22	6.61327e-19
2	1161669	1163228	3.44415	4.69236	1.94077	-2.75159	2.29702e-06	0.000124514
2	1164242	1165668	3.12392	4.53452	0.936479	-3.59804	1.47211e-10	3.42984e-08
2	1168312	1168951	1.86366	2.9169	0.846322	-2.07058	0.000194476	0.00489945
2	1203070	1205239	3.78442	5.15681	1.7973	-3.35951	8.78022e-09	1.10837e-06
2	1205524	1206660	3.46748	4.77467	1.75944	-3.01523	3.37789e-07	2.46511e-05
2	1215612	1216878	3.69569	5.22762	0.508316	-4.7193	2.8924e-19	7.84677e-16
2	1226955	1228710	2.55326	3.76227	1.1675	-2.59477	7.91431e-06	0.000348768
2	1234976	1236238	3.7991	5.18597	1.7399	-3.44607	3.94084e-09	5.58977e-07
2	1236531	1238842	3.40134	4.72005	1.6486	-3.07145	5.5398e-07	3.73451e-05
2	1240021	1240549	2.41643	3.51822	1.29804	-2.22018	2.27207e-05	0.000842659
2	1240657	1244378	6.14599	7.74372	1.71243	-6.03129	1.91053e-18	4.14433e-15
2	1244601	1245941	4.37818	5.93629	0.819392	-5.11689	6.4863e-20	2.09248e-16
2	1246735	1248516	4.7051	6.29059	0.605128	-5.68546	6.42054e-25	5.63577e-21
2	1248904	1250420	3.56018	4.94121	1.53059	-3.41062	6.2636e-10	1.17971e-07
2	1250694	1251574	3.07635	4.25335	1.7779	-2.47545	1.13025e-05	0.000469724
2	1251767	1253092	3.34617	4.66908	1.57669	-3.09239	4.31013e-08	4.31404e-06
2	1253428	1255076	4.50765	6.07294	0.82625	-5.24669	4.13205e-20	1.38121e-16
2	1255081	1255990	3.23117	4.63872	1.061	-3.57772	3.80692e-14	2.6708e-11
2	1256687	1258187	4.30802	5.8105	1.44318	-4.36732	4.75332e-13	2.40497e-10
2	1258531	1259535	1.36829	2.53293	0.101701	-2.43123	5.5058e-06	0.000258312
2	1260260	1261514	3.1009	4.43001	1.30628	-3.12373	9.09056e-10	1.62153e-07
2	1291045	1291850	1.86757	3.05334	0.545885	-2.50745	0.000122693	0.00337263
2	1293366	1294345	2.62533	3.99425	0.654824	-3.33943	1.31925e-11	4.30745e-09
2	1307762	1308437	2.40985	3.7232	0.67815	-3.04505	2.53063e-09	3.83446e-07
2	1309755	1311968	3.26282	4.66045	1.14712	-3.51333	3.67572e-10	7.48312e-08
2	1322007	1322726	1.58763	2.59618	0.654767	-1.94141	0.000434282	0.00937147
2	1369140	1369924	2.8153	3.98328	1.54017	-2.44311	4.0237e-05	0.00135004
2	1370198	1370995	3.46318	4.65593	2.12266	-2.53327	3.58e-06	0.000180093
2	1375254	1376108	2.93801	4.24244	1.24044	-3.002	8.69623e-09	1.0997e-06
2	1379082	1380675	3.5793	5.04092	1.06071	-3.98021	2.67178e-15	2.48998e-12
2	1380980	1381732	2.27969	3.37992	1.16471	-2.21521	5.83896e-05	0.00183978
2	1399313	1400255	2.05784	3.24837	0.723362	-2.52501	3.09835e-06	0.000159543
2	1400940	1406524	6.93802	8.49679	3.36839	-5.12841	2.98198e-11	8.73856e-09
2	1406708	1408327	3.5972	4.69555	2.48632	-2.20923	0.000262681	0.00624743
2	1410012	1410689	1.94974	3.02824	0.881136	-2.1471	0.000109186	0.00307029
2	1451607	1452942	2.15355	3.39683	0.66566	-2.73117	7.58065e-05	0.00227499
2	1512842	1514686	4.17456	5.737	0.543226	-5.19377	1.17081e-27	1.69967e-23
2	1515988	1517448	2.08966	3.26231	0.802517	-2.4598	0.000180338	0.00461253
2	1521024	1523328	4.56261	6.03117	1.9913	-4.03987	3.84484e-13	2.00998e-10
2	1523614	1524378	2.89204	4.16359	1.31206	-2.85153	2.34691e-07	1.81558e-05
2	1566743	1569674	4.96665	6.57562	0.135799	-6.43982	3.79845e-47	4.77898e-42
2	1587656	1589177	1.97876	3.21578	0.510277	-2.70551	1.93993e-05	0.000740505
2	1596956	1599476	2.2876	3.69793	0.101701	-3.59623	5.10371e-09	6.96844e-07
2	1608247	1611858	6.09013	7.56028	3.50646	-4.05382	1.04318e-08	1.28772e-06
2	1612781	1615354	5.67975	7.18982	2.739	-4.45083	3.79999e-12	1.47105e-09
2	1615411	1619818	6.3813	7.95305	2.57923	-5.37383	3.45564e-15	3.1429e-12
2	1620489	1622833	5.09027	6.60186	2.13373	-4.46813	3.58987e-12	1.40121e-09
2	1654995	1655839	1.7861	3.00044	0.385087	-2.61535	6.91734e-06	0.00031242
2	1718888	1719965	2.91014	4.29183	0.877244	-3.41458	5.7434e-10	1.09209e-07
2	1725839	1726325	1.49523	2.57032	0.433714	-2.1366	4.12987e-05	0.00138019
2	1743669	1754082	5.98953	7.35114	4.05341	-3.29773	2.76586e-05	0.000991591
2	1827955	1829253	1.40763	2.46571	0.380681	-2.08503	0.000452385	0.00970111
2	1866386	1870298	5.99713	7.49307	3.19425	-4.29882	4.55861e-11	1.26702e-08
2	1902898	1903815	1.43858	2.52459	0.354209	-2.17038	7.83409e-05	0.00233859
2	1998751	2001662	4.12331	5.55249	1.82513	-3.72736	1.68597e-10	3.85671e-08
2	2059720	2062004	4.12217	5.54898	1.83869	-3.71029	3.76448e-09	5.37395e-07
2	2153295	2154057	1.22139	2.32377	0.101701	-2.22207	0.000355666	0.00799353
2	2235789	2237828	1.46647	2.50492	0.47793	-2.02699	0.000382142	0.00847304
2	2561418	2562128	1.22451	2.27841	0.205865	-2.07255	0.000131471	0.00356689
2	2609584	2610788	2.03518	3.07646	1.04119	-2.03527	0.00039262	0.00865469
2	2616779	2618700	4.66818	5.70892	3.67524	-2.03368	0.000450565	0.00966768
2	2857692	2858404	1.46442	2.59588	0.278771	-2.31711	4.06564e-05	0.00136198
2	3102583	3107473	5.25994	6.67791	3.02972	-3.64819	2.39126e-07	1.84611e-05
2	3145200	3147993	4.84762	6.26497	2.62111	-3.64386	1.11806e-07	9.7101e-06
2	3198452	3202911	6.087	4.25767	6.50726	2.24959	0.000211314	0.00524004
2	3423286	3424808	4.29935	5.43511	3.10353	-2.33159	6.53618e-05	0.00201703
2	3579889	3585284	7.15531	5.56377	7.54976	1.98599	0.000244556	0.00589813
2	3597779	3599154	1.74139	2.76912	0.773197	-1.99592	0.000341407	0.0077352
2	3827582	3828759	3.24085	4.49798	1.70882	-2.78916	1.36931e-06	8.01401e-05
2	4183261	4184341	1.21011	2.2423	0.233507	-2.00879	0.000315616	0.00726073
2	4302707	4304576	4.13518	5.64682	1.17821	-4.46862	6.69004e-16	7.21458e-13
2	4338942	4341568	5.07452	6.64146	1.36329	-5.27817	4.01364e-21	1.80333e-17
2	4344993	4346037	3.57704	4.98221	1.42018	-3.56203	4.92922e-11	1.35112e-08
2	4346335	4347963	3.57666	5.12947	0.101701	-5.02777	4.15786e-19	1.05325e-15
2	4424676	4425725	1.52121	2.65713	0.325015	-2.33212	5.84844e-05	0.00184169
2	4701062	4701971	2.61874	3.73225	1.47431	-2.25794	7.13284e-05	0.00216853
2	4721462	4723532	3.34955	4.78906	0.985264	-3.8038	1.00375e-10	2.46491e-08
2	5018005	5018862	1.9117	3.08306	0.627889	-2.45517	0.000116923	0.0032445
2	5830882	5834782	5.30521	6.79985	2.51442	-4.28543	1.25838e-10	2.99473e-08
2	5835623	5838067	4.83015	6.20258	2.84282	-3.35976	2.68069e-07	2.03051e-05
2	6372634	6373598	3.82381	5.0512	2.38447	-2.66673	8.66945e-07	5.46279e-05
2	6920427	6922638	5.43176	6.82651	3.33144	-3.49507	5.6748e-07	3.80987e-05
2	6946723	6947280	1.91522	3.04541	0.732512	-2.3129	0.000148778	0.00394015
2	6947643	6949332	3.68461	5.00072	1.94213	-3.05859	1.54023e-07	1.26932e-05
2	7048839	7051661	5.58326	7.16941	1.4671	-5.70231	1.12958e-22	6.61327e-19
2	7061287	7062614	2.91995	4.14668	1.48256	-2.66413	1.06445e-06	6.48016e-05
2	7062881	7063988	2.36689	3.3969	1.39441	-2.00249	0.000191207	0.00483452
2	7064164	7065534	3.5902	4.83871	2.08586	-2.75285	1.12113e-06	6.76624e-05
2	7074646	7076302	4.10727	5.56522	1.61552	-3.9497	1.10362e-11	3.68795e-09
2	7084996	7086144	3.63776	5.1116	1.02495	-4.08665	1.49756e-15	1.47969e-12
2	7134023	7136408	4.07075	5.53795	1.50989	-4.02806	7.52075e-14	4.91967e-11
2	7138538	7140935	5.54124	7.14178	1.01821	-6.12357	1.83555e-28	2.9937e-24
2	7141485	7142110	3.14042	4.42897	1.50115	-2.92782	1.17818e-08	1.42668e-06
2	7143576	7146052	5.37267	6.90177	2.22005	-4.68172	2.40605e-14	1.77372e-11
2	7146403	7150675	5.62724	7.09919	3.02941	-4.06978	2.46543e-08	2.67633e-06
2	7190644	7193286	5.88918	7.48252	1.58452	-5.898	6.06263e-22	2.97195e-18
2	7193720	7200869	7.09654	8.7003	2.46399	-6.23631	2.98639e-17	4.69662e-14
2	7422083	7422460	1.41419	2.49393	0.343023	-2.1509	0.00013518	0.00364682
2	7517794	7519212	1.82737	3.03742	0.438643	-2.59878	9.6976e-06	0.000413125
2	7568886	7572035	5.13656	6.59001	2.6772	-3.91281	3.17762e-09	4.6668e-07
2	7572147	7572652	1.40565	2.48127	0.343023	-2.13825	0.000196167	0.00493481
2	7592300	7593503	1.19149	2.28004	0.101701	-2.17834	9.90506e-05	0.00283742
2	7764527	7767072	5.58526	6.88423	3.90805	-2.97618	8.43363e-07	5.34274e-05
2	7797583	7798289	2.42146	3.53612	1.27444	-2.26168	0.000195077	0.00491195
2	7913310	7914004	1.68224	2.799	0.53049	-2.26851	2.2006e-05	0.000820751
2	7975105	7976601	3.75163	5.13996	1.68493	-3.45503	1.63632e-08	1.88468e-06
2	8039347	8040639	3.80201	5.17345	1.81947	-3.35399	6.52025e-09	8.60796e-07
2	8162984	8165167	3.7919	5.2869	0.997762	-4.28914	1.53412e-14	1.20634e-11
2	8338324	8339239	1.72629	2.83787	0.586224	-2.25164	4.70372e-05	0.00153739
2	8369600	8370182	2.07036	3.1861	0.920903	-2.2652	4.09935e-06	0.000201651
2	8374194	8375827	4.49938	5.74414	3.00686	-2.73728	5.42692e-05	0.00173119
2	8438219	8440045	4.53052	5.92838	2.41359	-3.51479	2.49976e-09	3.79684e-07
2	8466965	8469220	4.19715	5.5749	2.18382	-3.39108	9.74516e-09	1.21595e-06
2	8520034	8520750	2.76264	4.07659	1.0286	-3.048	3.65216e-08	3.7347e-06
2	8637796	8638989	1.9702	3.14951	0.66566	-2.48385	0.000159613	0.00417121
2	8643872	8645058	1.57427	2.65566	0.499619	-2.15604	0.000155178	0.00407675
2	8703873	8704947	2.80879	4.01051	1.44354	-2.56697	2.93107e-05	0.00103996
2	8778182	8781416	2.85038	4.03981	1.51888	-2.52092	0.000208541	0.00518492
2	8815249	8820848	6.19208	7.34163	4.96309	-2.37854	0.000319442	0.00732998
2	8832972	8834192	2.47723	3.50273	1.51321	-1.98952	0.000433722	0.00936259
2	9124851	9125423	2.63909	3.76916	1.45667	-2.31249	3.11234e-05	0.00109206
2	9232743	9233367	2.42437	3.65363	0.979428	-2.67421	3.95707e-08	4.00097e-06
2	9476256	9477435	3.78689	5.11316	2.00385	-3.10932	6.4866e-09	8.57253e-07
2	9507316	9507945	1.61389	2.80522	0.277238	-2.52798	7.51899e-06	0.000333919
2	9802844	9804886	5.90588	2.95309	6.40138	3.44829	1.8216e-08	2.06038e-06
2	9820740	9822058	3.60602	4.71447	2.47293	-2.24154	0.000126295	0.00345118
2	9835762	9836536	3.15844	0.998821	3.60762	2.6088	0.000109679	0.00308177
2	9836582	9841586	7.77832	4.01286	8.30036	4.28749	4.21524e-10	8.36053e-08
2	9842397	9844563	5.79261	3.57507	6.24616	2.67109	1.25329e-06	7.44246e-05
2	9847643	9853152	7.53778	4.50598	8.03659	3.53061	2.42987e-06	0.00013057
2	9854692	9856800	4.97693	2.58643	5.44248	2.85605	9.85805e-05	0.00282588
2	9900016	9914991	9.35351	8.07289	9.70613	1.63324	6.22194e-06	0.000285453
2	10241276	10242674	5.48879	2.42449	5.98891	3.56442	6.92044e-08	6.45498e-06
2	10284719	10288052	6.01655	4.16708	6.43879	2.27171	0.00039257	0.00865443
2	10614270	10620493	7.66342	5.18254	8.13465	2.95211	5.3435e-06	0.000251919
2	10633027	10636481	7.94254	6.45104	8.32463	1.8736	6.13853e-06	0.000282795
2	10654073	10654944	3.93911	0.856019	4.43997	3.58395	1.45133e-06	8.42206e-05
2	10719810	10720810	4.74565	1.11413	5.2643	4.15017	5.89421e-10	1.11627e-07
2	10748294	10749613	4.2351	1.59896	4.71525	3.11629	5.26358e-05	0.00168636
2	10768102	10769523	4.19996	2.07166	4.6467	2.57504	0.000193757	0.00488491
2	10795575	10796782	4.41475	1.57858	4.905	3.32642	4.73091e-06	0.000227557
2	10905045	10906710	3.59318	4.69167	2.48199	-2.20968	0.000256512	0.00612774
2	11376397	11376935	3.46354	1.71411	3.87565	2.16154	4.81936e-05	0.00156962
2	11814172	11814710	2.64661	3.66433	1.69702	-1.96731	0.000280309	0.00659566
2	11896979	11898458	4.75282	6.00081	3.25011	-2.75071	4.75135e-07	3.28077e-05
2	11898473	11899500	3.89748	5.29762	1.76822	-3.5294	2.43345e-09	3.71199e-07
2	11900551	11901366	2.4021	3.51153	1.26682	-2.24471	0.000100263	0.0028652
2	12194950	12195539	2.39788	3.60067	1.02963	-2.57104	6.81969e-06	0.000308559
2	12239336	12240312	4.18673	5.18894	3.26524	-1.9237	0.000426594	0.00924201
2	12260492	12261952	3.2939	4.54952	1.76678	-2.78274	9.1792e-06	0.000394648
2	12453587	12455179	5.09543	6.3018	3.71714	-2.58466	4.22255e-05	0.00140581
2	12461079	12461561	2.92803	3.95572	1.95992	-1.9958	0.000257288	0.00614472
2	12679809	12680688	3.34809	4.60497	1.81687	-2.7881	5.87096e-08	5.61711e-06
2	12849720	12850160	2.95608	4.01028	1.93685	-2.07343	1.97221e-05	0.000750245
2	12850240	12851552	4.21125	5.32013	3.07719	-2.24294	5.33729e-05	0.00170577
2	12873719	12877967	5.79275	7.11797	4.01397	-3.10399	1.21992e-05	0.000500433
2	12995947	12997551	4.80298	6.20294	2.67474	-3.52819	1.16757e-08	1.41564e-06
2	13000584	13001004	1.77847	2.79182	0.836895	-1.95492	0.000186422	0.00473668
2	15503758	15505287	5.5945	3.83456	6.0077	2.17314	6.32165e-05	0.00196286
2	15715290	15716019	3.66245	1.50538	4.11144	2.60606	2.00304e-05	0.000759374
2	15784005	15790660	7.5112	3.79347	8.03207	4.2386	1.15227e-08	1.39889e-06
2	16092590	16093972	3.90411	0.12793	4.42641	4.29848	5.03044e-08	4.91128e-06
2	16103820	16114551	9.33502	7.19976	9.78231	2.58255	3.35117e-08	3.47492e-06
2	16115594	16116346	3.48314	0.693358	3.97118	3.27782	2.60659e-07	1.98235e-05
2	16152392	16156457	7.07775	4.25417	7.56741	3.31324	4.83896e-07	3.33107e-05
2	16161750	16162535	3.45268	0.903289	3.92798	3.02469	1.0928e-05	0.00045617
2	16164973	16172296	7.2601	3.82401	7.77319	3.94918	6.60532e-09	8.69897e-07
2	16172518	16175274	5.24895	2.70885	5.7237	3.01485	1.49997e-05	0.000595949
2	16193332	16194095	2.76301	0.605696	3.21201	2.60631	0.00022042	0.00542795
2	16194152	16198989	7.25915	3.73784	7.77476	4.03693	3.12035e-09	4.597e-07
2	16250532	16251228	3.29424	0.559783	3.77954	3.21975	2.97895e-06	0.000154885
2	16471485	16471914	3.27241	1.00924	3.72928	2.72004	4.42458e-05	0.00146275
2	16944268	16945975	6.57751	5.32655	6.92559	1.59904	0.000302264	0.00700308
2	16954343	16957575	6.16993	3.56698	6.64826	3.08128	1.55667e-05	0.000614532
2	17002724	17004370	4.91805	1.70211	5.42388	3.72177	1.11197e-08	1.35782e-06
2	17051768	17054427	6.32506	2.78687	6.84116	4.0543	2.6363e-08	2.83248e-06
2	17081704	17083531	4.34081	1.44914	4.83361	3.38448	9.04738e-08	8.12096e-06
2	17096544	17097128	3.09241	0.412566	3.57489	3.16233	2.68252e-06	0.000141766
2	17107512	17109189	4.78579	1.26415	5.30141	4.03726	9.1815e-07	5.73091e-05
2	17124433	17125620	4.79283	1.72249	5.29319	3.57069	1.07347e-07	9.38333e-06
2	17128332	17132625	7.56328	5.93238	7.96233	2.02995	0.000161183	0.00420612
2	17158213	17159420	4.6466	2.08755	5.12245	3.0349	6.12147e-05	0.00191251
2	17169563	17171271	4.93119	0.654117	5.46358	4.80946	2.37558e-11	7.1904e-09
2	17191936	17193018	4.14627	2.05218	4.59026	2.53809	7.88055e-05	0.00235097
2	17196893	17198125	4.03316	1.52363	4.50611	2.98248	4.8673e-07	3.34875e-05
2	17237319	17241869	8.11003	6.17229	8.54059	2.36829	6.69001e-05	0.00205387
2	17284400	17290095	8.21039	6.60346	8.60665	2.00319	2.07322e-05	0.000780648
2	17308928	17309659	3.68213	1.88768	4.09889	2.21121	0.000300272	0.00696633
2	17326474	17334093	8.26814	5.893	8.73269	2.83969	1.22558e-06	7.30208e-05
2	17336684	17337851	4.06344	1.82052	4.51885	2.69834	0.000119	0.00329149
2	17338375	17345920	8.68864	6.34265	9.15124	2.8086	1.9476e-06	0.000107706
2	17346072	17351826	7.69779	5.35321	8.1603	2.8071	9.24276e-05	0.00268354
2	17351837	17354424	6.53986	3.96208	7.01677	3.0547	1.85587e-08	2.09225e-06
2	17354611	17366531	8.44949	5.75985	8.93248	3.17263	6.44432e-06	0.000294061
2	17375264	17375940	2.76704	0.855716	3.19516	2.33945	0.000344695	0.00779944
2	17377447	17381846	7.26678	3.27371	7.79388	4.52018	1.33855e-08	1.58676e-06
2	17400830	17401707	3.54636	0.480906	4.04652	3.56562	5.04805e-06	0.000239998
2	17402297	17405287	6.24465	3.19314	6.74426	3.55112	7.10851e-07	4.62921e-05
2	17406443	17407383	3.53912	1.22542	3.99953	2.77412	0.000120067	0.00331591
2	17409724	17410955	4.51672	2.42752	4.96033	2.53281	2.90831e-06	0.000151938
2	17412933	17413702	3.53309	1.12076	4.00004	2.87929	1.69063e-05	0.000658327
2	17423368	17424716	5.2108	2.90154	5.6709	2.76936	9.36597e-05	0.00271368
2	17431112	17437365	7.61909	2.93967	8.15735	5.21768	5.18825e-12	1.90413e-09
2	17449056	17450404	3.52846	1.47919	3.96876	2.48958	0.000186134	0.00473096
2	17451411	17458707	8.24108	5.28344	8.73678	3.45334	3.13719e-09	4.62e-07
2	17458954	17464676	7.06861	2.21719	7.60892	5.39173	2.64365e-08	2.83877e-06
2	17466651	17468277	5.32107	2.35571	5.81711	3.4614	1.3808e-07	1.15855e-05
2	17477101	17477963	3.81493	1.24003	4.29169	3.05166	9.73511e-05	0.00279765
2	17481796	17485762	6.27413	2.36119	6.79955	4.43836	3.91247e-11	1.10534e-08
2	17489451	17491445	6.53814	3.32671	7.04381	3.7171	9.97789e-09	1.23925e-06
2	17492413	17494040	4.70342	0.754351	5.22961	4.47526	6.73273e-09	8.83594e-07
2	17495663	17496226	3.24972	1.26052	3.68487	2.42436	0.000133851	0.00361665
2	17498534	17499224	3.00555	0.49374	3.47864	2.9849	3.38715e-06	0.000171858
2	17555317	17558145	6.29882	1.76439	6.83515	5.07076	2.34003e-15	2.22475e-12
2	17565291	17566057	3.13085	0.605696	3.60473	2.99903	5.18166e-05	0.00166463
2	17566122	17571007	6.37265	2.90461	6.88671	3.9821	5.11946e-07	3.49611e-05
2	17579701	17580949	4.94577	1.56829	5.45705	3.88876	4.60189e-09	6.37583e-07
2	17634947	17635769	4.01714	0.51236	4.53228	4.01992	1.48418e-07	1.23072e-05
2	17636178	17636645	2.81163	0.305352	3.28439	2.97904	2.45802e-05	0.000899136
2	17759205	17762096	5.47035	3.26904	5.9227	2.65365	2.79036e-05	0.00099886
2	17765451	17767263	4.79682	1.62108	5.3012	3.68012	6.23514e-06	0.000285885
2	18008100	18008943	2.86101	3.92134	1.82957	-2.09177	5.25782e-05	0.00168508
2	19030604	19031923	4.93402	2.67182	5.39082	2.719	2.59007e-05	0.000938559
2	19227146	19228599	4.69515	2.94442	5.10739	2.16297	0.00037022	0.0082572
2	19835365	19836063	1.37497	2.50112	0.201667	-2.29946	0.00024385	0.00588447
2	20133155	20133794	3.88405	1.38133	4.3566	2.97527	2.50125e-07	1.91885e-05
2	20498390	20499553	4.82124	2.30455	5.29462	2.99008	2.15529e-06	0.000117744
2	20564632	20565998	5.03467	3.00243	5.47353	2.4711	3.83625e-06	0.000190725
2	20884068	20884910	4.11274	1.70776	4.57923	2.87146	1.22418e-05	0.000501747
2	20892414	20897618	8.20535	6.40314	8.62289	2.21975	0.000123025	0.00338003
2	20942494	20942967	2.88189	0.845137	3.32114	2.47601	1.85156e-05	0.000711614
2	20957955	20961695	7.35148	4.3035	7.85095	3.54745	7.09051e-07	4.62019e-05
2	20963583	20969056	7.61876	5.41336	8.07141	2.65805	1.04708e-05	0.000439956
2	20983189	20984253	4.46029	0.650193	4.98339	4.3332	1.67635e-08	1.9226e-06
2	20995583	20997679	5.86184	3.98227	6.28697	2.30471	0.000111869	0.00313209
2	21451048	21453014	5.55713	1.56987	6.08412	4.51425	2.15467e-12	8.96652e-10
2	23576450	23578578	5.7884	2.41507	6.29954	3.88447	2.03351e-09	3.1861e-07
2	23597262	23598179	2.83927	0.531212	3.29929	2.76808	0.000209666	0.00520678
2	23598310	23600154	4.86382	1.91285	5.35924	3.44639	1.11547e-07	9.68991e-06
2	23601215	23608010	8.64787	7.39242	8.99665	1.60422	0.000139724	0.00374505
2	23612039	23615277	6.76542	3.03767	7.28654	4.24888	8.01853e-14	5.22717e-11
2	23615934	23617685	5.52317	2.24596	6.03114	3.78517	1.86453e-09	2.96567e-07
2	23617711	23622272	6.26037	3.54346	6.74478	3.20132	5.15744e-06	0.000244337
2	23622325	23625761	7.17627	3.57834	7.69403	4.11569	1.13245e-11	3.76927e-09
2	23634911	23638836	6.2288	3.14842	6.72956	3.58114	6.20747e-09	8.26893e-07
2	23638865	23647700	7.37972	5.16671	7.83293	2.66623	0.000133409	0.00360858
2	23657182	23660369	6.9544	3.39541	7.47108	4.07567	1.42443e-09	2.36429e-07
2	23667956	23668924	4.77991	2.27866	5.25237	2.97371	3.78055e-06	0.000188499
2	23668973	23673695	8.06462	6.31468	8.47678	2.1621	4.52999e-06	0.000219544
2	23673764	23678199	7.75596	6.25632	8.13909	1.88277	1.94606e-05	0.000741868
2	23681356	23683021	3.78464	1.70746	4.22725	2.5198	0.000124546	0.00341214
2	23706235	23713284	7.13838	5.08215	7.57927	2.49712	0.000129884	0.00352943
2	23717058	23721686	6.44702	4.2156	6.90159	2.686	1.54093e-05	0.00060938
2	23745360	23751034	6.78111	4.72149	7.22228	2.50079	0.000162036	0.00422574
2	24674583	24675832	4.45212	2.00942	4.921	2.91157	1.14304e-06	6.87761e-05
2	24752101	24752743	3.10772	1.19342	3.53612	2.3427	0.000197517	0.00496115
2	24966738	24967209	3.47496	0.974337	3.94738	2.97304	1.14352e-07	9.90167e-06
2	24971853	24972693	3.94736	1.80171	4.39546	2.59375	0.000100276	0.00286534
2	24999682	25000349	3.11357	1.08349	3.55225	2.46877	0.000352276	0.00793482
2	25240664	25242030	5.02873	2.23358	5.51702	3.28344	6.465e-08	6.09735e-06
2	25543840	25549009	7.81377	5.94331	8.23804	2.29473	1.12008e-05	0.000466064
2	25569695	25571941	5.09186	3.06669	5.53012	2.46343	6.02018e-05	0.0018868
2	25575256	25575850	3.24935	1.0766	3.69953	2.62294	1.84606e-06	0.000103044
2	25614485	25615511	4.5298	1.68948	5.02025	3.33077	2.47639e-07	1.90249e-05
2	25653930	25669569	9.02104	6.58521	9.48948	2.90427	4.21845e-06	0.000206782
2	25672016	25681625	8.20696	6.35216	8.62972	2.27756	3.35136e-05	0.00116189
2	25682033	25685587	7.12369	4.65576	7.59412	2.93836	2.38156e-07	1.83974e-05
2	25685886	25686948	3.28573	0.897665	3.75111	2.85345	0.000233435	0.0056839
2	25715205	25716047	2.96248	0.490248	3.43319	2.94294	0.000107459	0.00303033
2	25738674	25743594	6.75948	3.19246	7.27639	4.08393	2.33178e-08	2.54809e-06
2	25804449	25805832	4.41509	5.66679	2.90056	-2.76623	5.09681e-06	0.000241768
2	25879182	25880748	4.95177	3.08483	5.37569	2.29086	3.47741e-05	0.00119712
2	25893142	25893781	3.55419	1.71301	3.97561	2.2626	4.51724e-05	0.00148687
2	25906497	25910848	6.63915	3.33082	7.14817	3.81735	5.11969e-10	9.91475e-08
2	25910929	25911643	3.03852	1.34625	3.44448	2.09823	0.000291139	0.00679076
2	25930669	25932436	4.58384	2.21757	5.04779	2.83023	1.56861e-05	0.000618002
2	25941591	25943237	5.67746	1.52063	6.20774	4.68711	2.81584e-11	8.30327e-09
2	25943373	25945351	5.32057	0.998821	5.85369	4.85487	3.80564e-09	5.42246e-07
2	25946662	25949299	6.20383	2.47496	6.72498	4.25001	2.77584e-08	2.95465e-06
2	25949334	25950044	3.20478	1.00775	3.65681	2.64906	0.000274662	0.00648215
2	25969393	25970005	3.02255	1.15066	3.44695	2.29629	0.000374353	0.00833412
2	26213358	26214065	2.56669	0.579607	3.00166	2.42205	8.72802e-05	0.00256268
2	26550154	26553036	5.3679	2.31199	5.86768	3.55569	8.33698e-06	0.000363699
2	26977267	26978997	4.22596	5.36744	3.01651	-2.35093	0.000213792	0.00529245
2	27374862	27376671	4.80783	1.78753	5.30617	3.51864	1.38645e-05	0.000557359
2	27394970	27396580	5.26819	2.48817	5.75576	3.26759	1.62744e-06	9.26911e-05
2	27702879	27705185	6.42068	3.35342	6.92092	3.56749	4.98897e-11	1.36453e-08
2	28823251	28826342	5.35236	6.54166	4.02118	-2.52048	3.10062e-05	0.00108899
2	29303352	29304315	1.64049	2.76106	0.480049	-2.28101	0.000324628	0.00742551
2	29331061	29331450	2.76204	0.248602	3.23523	2.98663	1.53299e-05	0.000607008
2	29578014	29579075	1.93781	3.037	0.825098	-2.2119	0.000197645	0.00496336
2	29804076	29805397	2.67548	3.90065	1.24276	-2.6579	2.20428e-06	0.000120039
2	30142335	30145961	5.98554	7.28086	4.32175	-2.95911	3.29247e-05	0.00114483
2	30245047	30245892	2.4107	3.49209	1.33605	-2.15605	0.000209052	0.00519453
2	30415868	30421095	6.60387	4.05039	7.0794	3.029	5.96183e-05	0.00187115
2	30421220	30422179	3.65524	1.48768	4.10503	2.61735	0.000163266	0.00425047
2	30616271	30616853	3.4964	1.44886	3.93656	2.4877	5.98248e-06	0.000276721
2	30787862	30789241	4.87816	2.23964	5.35844	3.1188	1.59906e-06	9.13503e-05
2	30834029	30836280	5.42919	6.43796	4.49593	-1.94203	3.84886e-05	0.00130021
2	30844564	30845752	3.83893	4.94842	2.70351	-2.24491	0.000104992	0.00297801
2	30935571	30936285	3.16169	4.38138	1.74516	-2.63622	2.00866e-05	0.000761088
2	31180083	31182517	5.26436	3.28749	5.69843	2.41093	0.000252337	0.00605311
2	31553384	31554886	3.72051	4.97423	2.19951	-2.77472	2.431e-07	1.87334e-05
2	33439009	33440831	5.14729	2.39991	5.63324	3.23333	6.12623e-06	0.000282366
2	33782680	33785177	6.09194	3.02026	6.59235	3.57209	5.1815e-07	3.53081e-05
2	35824684	35825300	1.42846	2.61613	0.101701	-2.51443	5.24394e-05	0.00168106
2	36596082	36596708	1.30806	2.44826	0.101701	-2.34656	1.1631e-05	0.000480677
2	36603271	36604497	2.8968	4.08954	1.55631	-2.53323	1.00281e-07	8.85391e-06
2	36607031	36607739	2.30038	3.6066	0.596036	-3.01057	1.33964e-11	4.3627e-09
2	36607756	36608977	3.65085	5.00528	1.74744	-3.25785	1.22484e-11	4.03409e-09
2	36630470	36631971	4.36944	5.63569	2.80731	-2.82838	1.64349e-06	9.34276e-05
2	36632239	36633033	4.16588	5.54731	2.13425	-3.41306	1.66647e-10	3.81905e-08
2	36635063	36635963	2.71108	3.90274	1.37355	-2.52919	4.44523e-06	0.00021613
2	36644964	36646070	3.11474	4.15094	2.1305	-2.02044	0.000405993	0.00888702
2	36666070	36667065	2.99796	4.30094	1.30583	-2.99511	6.69165e-09	8.80038e-07
2	36668200	36669122	3.9387	5.4094	1.35072	-4.05868	1.4233e-14	1.13336e-11
2	36669430	36669993	2.54364	3.67642	1.35486	-2.32157	6.26899e-05	0.00195036
2	36686717	36687258	2.26387	3.34427	1.19132	-2.15295	0.000133467	0.00360937
2	36687682	36689827	5.10362	6.27224	3.82686	-2.44538	7.14412e-05	0.00217161
2	36704311	36705083	2.87286	4.14773	1.28158	-2.86615	4.62226e-08	4.5779e-06
2	36757236	36758478	4.57928	5.67871	3.46607	-2.21264	0.000202215	0.00505995
2	36816139	36817029	4.53391	2.77742	4.94675	2.16933	0.000261155	0.00621977
2	36934230	36934759	1.52444	2.74624	0.101701	-2.64454	4.50129e-06	0.000218406
2	37325300	37326923	4.7961	2.91843	5.22105	2.30262	0.000216362	0.00534277
2	37582735	37584239	4.82938	2.60421	5.2835	2.67929	9.58108e-06	0.000408945
2	37691165	37691683	3.43172	0.789226	3.91222	3.12299	6.55183e-08	6.16231e-06
2	37774781	37776268	4.48224	1.61717	4.97383	3.35667	3.07351e-07	2.27957e-05
2	37795233	37796874	5.33884	3.05722	5.79702	2.73979	1.51597e-05	0.000601356
2	37855850	37859252	6.1662	3.57722	6.64374	3.06653	1.74913e-06	9.86101e-05
2	37947243	37948199	4.08939	2.23349	4.51225	2.27876	0.00010697	0.0030197
2	37967220	37967926	4.04352	1.69998	4.50596	2.80598	1.88845e-05	0.000723268
2	38035528	38036800	4.28228	1.96763	4.74275	2.77512	4.68018e-05	0.00153182
2	38051566	38052534	3.05196	1.21874	3.4726	2.25387	0.000358746	0.0080522
2	38052627	38054223	4.64131	1.32185	5.1507	3.82886	9.85786e-10	1.73499e-07
2	38097986	38103721	6.38854	3.936	6.85803	2.92203	1.36136e-05	0.000548617
2	38357818	38359569	4.91761	2.55267	5.38148	2.82881	9.64318e-05	0.00277541
2	38373207	38374645	5.2918	2.97881	5.75216	2.77335	3.56392e-06	0.000179404
2	38405373	38406840	5.65391	2.94923	6.13769	3.18846	2.33677e-07	1.81033e-05
2	38487190	38492826	7.22063	3.5713	7.73976	4.16846	1.00763e-07	8.89017e-06
2	38723885	38726539	5.17102	6.53811	3.20923	-3.32887	7.54742e-09	9.73253e-07
2	38821608	38823905	6.01959	4.15455	6.44333	2.28879	0.000415719	0.00905997
2	38838255	38839163	4.11822	2.28821	4.53855	2.25033	0.00013308	0.00360148
2	38878778	38882930	7.17508	5.68339	7.55719	1.8738	1.8336e-05	0.000705409
2	38926950	38927747	4.36006	1.83037	4.83421	3.00384	4.10892e-06	0.000202016
2	38927865	38928447	3.7317	0.970567	4.21833	3.24777	6.50389e-07	4.29093e-05
2	38935400	38937899	6.30078	4.46463	6.72171	2.25709	5.74462e-05	0.00181399
2	39043027	39044040	3.22841	0.848394	3.69328	2.84488	0.000352262	0.00793482
2	39090287	39091273	4.08896	1.7925	4.54818	2.75568	1.9552e-05	0.000744979
2	39219099	39220783	5.12802	0.93668	5.65892	4.72224	9.26483e-11	2.29608e-08
2	39234152	39236447	6.79011	4.85272	7.22063	2.36791	1.03354e-05	0.000435187
2	39238735	39239401	3.02181	1.02526	3.45761	2.43235	0.000285818	0.00669297
2	39393969	39394854	4.85397	1.57627	5.36196	3.78569	1.41978e-08	1.66839e-06
2	39397921	39400043	5.16409	1.63674	5.67988	4.04314	3.54674e-09	5.12123e-07
2	39406117	39408755	6.7236	2.27846	7.25864	4.98018	5.56372e-12	2.01727e-09
2	39430507	39431569	3.74664	1.28675	4.21658	2.92983	0.000231115	0.00563804
2	39453614	39454321	3.55371	1.20466	4.01652	2.81187	6.29963e-06	0.000288561
2	39514424	39515619	4.62315	2.61869	5.05963	2.44094	0.000175766	0.0045201
2	40057404	40057977	1.46702	2.62531	0.216405	-2.4089	1.46445e-05	0.000583864
2	40508252	40509546	4.33214	5.63335	2.64663	-2.98672	1.29692e-07	1.10102e-05
2	40676955	40680848	5.64135	6.9106	4.06916	-2.84144	0.000131926	0.0035759
2	41840755	41842976	4.85625	1.51052	5.3665	3.85597	0.00040783	0.00891664
2	42179307	42183377	7.23095	8.38851	5.98218	-2.40633	2.78812e-06	0.000146588
2	42386176	42387064	2.57783	3.61487	1.592	-2.02287	0.000260728	0.00621235
2	42602678	42604389	4.3951	1.66745	4.88006	3.2126	5.06596e-07	3.46472e-05
2	42875971	42877125	4.31824	0.815608	4.83331	4.01771	1.2862e-07	1.09438e-05
2	42941755	42942428	3.15563	1.37391	3.57109	2.19717	0.000374423	0.0083346
2	42948579	42950796	6.2401	3.68549	6.71569	3.0302	3.63504e-06	0.000182255
2	42950950	42953295	5.9782	3.11204	6.46984	3.3578	4.97938e-08	4.86772e-06
2	42988121	42999173	8.27698	5.72296	8.75254	3.02958	6.94679e-05	0.00212034
2	43001446	43003274	5.44492	4.05917	5.81285	1.75368	0.000287905	0.00673196
2	43272733	43275261	7.09696	5.70742	7.46541	1.75799	6.92373e-05	0.00211398
2	43764267	43766564	5.34599	6.41449	4.29801	-2.11649	0.000211085	0.00523644
2	43786246	43787511	4.36177	1.52934	4.85185	3.32251	7.26047e-07	4.71508e-05
2	43796742	43797621	3.72356	0.963993	4.21012	3.24612	6.37709e-06	0.000291649
2	43925275	43925951	3.3875	4.54326	2.14319	-2.40007	4.73619e-06	0.000227753
2	44316926	44319351	5.82962	7.12259	4.17442	-2.94817	3.02321e-06	0.000156549
2	44777220	44778547	4.31807	2.05012	4.77528	2.72516	0.000174155	0.00448477
2	44807650	44808532	4.45375	2.01403	4.92244	2.90841	8.68711e-05	0.00255245
2	44915923	44917271	5.4219	3.69364	5.83176	2.13812	0.000118636	0.00328334
2	44919381	44922060	6.53302	3.10036	7.04601	3.94566	9.90329e-09	1.2327e-06
2	44946229	44947414	4.36266	2.18181	4.81347	2.63166	3.4367e-05	0.00118548
2	44989957	44991172	3.88892	1.60619	4.34717	2.74099	7.75028e-05	0.00231825
2	44994587	44998386	7.13093	5.35397	7.54591	2.19194	3.81831e-06	0.000190115
2	45014617	45016827	4.95669	2.42739	5.43082	3.00342	1.39752e-06	8.15021e-05
2	45023237	45024149	3.03256	0.779595	3.48869	2.7091	3.10216e-05	0.00108899
2	45031324	45033819	6.50703	5.12193	6.87487	1.75294	5.72285e-05	0.00180802
2	45075963	45076692	3.45335	1.25595	3.90541	2.64946	7.04673e-05	0.00214616
2	45358682	45361722	5.01713	6.49975	2.33213	-4.16762	2.62934e-09	3.96177e-07
2	45361739	45362780	3.72042	4.85231	2.53377	-2.31854	8.02411e-05	0.00238889
2	45363220	45363928	2.41285	3.52224	1.27766	-2.24458	0.000282768	0.00663942
2	45450173	45452198	4.31312	5.58047	2.74732	-2.83315	1.07247e-06	6.51739e-05
2	46281611	46283587	4.59875	2.22163	5.06342	2.8418	3.29581e-05	0.00114559
2	46502910	46503828	4.23081	5.27552	3.23019	-2.04533	0.000259289	0.00618275
2	46503976	46505637	3.57745	4.71209	2.38429	-2.3278	5.20702e-05	0.00167101
2	46594416	46597835	5.64399	6.82473	4.33569	-2.48904	7.38733e-05	0.00222992
2	46748161	46748992	3.87585	5.0081	2.68834	-2.31976	1.10024e-05	0.000458918
2	47129468	47131836	5.4483	6.42199	4.57639	-1.8456	0.000191186	0.0048343
2	47269022	47269693	2.98472	4.2421	1.45188	-2.79022	3.43255e-08	3.5418e-06
2	47269696	47277719	7.24789	8.3432	6.14363	-2.19957	0.000354567	0.00797215
2	47317042	47318646	3.75577	4.97293	2.34657	-2.62636	7.8983e-06	0.000348103
2	47347103	47347486	2.57515	0.605696	3.00856	2.40286	0.000424862	0.00921477
2	47406242	47406927	3.53326	4.54866	2.58793	-1.96072	0.000264914	0.00629143
2	47536134	47539523	6.56626	8.14099	2.70488	-5.43611	6.86948e-18	1.30117e-14
2	47723789	47725677	4.24809	1.68511	4.72416	3.03905	0.000436	0.00940477
2	47889048	47889944	3.05499	4.28704	1.60165	-2.68539	6.02228e-07	4.01459e-05
2	47915482	47917857	5.62675	6.68863	4.5922	-2.09643	0.000257671	0.00615154
2	47935655	47938104	5.18627	6.48932	3.49385	-2.99547	1.65072e-05	0.000645784
2	47944925	47946535	5.19575	6.13361	4.38248	-1.75112	0.000188756	0.00478441
2	47946834	47948888	5.02108	6.39256	3.03833	-3.35423	8.15778e-08	7.42485e-06
2	47981821	47983673	5.5607	6.54766	4.66606	-1.8816	2.36212e-05	0.000870454
2	47988857	47989316	2.37668	3.50077	1.20813	-2.29264	2.03084e-05	0.000767908
2	48260212	48262324	5.44606	3.2783	5.89587	2.61757	7.41958e-05	0.00223791
2	48292836	48295503	5.78396	3.44146	6.24632	2.80486	8.33166e-06	0.000363593
2	48431745	48433825	5.36627	6.31831	4.53025	-1.78805	0.00044608	0.00958659
2	49210452	49211669	4.91312	1.93641	5.40964	3.47323	6.35748e-05	0.00197253
2	49214281	49215174	4.37436	1.85375	4.84797	2.99422	0.000235775	0.00573076
2	49224080	49225331	4.28399	0.811835	4.79817	3.98634	5.42479e-06	0.000255177
2	49271344	49272269	3.96673	1.3199	4.44746	3.12755	0.000142713	0.00380811
2	49355393	49357007	4.55664	1.71944	5.04694	3.32751	0.000303944	0.00703522
2	49738395	49740237	4.99467	1.36979	5.51315	4.14336	2.54643e-05	0.000926213
2	49891806	49892795	1.32035	2.4049	0.23906	-2.16584	0.000124396	0.00340876
2	51330160	51331087	1.15478	2.22578	0.101701	-2.12408	7.57918e-05	0.00227473
2	53628123	53628830	1.40027	2.44975	0.390344	-2.05941	0.000386025	0.00853907
2	54275092	54276492	4.98384	6.02791	3.98447	-2.04344	0.000114161	0.00318378
2	54290802	54291763	3.64913	4.80286	2.40983	-2.39303	8.1279e-06	0.000356308
2	54311583	54314158	6.46336	4.97986	6.84442	1.86456	0.000204861	0.00511667
2	54355335	54356411	3.6072	1.31434	4.06616	2.75182	0.00020491	0.00511723
2	55172351	55173791	4.60737	2.47263	5.05462	2.58198	0.000284401	0.00666835
2	55184400	55187888	6.60628	4.5959	7.04328	2.44737	5.84498e-05	0.00184075
2	55572419	55573135	3.77818	0.305352	4.29238	3.98703	4.45334e-09	6.2025e-07
2	55574525	55575870	5.03214	0.80374	5.56369	4.75995	2.81835e-12	1.13529e-09
2	55583773	55586411	5.88891	2.38367	6.40406	4.0204	2.86708e-07	2.14714e-05
2	55587234	55588516	5.63753	1.75497	6.16228	4.40731	4.43449e-12	1.67544e-09
2	55590605	55591205	3.41621	0.850261	3.89245	3.04219	3.04791e-05	0.00107414
2	55592828	55595636	5.9453	2.35358	6.46288	4.1093	9.77627e-10	1.72429e-07
2	55595653	55596983	5.01224	2.0731	5.50714	3.43404	3.73678e-08	3.81194e-06
2	55597282	55598312	3.78363	0.401017	4.29506	3.89405	2.79415e-10	5.98542e-08
2	55604734	55605546	3.03012	0.189527	3.52058	3.33106	1.06723e-06	6.49392e-05
2	55607646	55608165	3.23217	1.36646	3.65598	2.28952	0.000248936	0.00598539
2	55616207	55619306	6.50816	4.16806	6.97037	2.80231	3.5792e-06	0.000180077
2	55622708	55623913	4.32927	2.02951	4.78872	2.75921	3.16416e-05	0.00110736
2	55625439	55626139	3.63208	1.12983	4.1046	2.97477	2.51389e-06	0.00013436
2	55631600	55638232	8.10585	5.58035	8.57975	2.9994	8.04299e-09	1.03152e-06
2	55638333	55643528	7.59304	4.9175	8.0753	3.1578	7.48525e-10	1.37013e-07
2	55648023	55653654	7.44119	5.13535	7.90105	2.7657	3.93457e-06	0.000194738
2	55655755	55659553	6.26398	1.71604	6.8005	5.08447	7.09646e-12	2.4986e-09
2	56098369	56099340	4.55449	5.60805	3.53652	-2.07153	0.000448764	0.00963713
2	56242683	56243303	2.54321	3.79139	1.0399	-2.75149	5.66984e-06	0.000264594
2	58147393	58148525	4.78039	2.50467	5.23815	2.73349	7.22876e-06	0.000323504
2	58871921	58872784	3.65116	4.59859	2.82259	-1.776	0.000186374	0.00473612
2	59411008	59412806	4.63944	5.99178	2.74543	-3.24635	1.81397e-08	2.05476e-06
2	59538856	59542865	7.36752	5.37474	7.80299	2.42825	2.96564e-05	0.00104976
2	59802102	59802697	2.69789	3.78274	1.61597	-2.16677	9.37737e-05	0.0027156
2	60223962	60224364	2.46899	3.48458	1.5233	-1.96128	0.000158542	0.00414867
2	60487868	60488557	2.28574	3.41471	1.10588	-2.30883	0.000112627	0.00314985
2	60828552	60832554	5.93979	2.98494	6.43537	3.45044	3.18185e-06	0.000163132
2	60859669	60860178	2.42407	3.66514	0.943082	-2.72205	7.85943e-08	7.18798e-06
2	60944457	60945299	3.07839	0.873824	3.53098	2.65715	0.000207721	0.00516975
2	62156519	62157997	4.65275	2.67517	5.08688	2.41171	0.000196619	0.00494439
2	62480805	62482993	5.75241	3.59632	6.20132	2.605	1.60796e-05	0.000631344
2	62625266	62626416	4.98442	6.31538	3.1822	-3.13318	1.33317e-07	1.12421e-05
2	62829814	62831539	4.72271	2.08371	5.20302	3.11931	9.43023e-07	5.85807e-05
2	62889368	62890195	4.46871	0.847062	4.9871	4.14004	1.9391e-14	1.4876e-11
2	63850181	63851706	4.47829	1.84278	4.95841	3.11563	4.76506e-06	0.000228792
2	63854277	63857131	4.86883	1.56886	5.37757	3.8087	0.000213885	0.00529406
2	64204479	64205955	5.4677	3.03457	5.93597	2.90139	8.50706e-07	5.38294e-05
2	64250634	64251405	4.04765	2.63914	4.41872	1.77958	5.8961e-05	0.00185406
2	64278542	64283506	7.49254	5.28342	7.94547	2.66205	1.46807e-06	8.50257e-05
2	64285043	64286353	3.98631	1.2081	4.47378	3.26568	7.90135e-07	5.05132e-05
2	64286656	64287685	3.74947	1.34765	4.21575	2.86809	1.36811e-05	0.000550982
2	64288006	64295110	8.52544	5.10971	9.03792	3.9282	9.90941e-11	2.43822e-08
2	64306234	64309833	6.14096	3.44192	6.62444	3.18252	3.60562e-06	0.000181189
2	64310596	64311330	3.8353	1.91159	4.26458	2.35299	0.000129247	0.00351414
2	64321625	64322645	4.96707	3.51541	5.34396	1.82855	0.000284288	0.00666712
2	64323033	64338751	9.43789	7.83571	9.8336	1.99789	0.000403942	0.0088524
2	64392765	64395004	4.99666	1.91391	5.4975	3.5836	4.42776e-06	0.000215364
2	64396320	64397377	4.72893	2.4365	5.18786	2.75136	0.000197005	0.00495192
2	64398119	64399199	5.05203	2.38861	5.53365	3.14504	1.13717e-05	0.000471872
2	64399835	64401389	5.31444	2.95614	5.77787	2.82172	1.1423e-06	6.87424e-05
2	64402969	64403747	3.39809	1.42938	3.83143	2.40205	1.56543e-05	0.000616956
2	64452587	64453255	3.42215	1.41956	3.85847	2.43892	0.000367049	0.00820151
2	64470139	64471299	3.76521	1.52952	4.2201	2.69057	6.43219e-06	0.0002936
2	64477974	64479341	4.0104	2.25848	4.42277	2.16429	0.000155332	0.00407993
2	64483254	64484004	3.42652	1.29317	3.87365	2.58047	0.000365648	0.00817793
2	64493856	64495122	3.76527	1.48743	4.22318	2.73576	2.3086e-05	0.000854362
2	64497087	64498951	4.83119	2.54269	5.28985	2.74716	6.32045e-06	0.000289409
2	64514158	64514899	3.24486	0.340238	3.73825	3.39801	5.37193e-07	3.6402e-05
2	64515085	64516303	4.46099	2.89764	4.85205	1.95441	0.000209669	0.00520678
2	64521594	64524241	7.14464	4.38525	7.63119	3.24593	2.83878e-10	6.06381e-08
2	64527177	64527823	2.96367	0.857567	3.40864	2.55107	8.31973e-05	0.00246369
2	64537345	64540277	6.44358	3.49	6.93911	3.44911	2.94947e-07	2.19968e-05
2	64542502	64545326	5.87419	3.27323	6.35241	3.07918	9.59443e-08	8.53285e-06
2	64545335	64546150	4.13154	1.74708	4.59669	2.84961	1.23873e-05	0.00050672
2	64585411	64590902	7.37627	5.82998	7.76525	1.93527	3.35517e-06	0.000170557
2	64630250	64632363	5.04934	6.1047	4.02781	-2.07689	0.000198174	0.00497269
2	64714187	64715124	4.03915	1.09853	4.53412	3.43559	8.19099e-07	5.20826e-05
2	64784257	64785115	4.91102	3.13103	5.3263	2.19528	0.000252044	0.00604742
2	64823097	64824571	4.09546	2.16965	4.52492	2.35527	7.29719e-05	0.00220854
2	64931415	64932158	4.17497	1.78698	4.64035	2.85337	7.14376e-06	0.000320537
2	64989144	64991417	5.86133	3.46478	6.32727	2.86249	3.25625e-07	2.39207e-05
[truncated: 15,618 more rows]

## Sheet: H3K4me3
Dataset_EV 8.1. Differential H3K4me3 between CLL and non-malignant
chr	start	end	Conc	Conc_non-malig	Conc_CLL	Fold	p-value	FDR
1	1945557	1948116	2.22604	3.52362	0.902602	-2.62102	1.75039e-05	0.00304594
1	2042863	2044281	4.37495	0.608458	4.84119	4.23273	0.000112445	0.00913559
1	2105662	2106875	5.05424	0.0391556	5.53867	5.49951	1.22469e-06	0.000569067
1	2395565	2396954	1.63097	2.95137	0.24807	-2.7033	2.43455e-05	0.00367934
1	2397240	2401275	3.02137	4.4931	1.13087	-3.36223	1.58085e-05	0.0028447
1	2804040	2806277	1.71495	3.11965	0.0781241	-3.04152	5.44735e-06	0.0014722
1	2860404	2861960	1.19166	2.39717	0.0781241	-2.31904	7.4739e-05	0.00715708
1	3187128	3190498	1.64063	2.99903	0.150548	-2.84848	5.56772e-06	0.00149539
1	4174606	4176993	1.73762	3.06489	0.336128	-2.72876	3.15263e-05	0.00427729
1	4553416	4556272	2.14769	3.53798	0.558687	-2.9793	1.08579e-05	0.00227491
1	4734108	4737011	1.44383	2.75776	0.0781241	-2.67964	2.38583e-05	0.00362857
1	4779352	4784558	1.98375	3.3284	0.533723	-2.79468	9.29606e-05	0.00813712
1	5503243	5504937	1.28517	2.53409	0.0781241	-2.45596	8.0924e-05	0.00751586
1	5586728	5589090	1.76974	3.07541	0.425591	-2.64982	7.44652e-05	0.00714375
1	5817807	5820120	1.46545	2.78749	0.0781241	-2.70937	1.91383e-05	0.00321404
1	5876161	5877117	1.44242	2.71456	0.181481	-2.53308	5.69629e-05	0.00611317
1	7027337	7029788	1.87614	3.32514	0.0781241	-3.24702	3.69992e-07	0.000275412
1	7045649	7047173	1.29561	2.54912	0.0781241	-2.471	2.43707e-05	0.00367934
1	7427770	7429258	1.43112	2.67568	0.23386	-2.44182	7.3122e-05	0.00707764
1	7491321	7497549	2.02738	3.37259	0.575714	-2.79688	4.13583e-05	0.00503145
1	7972426	7973716	4.71472	0.150656	5.19432	5.04366	2.46134e-05	0.00370068
1	10897411	10900258	1.67848	3.02624	0.219509	-2.80674	2.91528e-05	0.00408896
1	11028095	11029780	3.87332	-0.0816888	4.34343	4.42512	2.23275e-05	0.00352061
1	14038830	14040250	5.1472	1.9925	5.59666	3.60417	1.29522e-05	0.00252673
1	15194123	15195284	1.6371	3.01801	0.0781241	-2.93989	1.26521e-06	0.000582903
1	16170968	16171572	3.85844	0.682971	4.30859	3.62562	1.75455e-05	0.00305142
1	16275358	16278566	5.69745	0.889962	6.17984	5.28988	4.9207e-07	0.000322451
1	16278596	16279563	3.59985	0.0391556	4.06125	4.02209	8.39825e-05	0.00766981
1	17012077	17012876	3.48803	-0.0816888	3.94965	4.03134	9.26977e-06	0.00208027
1	17682150	17683586	2.47558	3.7667	1.16836	-2.59835	0.00010735	0.00889575
1	17864352	17868200	8.3463	5.10814	8.7985	3.69036	8.43397e-05	0.00768237
1	18290073	18291103	1.45118	2.70605	0.230585	-2.47547	2.16048e-05	0.00345626
1	18615636	18617574	1.71474	2.97546	0.48067	-2.49479	0.000104584	0.0087745
1	18793480	18796609	1.64776	2.91837	0.390452	-2.52792	4.61564e-05	0.00539697
1	19028799	19030588	2.04525	3.32411	0.768176	-2.55593	8.63678e-05	0.00779213
1	19152294	19154516	2.46172	3.7805	1.08314	-2.69736	0.000104455	0.00876654
1	19355006	19356309	1.49903	2.83334	0.0781241	-2.75522	4.46741e-06	0.001289
1	20407159	20408115	2.07644	3.3143	0.894041	-2.42026	8.6913e-05	0.00782095
1	22357845	22358637	3.96313	1.15508	4.39926	3.24418	0.00012525	0.00978039
1	22588790	22591896	1.64914	2.93771	0.348266	-2.58945	5.92323e-05	0.00625698
1	22607835	22610703	1.46106	2.76809	0.113406	-2.65468	2.77988e-05	0.00399774
1	22890152	22891934	1.85138	3.19349	0.408577	-2.78491	3.03106e-05	0.00419502
1	23029134	23029621	1.50231	2.7556	0.285324	-2.47028	1.99443e-05	0.00330182
1	23439664	23440643	4.73619	-0.0816888	5.21869	5.30038	3.02725e-09	9.55351e-06
1	23546548	23547217	1.83224	3.12433	0.522603	-2.60173	3.22867e-06	0.00105271
1	23901815	23903951	5.95301	1.68338	6.42853	4.74515	9.74781e-09	2.42065e-05
1	23926454	23929640	5.68277	0.879916	6.16512	5.2852	4.69302e-07	0.000314557
1	24861401	24862236	6.26012	4.17355	6.65499	2.48143	0.000120114	0.00952115
1	29675719	29677395	1.59867	2.79881	0.496115	-2.3027	0.000109361	0.00896425
1	30180586	30182456	1.86948	3.2034	0.449666	-2.75373	3.49611e-05	0.00454194
1	30418082	30419724	1.49123	2.72737	0.312623	-2.41475	9.2869e-05	0.00813167
1	30529735	30530689	1.91644	3.14347	0.757633	-2.38584	3.09369e-05	0.00422762
1	30656482	30657245	1.30923	2.47032	0.282862	-2.18746	0.000108202	0.00891603
1	30663979	30666438	1.88612	3.19497	0.533723	-2.66125	5.22579e-05	0.00580993
1	30757536	30758669	1.31181	2.54124	0.147845	-2.39339	9.31806e-05	0.00814719
1	31155243	31156182	1.615	2.86738	0.40009	-2.46729	5.71691e-05	0.00612841
1	31157148	31159524	2.6674	4.08225	0.995628	-3.08662	2.99869e-05	0.00417429
1	31322766	31323626	1.57745	2.81578	0.394014	-2.42177	6.9982e-05	0.00690385
1	31344098	31347169	3.17885	4.76582	0.662194	-4.10363	3.20344e-08	5.07985e-05
1	33771627	33772640	1.76742	3.06039	0.455581	-2.60481	9.52036e-05	0.00825627
1	34914816	34915615	1.56807	2.88983	0.181481	-2.70835	5.87757e-06	0.00154976
1	37022738	37023523	1.49748	2.73102	0.324584	-2.40644	3.45092e-05	0.00451227
1	37089918	37091137	1.18003	2.37985	0.0781241	-2.30172	6.89423e-05	0.00683467
1	37116656	37118159	1.39719	2.65684	0.165598	-2.49124	2.79105e-05	0.00400557
1	37266697	37268522	1.41325	2.64463	0.245056	-2.39957	9.4928e-05	0.00824524
1	37389250	37390419	1.35127	2.6285	0.0781241	-2.55037	2.81798e-05	0.00402664
1	37424402	37428291	1.63419	2.92054	0.338818	-2.58172	5.41231e-05	0.00591477
1	37507430	37508942	1.38792	2.68008	0.0781241	-2.60196	3.82595e-05	0.00478377
1	39266296	39268333	1.45094	2.68226	0.282862	-2.3994	0.000113577	0.0091813
1	45130024	45131013	4.07798	1.0131	4.5243	3.51119	4.1226e-05	0.00503013
1	46796716	46798102	4.96082	0.738667	5.43559	4.69693	8.32985e-07	0.000439654
1	47673371	47675678	1.86533	3.21625	0.397243	-2.819	2.56059e-05	0.00379067
1	48459483	48463072	3.23009	4.68714	1.40017	-3.28698	4.19746e-05	0.00506904
1	50390348	50391568	1.78147	3.0522	0.523908	-2.52829	2.21407e-05	0.00350458
1	50824466	50825466	1.23808	2.46566	0.0781241	-2.38753	6.59543e-05	0.00667385
1	53053047	53053756	3.07741	-0.0816888	3.52702	3.60871	1.96072e-05	0.00326378
1	53571040	53572071	1.48127	2.7219	0.292771	-2.42913	6.0845e-05	0.00634766
1	66737125	66738169	4.53306	1.63508	4.97297	3.33789	7.59596e-05	0.00722791
1	66808016	66808693	3.97883	1.23506	4.4121	3.17704	1.18733e-05	0.00240347
1	67217779	67218993	2.25529	3.64473	0.669044	-2.97568	5.81968e-06	0.00153985
1	69622549	69623658	1.84034	3.06023	0.696803	-2.36342	0.000120105	0.00952115
1	71756436	71757097	1.74435	2.95563	0.618871	-2.33676	6.83281e-05	0.00680699
1	75196871	75197763	3.82576	1.53879	4.23436	2.69556	7.9911e-05	0.00747218
1	80340959	80341821	1.7133	3.0353	0.326081	-2.70922	1.02181e-05	0.00220805
1	82145512	82146032	1.77452	3.06436	0.470486	-2.59388	5.78147e-05	0.00616093
1	92178356	92179468	4.76798	1.91319	5.20611	3.29291	2.23966e-05	0.00352571
1	93684791	93685579	4.96007	2.43771	5.38241	2.9447	4.02662e-05	0.00495494
1	94073613	94075706	4.92744	1.32977	5.38976	4.06	5.2647e-05	0.00582244
1	94569663	94570927	1.28684	2.5365	0.0781241	-2.45837	7.1626e-05	0.00699091
1	95245354	95245916	1.8444	3.06611	0.696982	-2.36913	3.87437e-05	0.00481789
1	104480286	104481008	3.90791	1.59848	4.31793	2.71945	4.87345e-05	0.00558496
1	106228516	106230340	1.74057	3.02836	0.441634	-2.58672	1.31029e-06	0.00059359
1	110670670	110671581	1.22785	2.45065	0.0781241	-2.37252	0.000100717	0.00858563
1	113264661	113266268	1.86145	3.20111	0.425591	-2.77552	3.74546e-05	0.00472098
1	114410146	114414558	7.41059	4.65191	7.84454	3.19262	3.74767e-05	0.00472098
1	116681338	116682055	3.5853	0.906515	4.01554	3.10902	5.99018e-05	0.0062949
1	117167735	117168381	4.3857	0.144312	4.86078	4.71647	2.15385e-09	7.17066e-06
1	117188310	117189029	3.40752	0.254153	3.85694	3.60279	0.000114784	0.00925113
1	117206070	117211777	8.71755	5.90578	9.15385	3.24807	2.53922e-05	0.00377655
1	118213370	118214101	3.52924	0.339721	3.97986	3.64014	2.01323e-05	0.00332024
1	142804171	142804998	2.87167	0.144312	3.30419	3.15988	7.28251e-05	0.00705639
1	144519872	144520304	4.89337	2.70574	5.29541	2.58967	9.24365e-05	0.00813037
1	146860304	146861352	1.41084	2.54894	0.426638	-2.12231	0.000102739	0.0086877
1	148901311	148902687	2.1974	3.59649	0.57944	-3.01705	9.75407e-06	0.00214448
1	148927303	148932439	3.82498	5.2886	1.96836	-3.32023	9.62926e-05	0.00833097
1	152280572	152283895	2.47649	3.89947	0.775896	-3.12358	1.74599e-05	0.00304178
1	152284497	152286628	1.65973	2.96132	0.326081	-2.63523	5.57524e-05	0.00601707
1	152617632	152618187	1.46986	2.65358	0.40009	-2.25349	6.43221e-05	0.0065635
1	152931886	152933553	2.06254	3.3746	0.701752	-2.67285	5.36082e-05	0.00587161
1	154358929	154359859	4.15257	0.742776	4.60993	3.86715	1.5833e-05	0.00284675
1	156075264	156076875	6.13161	3.40191	6.56423	3.16232	0.000110502	0.00902124
1	156118701	156121532	6.73186	3.19725	7.19258	3.99534	0.000112811	0.00914492
1	156123761	156126537	6.45787	3.43163	6.90277	3.47114	9.29849e-05	0.00813712
1	156777789	156779678	1.51584	2.81771	0.181481	-2.63623	5.33829e-05	0.00586666
1	156811707	156816828	3.28215	4.94438	0.0781241	-4.86625	1.49342e-11	1.50815e-07
1	156902667	156904008	1.47426	2.77301	0.147845	-2.62517	2.93419e-06	0.000991018
1	157475098	157475849	3.67935	0.336098	4.13478	3.79868	1.58733e-06	0.000672548
1	159042373	159043978	4.68386	1.00958	5.14801	4.13844	9.54487e-07	0.000483564
1	160420911	160421785	4.31436	0.930901	4.77096	3.84006	2.31775e-07	0.000204124
1	161152408	161155496	6.88708	2.95175	7.3568	4.40505	1.68921e-07	0.000164321
1	161450140	161451183	1.87638	3.19377	0.501481	-2.69229	2.73227e-05	0.0039486
1	162359339	162360366	1.30803	2.48672	0.24807	-2.23865	0.000116643	0.00934375
1	165443660	165444718	1.51575	2.72099	0.40277	-2.31822	9.4684e-05	0.00823348
1	166889309	166891146	3.44371	4.81669	1.90953	-2.90717	5.24536e-05	0.00581554
1	168198127	168198887	4.06837	0.238513	4.53598	4.29746	6.33075e-07	0.000372654
1	169649863	169657529	9.00759	2.76382	9.49953	6.73571	1.68747e-10	9.19613e-07
1	171899192	171899764	1.43466	2.67479	0.247279	-2.42751	1.5928e-05	0.00285704
1	174846275	174846933	3.59891	0.970796	4.02668	3.05589	1.78716e-05	0.00307636
1	176667927	176668783	2.61876	3.83507	1.48276	-2.35231	2.63983e-05	0.00385799
1	176830918	176832443	1.98538	3.20982	0.832153	-2.37766	5.48562e-05	0.00596099
1	179767205	179767985	1.93022	3.18014	0.720909	-2.45923	2.29061e-05	0.00356611
1	179797434	179798387	1.2581	2.4453	0.181481	-2.26382	0.000123403	0.00968555
1	183541799	183542640	1.44843	2.76409	0.0781241	-2.68597	3.91023e-06	0.00118228
1	192597556	192599169	4.29315	0.511679	4.75972	4.24804	4.78742e-05	0.00552532
1	195329104	195330058	1.80818	3.13889	0.397243	-2.74165	4.83047e-05	0.00554964
1	200475451	200476123	1.3968	2.61751	0.251533	-2.36597	6.10738e-05	0.00635839
1	201019894	201021491	1.62844	2.91272	0.338146	-2.57457	2.2459e-05	0.00353097
1	201229827	201232040	2.14545	3.47015	0.750924	-2.71923	0.000105103	0.0087961
1	201251850	201254058	2.10233	3.3571	0.881978	-2.47512	7.13588e-05	0.00697833
1	201259005	201263301	1.93129	3.31347	0.368326	-2.94514	2.67187e-06	0.000944231
1	201397199	201400950	1.85178	3.21469	0.348266	-2.86643	5.02342e-05	0.00567871
1	203068695	203069430	2.12027	3.44644	0.721763	-2.72468	1.36617e-06	0.000607773
1	203134128	203136477	1.5376	2.88554	0.0781241	-2.80742	9.5375e-06	0.0021215
1	203312433	203314191	4.2475	-0.0816888	4.72391	4.8056	7.93788e-06	0.00187451
1	203315044	203321170	8.99094	2.74823	9.48287	6.73464	6.45011e-10	2.75229e-06
1	203395181	203398710	5.94069	2.62514	6.39529	3.77015	8.71754e-05	0.0078341
1	203481699	203483980	4.85011	1.18011	5.31416	4.13406	9.12877e-05	0.00807254
1	203524744	203526143	5.0583	0.526389	5.53749	5.0111	2.10403e-06	0.000808325
1	203733421	203735896	8.51331	5.92725	8.93897	3.01173	1.63897e-05	0.00291569
1	204319919	204320884	1.49999	2.83464	0.0781241	-2.75652	3.39899e-07	0.00026049
1	204430779	204431586	2.44573	3.96665	0.326081	-3.64057	3.57628e-10	1.77618e-06
1	204546787	204550202	7.9491	5.63463	8.35942	2.7248	3.94643e-05	0.00487606
1	204822655	204823888	1.37615	2.66357	0.0781241	-2.58545	2.31634e-06	0.000859998
1	205269659	205271266	4.51277	0.952847	4.97414	4.02129	3.04418e-05	0.0041994
1	206282695	206286669	6.36623	1.62136	6.84795	5.22659	1.17783e-06	0.000554957
1	206286816	206288555	6.84684	3.60845	7.29905	3.6906	6.08903e-07	0.000366746
1	206957391	206958577	4.19413	-0.0816888	4.66974	4.75143	2.75995e-07	0.000228458
1	207102950	207106902	7.12386	4.11222	7.56822	3.456	6.45594e-05	0.00657262
1	207308274	207308750	1.37003	2.54865	0.310208	-2.23844	6.92222e-06	0.00172748
1	207596356	207598983	6.49199	1.91705	6.97172	5.05468	1.00829e-06	0.00050242
1	208669535	208670726	1.74167	2.97287	0.573846	-2.39903	7.92613e-05	0.00743437
1	209458885	209459822	1.78816	3.00431	0.652505	-2.3518	4.0895e-05	0.00499981
1	209781994	209783433	1.14965	2.33426	0.0781241	-2.25613	0.000129766	0.0099959
1	209791595	209792522	1.53721	2.78792	0.326081	-2.46184	1.99e-05	0.00329629
1	210828215	210830251	1.48061	2.69897	0.340301	-2.35867	7.37833e-05	0.00711381
1	211806432	211808236	1.67266	3.06465	0.0781241	-2.98652	2.76896e-07	0.000228579
1	214360563	214361054	1.61779	2.79575	0.559264	-2.23649	3.56652e-05	0.00459963
1	214880746	214881645	1.64713	2.87736	0.481406	-2.39596	2.50431e-05	0.00374643
1	216774043	216775142	3.62266	5.13972	1.52267	-3.61705	2.47832e-08	4.17129e-05
1	220862807	220864469	4.80603	6.3223	2.7101	-3.6122	1.85311e-06	0.00075056
1	220943632	220944341	2.48609	3.91417	0.767054	-3.14712	4.31274e-08	6.28167e-05
1	222276918	222279153	2.58442	3.83373	1.37647	-2.45726	3.63122e-05	0.00463925
1	222944771	222946852	4.9975	1.46935	5.45806	3.98871	2.717e-06	0.000954149
1	223518390	223519656	2.12239	3.42697	0.781035	-2.64594	3.65017e-06	0.00114006
1	223567410	223568948	2.20632	3.67257	0.338818	-3.33376	2.9377e-07	0.000236129
1	224809942	224811404	1.92811	3.13542	0.810852	-2.32457	6.07708e-05	0.00634648
1	226790636	226792164	4.59884	-0.0816888	5.07984	5.16153	2.54139e-07	0.000215669
1	227651732	227654835	1.68837	3.04132	0.214351	-2.82697	2.43252e-06	0.00088683
1	228234689	228236302	1.11486	2.28146	0.0781241	-2.20334	0.000123881	0.00970936
1	230468457	230470511	1.52809	2.76906	0.338818	-2.43025	9.43422e-05	0.0082132
1	230882522	230884042	4.54473	0.392309	5.01837	4.62606	2.77864e-06	0.000959882
1	230884477	230886132	3.9927	0.35072	4.45609	4.10537	1.86325e-05	0.00315195
1	232549724	232551010	1.15256	2.33864	0.0781241	-2.26052	6.01883e-05	0.00630738
1	234383950	234385284	2.15928	3.3804	1.01315	-2.36725	6.84273e-05	0.00680862
1	234624025	234625019	3.85135	1.4294	4.26811	2.83871	3.31192e-05	0.00439657
1	234634775	234635957	5.12063	1.04734	5.59291	4.54557	1.2704e-07	0.000133974
1	235090822	235091453	3.13524	0.75115	3.5498	2.79865	6.12817e-05	0.00636473
1	237155630	237156792	1.84415	3.1867	0.40009	-2.78661	3.06593e-06	0.00101848
1	238655296	238656048	1.75299	3.05387	0.421174	-2.63269	1.23129e-05	0.00244872
1	240306241	240308736	1.77041	3.17007	0.150548	-3.01952	2.26521e-06	0.000846175
1	244731417	244732872	5.53364	1.75419	6.00017	4.24598	2.23939e-07	0.000199543
1	245564978	245565650	1.44297	2.75657	0.0781241	-2.67845	2.03356e-05	0.00334284
1	245725585	245726472	1.69704	3.0307	0.277926	-2.75278	1.55347e-06	0.000666627
1	246952317	246955755	2.29594	3.70987	0.627384	-3.08248	2.6018e-06	0.000925734
1	246972571	246973429	1.31383	2.54418	0.147845	-2.39634	2.70805e-05	0.00392363
1	247869508	247870547	1.87328	3.16669	0.560353	-2.60634	4.43186e-06	0.00128171
1	248019610	248021873	5.53877	7.06726	3.37966	-3.68759	8.45939e-06	0.00196689
2	671738	672883	1.17643	2.37446	0.0781241	-2.29634	0.000127654	0.0098984
2	945069	947896	4.97392	6.63264	1.81129	-4.82135	8.3863e-11	5.40577e-07
2	1086598	1087515	1.88174	3.21905	0.45248	-2.76657	1.5151e-06	0.000654802
2	1302035	1304339	1.27105	2.51367	0.0781241	-2.43555	3.58136e-05	0.00461118
2	1382913	1383565	1.10328	2.26374	0.0781241	-2.18562	6.95387e-05	0.0068758
2	1451530	1453011	1.59372	2.8891	0.275823	-2.61328	1.54622e-05	0.00279857
2	1711454	1714464	1.82365	3.13964	0.45248	-2.68716	4.39712e-05	0.00523698
2	1746270	1751046	4.81573	6.38058	2.44669	-3.93389	6.41327e-07	0.000375089
2	1757112	1759323	2.50487	3.97957	0.601743	-3.37783	1.42734e-06	0.000628528
2	1867475	1870180	2.00139	3.48076	0.0781241	-3.40264	5.03118e-07	0.000327091
2	1999115	2001712	2.1808	3.6984	0.0781241	-3.62027	1.71753e-08	3.4113e-05
2	2021886	2022842	1.72353	2.87243	0.719771	-2.15266	0.00011694	0.00936012
2	2110529	2111374	1.30402	2.51389	0.181481	-2.33241	2.05506e-05	0.00335482
2	2162537	2164012	1.50865	2.8139	0.165598	-2.6483	1.31077e-06	0.00059359
2	2675329	2676551	1.12065	2.2903	0.0781241	-2.21217	0.000112832	0.00914492
2	2757101	2761253	2.42416	3.81023	0.848784	-2.96144	1.50388e-05	0.00275634
2	2764270	2766944	1.69804	3.09771	0.0781241	-3.01959	5.78449e-06	0.001536
2	3201795	3202500	2.97287	-0.0816888	3.41881	3.5005	0.000125568	0.00979163
2	5312280	5313304	2.28296	3.47216	1.20236	-2.2698	0.000109938	0.00898724
2	5806252	5807518	1.46146	2.65693	0.368326	-2.2886	8.29392e-05	0.00761336
2	6073521	6075524	1.95688	3.31887	0.456132	-2.86274	7.43404e-06	0.00180466
2	6224845	6225749	1.84977	3.08635	0.670226	-2.41612	9.99622e-05	0.00853567
2	6925444	6926528	1.5658	2.92339	0.0781241	-2.84527	2.01462e-06	0.000786533
2	6946556	6947265	1.27597	2.48852	0.147845	-2.34067	1.28365e-05	0.00251061
2	7021502	7022296	2.58214	-0.0816888	3.01166	3.09335	1.7644e-05	0.00305628
2	7056182	7058765	5.35411	6.82386	3.47195	-3.35191	5.95789e-05	0.00628036
2	7118942	7119597	1.22699	2.44938	0.0781241	-2.37125	3.92559e-05	0.00486023
2	7345161	7346397	1.47079	2.7611	0.165598	-2.5955	4.39719e-05	0.00523698
2	7517847	7519222	1.32164	2.5241	0.214351	-2.30975	4.59176e-05	0.00538359
2	7529436	7530043	1.45761	2.77673	0.0781241	-2.6986	1.40208e-05	0.00265051
2	7679580	7680354	1.27423	2.5022	0.113406	-2.38879	1.46136e-05	0.00271615
2	8465959	8466766	1.05524	2.18938	0.0781241	-2.11126	9.74448e-05	0.008406
2	8656776	8657413	1.2399	2.46831	0.0781241	-2.39019	4.94513e-05	0.00561536
2	8725669	8728951	1.30717	2.48542	0.24807	-2.23735	9.88445e-05	0.00847016
2	9458738	9459902	1.1737	2.35257	0.113406	-2.23916	0.000125446	0.00979009
2	10393298	10396925	1.76739	3.0787	0.408577	-2.67012	4.54335e-05	0.00534718
2	10517163	10518463	4.61093	0.992184	5.07376	4.08157	2.78031e-05	0.00399774
2	11032984	11033683	1.2058	2.41814	0.0781241	-2.34002	0.000115991	0.00931632
2	11208746	11210421	1.73316	3.00771	0.466468	-2.54124	4.33689e-05	0.0051933
2	11514342	11515430	4.27276	0.357464	4.7421	4.38464	3.17554e-06	0.00104119
2	11706454	11708253	1.48796	2.76324	0.219509	-2.54374	2.82971e-05	0.00403241
2	11732681	11733843	1.47814	2.77139	0.165598	-2.60579	8.86357e-07	0.000456685
2	11796510	11800827	2.12951	3.59947	0.246489	-3.35299	8.59406e-08	0.00010584
2	15923242	15926675	1.86542	3.14947	0.575714	-2.57375	8.26615e-05	0.00760798
2	16078710	16085068	9.28132	5.54558	9.74689	4.2013	4.59971e-05	0.00538874
2	17451562	17456180	7.88191	3.17172	8.36324	5.19152	5.0129e-07	0.000326604
2	18765029	18766439	1.56155	2.77572	0.430048	-2.34567	9.50158e-05	0.00825025
2	19316124	19317056	1.35182	2.57614	0.198828	-2.37731	1.88914e-05	0.00318318
2	19935863	19936921	1.8249	3.17875	0.348266	-2.83048	4.02505e-07	0.000291033
2	20339204	20341890	2.01245	3.45313	0.246489	-3.20664	9.32986e-08	0.000111282
2	20808539	20809646	1.25016	2.44157	0.165179	-2.27639	0.000111199	0.0090601
2	20871848	20872878	4.84697	0.725982	5.32008	4.5941	5.39506e-07	0.000338901
2	21213711	21215186	1.22047	2.40564	0.147845	-2.25779	0.000124309	0.00973395
2	23435123	23437201	1.83776	3.14865	0.480061	-2.66858	1.90852e-05	0.00320691
2	23648087	23649255	1.6415	2.90658	0.397243	-2.50934	2.78365e-05	0.00399886
2	23717107	23719685	1.75042	3.01495	0.507441	-2.50751	9.4383e-05	0.00821439
2	23899774	23900771	1.33225	2.57103	0.147845	-2.42319	5.31312e-05	0.00585332
2	25964707	25967440	5.92653	1.69047	6.40152	4.71105	1.86933e-06	0.000753604
2	26704991	26706825	1.73541	2.92577	0.652505	-2.27326	5.88446e-05	0.00623341
2	26778770	26782907	2.28484	3.65046	0.773156	-2.87731	8.47941e-05	0.0077058
2	29232555	29236160	1.89627	3.20797	0.536439	-2.67153	5.00479e-05	0.00566187
2	29578048	29579116	1.72473	3.02278	0.40009	-2.62269	3.17868e-05	0.0042931
2	29814136	29815599	1.37468	2.59467	0.230909	-2.36376	0.000116073	0.00932027
2	30885211	30886435	1.13536	2.31265	0.0781241	-2.23452	4.80242e-05	0.00553411
2	30986416	30988547	1.67682	3.07008	0.0781241	-2.99196	6.50521e-07	0.000377503
2	32488586	32490201	4.68676	1.56555	5.13508	3.56952	6.01239e-07	0.000363576
2	33231884	33232324	1.42289	2.65731	0.24807	-2.40924	2.5532e-05	0.00378432
2	33924588	33926368	2.34083	3.65622	0.971246	-2.68498	4.23452e-06	0.00124439
2	34281225	34282202	1.79618	2.95904	0.766502	-2.19253	8.50013e-05	0.00771249
2	36013531	36015883	1.52788	2.81947	0.219509	-2.59996	5.03172e-05	0.00568386
2	37826451	37828201	6.40058	2.58785	6.86782	4.27997	1.02988e-07	0.000117492
2	38487363	38489162	4.82066	0.860319	5.29087	4.43055	9.93841e-06	0.00217234
2	40314134	40315464	1.83596	3.12992	0.521621	-2.6083	2.70166e-05	0.00391812
2	40943953	40944747	2.65714	0.144312	3.07897	2.93465	4.13598e-05	0.00503145
2	42153173	42154740	1.93813	3.31247	0.399734	-2.91274	2.6034e-06	0.000925734
2	42235321	42236669	1.33997	2.53523	0.247279	-2.28795	1.49869e-05	0.00275178
2	42282735	42283810	1.58131	2.75249	0.535853	-2.21664	7.05399e-05	0.00692507
2	44994810	44996915	6.19607	2.7562	6.65426	3.89806	1.01713e-05	0.0022058
2	45004554	45008390	8.15481	5.74259	8.57101	2.82842	5.72866e-05	0.00613487
2	45411613	45412774	1.64671	2.88888	0.454763	-2.43412	1.22753e-05	0.00244519
2	45526607	45528559	1.60224	2.97194	0.0781241	-2.89382	3.76923e-06	0.0011523
2	48333043	48334092	3.95609	-0.0816888	4.42774	4.50943	2.75918e-08	4.51939e-05
2	52798331	52800193	1.60096	2.86962	0.348266	-2.52136	6.8602e-05	0.00681571
2	53583321	53584123	2.126	3.63252	0.0781241	-3.5544	2.08568e-11	1.82227e-07
2	54781974	54783338	3.2906	-0.0816888	3.74688	3.82857	4.39817e-05	0.00523698
2	55590497	55593069	6.6099	3.12391	7.06935	3.94544	1.91601e-06	0.000759896
2	57254858	57256100	1.50871	2.72076	0.381621	-2.33914	2.67444e-05	0.00388756
2	60616945	60618774	5.99956	2.72368	6.45295	3.72927	5.20974e-06	0.00143327
2	60708050	60711843	6.68553	3.9362	7.11906	3.18286	1.537e-05	0.00278831
2	60729052	60731801	6.49598	0.516655	6.98679	6.47014	3.85415e-13	7.78436e-09
2	60865292	60866289	1.4066	2.70617	0.0781241	-2.62804	3.39318e-06	0.00108783
2	62676902	62678286	2.36991	3.61256	1.17691	-2.43565	9.06923e-05	0.00803161
2	64316458	64317855	6.34045	3.36283	6.78351	3.42069	2.85836e-05	0.00405416
2	64430773	64431966	5.15948	2.91292	5.56547	2.65255	9.26003e-05	0.00813037
2	64833143	64834618	5.91495	2.68873	6.36677	3.67804	1.96284e-05	0.00326378
2	67971463	67972095	1.33153	2.52217	0.24807	-2.2741	7.38996e-05	0.00711474
2	70335656	70336674	3.88787	0.889962	4.33171	3.44175	0.000123285	0.00967879
2	71291146	71291996	4.14908	0.665458	4.60847	3.94301	9.61239e-06	0.00212679
2	71772536	71773407	1.88448	3.19011	0.540441	-2.64967	1.44659e-05	0.00270197
2	71938518	71944200	2.72564	4.33018	0.0781241	-4.25206	1.49465e-10	8.70804e-07
2	71975998	71978188	2.14577	3.34275	1.04959	-2.29316	0.00011319	0.00916772
2	72017667	72022295	1.63282	3.01237	0.0781241	-2.93425	7.98384e-06	0.00188064
2	72177451	72179219	1.69655	2.92365	0.537607	-2.38605	4.1203e-05	0.00502936
2	72266361	72269783	2.45228	3.85031	0.837869	-3.01244	1.86929e-05	0.00315499
2	72702315	72703403	1.40416	2.62831	0.251533	-2.37678	4.38489e-05	0.00523422
2	73120523	73123907	2.32813	3.71477	0.750924	-2.96385	2.54603e-05	0.0037811
2	73158320	73163584	2.2927	3.68247	0.705404	-2.97706	4.12558e-05	0.00503145
2	74412330	74413573	5.08872	1.41564	5.55285	4.1372	9.9254e-07	0.000497025
2	78501564	78502163	1.90257	3.17886	0.631688	-2.54717	1.50829e-05	0.0027603
2	79219071	79220896	2.33884	3.79626	0.507441	-3.28882	1.26978e-06	0.000583751
2	81693920	81694984	1.27981	2.52635	0.0781241	-2.44822	2.15842e-05	0.00345626
2	91834621	91835309	1.70022	2.92478	0.546748	-2.37803	0.000105231	0.00879959
2	92029412	92030795	2.21671	3.58289	0.703318	-2.87957	2.1387e-05	0.00345384
2	95539337	95539906	1.16504	2.35741	0.0781241	-2.27928	0.000104696	0.00878146
2	95540292	95542876	1.7433	3.15626	0.0781241	-3.07813	3.7848e-06	0.00115473
2	95708206	95710060	1.65531	2.89489	0.469131	-2.42575	6.34654e-05	0.00650676
2	95934287	95935488	1.79502	3.14276	0.336128	-2.80663	1.65111e-07	0.000163216
2	95950458	95952384	1.27919	2.52545	0.0781241	-2.44733	8.00997e-05	0.00748185
2	95969737	95971093	1.42272	2.69955	0.150548	-2.549	1.21034e-05	0.00242837
2	95998629	96000767	2.58255	3.81117	1.42034	-2.39083	0.000105719	0.00881701
2	96748513	96749487	1.23498	2.46111	0.0781241	-2.38299	9.10591e-05	0.00805703
2	96829682	96831226	5.71857	2.54511	6.16866	3.62355	8.29539e-05	0.00761336
2	96868699	96872286	6.72869	3.64849	7.17555	3.52706	4.36965e-05	0.00522015
2	97577687	97580321	1.71574	2.97659	0.481342	-2.49525	1.57811e-05	0.00284247
2	98364727	98365612	3.22727	-0.0816888	3.68167	3.76336	1.01506e-05	0.00220447
2	99438845	99439737	3.07708	4.54382	1.20751	-3.33632	1.29516e-06	0.000592722
2	99531003	99532618	1.25625	2.49218	0.0781241	-2.41406	4.65872e-05	0.0054264
2	100907464	100908484	2.0757	3.31821	0.883016	-2.4352	1.71386e-05	0.0030083
2	101503400	101505029	2.13069	3.47351	0.685889	-2.78762	5.72383e-07	0.000350474
2	102996877	102997963	1.92256	3.15475	0.752594	-2.40215	3.01455e-05	0.00418364
2	105274536	105276254	2.09552	3.29157	1.00121	-2.29036	0.000127607	0.00989757
2	105411900	105412739	1.24157	2.34934	0.310208	-2.03914	0.000119544	0.00949837
2	105417253	105417920	1.28324	2.46726	0.212886	-2.25437	8.59778e-05	0.0077662
2	109225207	109226315	4.85123	1.85079	5.29517	3.44437	3.30683e-05	0.00439595
2	109237390	109239325	6.10567	3.2384	6.54431	3.30591	5.08082e-05	0.00570709
2	109239968	109240791	3.62359	0.511679	4.07158	3.5599	6.06789e-06	0.00158182
2	109591077	109592486	1.1813	2.3369	0.165179	-2.17172	0.000110602	0.00902692
2	109743936	109747312	6.33551	7.8942	4.00461	-3.88959	1.25243e-05	0.00247351
2	109948252	109949365	2.78084	4.27627	0.785484	-3.49078	4.86245e-10	2.23201e-06
2	110039206	110040705	1.32367	2.57401	0.113406	-2.46061	7.25621e-05	0.00704822
2	110099745	110100619	1.38233	2.59781	0.24807	-2.34974	5.37856e-05	0.00588476
2	110269121	110271497	1.49058	2.82184	0.0781241	-2.74372	9.47885e-05	0.00823617
2	111716549	111717849	1.77951	3.20272	0.0781241	-3.12459	1.4512e-08	2.99086e-05
2	115061066	115062151	1.53844	2.80729	0.285324	-2.52197	5.79497e-06	0.001536
2	115517519	115518100	1.63517	2.89632	0.40009	-2.49623	8.39587e-06	0.00195813
2	119761595	119764481	2.16996	3.65549	0.219509	-3.43598	2.01795e-08	3.69547e-05
2	119871591	119872259	1.34909	2.62541	0.0781241	-2.54729	1.75779e-05	0.0030518
2	120222321	120223828	1.6496	2.94215	0.338818	-2.60333	8.18191e-05	0.00755959
2	121160802	121163162	2.07433	3.35339	0.796777	-2.55661	8.45252e-05	0.00769232
2	121326172	121331728	1.94373	3.30222	0.453394	-2.84883	3.17687e-05	0.0042931
2	121334257	121335394	1.50295	2.70323	0.40009	-2.30314	0.00010791	0.00891603
2	121410947	121412251	1.6444	2.97589	0.231309	-2.74458	2.38331e-05	0.00362857
2	121507241	121508825	2.2314	3.47755	1.03058	-2.44697	3.11741e-05	0.00425045
2	121542237	121544127	1.48763	2.76552	0.212886	-2.55263	1.04068e-05	0.00222502
2	121622420	121625671	2.00446	3.48453	0.0781241	-3.40641	6.48638e-07	0.000377181
2	121625830	121627078	1.25839	2.49529	0.0781241	-2.41716	9.05442e-05	0.00802319
2	121684168	121686365	1.57773	2.82769	0.368326	-2.45936	9.68825e-05	0.00836703
2	121687884	121688832	1.18877	2.39287	0.0781241	-2.31474	0.000101051	0.00860255
2	121723709	121727153	2.18687	3.53985	0.712738	-2.82712	6.00884e-06	0.00157586
2	121727476	121729268	1.22085	2.44035	0.0781241	-2.36222	0.000102976	0.00870047
2	121742244	121746031	1.64019	3.02207	0.0781241	-2.94395	5.08661e-06	0.00140606
2	121799467	121801526	1.39419	2.68885	0.0781241	-2.61073	2.16297e-05	0.00345802
2	121857909	121859430	1.71415	3.11861	0.0781241	-3.04049	1.58253e-06	0.000672548
2	122006192	122007740	1.22087	2.44038	0.0781241	-2.36225	3.69587e-05	0.0046869
2	122052300	122053524	1.5154	2.6863	0.470486	-2.21581	7.39729e-05	0.00711561
2	122707162	122707925	1.48461	2.8137	0.0781241	-2.73558	2.80644e-06	0.000962898
2	122709491	122710777	1.60561	2.91644	0.24807	-2.66837	1.2888e-05	0.00251647
2	122712761	122714016	1.63939	2.90357	0.397243	-2.50632	3.5581e-05	0.00459489
2	124597222	124598592	1.63647	2.91766	0.353717	-2.56395	3.75461e-06	0.00115015
2	125271240	125271803	2.01668	3.22186	0.90382	-2.31804	6.63462e-05	0.00669978
2	127269592	127270939	2.18704	3.4977	0.829925	-2.66777	2.50792e-05	0.0037484
2	127422948	127424182	3.83059	1.07428	4.26443	3.19014	6.11735e-05	0.00636473
2	127703711	127705051	2.21978	3.45794	1.03675	-2.42119	6.73952e-05	0.00675342
2	129208648	129210736	1.30422	2.56149	0.0781241	-2.48337	2.44059e-05	0.00367934
2	129261947	129262915	1.55361	2.79272	0.368463	-2.42425	1.22841e-05	0.00244519
2	129277740	129280278	2.29624	3.60086	0.954793	-2.64607	1.76753e-05	0.00305911
2	129492237	129494811	3.06218	4.41875	1.57752	-2.84123	3.48373e-05	0.00453558
2	129555996	129558069	2.20586	3.55433	0.744853	-2.80948	1.9548e-06	0.000769124
2	129596449	129597693	1.19999	2.40953	0.0781241	-2.3314	4.61861e-05	0.00539835
2	129657617	129660936	2.04608	3.53552	0.0781241	-3.4574	6.255e-08	8.31147e-05
2	129999759	130001261	1.98901	3.27907	0.684431	-2.59464	1.33993e-05	0.00258564
2	130136648	130137794	1.6911	2.84878	0.671109	-2.17768	0.000126436	0.00983193
2	130363222	130364144	1.44715	2.679	0.277926	-2.40107	3.69581e-05	0.0046869
2	130464823	130468247	1.56707	2.92509	0.0781241	-2.84697	9.37714e-06	0.0020997
2	130505130	130506682	1.80062	3.20999	0.147845	-3.06215	1.40109e-08	2.98777e-05
2	130737148	130737769	2.69246	3.98681	1.37717	-2.60964	1.09737e-05	0.00229441
2	131607514	131611663	2.48155	3.80242	1.09739	-2.70503	7.27249e-05	0.00705518
2	131629682	131630851	1.33352	2.58817	0.113406	-2.47477	3.0553e-05	0.00420323
2	131649724	131652214	1.90596	3.24547	0.470486	-2.77498	1.48945e-05	0.00274809
2	131655520	131657617	1.95882	3.42824	0.0781241	-3.35011	1.11047e-09	4.3132e-06
2	131792994	131800058	3.61592	5.15926	1.37532	-3.78394	3.86059e-06	0.00117243
2	133406124	133407383	1.5662	2.7436	0.50876	-2.23484	6.09813e-05	0.00635094
2	134460506	134461456	1.43927	2.66749	0.277926	-2.38956	4.22931e-05	0.0050886
2	134576946	134577906	1.96489	3.10705	0.973397	-2.13365	5.4243e-05	0.00591595
2	135011691	135012732	3.68788	5.25762	1.28768	-3.96993	4.01997e-12	5.29518e-08
2	136553656	136554096	1.31632	2.54783	0.147845	-2.39999	1.44448e-05	0.00269989
2	138138012	138141286	1.51637	2.85686	0.0781241	-2.77874	2.25326e-05	0.00353134
2	143625620	143626682	3.83649	0.665408	4.2865	3.62109	0.000117683	0.00940402
2	146887732	146888641	2.18588	3.44712	0.950566	-2.49656	3.87506e-07	0.000284259
2	149251764	149252972	4.73103	2.19452	5.15412	2.9596	7.01877e-05	0.00690868
2	149589056	149590659	2.01532	3.34271	0.6135	-2.72921	2.04634e-05	0.00334932
2	150753021	150753547	1.22385	2.44476	0.0781241	-2.36664	4.26619e-05	0.00512484
2	159527987	159528897	1.79997	2.98232	0.732867	-2.24946	0.000124394	0.00973811
2	159559156	159559823	1.55397	2.72501	0.50876	-2.21625	7.65142e-05	0.00726151
2	164163094	164163990	1.65476	2.89348	0.470486	-2.42299	1.82389e-05	0.0031113
2	172012863	172013665	3.25618	0.144312	3.70417	3.55985	7.70967e-06	0.00184642
2	172180147	172183079	7.26829	4.87038	7.68365	2.81327	0.000115268	0.00927535
2	172192810	172193503	4.40652	1.60785	4.84225	3.2344	3.40251e-05	0.00447342
2	173820257	173820728	1.56498	2.81948	0.345241	-2.47424	7.0079e-06	0.00174455
2	174688224	174688889	1.72556	2.93634	0.601124	-2.33521	9.38368e-05	0.00818566
2	174904167	174904909	4.05858	1.11455	4.50033	3.38579	8.20676e-05	0.00757562
2	176670430	176671228	1.55906	2.7735	0.426988	-2.34652	3.0415e-05	0.0041994
2	177471859	177472580	1.8547	3.04904	0.763846	-2.28519	0.000104948	0.00879286
2	177872852	177873652	1.37154	2.58262	0.246489	-2.33613	8.5252e-05	0.0077306
2	182826789	182827423	1.61624	2.81814	0.510079	-2.30807	7.73466e-06	0.00184802
2	184858180	184858748	1.60343	2.81829	0.470486	-2.34781	3.92788e-05	0.00486107
2	186008946	186009677	1.59032	2.83173	0.40009	-2.43164	5.09364e-05	0.00570995
2	188614695	188615494	1.37869	2.63046	0.165179	-2.46528	3.58706e-05	0.00461263
2	190703155	190704168	4.71517	-0.0816888	5.19745	5.27914	4.55821e-10	2.15774e-06
2	192109548	192111368	5.8888	7.45699	3.49852	-3.95847	6.71962e-07	0.00038703
2	196426288	196428979	5.72014	2.73231	6.1636	3.43129	4.00905e-05	0.00493732
2	198869627	198870845	4.68111	1.26827	5.13855	3.87028	7.26171e-07	0.000404618
2	202048518	202049408	3.48934	4.70741	2.34966	-2.35775	9.18414e-05	0.00810244
2	204731933	204737041	8.83648	4.39297	9.31451	4.92154	5.50156e-09	1.58981e-05
2	205087096	205088842	1.16103	2.35139	0.0781241	-2.27327	0.00011387	0.00919458
2	208529608	208530905	4.55666	1.19249	5.01271	3.82022	0.000124428	0.00973825
2	213469115	213470463	2.14589	3.44723	0.812879	-2.63435	1.00174e-05	0.00218178
2	214505132	214505960	1.90407	3.06493	0.878161	-2.18677	7.07669e-05	0.00693223
2	214787857	214789185	1.36451	2.6472	0.0781241	-2.56908	3.0578e-05	0.00420323
2	215325860	215327392	2.20095	3.35535	1.18705	-2.1683	0.0001062	0.00883669
2	217122545	217124748	1.64048	2.95322	0.277926	-2.67529	8.71437e-06	0.00200201
2	217604941	217606300	2.29872	3.62381	0.903132	-2.72068	2.84167e-05	0.00404249
2	217618934	217620681	1.75899	3.06048	0.425591	-2.63489	3.75288e-05	0.00472557
2	217774091	217775295	1.74686	3.05395	0.399022	-2.65493	2.77484e-05	0.0039975
2	218521762	218522630	1.44921	2.6955	0.24807	-2.44743	3.16699e-05	0.00428645
2	218653439	218655392	4.33563	5.91047	1.90211	-4.00836	1.15247e-08	2.64509e-05
2	218729404	218730489	1.61755	2.85879	0.427685	-2.43111	0.00012559	0.00979163
2	218853231	218856331	1.64885	3.00508	0.165179	-2.8399	4.27697e-06	0.00124952
2	220396296	220398611	1.69284	2.97927	0.397243	-2.58203	1.18761e-05	0.00240347
2	223287376	223291186	9.10955	6.5077	9.53602	3.02832	7.97951e-06	0.00188064
2	223291297	223293163	5.05609	0.930901	5.52927	4.59837	2.24062e-08	3.97349e-05
2	224758596	224759317	4.47693	1.52501	4.91899	3.39398	1.60582e-05	0.00287021
2	224814999	224817901	7.03819	3.97324	7.48451	3.51127	5.17079e-05	0.00576783
2	225805802	225807454	5.45657	2.78294	5.88656	3.10362	1.17247e-05	0.00239049
2	225902494	225903372	4.47191	1.41754	4.91785	3.50031	1.83196e-07	0.000174532
2	230550427	230551329	1.78752	3.02691	0.601743	-2.42517	5.43051e-05	0.00592021
2	232153171	232153692	1.44246	2.62833	0.368463	-2.25986	0.000107497	0.00890306
2	233204229	233206583	1.41332	2.71551	0.0781241	-2.63738	1.09635e-05	0.00229428
2	233213158	233217336	3.01274	4.65008	0.0781241	-4.57196	1.27395e-09	4.82447e-06
2	233321712	233324629	1.95201	3.25005	0.627384	-2.62267	5.2577e-05	0.00581801
2	233750736	233752303	1.08728	2.23911	0.0781241	-2.16099	0.000107004	0.00888161
2	233876909	233877706	1.69488	3.01647	0.308764	-2.70771	3.62888e-06	0.00113685
2	235397370	235398380	3.78165	0.254153	4.24219	3.98804	2.14048e-05	0.00345488
2	235875613	235876511	1.1974	2.40569	0.0781241	-2.32757	2.4681e-05	0.00370586
2	236114617	236115418	1.65247	2.95121	0.326081	-2.62513	3.08321e-06	0.00102198
2	236122201	236123561	1.61544	2.89933	0.326081	-2.57325	1.23645e-05	0.00245637
2	236133763	236134887	1.2404	2.46905	0.0781241	-2.39092	1.25888e-05	0.00247979
2	236251738	236254049	2.28142	3.75166	0.397243	-3.35441	8.21901e-08	0.000102281
2	236407030	236410045	2.40153	3.73662	0.978451	-2.75817	9.34322e-05	0.00816212
2	236425118	236425795	1.86165	3.14416	0.575714	-2.56844	7.50239e-06	0.00181147
2	236778398	236778937	1.26258	2.50137	0.0781241	-2.42325	6.92019e-05	0.00685144
2	237049928	237050625	1.53355	2.82741	0.219509	-2.6079	4.26984e-06	0.00124864
2	237415881	237416604	2.38537	3.63604	1.17434	-2.4617	4.72763e-06	0.00133609
2	237523320	237524247	1.38652	2.67811	0.0781241	-2.59999	4.65706e-06	0.00132107
2	237535743	237539418	1.62193	2.9865	0.113406	-2.87309	7.60601e-06	0.00183028
2	237634592	237635225	1.3678	2.57707	0.246489	-2.33059	9.00263e-05	0.00800304
2	237775547	237776450	1.72412	3.08272	0.233461	-2.84926	8.39772e-07	0.000441578
2	238030822	238031348	1.47547	2.67779	0.368463	-2.30933	6.65208e-05	0.00670384
2	238282017	238284147	1.9829	3.24929	0.735562	-2.51373	4.48911e-05	0.0052981
2	238352791	238353824	1.40854	2.62228	0.277926	-2.34436	5.0509e-05	0.00569672
2	238471727	238474030	1.80889	3.08353	0.541981	-2.54154	5.06918e-05	0.00570115
2	239007234	239008020	4.65692	1.65314	5.10098	3.44784	4.20824e-05	0.00507131
2	239540848	239542135	1.71828	3.00353	0.425591	-2.57794	1.86497e-05	0.00315195
2	239781223	239782930	1.70433	3.10589	0.0781241	-3.02776	4.90289e-07	0.000322208
2	239834230	239837833	2.10598	3.60833	0.0781241	-3.53021	1.63251e-09	5.83883e-06
2	240042714	240044738	2.08909	3.43781	0.627384	-2.81042	2.2358e-05	0.0035224
2	240345823	240346801	1.74352	2.95195	0.623942	-2.32801	8.04919e-05	0.00750102
2	240364180	240365163	1.27235	2.51556	0.0781241	-2.43743	8.3006e-05	0.00761439
2	240418390	240421751	2.38799	3.74445	0.903686	-2.84076	5.33893e-05	0.00586666
2	240455199	240458237	1.99065	3.44648	0.165598	-3.28088	2.12448e-06	0.000812666
2	240465489	240468408	2.14364	3.49673	0.669216	-2.82752	5.8652e-06	0.00154919
2	240532316	240534481	1.72087	2.9547	0.547329	-2.40737	0.000117171	0.00936877
2	240546839	240548010	1.51084	2.79554	0.219509	-2.57603	1.78177e-05	0.00307056
2	240646839	240651941	1.57085	2.93015	0.0781241	-2.85203	3.60401e-06	0.00113603
2	240677375	240680654	1.44911	2.75151	0.113406	-2.6381	1.56178e-05	0.00282313
2	240683418	240685102	1.4058	2.70504	0.0781241	-2.62692	6.61183e-06	0.00167485
2	240689764	240692274	1.80688	3.16801	0.308693	-2.85932	3.20608e-06	0.0010494
2	241093981	241094872	1.17749	2.37606	0.0781241	-2.29793	8.01133e-05	0.00748185
2	241121304	241124620	2.01837	3.34822	0.609815	-2.7384	3.2926e-05	0.00438416
2	241277624	241281103	2.23942	3.60004	0.742745	-2.8573	8.80798e-06	0.0020109
2	241716785	241718382	1.65561	2.92547	0.40009	-2.52538	5.15784e-05	0.00575753
2	242064636	242065665	4.41642	0.770847	4.8799	4.10905	1.75034e-05	0.00304594
2	242798982	242802862	7.59219	3.86632	8.05753	4.19121	4.8253e-05	0.00554579
3	8659345	8661086	1.87357	3.14586	0.612273	-2.53359	9.31245e-05	0.00814463
3	9150983	9152977	1.4739	2.66039	0.398665	-2.26173	4.18387e-05	0.00506594
3	9160296	9162338	1.87133	3.31909	0.0781241	-3.24097	2.92462e-07	0.000236129
3	9549187	9551009	1.83095	3.14442	0.466468	-2.67795	2.95727e-05	0.00414017
3	10612809	10614105	1.76431	3.10027	0.338818	-2.76145	1.03109e-05	0.0022157
3	10761131	10761917	1.95674	3.25296	0.636729	-2.61623	5.85483e-06	0.0015478
3	10969759	10971655	2.23044	3.50307	0.968312	-2.53476	2.82711e-05	0.00403241
3	10975659	10977458	1.91774	3.27684	0.425591	-2.85125	1.7205e-05	0.00301288
3	11021813	11023104	2.12805	3.36196	0.954354	-2.4076	4.17797e-05	0.00506303
3	11055703	11056776	1.15599	2.34382	0.0781241	-2.26569	5.54794e-05	0.00600073
3	11127447	11128177	1.3958	2.54291	0.395306	-2.1476	7.79271e-05	0.0073479
3	11765837	11766748	3.45755	0.347711	3.90546	3.55775	9.94275e-05	0.0085068
3	13059862	13064623	7.47414	9.06869	4.90269	-4.16599	6.47985e-07	0.000377181
3	13237539	13238192	1.43714	2.7199	0.150548	-2.56936	2.27122e-05	0.00354502
3	13704729	13708478	2.55133	3.96034	0.899803	-3.06054	9.89532e-06	0.0021661
3	13715984	13718413	1.50601	2.77755	0.246489	-2.53106	1.84951e-05	0.00313908
3	13729083	13732245	2.24372	3.66931	0.533723	-3.13559	6.56269e-07	0.000379434
3	13741192	13748498	2.68357	4.26393	0.212886	-4.05105	5.20827e-08	7.33906e-05
3	13788727	13790075	1.53036	2.87577	0.0781241	-2.79765	7.07333e-06	0.00175363
3	13849824	13851432	1.6376	2.94923	0.277926	-2.67131	3.93174e-05	0.00486379
3	13860091	13861071	2.26618	3.61819	0.794881	-2.82331	2.7211e-06	0.000954149
3	13868256	13870706	2.39108	3.72278	0.977408	-2.74537	3.29655e-05	0.00438421
3	13874581	13875386	1.198	2.40658	0.0781241	-2.32846	6.6836e-05	0.00672392
3	13913821	13916080	1.8614	3.24998	0.277926	-2.97205	4.93852e-07	0.000322451
3	13973630	13975267	2.08064	3.46071	0.52436	-2.93635	7.41874e-06	0.00180239
3	14876307	14879243	1.77429	3.10319	0.368326	-2.73486	1.14393e-05	0.00235758
3	15321002	15322611	3.9274	0.436042	4.38699	3.95095	8.84568e-05	0.00790994
3	16882823	16884971	5.70202	3.30695	6.11722	2.81027	0.000113234	0.00916772
3	19275573	19276465	2.13896	3.57647	0.385014	-3.19146	5.25798e-06	0.00143691
3	19574683	19575721	3.97483	0.970562	4.41891	3.44835	4.74857e-05	0.00549182
3	21244945	21245590	1.47124	2.66855	0.374411	-2.29414	6.20993e-05	0.00641902
3	22072352	22073329	1.56528	2.9227	0.0781241	-2.84458	1.32208e-06	0.000596927
3	24561622	24564225	5.67335	7.20208	3.51292	-3.68916	2.96316e-05	0.00414651
3	24871017	24872137	1.68233	3.05566	0.147078	-2.90858	1.92816e-06	0.000763604
3	27762228	27764384	5.00977	6.60283	2.44923	-4.15361	2.53916e-07	0.000215669
3	33259775	33260831	2.58202	4.07986	0.575423	-3.50444	1.93008e-08	3.63343e-05
3	34045845	34046275	1.53865	2.78436	0.338818	-2.44554	1.86535e-05	0.00315195
3	34772718	34773981	1.8317	3.26911	0.0781241	-3.19098	2.74631e-09	8.75813e-06
3	36383443	36384236	1.66044	2.79014	0.691179	-2.09896	7.59247e-05	0.00722791
3	37715723	37716572	1.38064	2.63327	0.165179	-2.46809	3.3534e-05	0.00443451
3	37785759	37786784	2.02016	3.26779	0.816022	-2.45177	2.55094e-05	0.00378413
3	37847655	37849860	1.79635	3.04816	0.582745	-2.46541	5.09859e-05	0.00571042
3	38415712	38417024	1.52781	2.80776	0.24807	-2.55969	2.34615e-05	0.00360339
3	38627161	38629794	2.5468	3.90527	1.05652	-2.84875	3.25706e-05	0.00436812
3	38671557	38673626	2.1069	3.42034	0.742485	-2.67785	2.59687e-05	0.00381564
3	39811633	39812166	1.70642	2.95083	0.509482	-2.44135	0.000129653	0.0099959
3	40218575	40219126	1.54024	2.80611	0.294157	-2.51195	7.4655e-05	0.0071529
3	42726285	42728908	2.29271	3.68424	0.699661	-2.98458	7.73297e-06	0.00184802
3	43052918	43053894	1.36172	2.62852	0.113406	-2.51512	2.99475e-05	0.00417429
3	43072617	43075357	1.86206	3.27039	0.212886	-3.0575	2.14696e-07	0.00019301
3	44915918	44916397	1.45698	2.70671	0.24807	-2.45864	1.21975e-05	0.00243758
3	46496069	46498128	1.9111	3.36002	0.113406	-3.24661	9.77332e-08	0.000113445
3	46503980	46507026	2.50314	3.82266	1.12259	-2.70007	5.23233e-05	0.00581194
3	51809654	51811101	1.25375	2.48854	0.0781241	-2.41042	3.93489e-05	0.00486379
3	52406545	52407753	4.47375	1.30825	4.92357	3.61532	0.000109212	0.00895935
3	53053405	53054290	3.50193	-0.0816888	3.9639	4.04559	8.33814e-06	0.00194617
3	55369958	55371110	1.50276	2.77227	0.24807	-2.5242	9.4927e-06	0.0021162
3	58884708	58885587	1.97964	3.367	0.40009	-2.96691	1.04866e-08	2.56211e-05
3	59591835	59593197	2.42097	3.71908	1.09619	-2.62289	3.60884e-05	0.00461981
3	64098482	64099751	2.00965	3.39841	0.425591	-2.97282	1.08933e-06	0.000528036
3	64131060	64132120	1.59766	2.89461	0.275823	-2.61879	2.24007e-06	0.000843002
3	67055440	67056910	5.06935	2.0456	5.51416	3.46856	7.33804e-07	0.000406423
3	69434638	69436124	3.78711	5.23915	1.97717	-3.26198	4.74128e-07	0.000315696
3	71147244	71152277	7.3997	2.79249	7.87983	5.08734	5.41785e-08	7.58521e-05
3	71152303	71152991	3.1209	0.339658	3.55585	3.21619	4.56774e-05	0.00536165
3	71183969	71185225	4.50332	-0.0816888	4.98318	5.06487	3.59548e-08	5.44643e-05
3	71311701	71312484	3.66623	0.952847	4.0981	3.14526	0.000112661	0.00914325
3	71833713	71835241	2.89742	4.20658	1.54422	-2.66236	2.60668e-05	0.00382431
3	72280423	72281598	1.32253	2.55688	0.147845	-2.40904	9.3632e-05	0.00817721
3	73482642	73483354	1.52988	2.76393	0.355849	-2.40808	3.33206e-05	0.00441207
3	73546842	73547661	1.97733	3.22996	0.761843	-2.46812	0.000109683	0.00897853
3	75383946	75384803	1.38428	2.64635	0.147078	-2.49927	6.72815e-06	0.00169722
3	76063247	76064119	1.57234	2.83827	0.326081	-2.51219	3.16448e-05	0.0042857
3	83083833	83084838	1.80076	3.09595	0.483357	-2.61259	3.38669e-05	0.00446489
3	86161726	86162399	1.73024	3.07617	0.276524	-2.79965	9.59085e-07	0.000483646
3	86820724	86822350	2.41338	3.83382	0.721853	-3.11197	2.66281e-07	0.000223472
3	87841398	87843181	4.94673	6.44516	2.93736	-3.5078	2.80541e-06	0.000962898
3	88352291	88352908	1.78166	3.07028	0.48067	-2.58961	4.04693e-05	0.00496782
3	89156321	89157239	3.76656	5.13246	2.25402	-2.87844	7.30496e-06	0.00178746
3	89163395	89164417	3.05504	4.51178	1.22638	-3.2854	3.72356e-09	1.12809e-05
3	95629829	95631346	1.27198	2.51501	0.0781241	-2.43689	2.54101e-05	0.00377714
3	98670379	98671713	1.65699	2.91655	0.425591	-2.49096	1.07116e-05	0.00224926
3	99562442	99562998	3.29614	0.639251	3.72532	3.08607	0.000105226	0.00879959
3	101419773	101420539	3.6104	0.74849	4.04883	3.30034	0.000108032	0.00891603
3	101556286	101556804	3.44724	0.321327	3.89572	3.57439	7.77356e-06	0.00185257
3	108905970	108906715	1.41028	2.67554	0.165598	-2.50994	3.71374e-05	0.00469777
3	109035118	109035636	1.28631	2.49549	0.165179	-2.33031	8.33876e-05	0.00763626
3	109055022	109055743	2.72243	4.30576	0.231309	-4.07445	6.51554e-16	3.28991e-11
3	110389372	110390275	1.66696	3.05719	0.0781241	-2.97907	2.33615e-08	4.05705e-05
3	112176373	112179211	6.84276	3.85426	7.28624	3.43197	2.44472e-05	0.00368301
3	113937475	113939195	4.5956	1.22574	5.05181	3.82607	3.66735e-06	0.00114213
3	114012697	114013377	3.68947	0.523725	4.1393	3.61557	6.47979e-06	0.00165392
3	116415860	116416596	1.65571	2.75357	0.74096	-2.01261	6.6019e-05	0.00667817
3	118341976	118342674	1.41138	2.6405	0.24807	-2.39243	8.35688e-07	0.000440313
3	120222960	120223643	1.60052	2.81398	0.470486	-2.3435	4.43036e-05	0.00526155
3	120262658	120264397	1.53329	2.755	0.385872	-2.36913	3.65136e-05	0.00464677
3	121090064	121091446	1.73651	3.12586	0.150548	-2.97531	4.89998e-06	0.00137199
3	123033583	123034931	1.79493	3.12074	0.397377	-2.72337	2.1316e-06	0.000813337
3	123133556	123134535	1.76896	3.09591	0.368326	-2.72758	2.46293e-05	0.00370124
3	123141775	123143672	1.42659	2.73393	0.0781241	-2.6558	7.49504e-06	0.00181147
3	123357378	123358615	1.1871	2.39038	0.0781241	-2.31225	7.82797e-05	0.00737197
3	123809738	123810884	1.61923	2.97154	0.147078	-2.82446	3.69829e-06	0.00114213
3	124497114	124499993	1.79742	3.22557	0.0781241	-3.14745	1.33293e-07	0.000137824
3	124873429	124874423	4.89515	2.55063	5.30732	2.7567	7.01905e-05	0.00690868
3	125842981	125845471	1.57756	2.93911	0.0781241	-2.86099	3.29032e-06	0.00106273
3	125876622	125879152	1.75058	3.11369	0.246489	-2.8672	2.19574e-06	0.000832039
3	125905063	125906555	1.84197	3.13272	0.535664	-2.59706	3.55611e-05	0.00459489
3	125979834	125983432	2.65183	4.12292	0.764067	-3.35885	4.12514e-07	0.000294033
3	125985161	125987225	1.32134	2.58597	0.0781241	-2.50785	2.83199e-05	0.00403376
3	126025249	126029281	1.92228	3.38285	0.0781241	-3.30473	2.66284e-07	0.000223472
3	126091178	126095398	2.16586	3.53798	0.634313	-2.90367	3.11164e-05	0.00424641
3	126096999	126100047	1.82177	3.11405	0.511651	-2.6024	3.63226e-05	0.00463925
3	126116321	126117421	1.36256	2.64444	0.0781241	-2.56632	1.70953e-05	0.0030057
3	126242296	126246733	2.73223	4.15236	1.04187	-3.11049	7.65188e-06	0.00183839
3	126246817	126249373	1.55662	2.9111	0.0781241	-2.83298	5.24807e-06	0.00143691
3	126255711	126257750	1.39111	2.59283	0.285324	-2.30751	0.000116886	0.0093583
3	126689962	126691239	1.38009	2.66911	0.0781241	-2.59098	3.81088e-05	0.00477588
3	126807137	126812684	2.15155	3.53488	0.584894	-2.94999	9.70223e-06	0.00213645
3	126814531	126816826	1.98185	3.27191	0.677267	-2.59464	2.30279e-05	0.00357243
3	126850316	126852083	1.39622	2.69168	0.0781241	-2.61356	9.78797e-06	0.00214881
3	126881708	126882528	1.64686	2.88276	0.46879	-2.41397	3.3794e-05	0.00445916
3	126889047	126892045	1.53948	2.88807	0.0781241	-2.80995	1.14181e-05	0.00235641
3	126892089	126895515	1.60455	2.91557	0.246489	-2.66908	2.8852e-05	0.00407029
3	126910550	126912376	1.77139	3.05997	0.470486	-2.58948	2.81902e-05	0.00402664
3	127002532	127003898	1.30519	2.52341	0.165179	-2.35823	1.67823e-05	0.00296638
3	127076464	127080548	2.7697	4.29499	0.627384	-3.66761	9.13064e-08	0.000109771
3	127125006	127130473	2.35647	3.88173	0.214351	-3.66738	1.39649e-08	2.98777e-05
3	127185334	127190363	2.93444	4.34673	1.27161	-3.07512	4.41882e-05	0.0052522
3	127190660	127192941	1.29635	2.55018	0.0781241	-2.47206	3.00544e-05	0.00417718
3	127403581	127404761	1.61064	2.89258	0.326081	-2.5665	1.76176e-05	0.00305344
3	128128042	128129155	1.24701	2.47871	0.0781241	-2.40058	4.07842e-05	0.00499433
3	128170850	128172838	2.3061	3.63371	0.903686	-2.73002	6.51767e-05	0.0066062
3	128190882	128192227	1.46132	2.75386	0.150548	-2.60331	2.07737e-05	0.00337639
3	128272365	128274722	2.23475	3.69298	0.40009	-3.29289	4.22822e-07	0.000297212
3	129024110	129025169	6.17	3.97008	6.57288	2.6028	1.51333e-05	0.00276358
3	129695232	129696161	1.66787	2.97839	0.311111	-2.66728	9.19783e-06	0.00206719
3	129982352	129983377	2.26836	3.54976	0.985103	-2.56466	2.88542e-05	0.00407029
3	131891907	131893717	2.13173	3.43833	0.785169	-2.65316	5.74354e-07	0.000350819
3	133471855	133473637	1.58773	2.95266	0.0781241	-2.87454	1.12598e-05	0.00233488
3	133792600	133795045	1.90811	3.2893	0.348266	-2.94104	1.73341e-06	0.000712555
3	133802483	133804717	2.18926	3.58563	0.580356	-3.00527	2.3717e-07	0.000205079
3	134369746	134371358	1.46519	2.74678	0.181481	-2.5653	1.63567e-05	0.00291324
3	134671861	134672495	1.49194	2.76887	0.219509	-2.54937	6.48552e-06	0.00165392
3	134895821	134896748	1.22439	2.40248	0.165598	-2.23689	9.05847e-05	0.00802443
3	136784882	136785606	1.28336	2.41608	0.308764	-2.10732	0.00011392	0.00919618
3	137586951	137588584	1.63533	2.87236	0.454763	-2.4176	7.86196e-05	0.00739019
3	139212490	139213583	1.89515	3.23535	0.457765	-2.77759	2.05223e-05	0.00335457
3	139810815	139812086	1.90587	3.10698	0.801342	-2.30564	6.28102e-05	0.00646804
3	140737816	140738649	1.82422	3.06765	0.629462	-2.43819	1.26549e-05	0.00248777
3	141097983	141098723	3.96763	1.23099	4.40058	3.16959	1.84437e-05	0.00313211
3	145974048	145974940	2.56124	3.8356	1.295	-2.5406	1.1361e-05	0.00234783
3	150636122	150637387	1.79209	3.0732	0.509548	-2.56365	6.8801e-05	0.00682737
3	151935889	151936607	3.12628	4.25812	2.15323	-2.10488	0.000118832	0.00946155
3	153581841	153583641	1.96016	3.20807	0.755378	-2.45269	4.1862e-05	0.00506594
3	154796602	154798407	5.08494	6.6285	2.8431	-3.78541	1.63601e-06	0.000687441
3	157575907	157576594	1.35029	2.59716	0.147845	-2.44931	7.41647e-06	0.00180239
3	158077227	158078561	1.7481	3.16244	0.0781241	-3.08432	5.62167e-07	0.000348936
3	166968490	166969485	1.64175	2.92499	0.354014	-2.57097	1.97748e-06	0.000776031
3	169655922	169658246	5.83613	1.71419	6.30926	4.59507	1.65968e-06	0.000694228
3	171394243	171394688	1.87095	3.19358	0.482014	-2.71157	5.35236e-07	0.000337855
3	173229646	173231136	2.13306	3.4563	0.742485	-2.71382	1.83982e-05	0.00312791
3	174106936	174108150	2.06126	3.16899	1.12996	-2.03903	7.28325e-05	0.00705639
3	174331154	174332530	2.35492	3.67248	0.979583	-2.6929	6.15151e-07	0.000369042
3	178416672	178417369	1.81372	3.03211	0.67333	-2.35878	3.26349e-05	0.004369
3	180498903	180499937	1.15405	2.34089	0.0781241	-2.26277	3.47586e-05	0.00452855
3	184183553	184184899	1.67893	2.96541	0.383216	-2.58219	1.22156e-05	0.00243958
3	184225580	184227182	1.8239	3.05239	0.661964	-2.39042	9.28371e-05	0.00813123
3	184298795	184299756	1.2425	2.43872	0.147845	-2.29088	4.64807e-05	0.00542025
3	186077639	186082939	9.34452	6.88161	9.7636	2.88199	9.40823e-06	0.00210511
3	186746492	186748308	4.91026	1.34919	5.37166	4.02247	7.81219e-06	0.00185921
3	194849803	194852173	5.1942	2.24566	5.63614	3.39048	0.000102613	0.00868124
3	194867905	194872017	7.73442	5.3927	8.14642	2.75372	4.80599e-05	0.00553411
3	194924950	194925876	3.71437	-0.0816888	4.18126	4.26295	6.36258e-05	0.00651439
3	195276340	195277426	5.18238	2.7966	5.59703	2.80043	0.000124264	0.00973292
3	195309809	195311854	4.91772	0.755318	5.39153	4.63621	1.33095e-06	0.000598988
3	195487022	195489367	2.18563	3.70417	0.0781241	-3.62605	1.32821e-07	0.000137807
3	195682041	195682918	4.02372	0.851847	4.47375	3.62191	7.06632e-05	0.00693044
3	197772827	197774197	1.58942	2.83068	0.399517	-2.43116	0.000125502	0.00979163
4	473148	473631	1.19031	2.37764	0.113406	-2.26424	9.2616e-05	0.00813037
4	559665	562152	1.56424	2.89693	0.147845	-2.74909	3.56385e-05	0.0045984
4	621953	628791	2.96353	4.48465	0.842891	-3.64176	1.5135e-06	0.000654802
4	1041860	1043614	2.10101	3.51611	0.428383	-3.08772	5.74344e-06	0.00153037
4	1408650	1411111	2.37557	3.9287	0.0781241	-3.85058	5.56001e-08	7.65664e-05
4	3072726	3074388	3.5888	-0.0816888	4.05287	4.13456	6.2659e-05	0.00645467
4	3636427	3639434	2.45079	3.91665	0.584894	-3.33176	1.14454e-06	0.000546923
4	3659653	3661672	1.47419	2.77185	0.150548	-2.6213	1.34741e-05	0.00259182
4	3705708	3709976	1.56904	2.92773	0.0781241	-2.8496	2.74766e-06	0.000955716
4	3717218	3721457	2.22723	3.59069	0.722048	-2.86864	4.3993e-05	0.00523698
4	3729573	3732115	1.6814	3.07606	0.0781241	-2.99793	1.81056e-07	0.000173584
4	3734228	3735496	1.44427	2.73135	0.147078	-2.58427	5.32276e-06	0.00144718
4	3735505	3738747	1.81622	3.18813	0.285324	-2.90281	1.57301e-06	0.000671211
4	3758883	3762883	1.96469	3.43549	0.0781241	-3.35737	6.20387e-07	0.000371448
4	3763055	3767560	3.03035	4.66948	0.0781241	-4.59135	1.58593e-10	9.02341e-07
4	3769312	3773650	3.03426	4.51808	1.09143	-3.42665	9.43277e-06	0.00210593
4	3820488	3821662	1.40035	2.69746	0.0781241	-2.61933	2.81196e-05	0.00402225
4	3841896	3842596	1.53463	2.79077	0.311111	-2.47966	3.26311e-05	0.004369
4	3855012	3862555	2.22861	3.65728	0.507441	-3.14984	2.09049e-06	0.000805768
4	4665456	4666672	1.33153	2.60049	0.0781241	-2.52237	5.50591e-05	0.00597446
4	4695263	4696417	1.45329	2.77078	0.0781241	-2.69266	1.27141e-05	0.00249472
4	4719337	4720607	1.732	3.03291	0.40009	-2.63282	4.66639e-05	0.00543115
4	5022409	5024533	1.70303	3.07706	0.165598	-2.91146	1.53412e-06	0.000662076
4	5619107	5620293	1.52521	2.86883	0.0781241	-2.79071	8.05229e-07	0.000429493
4	5757979	5759344	1.74711	2.98399	0.56689	-2.4171	2.12315e-05	0.00343239
4	5806422	5807448	1.30483	2.56235	0.0781241	-2.48423	7.40074e-05	0.00711561
4	5839434	5842356	1.76812	3.09391	0.370646	-2.72326	3.28329e-05	0.00438416
4	5903352	5904430	1.52167	2.86404	0.0781241	-2.78591	2.7606e-06	0.000958021
4	5922513	5923408	1.40761	2.70757	0.0781241	-2.62945	1.83528e-05	0.00312545
4	6023377	6026640	1.97069	3.44291	0.0781241	-3.36478	2.0922e-07	0.00018921
4	6060462	6061901	1.54325	2.89314	0.0781241	-2.81502	1.24356e-05	0.00246242
4	6071513	6072461	1.69007	2.96926	0.412192	-2.55707	4.87913e-05	0.00558496
4	6163432	6164917	1.73508	3.14567	0.0781241	-3.06754	6.51683e-07	0.000377503
4	6185807	6187008	1.49385	2.80054	0.147078	-2.65346	1.14583e-05	0.00235914
4	6194599	6195744	1.74312	3.07657	0.324584	-2.75199	7.50937e-06	0.00181147
4	6226890	6229874	1.93609	3.38188	0.150548	-3.23134	8.23756e-08	0.000102281
4	6339768	6342952	2.14409	3.44297	0.817334	-2.62564	8.59399e-05	0.0077662
4	6346813	6350156	1.8122	3.16168	0.348266	-2.81341	4.98977e-06	0.00138357
4	6419580	6420703	1.29107	2.52679	0.113406	-2.41339	7.90815e-05	0.0074221
4	6426867	6430103	2.42229	3.70222	1.1426	-2.55962	7.27501e-05	0.00705518
4	6491335	6497964	3.26294	4.89614	0.368326	-4.52781	1.60835e-10	9.02341e-07
4	7155073	7156513	1.35997	2.56544	0.246489	-2.31896	3.06146e-05	0.00420635
4	7221555	7222373	1.34353	2.52132	0.285324	-2.236	8.55878e-05	0.00775358
4	7227067	7229930	1.53724	2.77016	0.365691	-2.40447	4.98903e-05	0.00564782
4	7234614	7237510	1.13746	2.31584	0.0781241	-2.23771	0.000107636	0.0089072
4	7292225	7294398	1.7556	3.085	0.348266	-2.73674	3.97345e-05	0.00490145
4	7301239	7304531	1.4363	2.74736	0.0781241	-2.66924	2.39421e-05	0.00363585
4	7327438	7329686	1.69991	2.93568	0.522125	-2.41356	9.27749e-05	0.00813123
4	7337270	7337970	1.17786	2.37661	0.0781241	-2.29849	5.34689e-05	0.00586705
4	7340418	7343498	2.43822	3.81286	0.898892	-2.91396	7.6486e-05	0.00726151
4	7481429	7483621	1.88028	3.33034	0.0781241	-3.25222	2.11062e-07	0.000190308
4	7486467	7491227	2.22735	3.67012	0.453394	-3.21673	2.3716e-06	0.000871966
4	7514106	7518976	2.23378	3.76161	0.0781241	-3.68348	8.84059e-08	0.000107564
4	7531064	7538465	3.33186	4.90036	0.939663	-3.9607	1.47624e-07	0.000150082
4	7556064	7558298	2.10555	3.52291	0.424959	-3.09795	4.03513e-07	0.000291068
4	7559479	7560784	1.29448	2.49972	0.181481	-2.31824	7.86824e-05	0.0073938
4	7600392	7601654	1.15805	2.34691	0.0781241	-2.26879	0.000103758	0.00874151
4	7611779	7614700	1.38399	2.66015	0.113406	-2.54675	9.98815e-06	0.002179
4	7652515	7655097	2.21949	3.64157	0.522125	-3.11944	2.95298e-07	0.000236129
4	7659342	7662790	1.64244	3.02504	0.0781241	-2.94691	8.7719e-06	0.00200569
4	7663462	7664294	1.61209	2.89049	0.336128	-2.55436	1.07075e-05	0.00224926
4	7692660	7694706	1.76382	3.14172	0.214351	-2.92736	1.18832e-06	0.000555826
4	7711273	7718061	2.90113	4.43015	0.739158	-3.691	6.91991e-08	8.99767e-05
4	7737750	7740460	1.26149	2.49979	0.0781241	-2.42167	7.77051e-05	0.0073361
4	7766183	7770236	1.51076	2.84927	0.0781241	-2.77114	1.67018e-05	0.00295559
4	7773507	7776582	1.89572	3.19751	0.561568	-2.63594	3.75529e-05	0.00472664
4	7912135	7913232	1.4843	2.81328	0.0781241	-2.73516	8.92786e-07	0.000459216
4	7942343	7943692	1.9297	3.39209	0.0781241	-3.31396	4.39238e-07	0.00030175
4	8008740	8011243	1.81579	3.24894	0.0781241	-3.17082	6.82035e-07	0.000391197
4	8102793	8105756	1.18797	2.39168	0.0781241	-2.31356	3.45376e-05	0.00451403
4	8107968	8112821	2.66646	4.06269	1.05796	-3.00473	4.4809e-06	0.00129043
4	8230323	8231846	4.76098	-0.0816888	5.24374	5.32543	9.02891e-07	0.000461282
4	8582307	8583650	1.64306	2.94492	0.308693	-2.63623	7.08381e-05	0.00693637
4	8586217	8590641	1.92296	3.3837	0.0781241	-3.30557	1.04737e-07	0.00011865
4	8644892	8649018	1.35036	2.62721	0.0781241	-2.54909	5.76279e-05	0.00614968
4	8689567	8692838	2.55739	3.90608	1.09575	-2.81034	3.50302e-05	0.00454702
4	8702276	8705408	1.29185	2.5437	0.0781241	-2.46558	5.96761e-05	0.00628632
4	8732714	8735128	1.58878	2.95405	0.0781241	-2.87593	1.93408e-06	0.000764945
4	8850164	8851527	1.5006	2.71445	0.369779	-2.34467	0.000113281	0.009169
4	8879194	8884419	2.5516	4.05429	0.522125	-3.53216	2.40479e-06	0.000879896
4	9382689	9383124	2.59655	4.00417	0.949791	-3.05438	3.48201e-08	5.32783e-05
4	9893111	9894200	2.03497	3.20561	0.99053	-2.21508	9.20975e-05	0.00811572
4	9924904	9927351	1.61834	2.99327	0.0781241	-2.91515	6.54159e-06	0.00166122
4	10206231	10206926	1.89354	3.09463	0.789041	-2.30559	6.26241e-05	0.00645467
4	10682221	10686834	7.82213	4.57985	8.27446	3.69461	1.1361e-05	0.00234783
4	10731427	10737251	8.38429	3.4535	8.86793	5.41442	1.01807e-09	4.00565e-06
4	14843310	14844012	1.72223	2.86917	0.722048	-2.14712	0.000124841	0.00976297
4	16795728	16796220	1.41024	2.57879	0.369779	-2.20901	0.00012719	0.00987785
4	17276123	17276977	1.2197	2.43866	0.0781241	-2.36053	1.4742e-05	0.00273181
4	20846532	20847501	2.15417	3.218	1.29424	-1.92376	8.9174e-05	0.00795254
4	22389303	22389911	1.58399	2.94768	0.0781241	-2.86955	1.12813e-08	2.62907e-05
4	25088647	25090436	2.4191	3.73676	1.0435	-2.69326	4.53057e-05	0.00533663
4	25097206	25098431	1.21389	2.43009	0.0781241	-2.35196	4.42186e-05	0.00525352
4	26127681	26128362	3.43047	0.731931	3.86165	3.12972	4.35278e-05	0.00520616
4	31784939	31785447	2.40721	0.487222	2.78899	2.30177	0.000111164	0.0090601
4	33189299	33190487	1.42267	2.72849	0.0781241	-2.65037	1.51589e-05	0.0027665
4	40180040	40180667	3.16345	-0.0816888	3.61588	3.69757	4.13637e-06	0.00122593
4	40515936	40518340	6.24444	2.96567	6.69792	3.73225	3.36764e-05	0.00444558
4	40658079	40659170	4.68067	2.31986	5.09383	2.77398	0.000109026	0.00895623
4	41534485	41535277	2.1768	3.40207	1.02178	-2.38029	0.000128495	0.00993186
4	42392382	42393464	4.37563	1.85115	4.79807	2.94692	0.00012369	0.00969838
4	45632513	45633398	2.02674	3.24481	0.887053	-2.35775	4.34582e-05	0.00520194
4	47841130	47841557	3.4437	1.40838	3.83471	2.42633	5.71055e-05	0.0061263
4	48196809	48199187	6.19995	3.26195	6.64147	3.37952	8.41933e-06	0.00196059
4	49163008	49163898	1.18817	2.39198	0.0781241	-2.31385	5.20451e-05	0.00579478
4	49215088	49217864	1.22522	2.44679	0.0781241	-2.36866	9.95543e-05	0.00850928
4	49512095	49517886	2.885	4.43012	0.634313	-3.79581	1.96083e-07	0.000180563
4	54681796	54683787	1.60631	2.78384	0.548613	-2.23522	4.19382e-05	0.00506804
4	55379403	55380527	2.18044	3.39729	1.04332	-2.35398	9.25976e-05	0.00813037
4	55522880	55526788	5.60037	7.03107	3.87174	-3.15933	0.000117756	0.00940555
4	57547131	57547798	2.55788	3.88211	1.16464	-2.71747	5.23972e-06	0.00143659
4	58288491	58289210	1.73733	3.0071	0.482014	-2.52508	2.90051e-05	0.00407389
4	60786186	60787555	1.30773	2.56652	0.0781241	-2.48839	9.93128e-05	0.00850179
4	60812964	60813691	1.23041	2.41181	0.165179	-2.24663	4.83689e-05	0.00555491
4	63549304	63550218	1.18073	2.38088	0.0781241	-2.30276	9.03391e-05	0.00801908
4	65934675	65935506	2.1523	3.42304	0.894718	-2.52832	3.69106e-06	0.00114213
4	69354932	69356077	1.86352	3.26185	0.24807	-3.01378	1.06558e-07	0.000119565
4	69859569	69860015	1.54377	2.66087	0.596461	-2.06441	0.000111289	0.00906347
4	74383677	74384699	1.82442	2.9903	0.789041	-2.20126	0.000106169	0.00883669
4	74734832	74735666	1.64282	2.9446	0.308693	-2.6359	4.50333e-06	0.00129443
4	75857160	75860635	6.16424	7.68781	4.03094	-3.65687	4.19799e-05	0.00506904
4	76024744	76025438	1.19778	2.40625	0.0781241	-2.32813	5.75466e-05	0.00614485
4	79429731	79430314	1.90402	3.14338	0.718345	-2.42503	4.04314e-05	0.00496782
4	80169571	80170390	1.68225	3.07716	0.0781241	-2.99904	5.43303e-08	7.58521e-05
4	80218996	80220057	1.19888	2.40788	0.0781241	-2.32976	1.81782e-05	0.00310612
4	82486461	82487759	5.87516	1.40233	6.35359	4.95126	6.35181e-11	4.47522e-07
4	83019989	83021147	2.70591	3.94494	1.52094	-2.42401	0.000105862	0.00882067
4	87824774	87825888	2.88446	4.43526	0.600814	-3.83444	2.70589e-12	3.72625e-08
4	90756897	90759383	4.93679	6.49155	2.62968	-3.86186	4.63231e-07	0.000313192
4	91047744	91050755	7.03568	8.6995	3.81234	-4.88716	2.06702e-09	6.95806e-06
4	91713528	91714291	1.69665	2.95395	0.470486	-2.48346	3.31584e-05	0.00439828
4	94651739	94652449	1.59254	2.76898	0.53696	-2.23202	0.000126618	0.00984103
4	98514260	98514912	1.46312	2.73666	0.198828	-2.53783	2.82097e-06	0.000965697
4	107524447	107526298	1.64392	3.02698	0.0781241	-2.94886	4.35968e-07	0.000300464
4	109280970	109282264	2.08126	3.32026	0.896358	-2.4239	1.77106e-05	0.0030608
4	110859895	110860865	1.78473	2.99029	0.671109	-2.31918	2.32669e-05	0.00358907
4	114527221	114529091	4.66509	1.7194	5.10691	3.38751	7.75132e-05	0.00732026
4	117281724	117283352	2.02117	3.39203	0.493501	-2.89853	6.38863e-06	0.00163748
4	121642786	121643940	1.62078	2.96737	0.165179	-2.80219	5.23012e-07	0.000334993
4	128553463	128554576	4.0416	5.34271	2.70919	-2.63352	8.58703e-05	0.00776386
4	129544326	129545167	1.9117	3.22879	0.537607	-2.69118	1.76805e-05	0.00305911
4	130824235	130825548	2.23858	3.63244	0.637935	-2.9945	8.11069e-07	0.00043109
4	131657476	131658894	1.53232	2.82774	0.214351	-2.61338	2.79838e-06	0.000962898
4	132896446	132897423	2.66759	4.16547	0.660777	-3.5047	1.24332e-08	2.76969e-05
4	133879586	133880685	1.42756	2.73527	0.0781241	-2.65715	5.21963e-06	0.00143367
4	134991194	134992659	1.6209	2.84402	0.470486	-2.37354	9.946e-05	0.00850717
4	137870190	137871234	2.24456	3.5604	0.873784	-2.68662	7.87514e-07	0.000423024
4	137894060	137895091	1.82241	3.11074	0.522125	-2.58861	9.47964e-05	0.00823617
4	137921514	137922918	1.52778	2.80838	0.246489	-2.56189	3.60942e-05	0.00461981
4	137997683	137998977	1.72836	2.94923	0.582745	-2.36648	1.37783e-05	0.00262969
4	140564014	140564902	2.10739	3.45001	0.663149	-2.78686	4.35277e-06	0.00126314
4	142110140	142110882	1.46438	2.6297	0.430048	-2.19965	6.85649e-05	0.00681509
4	142793097	142793874	1.74804	2.95527	0.630979	-2.32429	2.20513e-05	0.00349437
4	154003320	154003799	3.01194	0.0728664	3.4535	3.38064	4.9604e-05	0.00562847
4	154404359	154405112	3.63794	1.04734	4.06383	3.01649	7.93025e-05	0.00743593
4	154448552	154449247	3.62771	0.974417	4.05672	3.08231	3.60918e-05	0.00461981
4	154449752	154450471	3.47779	0.862089	3.90495	3.04286	6.5229e-06	0.00165938
4	156587726	156589673	5.60551	7.22762	2.81217	-4.41545	1.00999e-07	0.000115904
4	159775222	159775878	2.11307	3.37095	0.88556	-2.48539	6.36252e-05	0.00651439
4	160668979	160669845	1.36729	2.53624	0.326081	-2.21016	0.000104124	0.00875531
4	163329285	163330765	1.75779	3.17489	0.0781241	-3.09677	5.13349e-08	7.26749e-05
4	166397272	166398298	2.02659	3.24958	0.876441	-2.37314	7.05984e-05	0.00692857
4	167901463	167902775	1.41341	2.59265	0.352386	-2.24026	3.43974e-05	0.00450348
4	169566618	169567702	2.18398	3.48501	0.851761	-2.63325	1.31043e-06	0.00059359
4	171964092	171964966	1.88827	3.17716	0.586625	-2.59053	2.74021e-06	0.000955322
4	172639206	172640254	2.00422	3.26364	0.773156	-2.49049	6.00774e-05	0.00630013
4	174893756	174894678	1.22513	2.44666	0.0781241	-2.36853	9.99741e-06	0.002179
4	175867403	175872303	7.69206	2.43511	8.17851	5.7434	4.03822e-06	0.00121011
4	175983082	175984100	1.93277	3.20854	0.663149	-2.54539	2.6582e-05	0.00387528
4	181786760	181788536	1.86316	3.21443	0.394014	-2.82042	4.75806e-07	0.000316119
4	184245669	184246285	1.2691	2.47835	0.147845	-2.3305	5.7408e-05	0.00613702
4	184686407	184687067	1.54988	2.726	0.494909	-2.23109	0.000105632	0.00881359
4	185040961	185042372	1.94126	3.22153	0.660777	-2.56075	1.01236e-05	0.00220017
4	185092928	185093879	1.42804	2.73594	0.0781241	-2.65782	2.27027e-05	0.00354502
4	185186603	185187709	3.81967	0.564835	4.2724	3.70757	1.2976e-05	0.0025281
4	185544188	185547094	6.46399	3.05105	6.92144	3.87039	0.000108489	0.00893151
4	185726514	185727266	3.79192	0.930943	4.23031	3.29936	7.29924e-05	0.00706736
4	185738507	185740053	4.37173	0.339721	4.84328	4.50356	8.83423e-06	0.00201386
4	185875420	185876647	1.33394	2.54238	0.214351	-2.32803	5.41949e-05	0.00591595
4	186637224	186638275	1.81289	3.18612	0.277926	-2.9082	1.72479e-06	0.000709975
4	187078456	187080156	1.73972	3.00069	0.505048	-2.49564	3.49888e-05	0.0045436
4	187181788	187182871	1.38089	2.63344	0.165598	-2.46785	1.50745e-05	0.0027603
4	187454862	187456528	1.61151	2.87416	0.372962	-2.50119	4.39065e-05	0.00523698
4	188705411	188706313	2.0716	3.20757	1.09121	-2.11636	8.95838e-05	0.00797653
4	188962201	188962848	1.31239	2.54243	0.147078	-2.39536	6.33232e-05	0.00650173
4	189623712	189624240	1.39758	2.62102	0.246489	-2.37453	6.48627e-05	0.00658909
4	190802042	190803016	2.41962	3.83532	0.744853	-3.09047	2.44107e-05	0.00367934
5	501465	503767	2.20802	3.59244	0.637935	-2.9545	1.56293e-05	0.00282353
5	517820	519729	1.60436	2.97475	0.0781241	-2.89663	1.18485e-05	0.00240269
5	537220	541843	2.92627	4.35578	1.202	-3.15378	0.0001155	0.00928656
5	555107	556143	1.1633	2.3548	0.0781241	-2.27668	0.000108682	0.00894253
5	962708	964905	1.67341	3.06563	0.0781241	-2.98751	1.44646e-06	0.000632353
5	978110	978592	1.20731	2.42037	0.0781241	-2.34224	3.70059e-05	0.00469092
5	997799	1001016	1.87828	3.1165	0.695112	-2.42139	9.63e-05	0.00833097
5	1433177	1434277	1.85987	3.13206	0.598815	-2.53325	3.46196e-05	0.00451953
5	1745084	1748318	1.40629	2.70573	0.0781241	-2.6276	1.32916e-05	0.00257141
5	1934860	1935659	1.72694	3.03818	0.368326	-2.66985	3.45123e-06	0.00110061
5	1937439	1939754	1.63193	2.89291	0.397243	-2.49567	9.84529e-05	0.00845661
5	1959271	1962889	1.91	3.36753	0.0781241	-3.28941	1.89056e-07	0.000176767
5	1974723	1975970	1.90382	3.12155	0.764847	-2.3567	3.65195e-05	0.00464677
5	2000590	2001811	1.2384	2.46612	0.0781241	-2.38799	4.17138e-05	0.00505946
5	2015537	2016642	2.45568	3.71749	1.21907	-2.49843	3.78847e-05	0.00475851
5	2038327	2040671	2.86835	4.21486	1.41297	-2.80189	1.21758e-05	0.0024361
5	2144648	2146042	1.36958	2.61733	0.165179	-2.45215	4.87569e-05	0.00558496
5	2191803	2193153	1.77712	3.12815	0.308693	-2.81945	2.35214e-06	0.000867202
5	2309765	2310684	1.32968	2.59786	0.0781241	-2.51974	1.37082e-05	0.00262353
5	2387064	2388667	1.63484	3.01504	0.0781241	-2.93692	1.49842e-06	0.000650373
5	2475239	2475998	1.83378	3.09852	0.590323	-2.50819	3.51115e-06	0.00111525
5	2668181	2669689	2.062	3.3588	0.740519	-2.61828	2.93195e-05	0.00410662
5	2687759	2689028	1.40877	2.70919	0.0781241	-2.63106	2.94441e-06	0.000991155
5	2762989	2765628	2.2345	3.70745	0.338818	-3.36864	1.86184e-08	3.55572e-05
5	2903490	2905636	1.74088	3.11138	0.214351	-2.89703	2.25504e-06	0.000844839
5	2919051	2920768	1.67152	3.0402	0.150548	-2.88965	8.23191e-07	0.000436003
5	3058500	3060138	1.68038	3.03058	0.214351	-2.81623	2.81729e-06	0.000965529
5	3305305	3309169	1.99182	3.37502	0.425591	-2.94943	5.77685e-06	0.001536
5	3381385	3382156	1.55327	2.73624	0.48496	-2.25128	0.000100222	0.00855543
5	3456128	3458028	1.87077	3.25723	0.294157	-2.96307	7.61787e-07	0.000417095
5	3567296	3567971	1.75455	2.89476	0.766554	-2.12821	0.000123475	0.00968615
5	4022101	4023430	1.76543	3.0576	0.455581	-2.60202	5.09628e-05	0.00570995
5	4339150	4339878	1.21794	2.36754	0.212886	-2.15465	5.87387e-05	0.00622438
5	5297788	5298601	1.27189	2.43206	0.247279	-2.18478	6.37912e-05	0.0065208
5	5303066	5304260	1.72088	3.07825	0.23386	-2.84439	1.3891e-06	0.000615267
5	5324262	5326403	1.71732	3.07832	0.219509	-2.85881	3.24285e-06	0.00105301
5	5326514	5327806	1.46706	2.76189	0.150548	-2.61134	3.05683e-05	0.00420323
5	5509366	5510514	1.85572	3.06029	0.744103	-2.31619	7.78439e-05	0.00734463
5	5828102	5828963	1.48842	2.81889	0.0781241	-2.74077	3.0441e-06	0.00101345
5	6348633	6349908	1.48748	2.76531	0.212886	-2.55243	7.65964e-05	0.00726322
5	6584709	6587080	2.49003	3.8249	1.06759	-2.75731	2.15584e-05	0.00345626
5	7501790	7502768	2.01195	3.3524	0.573846	-2.77855	1.11154e-06	0.000534529
5	9521673	9522532	1.48433	2.81331	0.0781241	-2.73519	2.86698e-06	0.000979233
5	10994689	10995730	1.22878	2.41815	0.147845	-2.2703	0.000114382	0.00922611
5	11047797	11048520	1.72638	2.93725	0.601743	-2.33551	2.00843e-05	0.00331503
5	13218202	13219052	1.73559	3.00947	0.470486	-2.53899	2.05287e-05	0.00335457
5	13651118	13651670	1.14887	2.33308	0.0781241	-2.25496	0.000127379	0.00988746
5	15132435	15133394	1.31848	2.5819	0.0781241	-2.50378	1.52001e-05	0.00276744
5	17070070	17070704	1.23182	2.36967	0.24807	-2.1216	0.000105811	0.00881883
5	17317432	17318770	4.83675	2.41148	5.25371	2.84223	8.69196e-05	0.00782095
5	22605439	22606557	1.20224	2.41288	0.0781241	-2.33475	2.24477e-05	0.00353097
5	23423991	23426148	1.72332	3.01544	0.413602	-2.60184	2.04095e-05	0.00334932
5	25738626	25740017	1.85964	3.17274	0.496115	-2.67663	1.90073e-05	0.00319914
5	26541954	26542778	2.07171	3.3772	0.728045	-2.64916	3.44815e-06	0.00110061
5	31698730	31699931	1.49759	2.75206	0.277926	-2.47413	0.000113235	0.00916772
5	35172053	35172917	1.99868	3.08932	1.09583	-1.99349	7.64523e-05	0.00726086
5	35617435	35618751	4.86185	6.54446	1.38738	-5.15707	3.49789e-18	2.6493e-13
5	40348243	40349105	1.73023	3.00899	0.453394	-2.5556	0.000120001	0.00951967
5	42131754	42132490	1.20375	2.41511	0.0781241	-2.33698	4.9647e-05	0.00562914
5	44503736	44504676	1.82944	3.02341	0.739328	-2.28408	5.79529e-05	0.00616699
5	52589694	52590404	3.00255	-0.0816888	3.44956	3.53125	3.85727e-05	0.00480585
5	53829036	53830869	4.78577	1.93716	5.22364	3.28648	6.01781e-05	0.00630738
5	53832821	53834021	4.41438	1.11839	4.86838	3.74999	2.92127e-06	0.000988857
5	53849551	53850062	1.18691	2.39011	0.0781241	-2.31198	7.0773e-05	0.00693223
5	54070623	54071227	3.56314	1.16452	3.97855	2.81402	1.56961e-05	0.00283391
5	54293148	54293711	1.46378	2.7852	0.0781241	-2.70708	7.40475e-06	0.00180188
5	55884841	55886017	5.53414	1.96442	5.99576	4.03134	2.75357e-07	0.000228458
5	59063392	59064891	5.00581	6.63641	2.13567	-4.50074	8.16298e-13	1.30161e-08
5	60039131	60041081	1.85332	3.15077	0.530198	-2.62057	1.87805e-05	0.003168
5	63380410	63381189	1.42941	2.6668	0.24807	-2.41873	4.36622e-05	0.0052181
5	63460943	63462475	2.96478	4.27166	1.61752	-2.65414	7.49798e-06	0.00181147
5	65015771	65016538	3.50299	0.665358	3.94039	3.27504	3.08586e-05	0.00422256
5	65617395	65617974	1.8655	3.10918	0.670223	-2.43896	2.381e-05	0.00362857
5	71047998	71048648	1.94981	3.13071	0.88556	-2.24515	3.3927e-05	0.00446593
5	72420381	72420805	1.73976	2.93064	0.65582	-2.27482	0.000123096	0.00966837
5	73773974	73774807	1.59833	2.96675	0.0781241	-2.88863	7.76673e-07	0.000419431
5	75224769	75225407	2.05917	3.22956	1.0152	-2.21436	3.59933e-05	0.00461587
5	76475801	76478265	2.43975	3.76582	1.04152	-2.7243	3.4035e-05	0.00447342
5	76888366	76889204	3.08675	0.339658	3.52017	3.18051	7.54942e-05	0.00720142
5	78407545	78408566	1.52339	2.84001	0.150548	-2.68947	1.57644e-06	0.000671727
5	84059556	84060575	1.7249	2.9943	0.470486	-2.52381	3.84711e-05	0.00479872
5	86897156	86898686	1.91043	3.22326	0.547649	-2.67561	4.34833e-06	0.00126306
5	90947696	90948597	1.29205	2.47979	0.214351	-2.26544	0.000116322	0.00933044
5	94337442	94338451	1.73353	3.00684	0.469808	-2.53703	1.30006e-06	0.00059359
5	96257537	96259263	4.83317	0.511679	5.30947	4.79779	2.91939e-06	0.000988857
5	96409005	96410434	3.98809	5.58488	1.39997	-4.18492	1.35144e-11	1.47659e-07
5	102414922	102416226	1.63905	2.94501	0.294157	-2.65085	2.34271e-05	0.00360278
5	103056411	103057009	1.22776	2.45052	0.0781241	-2.37239	2.33695e-05	0.00360123
5	107382801	107383613	1.24252	2.47215	0.0781241	-2.39402	1.48218e-05	0.00274308
5	109593925	109594587	2.01559	3.21483	0.914856	-2.29997	1.77685e-05	0.00306731
5	109804851	109806334	1.5938	2.90008	0.24807	-2.65201	8.88636e-06	0.00202118
5	110931691	110932958	2.38818	3.70097	1.02549	-2.67547	2.25155e-05	0.00353134
5	111384260	111386575	1.85465	3.2981	0.0781241	-3.21997	1.46824e-08	3.00552e-05
5	113990310	113990817	1.83379	2.97269	0.848152	-2.12454	5.89992e-05	0.00624324
5	116790440	116791770	2.63934	4.02135	1.07688	-2.94447	2.76725e-08	4.51939e-05
5	118635120	118636186	5.95905	2.89176	6.40546	3.5137	8.79824e-07	0.000454866
5	120551298	120552079	2.16711	3.42806	0.932504	-2.49556	4.41902e-05	0.0052522
5	124287235	124288310	4.64119	2.44897	5.04354	2.59457	2.44827e-05	0.00368651
5	126187885	126189993	6.01454	2.55215	6.47336	3.92121	4.93419e-05	0.00560714
5	126641911	126642635	1.65497	2.88287	0.494306	-2.38856	1.47519e-05	0.00273181
5	126731509	126732835	2.30114	3.54227	1.11155	-2.43072	7.03885e-05	0.00691878
5	126932292	126933448	1.95345	3.22158	0.702028	-2.51955	0.000109975	0.00898788
5	130605183	130606247	3.5344	0.877423	3.96359	3.08616	0.000113002	0.00915623
5	131591887	131596187	3.04472	4.60602	0.697851	-3.90817	8.94607e-09	2.27756e-05
5	133265202	133266829	6.17473	0.643191	6.6631	6.01991	2.75075e-11	2.13684e-07
5	134680736	134682354	4.62763	0.0728664	5.10711	5.03424	2.00585e-07	0.000184149
5	135032924	135034175	1.85724	3.13258	0.588643	-2.54393	2.29352e-06	0.000854669
5	135050378	135051437	1.50427	2.74808	0.308693	-2.43938	9.02595e-06	0.00204067
5	135149386	135151387	1.35715	2.63682	0.0781241	-2.55869	5.58685e-06	0.0014992
5	135362193	135367920	8.26382	3.73918	8.74292	5.00374	2.71087e-05	0.00392583
5	136640092	136641568	1.30298	2.5597	0.0781241	-2.48158	5.78786e-06	0.001536
5	136778848	136780898	2.08197	3.43302	0.6135	-2.81952	1.11586e-06	0.000534905
5	139067582	139069910	5.42881	0.970877	5.90703	4.93616	2.29886e-06	0.000855604
5	139266435	139267179	1.36775	2.57624	0.24807	-2.32817	4.7531e-05	0.00549408
5	140241989	140243156	1.87415	3.177	0.537273	-2.63973	1.94064e-05	0.00324394
5	140250261	140251137	1.3061	2.56419	0.0781241	-2.48606	0.000102379	0.0086663
5	140262701	140264249	2.08623	3.4258	0.650597	-2.7752	5.73809e-05	0.00613629
5	140820891	140821773	1.44551	2.74649	0.113406	-2.63309	7.38227e-06	0.0017993
5	141140312	141142770	2.25162	3.72638	0.348266	-3.37811	3.95372e-08	5.87166e-05
5	142585836	142587125	3.77954	0.321327	4.23824	3.91691	2.73596e-05	0.00395084
5	148213296	148214906	4.70197	1.70555	5.14575	3.4402	2.61054e-05	0.00382626
5	148504884	148505426	1.41163	2.61154	0.309522	-2.30202	6.8175e-05	0.00679865
5	148789023	148789977	1.22725	2.44977	0.0781241	-2.37165	7.27213e-05	0.00705518
5	150370945	150372014	1.90312	3.11493	0.776529	-2.3384	8.12025e-05	0.00752557
5	150464023	150467413	6.61287	2.56438	7.08471	4.52033	5.82835e-07	0.00035457
5	151001828	151002758	1.76521	3.04221	0.49264	-2.54957	6.01869e-06	0.00157599
5	152869775	152871536	1.95972	3.30516	0.507441	-2.79771	7.28574e-06	0.00178728
5	153061446	153062164	1.63148	2.96257	0.219509	-2.74306	2.94079e-06	0.000991038
5	153476387	153477018	1.60056	2.74676	0.601743	-2.14502	6.00115e-05	0.00629757
5	153618563	153619249	3.11992	4.43935	1.7396	-2.69975	1.1623e-05	0.00237605
5	154228621	154230851	6.25191	-0.0816888	6.74419	6.82588	6.07015e-14	1.41462e-09
5	154902399	154903438	1.85575	3.0432	0.778636	-2.26456	2.73175e-05	0.0039486
5	155975506	155975987	2.04017	3.22072	0.976594	-2.24412	3.57853e-05	0.00460949
5	157413028	157414950	1.45714	2.64581	0.377584	-2.26823	0.000103418	0.00872013
5	158521837	158529753	8.16962	9.72953	5.83124	-3.89829	9.77371e-06	0.00214724
5	158531177	158534071	5.66095	7.29999	2.70958	-4.59041	5.59349e-10	2.49206e-06
5	159103322	159104670	1.59074	2.82291	0.420823	-2.40209	3.51929e-05	0.00456206
5	159190439	159191198	1.64492	2.91201	0.395952	-2.51606	1.41185e-06	0.000624427
5	159623823	159625026	1.23455	2.39096	0.216932	-2.17402	0.000124468	0.00973882
5	163785377	163786105	1.95062	3.09738	0.950762	-2.14662	2.75889e-05	0.00398016
5	168118297	168121029	2.15185	3.57424	0.453394	-3.12085	6.21772e-07	0.000371543
5	168154283	168155076	1.63557	3.016	0.0781241	-2.93787	2.03297e-06	0.000791657
5	170023180	170024598	1.12848	2.30221	0.0781241	-2.22409	0.000109137	0.00895935
5	170170445	170174635	2.82064	4.27909	0.985103	-3.29399	5.70487e-06	0.00152143
5	170548105	170549319	1.34516	2.61985	0.0781241	-2.54173	3.6294e-06	0.00113685
5	170549455	170550974	1.60333	2.90252	0.275823	-2.6267	2.04283e-05	0.00334932
5	170748213	170749392	1.24229	2.47181	0.0781241	-2.39369	1.03019e-05	0.0022157
5	171627132	171627959	4.19354	0.321327	4.66201	4.34068	5.87311e-06	0.00154976
5	171855350	171858514	2.01313	3.30354	0.707704	-2.59584	6.63056e-05	0.00669822
5	171871577	171874139	1.61796	2.96864	0.150548	-2.81809	2.73297e-06	0.000955322
5	171951506	171952132	1.37362	2.55978	0.299038	-2.26074	2.59825e-05	0.00381564
5	172071742	172076170	2.04044	3.40377	0.535664	-2.8681	7.05303e-06	0.00175146
5	172651465	172652111	2.2039	3.4073	1.09469	-2.31261	2.20532e-05	0.00349437
5	172822955	172823775	1.45528	2.66351	0.336128	-2.32739	5.93009e-05	0.00626204
5	173124256	173125815	5.67642	1.12656	6.15584	5.02929	5.37813e-06	0.00145869
5	173145585	173146340	1.64906	2.77636	0.684013	-2.09235	7.47651e-05	0.00715708
5	173524875	173526206	1.76069	3.15824	0.147845	-3.01039	8.61651e-07	0.000447763
5	173940562	173941772	1.26614	2.50655	0.0781241	-2.42842	6.14707e-05	0.00637264
5	175104313	175105922	1.55416	2.90779	0.0781241	-2.82967	1.15575e-05	0.00236904
5	175134423	175137006	1.84371	3.14632	0.507441	-2.63888	6.96113e-05	0.00688074
5	175241048	175243063	1.68312	2.90658	0.531962	-2.37462	0.000112356	0.00913319
5	175255745	175260017	2.01279	3.3837	0.48496	-2.89874	6.40392e-06	0.00163863
5	175311441	175315295	2.34216	3.70843	0.828482	-2.87995	4.11101e-06	0.00122465
5	175322660	175323244	1.93011	3.3662	0.181481	-3.18472	1.43692e-08	2.99086e-05
5	176124815	176126647	1.65467	2.89893	0.458091	-2.44084	8.35196e-05	0.00763982
5	176153282	176156263	2.45508	3.83086	0.912213	-2.91865	2.08536e-05	0.00338212
5	176161650	176166290	2.15937	3.52142	0.658401	-2.86302	5.49832e-05	0.0059705
5	176247298	176251359	1.95313	3.37736	0.24807	-3.12929	5.69799e-06	0.00152094
5	176263392	176264970	1.68351	3.03479	0.214351	-2.82044	4.29535e-06	0.00125127
5	176270176	176274496	2.37958	3.81477	0.634313	-3.18046	3.6319e-06	0.00113685
5	176288906	176290750	1.65157	2.9685	0.277926	-2.69058	6.33523e-05	0.00650173
5	176300547	176302500	1.83223	3.18856	0.348266	-2.84029	6.52339e-06	0.00165938
5	177410675	177411961	1.72057	3.12693	0.0781241	-3.04881	3.69153e-06	0.00114213
5	177421110	177424188	1.80431	3.04499	0.615695	-2.42929	0.000109345	0.00896425
5	177745915	177748241	1.36319	2.51464	0.354747	-2.1599	8.10276e-05	0.00752087
5	177854991	177858996	2.06351	3.55678	0.0781241	-3.47865	2.35688e-08	4.05705e-05
5	178011385	178012677	1.1953	2.38515	0.113406	-2.27175	0.000113653	0.00918193
5	178088756	178089836	1.6229	2.90464	0.338818	-2.56582	2.80223e-05	0.00401591
5	178603040	178604286	1.27174	2.51467	0.0781241	-2.43655	0.000121742	0.00959744
5	178618546	178620487	1.31151	2.57193	0.0781241	-2.4938	1.59173e-05	0.00285682
5	178681674	178684023	1.53095	2.77351	0.338146	-2.43537	6.71393e-05	0.00674164
5	178764120	178767606	1.80445	3.1442	0.368326	-2.77588	1.45693e-05	0.00271125
5	178803970	178806658	1.69969	3.00816	0.348266	-2.6599	4.0664e-05	0.00498768
5	178849793	178850852	1.42611	2.64917	0.275823	-2.37335	6.12486e-05	0.00636473
5	179034009	179034964	1.26133	2.49957	0.0781241	-2.42145	5.39118e-05	0.00589644
5	179815884	179818156	1.61198	2.83688	0.457765	-2.37912	0.000108126	0.00891603
5	179892287	179893603	1.6396	2.97574	0.213619	-2.76212	2.50341e-06	0.000907572
5	180018729	180020165	1.90233	3.35795	0.0781241	-3.27983	4.13447e-07	0.000294033
5	180046574	180048559	1.91284	3.18452	0.653008	-2.53151	0.000101058	0.00860255
5	180462903	180464626	1.25242	2.45355	0.147845	-2.30571	7.45633e-05	0.00714864
5	180547826	180550091	2.20609	3.59896	0.608701	-2.99025	1.35445e-06	0.000604334
6	224889	226538	4.15204	0.595063	4.61334	4.01827	5.58189e-05	0.00602025
6	470105	472015	5.64564	1.59626	6.1175	4.52124	2.20318e-07	0.000197478
6	814414	815297	2.85828	4.18561	1.45661	-2.72899	1.91619e-05	0.00321622
6	939602	941254	1.67184	2.84242	0.627523	-2.2149	5.89992e-05	0.00624324
6	1021839	1022974	1.45467	2.77269	0.0781241	-2.69456	1.91819e-05	0.0032178
6	1167666	1168376	1.3476	2.56013	0.219509	-2.34062	7.17654e-05	0.00699959
6	1408304	1408878	1.14616	2.32899	0.0781241	-2.25086	0.00011642	0.00933514
6	2469212	2470080	1.61907	2.8087	0.537607	-2.27109	3.07117e-05	0.00421205
6	2890133	2892414	6.41249	3.14715	6.86555	3.7184	1.40352e-05	0.00265051
6	3316564	3318472	1.52299	2.74106	0.383283	-2.35778	9.80858e-05	0.00844447
6	3650521	3651446	1.95567	3.22274	0.70675	-2.51599	2.92413e-05	0.00409757
6	4299805	4300971	1.68782	2.87977	0.601743	-2.27803	7.66215e-05	0.00726322
6	4510393	4513104	1.71908	3.04959	0.308693	-2.74089	3.60025e-05	0.00461587
6	4564695	4567160	1.87059	3.19382	0.480061	-2.71376	3.35617e-05	0.00443623
6	4575999	4576573	1.22641	2.41458	0.147845	-2.26674	0.000115214	0.00927407
6	5728641	5729974	4.18219	0.254153	4.65178	4.39763	5.21342e-06	0.00143327
6	6200039	6200695	1.17708	2.37544	0.0781241	-2.29732	8.40353e-05	0.00767079
6	6390884	6391762	3.90697	0.817156	4.35418	3.53703	1.16097e-05	0.00237605
6	6886335	6887727	1.47285	2.72345	0.261976	-2.46147	8.06742e-05	0.00750646
6	8281999	8282946	1.13859	2.31755	0.0781241	-2.23943	4.43533e-05	0.00526333
6	11723010	11728974	8.03724	3.43413	8.51732	5.08319	1.51643e-09	5.60265e-06
6	11785878	11786980	5.41508	2.2113	5.86618	3.65487	4.25865e-07	0.00029799
6	13454698	13456189	4.64759	1.7895	5.08585	3.29635	8.23898e-05	0.00758918
6	14729258	14730197	4.77047	2.42471	5.18272	2.75801	0.000104288	0.00876422
6	14754966	14755725	4.25641	-0.0816888	4.73295	4.81464	5.30454e-07	0.000337156
6	14857258	14858492	5.02974	2.09968	5.47095	3.37127	0.000105899	0.0088213
6	16409889	16410596	3.46926	0.150656	3.92395	3.7733	4.28627e-05	0.00514284
6	16477980	16478599	1.47515	2.74723	0.214351	-2.53288	6.81668e-05	0.00679865
6	16485868	16487331	5.35428	2.54083	5.79064	3.24981	2.02762e-05	0.0033367
6	16697956	16698660	3.82953	0.65075	4.2798	3.62905	1.91592e-06	0.000759896
6	16699090	16701902	7.45279	4.69915	7.88651	3.18736	6.8144e-06	0.00171043
6	17311623	17312322	1.71132	2.86549	0.697851	-2.16764	0.00010767	0.00890762
6	17508354	17508835	1.71704	3.01318	0.397243	-2.61594	2.32057e-05	0.00358512
6	17558459	17558898	1.76348	2.96281	0.662556	-2.30026	2.10946e-05	0.00341391
6	18214020	18214781	3.79205	-0.0816888	4.26056	4.34225	1.19908e-07	0.000129279
6	26163421	26164169	4.11583	1.33999	4.55054	3.21055	7.2942e-05	0.00706474
6	27724312	27726551	6.98595	4.42892	7.41012	2.9812	5.344e-05	0.00586666
6	29170331	29171144	1.67798	2.8881	0.554917	-2.33318	0.000117116	0.00936877
6	30742221	30742860	1.85043	3.07768	0.691179	-2.3865	1.2068e-05	0.0024232
6	31153600	31154360	3.87772	0.254153	4.34067	4.08652	0.000128161	0.00991766
6	31373371	31374043	3.13103	0.0391556	3.57831	3.53915	2.06111e-05	0.00335863
6	32063050	32066175	2.88291	4.36293	0.95675	-3.40618	6.80696e-06	0.00170998
6	33822777	33825655	2.61113	3.95293	1.16918	-2.78376	4.45643e-05	0.00527597
6	33826258	33827707	2.05901	3.43303	0.521621	-2.91141	3.83057e-07	0.000281677
6	33828615	33829748	1.64179	2.85931	0.503251	-2.35606	0.000128875	0.00995255
6	33943901	33945777	1.41576	2.71891	0.0781241	-2.64078	2.70331e-05	0.00391863
6	33977015	33978346	1.6583	2.9293	0.40009	-2.52921	1.34146e-05	0.00258614
6	34527584	34528056	1.23276	2.42277	0.150548	-2.27222	8.78394e-05	0.00787438
6	34534390	34535203	1.14223	2.32305	0.0781241	-2.24493	7.97177e-05	0.00746101
6	34638837	34640338	5.12124	2.71027	5.53736	2.82709	2.97155e-05	0.0041544
6	35127951	35128600	1.38617	2.53463	0.383216	-2.15142	0.000128091	0.00991478
6	36922156	36922784	1.97104	3.13768	0.934227	-2.20345	8.29074e-05	0.00761336
6	38120786	38122371	4.70613	0.441226	5.18158	4.74035	1.54635e-05	0.00279857
6	39015243	39019552	3.01327	4.48431	1.12573	-3.35858	2.42829e-06	0.000886357
6	39020407	39022955	1.60226	2.87545	0.338818	-2.53663	2.73918e-05	0.00395361
6	39280232	39283727	3.72822	5.37427	0.705404	-4.66887	1.02861e-10	6.23256e-07
6	39400491	39401892	1.72555	2.9321	0.609873	-2.32222	3.91991e-05	0.00485518
6	39692423	39694076	4.19534	5.81645	1.41074	-4.4057	1.39991e-11	1.47659e-07
6	39879855	39881550	1.55042	2.7695	0.408577	-2.36093	0.000109819	0.00897993
6	40266838	40270008	2.3512	3.70662	0.869937	-2.83668	3.18623e-05	0.00429596
6	40295845	40297619	1.70958	3.01413	0.368326	-2.64581	3.03475e-05	0.00419676
6	40305429	40307743	1.81646	3.18078	0.308693	-2.87209	2.99065e-06	0.00100337
6	40413149	40413605	1.55641	2.78511	0.394014	-2.3911	3.008e-05	0.00417837
6	40477104	40478932	2.36075	3.66196	1.02809	-2.63386	2.08478e-05	0.00338212
6	40722027	40724348	1.95042	3.25424	0.611044	-2.6432	0.000117824	0.00940609
6	40782444	40783719	1.36844	2.62331	0.147845	-2.47546	2.91912e-05	0.00409245
6	41681031	41682584	4.36967	-0.0816888	4.84781	4.9295	1.60515e-05	0.00287021
6	42738296	42739701	5.49637	2.99937	5.91734	2.91796	9.28362e-05	0.00813123
6	43841130	43844418	1.54804	2.89958	0.0781241	-2.82146	1.24952e-05	0.00247099
6	43889914	43890985	1.26871	2.51028	0.0781241	-2.43216	3.99696e-05	0.00492444
6	43953525	43956274	1.43382	2.70234	0.181481	-2.52085	7.56046e-05	0.00720968
6	44663815	44664936	1.32945	2.5332	0.219509	-2.31369	2.62452e-05	0.00384118
6	45853825	45855003	1.80926	3.11222	0.472103	-2.64012	3.54472e-05	0.0045874
6	52009078	52010591	1.2819	2.52936	0.0781241	-2.45124	6.64095e-05	0.00669978
6	52011023	52012180	1.41473	2.63243	0.275823	-2.35661	3.85786e-05	0.00480585
6	53036798	53037874	4.0353	1.24644	4.47059	3.22415	0.000106693	0.00886233
6	53052981	53053951	4.86748	2.28036	5.2932	3.01284	8.48258e-05	0.0077058
6	53396750	53397478	3.87952	1.48471	4.29471	2.81	6.12669e-05	0.00636473
6	54856473	54857951	1.37498	2.56872	0.285324	-2.28339	9.43013e-05	0.00821199
6	56407049	56408307	5.1421	6.38999	3.93738	-2.45261	6.15916e-05	0.00638159
6	57272630	57273921	1.74176	3.10696	0.231309	-2.87566	2.11356e-08	3.81145e-05
6	70365640	70367008	1.77999	3.09431	0.413249	-2.68107	1.79723e-05	0.00308126
6	71073612	71074107	1.49054	2.65624	0.455513	-2.20073	5.52162e-05	0.0059808
6	72128826	72131167	5.26855	6.74859	3.34238	-3.40621	4.1963e-06	0.00123789
6	72896513	72897016	1.40817	2.57319	0.374411	-2.19878	5.97097e-05	0.00628768
6	73839332	73840035	3.70324	0.782769	4.14406	3.36129	3.40133e-06	0.00108929
6	74610188	74611421	1.35617	2.63543	0.0781241	-2.55731	3.64783e-06	0.00114006
6	74681936	74682787	2.01671	3.28492	0.765102	-2.51982	2.73311e-05	0.0039486
6	79404005	79404897	1.7954	3.14674	0.326081	-2.82066	1.08693e-07	0.000119928
6	84342817	84343477	1.53315	2.74806	0.40009	-2.34797	2.3243e-05	0.00358815
6	84346783	84347956	2.29692	3.57846	1.01332	-2.56513	4.87615e-07	0.000322208
6	86024943	86025465	1.92783	3.09022	0.899044	-2.19118	2.88457e-06	0.000984132
6	87156185	87157111	2.06148	3.3611	0.732867	-2.62823	1.39217e-05	0.00263686
6	87453795	87454662	2.22943	3.59738	0.710685	-2.88669	2.34733e-08	4.05705e-05
6	88985385	88986599	1.79368	3.01918	0.638169	-2.38101	0.00010158	0.00863247
6	91980153	91981934	2.21274	3.44621	1.04	-2.40621	6.87882e-05	0.00682737
6	95831481	95833349	2.00999	3.31762	0.660777	-2.65684	1.12746e-05	0.00233637
6	101786354	101787116	1.61514	2.74963	0.637389	-2.11224	4.47617e-05	0.00528901
6	103844771	103845665	1.69566	2.86128	0.660777	-2.2005	0.000103198	0.00871372
6	103872196	103873065	1.65726	2.92782	0.40009	-2.52773	8.56344e-05	0.00775368
6	106551111	106552026	3.9932	1.21755	4.42791	3.21036	3.13105e-05	0.00426018
6	107962643	107963093	3.22974	0.505226	3.66213	3.1569	4.87882e-05	0.00558496
6	117364391	117365256	1.58289	2.77161	0.503251	-2.26835	9.20279e-05	0.00811195
6	117807565	117808388	2.93769	-0.0816888	3.38234	3.46403	7.14407e-05	0.00697958
6	118166834	118168395	1.94133	3.19377	0.726291	-2.46748	0.000103185	0.00871372
6	119860932	119862175	1.88296	3.17513	0.573131	-2.602	9.22819e-06	0.00207248
6	124274156	124275595	1.67649	2.89417	0.537607	-2.35657	1.30946e-05	0.00254468
6	124593156	124594157	1.50052	2.71502	0.368326	-2.3467	4.76912e-05	0.0055084
6	126924204	126925108	1.71911	2.87217	0.707703	-2.16446	6.44258e-05	0.00656965
6	128247718	128248230	1.27113	2.51378	0.0781241	-2.43566	1.69056e-05	0.00298295
6	129203988	129204857	2.15326	3.57123	0.470486	-3.10075	3.01104e-08	4.82658e-05
6	129738575	129739451	1.39843	2.65861	0.165598	-2.49301	4.09671e-05	0.00500493
6	130686128	130688265	5.22859	6.63016	3.60233	-3.02783	8.13324e-05	0.00753301
6	134638504	134639457	4.18133	5.53815	2.69595	-2.8422	5.63456e-06	0.00150666
6	135973275	135974000	3.37246	-0.0816888	3.83104	3.91273	1.70426e-06	0.000705359
6	137110043	137111489	5.08483	2.33866	5.51821	3.17955	9.64819e-05	0.00834432
6	139589694	139596360	8.88114	5.07928	9.34815	4.26887	1.85971e-07	0.000175951
6	139597424	139598285	4.73691	1.32754	5.19425	3.86672	1.64006e-06	0.00068819
6	143205307	143206976	7.14941	4.73742	7.5656	2.82818	1.04394e-05	0.00223041
6	150374548	150376914	1.7657	3.0796	0.40009	-2.67951	1.4718e-05	0.00273054
6	150615165	150615779	1.49784	2.73838	0.309522	-2.42886	8.35837e-05	0.00764338
6	154083628	154084076	1.4793	2.6377	0.457973	-2.17973	9.86767e-05	0.00846646
6	154477145	154478786	5.46556	3.02422	5.88343	2.85921	5.08759e-05	0.00570856
6	154550500	154551545	4.63876	2.09975	5.06198	2.96223	6.8526e-05	0.00681347
6	154640378	154641307	4.02672	0.958987	4.47314	3.51416	4.36806e-06	0.00126636
6	154650228	154651923	5.8417	0.877174	6.32566	5.44848	2.10521e-11	1.82227e-07
6	154664525	154665530	3.67976	0.441226	4.13197	3.69075	0.000118271	0.00942687
6	156709027	156714766	8.32293	3.2118	8.8082	5.5964	1.66824e-08	3.34709e-05
6	156715852	156719155	6.90048	4.09753	7.33638	3.23885	3.70216e-05	0.00469095
6	157396533	157397426	4.52492	1.71599	4.96109	3.2451	5.90761e-05	0.00624701
6	157996309	157997177	1.51256	2.73058	0.372962	-2.35762	7.39567e-05	0.00711561
6	159273733	159276307	7.24228	4.63965	7.66878	3.02913	3.38982e-05	0.00446593
6	159290947	159291727	5.24713	2.96697	5.65529	2.68831	9.84475e-05	0.00845661
6	159515188	159515817	2.68681	-0.0816888	3.12119	3.20288	7.44186e-05	0.00714155
6	160327834	160328738	2.08181	3.30267	0.936207	-2.36647	5.48507e-05	0.00596099
6	160538014	160539589	1.35968	2.60951	0.150548	-2.45896	9.78819e-05	0.0084317
6	160562748	160563877	1.73274	3.14265	0.0781241	-3.06452	2.25004e-06	0.000844699
6	162056896	162057792	1.14062	2.27358	0.165598	-2.10798	9.52606e-05	0.00825627
6	162093914	162095075	1.43959	2.71718	0.165598	-2.55158	2.97207e-06	0.000999354
6	162253488	162254330	1.56798	2.71073	0.575423	-2.1353	0.0001023	0.00866427
6	164648880	164649768	1.49672	2.67176	0.443839	-2.22793	7.04302e-05	0.00691878
6	164736441	164737184	2.20656	3.47744	0.948611	-2.52883	1.28914e-05	0.00251647
6	164757908	164759082	1.37437	2.66107	0.0781241	-2.58295	4.19181e-05	0.00506804
6	166246709	166249383	2.37185	3.6509	1.09431	-2.55659	7.42508e-05	0.00712996
6	166267199	166268725	1.97991	3.20894	0.81682	-2.39212	4.51236e-05	0.00531932
6	166616332	166617645	5.14475	2.38973	5.57853	3.1888	5.84371e-05	0.00620761
6	167556547	167557613	1.53569	2.85128	0.165598	-2.68568	1.20294e-05	0.00241993
6	167812994	167816180	2.01047	3.49191	0.0781241	-3.41379	8.41863e-09	2.17992e-05
6	167816909	167820323	1.7756	3.10497	0.368326	-2.73665	1.04035e-05	0.00222502
6	167882237	167884941	1.60808	2.97969	0.0781241	-2.90157	6.76385e-06	0.00170197
6	167938452	167939130	1.81804	3.20241	0.24807	-2.95434	8.05508e-08	0.00010107
6	168052936	168054789	2.07823	3.52781	0.277926	-3.24989	3.5745e-08	5.44186e-05
6	168163628	168164289	1.35748	2.51365	0.340301	-2.17335	0.000113489	0.00918091
6	168389479	168390671	1.44889	2.70758	0.219509	-2.48808	1.24884e-05	0.00247099
6	168442352	168445025	2.41483	3.97447	0.0781241	-3.89635	8.87403e-09	2.27756e-05
6	168527248	168530350	2.26435	3.59224	0.861156	-2.73108	7.51818e-05	0.00718847
6	168555054	168556306	1.34229	2.55476	0.214351	-2.34041	1.60104e-05	0.00286598
6	168588995	168591289	2.00307	3.45804	0.181481	-3.27656	1.40068e-07	0.000143847
6	168678913	168682246	1.78059	3.14321	0.277926	-2.86528	3.10228e-06	0.00102382
6	169003084	169004002	1.6087	2.81914	0.48496	-2.33418	5.35491e-05	0.00586758
6	169020205	169021001	1.51441	2.7485	0.340301	-2.4082	4.74933e-05	0.00549182
6	169029294	169030371	1.56557	2.86111	0.247279	-2.61383	1.44458e-05	0.00269989
6	169244719	169245492	1.54693	2.83532	0.246489	-2.58883	3.01786e-06	0.00100941
6	169302452	169303328	1.54826	2.77033	0.40009	-2.37024	6.52197e-05	0.00660834
6	169442899	169443811	1.74788	2.99822	0.537607	-2.46061	3.55665e-05	0.00459489
6	169476101	169477229	1.62944	2.8038	0.577867	-2.22593	9.96817e-05	0.00851412
6	169493323	169494777	1.58553	2.8768	0.277926	-2.59888	1.01812e-05	0.00220586
6	169531994	169532608	1.68183	3.04895	0.165598	-2.88335	2.36565e-07	0.000205079
6	169632005	169634197	2.09665	3.4982	0.470486	-3.02771	7.1834e-06	0.00176646
6	169724838	169725742	1.80748	3.0757	0.555828	-2.51988	1.23924e-05	0.00246029
6	170340484	170342402	1.58019	2.93065	0.113406	-2.81725	1.25693e-05	0.00247755
6	170383004	170384250	1.37242	2.59912	0.214351	-2.38477	0.000121072	0.00956377
6	170478430	170479809	1.60084	2.87874	0.326081	-2.55266	2.618e-05	0.00383534
6	170533446	170536094	1.51363	2.78804	0.247279	-2.54076	1.79337e-05	0.00308126
6	170538668	170541789	2.05828	3.45977	0.432271	-3.0275	8.5289e-07	0.00044517
6	170732931	170734676	1.46837	2.79149	0.0781241	-2.71337	5.46912e-06	0.00147545
7	45126	46621	1.29363	2.49846	0.181481	-2.31698	4.91824e-05	0.00559846
7	451808	453244	1.46861	2.73072	0.231309	-2.49941	1.38625e-05	0.00263273
7	468354	470576	1.24366	2.47382	0.0781241	-2.39569	0.000109791	0.00897993
7	498911	500404	1.80599	3.23649	0.0781241	-3.15836	1.50176e-06	0.000650892
7	709663	710462	1.40658	2.67666	0.150548	-2.52611	1.26622e-05	0.00248777
7	871288	873047	5.43421	1.42948	5.90525	4.47577	1.15949e-06	0.000553196
7	875090	876260	5.07014	1.39697	5.53427	4.1373	1.44922e-05	0.00270522
7	1340796	1342488	1.51063	2.8491	0.0781241	-2.77097	1.7695e-05	0.00305987
7	1369257	1372700	2.28318	3.76061	0.368326	-3.39229	7.10708e-06	0.00175449
7	1671017	1671651	1.4215	2.64836	0.263075	-2.38529	2.14971e-05	0.00345626
7	2298080	2299566	4.25765	-0.0816888	4.73421	4.8159	1.68883e-05	0.00298164
7	2338438	2340196	5.13159	1.72688	5.5888	3.86192	7.37914e-06	0.0017993
7	3204824	3206079	1.34783	2.58562	0.165598	-2.42002	9.01653e-05	0.0080107
7	4187927	4189160	1.6086	2.92116	0.246489	-2.67467	2.51532e-06	0.000908272
7	4288642	4289449	1.32416	2.55926	0.147845	-2.41142	3.86073e-05	0.00480585
7	4381441	4382365	1.99875	3.26388	0.754371	-2.50951	3.11021e-05	0.00424636
7	4456041	4457080	2.20236	3.35909	1.18415	-2.17494	7.18778e-05	0.00700201
7	4854201	4855236	1.32814	2.59567	0.0781241	-2.51755	7.68765e-05	0.00728055
7	4910897	4912786	1.63971	2.87936	0.453394	-2.42596	0.000102746	0.0086877
7	6065170	6067235	5.85223	2.5115	6.30758	3.79608	5.13697e-05	0.00574279
7	6659178	6661883	5.59949	1.97704	6.06241	4.08537	9.47706e-05	0.00823617
7	6663115	6664115	3.6521	0.0941883	4.11342	4.01923	3.3196e-05	0.00440135
7	16687886	16688670	3.44689	0.65075	3.8825	3.23175	3.14598e-05	0.00427019
7	16890415	16891253	2.56789	3.93674	1.04636	-2.89038	1.58558e-06	0.000672548
7	17652743	17653787	2.25774	3.60209	0.808556	-2.79353	1.90796e-06	0.000759896
7	22766454	22768073	4.97275	6.60933	2.04558	-4.56375	8.05674e-13	1.30161e-08
7	24098856	24099858	1.30887	2.50246	0.219509	-2.28295	6.46505e-05	0.00657554
7	24322961	24325424	4.42707	5.84346	2.74992	-3.09354	3.47268e-05	0.00452704
7	27419646	27420520	1.5927	2.8355	0.399378	-2.43613	6.59254e-05	0.00667315
7	27560871	27561735	2.10507	3.34482	0.918529	-2.42629	1.69231e-05	0.0029843
7	28848480	28849478	4.87103	2.31746	5.29501	2.97755	1.13259e-05	0.00234379
7	29061473	29062850	1.77536	3.12578	0.308693	-2.81709	8.74432e-06	0.00200392
7	29105916	29107125	1.85593	3.20752	0.385872	-2.82164	3.41306e-06	0.00109189
7	30712821	30715640	2.08058	3.57753	0.0781241	-3.49941	8.0251e-08	0.00010107
7	30791113	30792988	1.3687	2.57841	0.246489	-2.33192	0.000122522	0.00964387
7	30881726	30885807	1.99046	3.4673	0.0781241	-3.38918	4.64165e-07	0.000313192
7	30889374	30890968	1.38253	2.67253	0.0781241	-2.5944	1.06538e-05	0.00224926
7	30898290	30906718	2.85824	4.36347	0.816619	-3.54685	4.22452e-06	0.00124379
7	30933389	30936248	1.8965	3.19303	0.575714	-2.61732	0.000118772	0.00945928
7	30972073	30974419	1.72856	3.04799	0.348266	-2.69972	4.36191e-05	0.00521501
7	31013310	31014711	1.33705	2.60835	0.0781241	-2.53022	4.90448e-05	0.00559015
7	31028132	31029559	1.4032	2.70143	0.0781241	-2.62331	6.34575e-06	0.00162925
7	31061967	31063670	1.49225	2.71456	0.34355	-2.37101	8.02844e-05	0.00748629
7	31071758	31074283	1.97319	3.34178	0.45248	-2.8893	6.29051e-06	0.0016178
7	31167597	31168277	1.70845	2.91692	0.588823	-2.32809	2.17964e-05	0.0034755
7	31185749	31186507	1.22957	2.45317	0.0781241	-2.37504	7.70259e-05	0.00728787
7	32357866	32359237	1.95523	3.39727	0.184122	-3.21315	5.52604e-09	1.58981e-05
7	33761883	33762533	1.62384	2.96579	0.181481	-2.78431	1.58785e-06	0.000672548
7	35454924	35455905	1.78326	3.05843	0.515066	-2.54336	2.03147e-05	0.00334123
7	36233923	36235019	1.71564	2.96452	0.508669	-2.45585	2.29525e-05	0.00357059
7	36545756	36546939	2.03545	3.26488	0.871478	-2.3934	4.92784e-05	0.00560202
7	39775404	39775808	2.44469	0.248249	2.84733	2.59908	0.000108211	0.00891603
7	40684090	40684808	1.3664	2.61273	0.165179	-2.44755	2.09748e-05	0.00339814
7	41921063	41922293	4.14415	1.15991	4.58747	3.42756	6.99651e-06	0.00174314
7	42177730	42178755	1.65975	3.03665	0.113406	-2.92324	9.6865e-07	0.00048667
7	42266970	42268201	2.28744	3.64132	0.810698	-2.83062	4.80442e-06	0.00135148
7	43236782	43238237	1.57701	2.90209	0.181481	-2.72061	6.02845e-06	0.00157718
7	43810989	43812131	1.70643	2.98569	0.428383	-2.55731	5.42797e-06	0.00146827
7	44328229	44329855	1.6114	2.98408	0.0781241	-2.90595	7.95188e-06	0.00187625
7	45241138	45242557	1.54228	2.78198	0.355849	-2.42613	2.3321e-05	0.00359559
7	45255215	45257324	1.86521	3.16595	0.533723	-2.63223	3.01423e-05	0.00418364
7	45689953	45692013	1.31081	2.52393	0.181481	-2.34245	2.30722e-05	0.0035736
7	45754889	45755981	1.85587	3.136	0.575714	-2.56029	6.53081e-06	0.00165988
7	45757452	45759077	1.24322	2.43846	0.150548	-2.28792	0.000128435	0.00993122
7	45901583	45904403	1.72122	2.98547	0.478905	-2.50656	3.89967e-05	0.00484372
7	45978328	45979495	1.5677	2.83903	0.308693	-2.53034	3.1895e-05	0.00429844
7	46630236	46631199	1.4675	2.72221	0.247279	-2.47493	1.12476e-05	0.00233488
7	48074575	48076276	4.46711	5.83935	2.93519	-2.90416	3.51744e-05	0.00456206
7	48815053	48815503	1.4855	2.67102	0.412176	-2.25885	4.15382e-05	0.00504644
7	51249204	51249916	1.50254	2.80541	0.165598	-2.63981	1.82243e-05	0.00311055
7	55064561	55065199	2.03805	3.18797	1.03241	-2.15556	0.000100355	0.00855953
7	55247884	55251048	2.03174	3.46092	0.308693	-3.15222	4.74731e-06	0.00134039
7	55506141	55508724	4.93854	1.17393	5.40474	4.23081	8.56077e-05	0.00775358
7	55589061	55590190	3.74234	0.144312	4.20466	4.06035	3.35387e-07	0.000259206
7	55593578	55594689	4.06963	1.67786	4.48463	2.80677	8.63393e-05	0.00779213
7	55604247	55606219	5.10337	1.46535	5.56666	4.10132	1.37838e-05	0.00262969
7	55615388	55620933	6.51365	2.8845	6.97673	4.09223	4.13107e-05	0.00503145
7	55629358	55630798	3.93505	-0.0816888	4.40632	4.48801	1.43357e-06	0.000630354
7	55632046	55633247	3.83069	0.441226	4.28746	3.84624	2.77086e-06	0.000959882
7	55634261	55635730	4.45615	1.31854	4.90503	3.58649	6.66345e-06	0.00168511
7	56440973	56441389	3.22083	4.72061	1.20515	-3.51546	1.64116e-05	0.00291787
7	56550343	56552575	1.96732	3.43874	0.0781241	-3.36062	1.29387e-07	0.000135169
7	56558422	56564189	3.34306	4.93346	0.801944	-4.13151	1.20367e-07	0.000129314
7	56604538	56608276	2.30033	3.70095	0.677267	-3.02369	2.52161e-05	0.00375965
7	56608518	56609289	1.31596	2.5473	0.147845	-2.39946	3.52197e-05	0.00456206
7	57244423	57247574	2.36381	3.90277	0.147845	-3.75492	1.15832e-07	0.00012533
7	57248488	57251035	1.36508	2.64799	0.0781241	-2.56987	3.41768e-05	0.00448623
7	57390111	57391392	1.62151	2.87798	0.397243	-2.48074	6.05478e-05	0.00633307
7	63030720	63031638	1.62017	2.85204	0.450909	-2.40113	0.000109013	0.00895623
7	63349172	63351884	2.27779	3.79726	0.165598	-3.63166	1.35698e-07	0.000139834
7	63561094	63562197	1.70062	2.99509	0.385014	-2.61008	4.64144e-05	0.0054146
7	63574284	63575961	1.9489	3.39887	0.147078	-3.25179	2.94183e-07	0.000236129
7	63576408	63577476	1.29767	2.55209	0.0781241	-2.47396	5.71858e-05	0.00612841
7	64843750	64845078	4.51855	1.29994	4.97013	3.67019	2.58678e-05	0.00380623
7	68556212	68556861	1.53968	2.88834	0.0781241	-2.81021	2.92555e-07	0.000236129
7	70552741	70553148	1.15229	2.33823	0.0781241	-2.26011	0.000116443	0.00933514
7	71802142	71803563	2.15585	3.45315	0.833088	-2.62007	7.23437e-05	0.00703152
7	71881743	71882559	1.41176	2.69932	0.113406	-2.58592	4.58714e-06	0.00130859
7	71884626	71885607	1.78564	3.11646	0.374411	-2.74205	8.08963e-07	0.000430726
7	73442391	73444739	2.86362	4.23419	1.33685	-2.89734	7.18883e-05	0.00700201
7	75517239	75519158	1.4809	2.76889	0.181481	-2.58741	1.83491e-05	0.00312545
7	76821994	76822512	4.03909	1.16385	4.47807	3.31422	8.60726e-06	0.00198603
7	77054822	77055545	3.26958	0.339658	3.71078	3.37112	4.71959e-06	0.00133506
7	78929862	78930793	1.47406	2.7148	0.285324	-2.42948	5.52757e-05	0.00598297
7	79042633	79043071	1.52988	2.75536	0.374411	-2.38095	6.81109e-05	0.00679865
7	79763362	79765708	5.37409	6.84034	3.50655	-3.33379	1.84092e-05	0.00312802
7	80923072	80923806	1.14278	2.32388	0.0781241	-2.24576	3.8474e-05	0.00479872
7	81832528	81833319	1.55467	2.82048	0.308693	-2.51179	2.30919e-05	0.00357482
7	82791203	82792585	3.6181	5.13276	1.53019	-3.60257	1.86612e-08	3.55572e-05
7	84548705	84549617	1.95607	3.23853	0.670226	-2.56831	0.000117989	0.00941427
7	86843058	86844217	4.05892	0.847731	4.51025	3.66252	3.6291e-05	0.00463925
7	88334155	88335724	1.70353	3.02805	0.309522	-2.71852	2.88823e-05	0.00407175
7	89747651	89748354	1.79891	3.09845	0.470486	-2.62797	2.55007e-05	0.00378413
7	90338100	90345981	9.03415	6.34162	9.46504	3.12343	7.66097e-05	0.00726322
7	90346514	90349159	5.76053	3.02964	6.19321	3.16357	3.16928e-05	0.00428645
7	90355181	90359020	7.38559	4.23332	7.83497	3.60165	7.25576e-07	0.000404618
7	90359147	90359615	3.50261	-0.0816888	3.9646	4.04629	5.84558e-07	0.000354905
7	90406627	90407214	3.51931	1.05085	3.9387	2.88784	2.58426e-05	0.00380623
7	94932378	94932973	1.6442	2.84632	0.537607	-2.30872	1.5008e-05	0.00275397
7	97328874	97330560	1.22607	2.44803	0.0781241	-2.36991	4.77653e-05	0.00551485
7	97669706	97670812	1.5943	2.9614	0.0781241	-2.88328	8.43569e-07	0.000442159
7	98200195	98201496	1.22971	2.45338	0.0781241	-2.37525	4.20731e-05	0.00507131
7	98255539	98258933	2.62778	4.02315	1.02214	-3.00101	8.06027e-05	0.00750442
7	98300000	98301833	2.10457	3.37167	0.855578	-2.51609	9.39471e-05	0.00819057
7	98527960	98529985	6.54427	1.52248	7.02876	5.50628	1.02554e-08	2.526e-05
7	100138474	100140700	5.25687	1.36834	5.72567	4.35733	3.71571e-06	0.00114518
7	100614375	100615724	1.76325	3.13078	0.245773	-2.88501	1.77254e-06	0.000725763
7	101259320	101262885	1.77615	3.19842	0.0781241	-3.12029	3.07496e-07	0.000243831
7	101267246	101268914	1.53246	2.82588	0.219509	-2.60637	3.2904e-05	0.00438416
7	104454420	104455883	1.42971	2.68229	0.214351	-2.46794	6.77052e-05	0.00677409
7	112441388	112443268	1.68753	2.91042	0.537607	-2.37281	2.99882e-05	0.00417429
7	113496749	113497357	1.34929	2.59606	0.147078	-2.44898	8.74044e-05	0.00784594
7	114565366	114566029	3.38231	1.21259	3.78312	2.57053	4.166e-05	0.00505864
7	116650759	116651240	2.86581	0.564835	3.27529	2.71045	0.000122856	0.00966015
7	121008420	121011628	5.87232	2.74581	6.32081	3.575	1.65904e-05	0.00294104
7	121080716	121081577	4.19196	2.07743	4.58887	2.51144	0.000113797	0.00919116
7	124956280	124957122	1.84	3.01942	0.778636	-2.24078	0.000101242	0.00861583
7	126324399	126326555	1.79701	3.19537	0.181481	-3.01389	7.04249e-07	0.000398058
7	126330098	126331823	2.46801	3.84126	0.932995	-2.90827	2.3404e-06	0.000864693
7	130002104	130003260	1.33278	2.60228	0.0781241	-2.52415	8.46934e-06	0.00196769
7	130020334	130021992	1.10563	2.26733	0.0781241	-2.18921	0.000112658	0.00914325
7	131560400	131563507	2.72017	4.21122	0.744853	-3.46637	7.33487e-08	9.38545e-05
7	131591515	131592632	1.38981	2.68272	0.0781241	-2.6046	5.25988e-06	0.00143691
7	131847916	131849694	1.56999	2.89247	0.181481	-2.71098	9.09586e-07	0.000463919
7	131896453	131897887	1.48118	2.71453	0.308693	-2.40583	0.000107999	0.00891603
7	131989909	131991840	1.66682	3.00092	0.246489	-2.75443	2.54921e-06	0.000916474
7	131994386	131995863	1.35461	2.63322	0.0781241	-2.55509	1.46461e-05	0.00272052
7	132045308	132046207	1.46655	2.66454	0.368326	-2.29622	7.01418e-05	0.00690837
7	132178966	132180675	1.50609	2.75071	0.308693	-2.44202	5.97643e-05	0.00629124
7	132221030	132222302	1.32152	2.58624	0.0781241	-2.50812	3.13248e-05	0.00426018
7	132393116	132393584	1.46047	2.63884	0.401144	-2.2377	6.71582e-05	0.00674164
7	132450458	132452070	2.00343	3.34018	0.575714	-2.76447	9.94531e-06	0.00217234
7	133851665	133852620	1.60302	2.88895	0.308693	-2.58025	6.13e-06	0.00158866
7	134889653	134891281	4.80345	0.889962	5.27275	4.38279	5.9814e-05	0.0062921
7	135454549	135455639	1.69369	2.82474	0.722048	-2.10269	0.000120612	0.00954315
7	135473566	135474261	1.83139	2.94897	0.883271	-2.0657	7.39989e-05	0.00711561
7	136324645	136325235	1.8775	3.03221	0.863041	-2.16917	8.34771e-05	0.00763824
7	137601228	137602456	4.75206	1.49572	5.20484	3.70912	3.12238e-05	0.00425531
7	141192228	141193043	1.87303	3.10334	0.707129	-2.39622	1.384e-05	0.00263202
7	142023397	142024315	1.60778	2.8247	0.470486	-2.35422	3.43075e-05	0.00449776
7	142031776	142032799	1.99201	3.16265	0.947591	-2.21506	9.50401e-05	0.00825025
7	142231248	142232150	1.79017	2.97569	0.716851	-2.25884	2.77674e-05	0.00399774
7	142510023	142511385	3.40884	4.92195	1.32869	-3.59325	3.78583e-09	1.1356e-05
7	144522216	144523116	4.14657	1.56507	4.572	3.00693	8.2771e-05	0.00761272
7	145542208	145542885	2.01355	3.15563	1.02219	-2.13345	6.25361e-05	0.00645078
7	150535088	150535923	1.52097	2.67857	0.501151	-2.17742	0.000127699	0.0098984
7	150628125	150629353	1.6644	2.90807	0.469131	-2.43894	1.59989e-05	0.00286598
7	150653086	150655240	1.98548	3.30618	0.601743	-2.70444	0.000101765	0.0086399
7	150830754	150832898	1.5177	2.8332	0.147845	-2.68536	3.31107e-05	0.00439657
7	151243389	151243969	1.68059	2.87585	0.587873	-2.28797	1.1307e-05	0.00234146
7	152550259	152550846	1.39782	2.60742	0.275823	-2.3316	0.000126043	0.00982149
7	152619797	152622766	2.78963	4.20286	1.12349	-3.07937	3.29379e-05	0.00438416
7	153227464	153228516	1.85623	3.1956	0.421174	-2.77443	6.44743e-07	0.000376361
7	153631574	153633536	1.44221	2.67243	0.276524	-2.39591	3.90807e-05	0.00485043
7	153928323	153930021	1.73636	3.10538	0.214351	-2.89103	5.30934e-07	0.000337156
7	154072462	154073446	1.66169	2.86497	0.552706	-2.31227	7.32062e-05	0.00708354
7	154683569	154684779	1.31157	2.49208	0.24807	-2.24401	5.64024e-05	0.00606376
7	154879163	154879863	1.91111	3.08811	0.854459	-2.23365	6.87939e-06	0.00172246
7	154885571	154886639	1.39914	2.5943	0.306634	-2.28766	0.000103257	0.00871381
7	155150135	155151597	1.73649	3.10555	0.214351	-2.8912	3.28772e-06	0.00106273
7	155177720	155180346	2.15067	3.54828	0.537607	-3.01068	3.71198e-06	0.00114518
7	155238193	155238801	1.31644	2.48398	0.277926	-2.20605	5.55826e-05	0.00600332
7	155610341	155611844	1.43576	2.69098	0.214351	-2.47663	9.90233e-05	0.00848114
7	155676508	155680016	1.9072	3.31888	0.246489	-3.07239	3.74192e-06	0.00114886
7	155723991	155725278	1.55497	2.76459	0.432965	-2.33162	6.3737e-05	0.0065208
7	155728047	155729798	1.82657	3.03466	0.707701	-2.32696	6.30187e-05	0.00648108
7	156157194	156159774	1.86004	3.3049	0.0781241	-3.22677	2.86249e-08	4.63754e-05
7	156207094	156210087	1.27205	2.4743	0.165179	-2.30912	5.33144e-05	0.00586666
7	156232174	156235247	1.7743	3.19605	0.0781241	-3.11792	6.41325e-07	0.000375089
7	156267649	156269178	1.76864	3.00866	0.581492	-2.42717	0.000104059	0.0087547
7	156408687	156410569	5.65496	1.83042	6.12245	4.29202	2.30687e-05	0.0035736
7	156785691	156786531	1.10152	2.26103	0.0781241	-2.18291	0.000127592	0.00989757
7	157220701	157222719	1.60792	2.97948	0.0781241	-2.90135	2.64023e-06	0.000934443
7	157384908	157387662	1.68136	3.076	0.0781241	-2.99788	7.32866e-07	0.000406423
7	157404535	157408823	5.29576	6.97092	1.92665	-5.04426	1.93287e-11	1.7745e-07
7	157435953	157437001	1.84894	3.2186	0.324957	-2.89364	6.03168e-07	0.000364016
7	157455004	157456228	1.33068	2.56875	0.147845	-2.4209	9.24722e-05	0.00813037
7	157513849	157516704	1.82907	3.26578	0.0781241	-3.18766	1.63706e-07	0.000162611
7	157531746	157532748	1.31733	2.56487	0.113406	-2.45146	3.77982e-05	0.00474962
7	157565008	157566542	1.75146	3.14622	0.147845	-2.99838	7.02387e-07	0.000397748
7	157596993	157597962	1.40668	2.64904	0.214351	-2.43469	8.00674e-05	0.00748185
7	157637870	157638727	1.37161	2.65718	0.0781241	-2.57906	9.10053e-06	0.00204989
7	157666507	157667608	1.38729	2.62085	0.214351	-2.4065	3.91971e-05	0.00485518
7	157824676	157827264	2.10684	3.57904	0.214351	-3.36469	4.6753e-06	0.00132437
7	157905604	157908909	2.37631	3.76367	0.796777	-2.96689	4.88289e-05	0.00558522
7	157929273	157930026	1.21549	2.39675	0.150548	-2.2462	4.89689e-05	0.00558881
7	157930108	157931645	1.86793	3.17424	0.522125	-2.65212	2.36286e-05	0.00361358
7	157939834	157940940	1.51634	2.85683	0.0781241	-2.77871	1.17806e-05	0.00239533
7	157983067	157986428	1.92433	3.38541	0.0781241	-3.30728	7.71084e-07	0.000417156
7	158043628	158046380	1.80962	3.11994	0.453394	-2.66655	1.93915e-05	0.00324394
7	158055659	158057689	1.66494	3.05456	0.0781241	-2.97644	1.34866e-06	0.000603047
7	158108064	158111649	2.46393	3.92091	0.634313	-3.2866	7.76955e-06	0.00185257
7	158113646	158115055	1.88265	3.31502	0.147845	-3.16718	4.11109e-07	0.000294033
7	158194131	158195784	1.91576	3.25934	0.46879	-2.79055	6.82351e-06	0.0017113
7	158248381	158249476	1.50537	2.8095	0.165179	-2.64432	1.04068e-05	0.00222502
7	158268967	158270169	1.42547	2.57398	0.422425	-2.15155	0.000108676	0.00894253
7	158277294	158278148	1.47609	2.74857	0.214351	-2.53422	1.17252e-05	0.00239049
7	158300296	158301254	1.40216	2.67037	0.150548	-2.51982	0.000118132	0.00942071
7	158333760	158334694	3.30312	-0.0816888	3.75976	3.84145	9.60994e-06	0.00212679
7	158382705	158383708	1.44984	2.76604	0.0781241	-2.68791	2.77935e-05	0.00399774
7	158899039	158901089	1.88922	3.30537	0.212886	-3.09249	2.1156e-06	0.000810293
7	158907927	158910685	1.48597	2.81556	0.0781241	-2.73744	3.84396e-06	0.00116924
7	158929077	158929992	1.55444	2.71775	0.523908	-2.19384	9.77902e-05	0.0084262
8	295741	297190	1.74102	3.13176	0.150548	-2.98121	1.72424e-06	0.000709975
8	324222	325980	1.60503	2.92885	0.212886	-2.71596	3.43241e-05	0.00449776
8	452271	454403	2.03828	3.51	0.147845	-3.36215	1.07795e-07	0.000119928
8	528161	530649	2.55284	3.92401	1.02423	-2.89978	4.90056e-05	0.00558881
8	563361	564245	1.66606	3.00442	0.23386	-2.77056	4.7953e-06	0.00135052
8	691363	692166	2.1737	3.43868	0.929673	-2.50901	4.31436e-07	0.000299345
8	715574	716665	1.78538	2.99317	0.667145	-2.32603	5.14574e-05	0.00574623
8	767913	768762	1.91539	3.22818	0.552706	-2.67547	9.5989e-06	0.00212679
8	816107	817231	1.31834	2.5817	0.0781241	-2.50358	2.86703e-05	0.00406145
8	840684	844153	2.20855	3.59426	0.634313	-2.95994	1.24352e-05	0.00246242
8	898193	900410	1.90506	3.3069	0.277926	-3.02897	2.26134e-05	0.00353689
8	1008288	1010815	1.58426	2.89782	0.219509	-2.67832	2.28113e-05	0.00355674
8	1040994	1043505	1.86961	3.2797	0.214351	-3.06535	1.5427e-06	0.000663889
8	1060075	1061240	1.27124	2.51395	0.0781241	-2.43582	7.04164e-05	0.00691878
8	1111372	1112483	1.36841	2.65269	0.0781241	-2.57456	4.19362e-06	0.00123789
8	1231116	1232993	2.14945	3.48568	0.723206	-2.76247	1.83938e-05	0.00312791
8	1280650	1282495	1.30437	2.56171	0.0781241	-2.48358	7.96501e-05	0.00745698
8	1286798	1288031	1.73968	3.12035	0.181481	-2.93887	3.24172e-06	0.00105301
8	1399035	1400261	1.11433	2.28065	0.0781241	-2.20253	6.70965e-05	0.00674057
8	1474104	1475601	1.52152	2.86384	0.0781241	-2.78571	2.51038e-06	0.000907572
8	1504045	1506744	1.66048	3.00376	0.214351	-2.7894	4.95509e-06	0.00137977
8	1816260	1817010	4.09469	1.15508	4.53627	3.38118	0.000119495	0.00949837
8	2241434	2242570	1.47978	2.77369	0.165598	-2.6081	3.2307e-06	0.00105271
8	2242628	2245739	2.42971	3.90884	0.507441	-3.4014	5.6074e-08	7.67588e-05
8	2548682	2549614	1.96467	3.25948	0.648204	-2.61128	9.67858e-05	0.00836106
8	3526979	3527982	1.40705	2.63417	0.24807	-2.3861	1.14721e-05	0.00235914
8	6082595	6083674	1.54856	2.79867	0.338818	-2.45985	7.64528e-05	0.00726086
8	6424764	6425306	1.40189	2.68543	0.113406	-2.57202	1.61789e-05	0.00288667
8	6635265	6637121	5.66874	2.02769	6.13211	4.10442	3.00742e-06	0.00100789
8	6826280	6826966	1.83952	3.02461	0.767054	-2.25755	2.91491e-05	0.00408896
8	8139690	8142872	7.13445	3.14398	7.60523	4.46125	6.9096e-08	8.99767e-05
8	10422071	10424734	1.90339	3.35928	0.0781241	-3.28115	2.24276e-08	3.97349e-05
8	10488987	10492508	2.59659	4.03537	0.837869	-3.1975	2.53418e-06	0.000913994
8	10510646	10511848	1.51253	2.78648	0.247279	-2.5392	6.24911e-06	0.00161006
8	10527849	10529162	1.47656	2.6937	0.338818	-2.35488	5.71456e-05	0.00612841
8	10571243	10574829	1.93734	3.26959	0.522125	-2.74747	8.71183e-05	0.00783185
8	10755835	10757767	1.48932	2.70461	0.355482	-2.34912	4.17101e-05	0.00505946
8	13133658	13134857	2.07964	3.35675	0.806779	-2.54997	3.78734e-07	0.000280541
8	15541737	15543038	1.42003	2.62409	0.30945	-2.31464	2.99598e-05	0.00417429
8	17392573	17393059	1.52114	2.78511	0.279473	-2.50564	3.86095e-05	0.00480585
8	17487810	17489178	1.23592	2.44577	0.113406	-2.33237	0.000105376	0.00880435
8	19613344	19616903	6.70736	8.28724	4.23997	-4.04727	1.06304e-05	0.00224926
8	20121703	20123150	1.45418	2.77201	0.0781241	-2.69389	4.94282e-06	0.00137762
8	20131298	20132534	1.57365	2.85249	0.2966	-2.55589	3.2835e-05	0.00438416
8	20413101	20414066	1.92511	3.21663	0.616918	-2.59971	8.92332e-06	0.00202475
8	21210485	21211394	1.45753	2.7632	0.113406	-2.64979	1.42502e-06	0.000628528
8	21348156	21349616	1.94449	3.26517	0.560809	-2.70436	2.33725e-06	0.000864693
8	21352670	21354022	1.58277	2.82785	0.384363	-2.44349	4.84881e-05	0.00556437
8	21567206	21569088	1.48272	2.73157	0.275823	-2.45575	0.000120587	0.00954315
8	21898856	21901178	2.33026	3.71756	0.750924	-2.96663	5.98042e-05	0.0062921
8	21901442	21902852	1.99025	3.42461	0.24807	-3.17654	7.12952e-07	0.00040148
8	22088068	22090257	2.16142	3.46707	0.817334	-2.64974	6.4496e-05	0.00657043
8	22761182	22762045	1.22208	2.44217	0.0781241	-2.36405	8.87752e-05	0.00792671
8	22907067	22908246	6.11887	2.89423	6.57064	3.6764	1.04959e-07	0.00011865
8	23409107	23411635	6.30697	3.43653	6.74575	3.30922	5.55755e-05	0.00600332
8	24156254	24156963	3.34417	0.759518	3.76976	3.01024	5.36541e-05	0.00587249
8	26053653	26054182	1.16218	2.35311	0.0781241	-2.27499	3.74724e-05	0.00472098
8	26057769	26058338	1.68313	2.89228	0.56208	-2.3302	3.91496e-05	0.00485493
8	27224046	27224723	3.61568	0.998162	4.04293	3.04477	0.000107865	0.00891603
8	27467910	27469603	1.82496	3.15145	0.425591	-2.72586	1.58961e-05	0.0028547
8	27519702	27521187	1.49582	2.74765	0.282164	-2.46548	1.06631e-05	0.00224926
8	27766367	27767320	1.41083	2.69801	0.113406	-2.5846	1.27719e-05	0.00250283
8	27856453	27858040	2.04063	3.39943	0.549379	-2.85005	7.28417e-07	0.00040492
8	32785188	32785910	2.92862	4.13609	1.81106	-2.32503	2.06816e-06	0.00080124
8	35092491	35093398	1.45277	2.74188	0.150548	-2.59134	1.96179e-05	0.00326378
8	37739636	37740019	3.60789	0.906515	4.0392	3.13268	4.06301e-05	0.00498554
8	37833805	37834528	1.16705	2.36042	0.0781241	-2.2823	4.09699e-05	0.00500493
8	38662359	38665150	6.9347	3.51376	7.39236	3.87861	7.54154e-07	0.000415225
8	39912091	39913115	2.1184	3.4694	0.650056	-2.81935	2.7893e-06	0.000962468
8	41001445	41002409	1.57392	2.93425	0.0781241	-2.85613	1.57756e-05	0.00284247
8	41054905	41055845	1.44412	2.75816	0.0781241	-2.68004	6.83925e-07	0.000391197
8	41215627	41216194	1.67435	2.89101	0.537607	-2.3534	3.24073e-05	0.00435394
8	42292514	42293183	1.42588	2.64884	0.275823	-2.37302	1.39258e-05	0.00263686
8	43396857	43398402	1.74847	2.99907	0.537607	-2.46146	1.28081e-05	0.00250831
8	43425158	43425968	1.36355	2.60127	0.181481	-2.41979	4.7455e-05	0.00549158
8	46926719	46931283	2.49493	3.96539	0.609815	-3.35558	1.02679e-06	0.000508295
8	47003030	47007341	2.6883	4.24519	0.368326	-3.87686	9.62942e-08	0.000112638
8	47040562	47052525	3.08932	4.52689	1.33514	-3.19175	7.78773e-05	0.00734549
8	47084783	47089765	2.96067	4.53055	0.559536	-3.97102	1.58195e-07	0.000158174
8	47092198	47094050	1.90132	3.13061	0.73763	-2.39298	0.000101916	0.008644
8	47136575	47142971	2.44065	4.00446	0.0781241	-3.92634	2.02485e-08	3.69547e-05
8	47196139	47198692	2.18498	3.68216	0.181481	-3.50068	8.72043e-08	0.000106961
8	47238792	47243804	2.89191	4.34924	1.06084	-3.2884	2.00258e-05	0.00330989
8	47284911	47295711	3.96796	5.47058	1.9388	-3.53178	5.60798e-05	0.0060355
8	47313902	47317804	2.35378	3.90321	0.0781241	-3.82509	4.11221e-08	6.07725e-05
8	47333240	47335027	1.6177	2.99242	0.0781241	-2.91429	5.29162e-06	0.00144298
8	47335083	47338134	2.25233	3.57648	0.859327	-2.71715	6.05588e-05	0.00633307
8	47352466	47358593	2.26513	3.79222	0.113406	-3.67882	9.53482e-08	0.000112489
8	47462831	47463413	1.36075	2.57393	0.231309	-2.34262	2.89997e-05	0.00407389
8	47813092	47813900	1.72346	2.89739	0.672708	-2.22468	7.95796e-05	0.00745268
8	48099911	48102064	4.93288	6.36834	3.18659	-3.18175	8.25644e-05	0.00760295
8	49379955	49380841	1.82371	3.0854	0.587395	-2.498	1.09655e-05	0.00229428
8	49694203	49695313	2.14575	3.50891	0.641481	-2.86743	7.55179e-07	0.000415225
8	49784533	49785848	2.05061	3.34658	0.731226	-2.61535	7.71938e-06	0.00184729
8	49932327	49932992	1.67214	2.91866	0.470486	-2.44817	8.47591e-06	0.00196771
8	52437649	52439045	5.87387	3.38383	6.29445	2.91062	7.21263e-05	0.00701872
8	53989940	53990941	1.73753	3.0406	0.40009	-2.64051	2.08077e-05	0.00337829
8	54441535	54442463	1.55657	2.79642	0.369779	-2.42664	9.13429e-06	0.00205443
8	54643314	54644529	5.78474	1.60201	6.25888	4.65688	4.29226e-06	0.00125127
8	54851365	54852485	1.8012	3.04257	0.611043	-2.43153	2.55181e-05	0.00378413
8	56105108	56107133	1.96599	3.32361	0.478234	-2.84537	6.90247e-07	0.00039234
8	56361710	56363425	1.70729	3.05541	0.247279	-2.80814	1.86036e-05	0.00315195
8	56768662	56769976	4.65377	1.83566	5.09033	3.25467	6.66704e-05	0.00671045
8	56800548	56801208	3.08669	-0.0816888	3.53661	3.6183	8.2928e-05	0.00761336
8	58122060	58123625	2.92247	4.55027	0.0781241	-4.47215	9.43311e-10	3.77578e-06
8	58169846	58173136	2.60507	3.98869	1.03749	-2.9512	7.8869e-05	0.00740529
8	58293453	58294376	1.51393	2.7478	0.340301	-2.4075	2.89199e-05	0.00407347
8	58906903	58907752	2.79392	4.20255	1.14373	-3.05882	2.55772e-06	0.000917026
8	59883475	59884209	3.94546	1.59848	4.35779	2.75931	0.000115993	0.00931632
8	61612983	61613792	4.21742	1.1653	4.66327	3.49797	3.90383e-06	0.00118152
8	61788455	61790443	5.77041	0.635993	6.25588	5.61989	2.31339e-07	0.000204124
8	61823996	61824724	3.73735	1.50119	4.14266	2.64147	8.02506e-05	0.00748588
8	62145919	62147400	1.95677	3.19745	0.768176	-2.42927	1.3512e-05	0.00259581
8	68551298	68552882	1.87205	3.18013	0.521682	-2.65845	3.36574e-06	0.00108132
8	68973156	68973868	1.31621	2.53192	0.181481	-2.35044	0.000102605	0.00868124
8	69204503	69205533	1.69437	2.91233	0.554917	-2.35741	0.000105475	0.00880537
8	73220366	73221339	1.98258	3.19778	0.848936	-2.34884	1.90485e-05	0.00320429
8	75896254	75897440	3.64631	5.15351	1.59517	-3.55835	1.79071e-08	3.47765e-05
8	77995407	77996297	1.59769	2.90548	0.24807	-2.65741	2.8971e-06	0.00098508
8	82005542	82006287	3.36236	4.70771	1.91032	-2.79739	2.67412e-06	0.000944231
8	83521884	83522391	1.97103	3.26279	0.662238	-2.60055	4.9687e-06	0.00138229
8	84163070	84164437	2.06304	3.1925	1.09421	-2.09829	8.62557e-05	0.00778898
8	88884780	88886147	1.68739	2.95408	0.439343	-2.51474	6.39861e-06	0.00163863
8	89469692	89470729	1.90629	3.28942	0.340301	-2.94912	2.51434e-07	0.000214576
8	96231017	96233824	6.79393	2.57753	7.26861	4.69108	3.74815e-06	0.00114933
8	98610087	98611124	5.37381	2.31552	5.81989	3.50438	3.9155e-06	0.00118269
8	98883233	98884309	1.92146	3.1925	0.663149	-2.52935	8.70886e-06	0.00200201
8	101398181	101399186	5.85256	3.58579	6.25986	2.67407	8.6743e-05	0.00781203
8	103941865	103944828	6.23571	1.71618	6.71475	4.99856	3.971e-10	1.94041e-06
8	106330425	106332413	4.23582	5.63284	2.62473	-3.00811	4.65397e-05	0.00542504
8	108817049	108817775	1.62717	2.817	0.545322	-2.27167	1.07091e-05	0.00224926
8	112482540	112483719	1.37516	2.63328	0.147078	-2.4862	6.45769e-05	0.00657262
8	123619153	123619718	1.67443	2.90039	0.517945	-2.38244	3.43118e-05	0.00449776
8	124647446	124648396	1.90664	3.29819	0.313525	-2.98467	8.2998e-07	0.000438832
8	125406742	125407443	1.75919	2.96109	0.653023	-2.30807	8.63441e-05	0.00779213
8	125683208	125686547	6.28851	2.31168	6.75903	4.44735	4.91823e-06	0.0013733
8	126616246	126617242	4.48769	1.68393	4.92363	3.23971	3.04804e-05	0.0041994
8	126850329	126852361	2.02031	3.39832	0.470486	-2.92783	9.48231e-08	0.000112489
8	127384597	127385194	1.97655	3.22891	0.761675	-2.46724	1.9545e-06	0.000769124
8	128428124	128429438	5.21623	0.682971	5.69544	5.01247	4.89954e-07	0.000322208
8	130760529	130760991	1.45689	2.67126	0.324957	-2.34631	1.28611e-05	0.00251381
8	131000346	131001917	4.35477	1.51362	4.79233	3.27871	5.68906e-05	0.00610757
8	131529064	131529765	1.71627	2.9974	0.433661	-2.56374	1.57791e-05	0.00284247
8	131632741	131634245	1.62103	2.9136	0.310208	-2.60339	1.16468e-05	0.00237931
8	136052020	136052721	1.59656	2.9039	0.24807	-2.65583	1.18297e-06	0.000554957
8	136089679	136090373	1.62716	2.82101	0.537283	-2.28372	9.80443e-05	0.00844329
8	136393717	136394510	2.46508	3.66591	1.36111	-2.3048	4.08582e-05	0.00499734
8	136415312	136416233	1.37943	2.55471	0.326081	-2.22863	7.27291e-05	0.00705518
8	137323396	137324016	1.33374	2.48476	0.326081	-2.15868	7.99049e-05	0.00747218
8	139723063	139725027	2.21041	3.40416	1.12074	-2.28342	8.05178e-05	0.00750113
8	139725160	139727432	1.63176	3.01098	0.0781241	-2.93285	1.03447e-06	0.000509706
8	139824021	139825145	1.42537	2.73224	0.0781241	-2.65412	5.23917e-06	0.00143659
8	139871026	139872715	1.63912	2.94945	0.282862	-2.66659	1.1581e-05	0.00237226
8	139946762	139947542	1.40967	2.63799	0.24807	-2.38992	0.000129499	0.00998961
8	140177854	140178508	1.69485	2.83517	0.706663	-2.12851	0.00012716	0.00987785
8	140326479	140327800	1.7482	3.11099	0.245056	-2.86593	7.57799e-06	0.00182498
8	140663997	140665153	1.52001	2.74047	0.375275	-2.36519	5.33464e-05	0.00586666
8	140722250	140725616	2.05773	3.54973	0.0781241	-3.47161	6.9975e-09	1.85962e-05
8	140744444	140749723	3.0627	4.52693	1.20353	-3.3234	2.8546e-05	0.00405231
8	140749754	140751795	2.14435	3.52831	0.575714	-2.95259	2.87808e-05	0.0040669
8	142501274	142502811	1.73144	2.96055	0.568158	-2.39239	0.000104024	0.0087547
8	142503021	142507634	2.50252	3.91374	0.843413	-3.07032	3.61088e-06	0.00113603
8	142525395	142527001	1.49785	2.83174	0.0781241	-2.75362	1.31736e-05	0.00255645
8	142528727	142534887	3.28603	4.73435	1.49068	-3.24367	6.46906e-05	0.00657673
8	142574731	142579393	1.97345	3.29763	0.580356	-2.71728	6.07528e-05	0.00634648
8	142581178	142582920	1.70591	3.08568	0.150548	-2.93513	9.01655e-07	0.000461282
8	142588451	142594507	1.97778	3.43484	0.147845	-3.28699	7.69608e-07	0.000417112
8	142600152	142602163	2.2066	3.62742	0.513752	-3.11367	8.5723e-07	0.000446231
8	142644865	142647367	1.37932	2.66802	0.0781241	-2.5899	6.9713e-05	0.00688853
8	142662579	142664842	1.96424	3.23615	0.70384	-2.53231	9.93836e-05	0.00850544
8	142678715	142682758	1.35472	2.63337	0.0781241	-2.55525	3.87549e-05	0.00481789
8	142689127	142691510	1.73169	3.04474	0.368326	-2.67641	1.7596e-05	0.0030518
8	142693285	142696787	2.48987	3.9289	0.730151	-3.19875	5.90339e-06	0.00155521
8	142713560	142715229	1.2666	2.50722	0.0781241	-2.4291	9.22439e-05	0.0081239
8	142718567	142721857	2.02958	3.42378	0.427821	-2.99596	9.42301e-06	0.00210593
8	142725800	142732012	2.00023	3.39134	0.408577	-2.98276	1.02388e-05	0.00220839
8	142833428	142835406	1.37488	2.66179	0.0781241	-2.58367	1.48787e-05	0.00274809
8	142841453	142845120	2.34731	3.81985	0.453394	-3.36645	2.73738e-06	0.000955322
8	142848203	142850907	1.8558	3.29955	0.0781241	-3.22142	1.67615e-06	0.00069738
8	142854951	142859804	2.23328	3.76102	0.0781241	-3.6829	6.46216e-09	1.76376e-05
8	142874446	142880602	2.8837	4.29673	1.2183	-3.07843	7.383e-05	0.00711435
8	142882720	142884231	1.70875	2.93238	0.557228	-2.37515	7.17639e-05	0.00699959
8	142924489	142926215	1.37773	2.66579	0.0781241	-2.58766	3.46365e-05	0.00451953
8	142940232	142943272	1.93154	3.34116	0.277926	-3.06323	5.62976e-06	0.00150666
8	142988260	142992273	2.1632	3.6773	0.0781241	-3.59918	2.46166e-08	4.1664e-05
8	143021259	143025283	1.66009	2.96856	0.308693	-2.65986	1.98194e-05	0.00328592
8	143045295	143047343	1.35552	2.6345	0.0781241	-2.55638	2.84678e-05	0.00404531
8	143104214	143108234	1.41421	2.71675	0.0781241	-2.63862	2.37943e-05	0.00362857
8	143220688	143227123	2.84799	4.24346	1.24203	-3.00143	4.88356e-05	0.00558522
8	143348809	143351452	2.26853	3.77635	0.214351	-3.562	1.09679e-08	2.61641e-05
8	143504218	143508089	2.90933	4.32114	1.24815	-3.07299	6.73368e-05	0.00675259
8	143583940	143592002	3.27966	4.82391	1.0339	-3.79001	1.10397e-06	0.000531732
8	143675463	143679224	1.59163	2.95785	0.0781241	-2.87973	3.23754e-06	0.00105301
8	143883801	143887154	1.89111	3.34391	0.0781241	-3.26579	9.71283e-07	0.000487185
8	143892169	143893220	2.01003	3.49137	0.0781241	-3.41324	9.47186e-10	3.77578e-06
8	143920640	143923574	2.29443	3.64136	0.837869	-2.80349	6.88668e-05	0.00683166
8	144172878	144175216	2.5843	4.10788	0.450909	-3.65697	1.00502e-07	0.000115772
8	144175337	144177163	2.06884	3.46323	0.466468	-2.99676	1.05742e-05	0.00224811
8	144543252	144546243	7.4894	1.90768	7.97809	6.07042	9.84769e-08	0.000113872
8	144964780	144966896	4.44932	-0.0816888	4.9285	5.01019	7.84082e-05	0.00737719
9	536566	537591	5.19402	2.56458	5.62187	3.05729	2.56628e-05	0.00379067
9	981425	982087	1.78558	2.99751	0.658742	-2.33877	2.86822e-05	0.00406145
9	2119665	2120218	1.26052	2.49839	0.0781241	-2.42027	2.63558e-05	0.00385365
9	5148399	5149285	1.37032	2.50856	0.385872	-2.12269	7.61135e-05	0.00723544
9	18315185	18315986	1.24294	2.43939	0.147845	-2.29155	5.65687e-05	0.00607947
9	19451361	19452538	5.38493	3.02654	5.79794	2.7714	0.000120223	0.00952728
9	19504302	19505585	1.33362	2.52531	0.24807	-2.27724	7.60927e-05	0.00723544
9	22079637	22080541	2.94667	0.201667	3.37999	3.17833	2.00082e-05	0.00330989
9	23063053	23064176	2.34838	3.6501	1.01439	-2.63571	3.65797e-06	0.00114132
9	23914338	23915068	1.39317	2.6138	0.24807	-2.36573	1.83645e-05	0.00312568
9	25677200	25678934	5.21214	6.86221	2.14664	-4.71557	4.90569e-12	6.19262e-08
9	34563461	34564950	1.47082	2.79485	0.0781241	-2.71673	1.06374e-05	0.00224926
9	37414717	37415471	4.02536	0.759518	4.47843	3.71892	4.65624e-05	0.0054256
9	37528343	37529501	4.98681	2.0907	5.42665	3.33595	4.59159e-06	0.00130863
9	37531842	37532575	4.5345	0.144312	5.0118	4.86748	5.65771e-13	1.07129e-08
9	37942253	37945300	1.6096	2.98171	0.0781241	-2.90358	5.32798e-06	0.00144718
9	38145486	38147397	2.34849	3.65076	1.01311	-2.63765	3.84257e-05	0.00479862
9	38192906	38193548	1.48557	2.73146	0.285324	-2.44614	2.91764e-06	0.000988857
9	38288388	38289046	1.44514	2.67607	0.277926	-2.39814	4.6992e-05	0.00545676
9	38420015	38420763	1.38071	2.47687	0.46879	-2.00808	0.000106337	0.00884229
9	44872807	44874656	1.48587	2.76136	0.216932	-2.54442	7.95544e-05	0.00745263
9	44876605	44878006	1.61215	2.98508	0.0781241	-2.90695	6.84362e-07	0.000391197
9	66836874	66838678	2.06196	3.5386	0.150548	-3.38805	7.64087e-07	0.000417095
9	71161299	71162041	3.85894	1.49547	4.27227	2.77679	3.81929e-05	0.00478086
9	72080784	72082220	2.47881	3.78905	1.12278	-2.66627	2.44045e-05	0.00367934
9	77765373	77765824	1.41564	2.66201	0.214351	-2.44765	9.25806e-05	0.00813037
9	78133656	78134576	1.90616	3.19318	0.609127	-2.58405	2.24953e-05	0.00353117
9	79520027	79522187	1.99216	3.18241	0.909464	-2.27295	0.000117633	0.00940321
9	82691842	82693246	4.18882	0.35072	4.65659	4.30587	7.08437e-06	0.00175449
9	82846202	82851031	8.36082	6.08505	8.7687	2.68365	7.04643e-05	0.00691989
9	82851050	82851839	3.16513	0.339658	3.60202	3.26236	3.73393e-05	0.0047115
9	82915377	82915934	1.48164	2.70717	0.326081	-2.38109	3.59786e-05	0.00461587
9	87173892	87174588	1.35725	2.60755	0.147078	-2.46047	2.15055e-05	0.00345626
9	87693564	87694984	1.49103	2.69287	0.385014	-2.30785	1.21747e-05	0.0024361
9	87935596	87936752	2.00672	3.25854	0.793091	-2.46545	6.8371e-05	0.00680699
9	88667298	88668131	1.91738	3.1867	0.663149	-2.52355	3.41979e-05	0.00448705
9	89280965	89282226	1.38444	2.60093	0.24807	-2.35286	5.75285e-05	0.00614485
9	89626903	89628197	1.64123	2.90499	0.40009	-2.5049	1.01696e-05	0.0022058
9	90233778	90234889	1.21937	2.43817	0.0781241	-2.36005	2.20189e-05	0.00349437
9	90467792	90469146	1.43896	2.68138	0.246489	-2.43489	7.19014e-05	0.00700201
9	90588585	90590033	2.89853	4.51361	0.165598	-4.34801	1.2888e-15	4.88067e-11
9	90697575	90698260	1.70813	2.843	0.72969	-2.11331	9.08448e-05	0.00804041
9	91398352	91399608	1.17931	2.34168	0.150548	-2.19113	0.00011716	0.00936877
9	91605748	91607184	3.17924	4.56199	1.61444	-2.94755	1.02107e-05	0.00220801
9	91690545	91691430	1.65596	2.91699	0.421174	-2.49581	8.76074e-05	0.0078595
9	92269774	92272648	1.77684	3.01901	0.584894	-2.43412	8.69732e-05	0.00782208
9	94521779	94523025	2.29924	3.63665	0.869716	-2.76693	8.84414e-06	0.0020146
9	94602098	94603350	2.3741	3.66878	1.05796	-2.61082	2.805e-05	0.00401608
9	94604427	94606516	1.91647	3.35316	0.165598	-3.18756	4.1703e-07	0.000295195
9	94668196	94669097	2.86128	4.11371	1.64624	-2.46747	4.90146e-05	0.00558881
9	95949768	95951281	2.02005	3.3762	0.536636	-2.83956	5.68103e-07	0.000350459
9	96571947	96575250	2.8096	4.30436	0.817334	-3.48703	9.50213e-07	0.000482205
9	96575512	96578367	1.78811	3.09156	0.449666	-2.6419	8.97593e-05	0.00798568
9	96660216	96668826	2.94697	4.45268	0.903012	-3.54967	2.34485e-07	0.000205079
9	96669809	96671491	2.14078	3.4586	0.76477	-2.69383	4.07743e-06	0.00121824
9	97819276	97819967	3.22143	-0.0816888	3.67565	3.75734	3.70622e-05	0.00469217
9	97855837	97856440	1.19051	2.39545	0.0781241	-2.31733	2.34169e-05	0.00360278
9	98209750	98210863	1.41665	2.72014	0.0781241	-2.64201	7.45043e-06	0.00180719
9	98347466	98348518	1.39827	2.63683	0.214351	-2.42248	2.36855e-05	0.00361864
9	98377014	98378887	1.23404	2.41708	0.165598	-2.25148	8.2044e-05	0.00757562
9	98828786	98829938	1.38719	2.67905	0.0781241	-2.60093	1.00668e-05	0.00219098
9	99408833	99409564	3.58387	0.995592	4.00964	3.01405	7.15415e-05	0.00698717
9	101120193	101121316	1.54469	2.76524	0.399734	-2.36551	3.774e-05	0.00474427
9	101632552	101633464	1.2232	2.44381	0.0781241	-2.36568	2.58682e-05	0.00380623
9	102067918	102069083	1.81014	3.05966	0.601743	-2.45791	1.78673e-05	0.00307636
9	102120545	102122183	1.91591	3.2829	0.40009	-2.88281	2.41935e-06	0.000884157
9	103575730	103577319	1.51789	2.79374	0.24807	-2.54567	5.28821e-05	0.00583224
9	105434577	105435079	1.99779	3.2761	0.722048	-2.55405	4.49978e-07	0.000307732
9	106348605	106349455	1.47976	2.73963	0.247674	-2.49195	1.97789e-05	0.00328161
9	108651292	108651812	1.51081	2.74326	0.340301	-2.40296	3.71349e-05	0.00469777
9	110778510	110781027	5.95903	2.69445	6.41206	3.71761	2.10512e-06	0.000808325
9	110833031	110833788	1.71623	3.06718	0.24807	-2.81911	6.69044e-06	0.00168911
9	111945720	111946397	1.50624	2.71618	0.383576	-2.3326	3.75822e-05	0.00472837
9	112143316	112145057	1.74849	3.06212	0.383576	-2.67855	1.16211e-05	0.00237605
9	112253902	112254926	1.732	3.00438	0.470486	-2.5339	1.2318e-05	0.00244872
9	113585318	113585960	1.61434	2.83437	0.470486	-2.36389	2.03532e-05	0.00334393
9	114662247	114664945	5.9934	2.37154	6.45631	4.08477	8.94302e-08	0.000107943
9	114699882	114701359	4.92689	1.35753	5.3885	4.03096	5.63208e-07	0.000348936
9	114789574	114791559	6.13987	1.3997	6.62154	5.22184	7.34846e-11	4.94731e-07
9	114832038	114832853	3.80697	1.04734	4.24096	3.19362	4.416e-05	0.0052522
9	114834829	114835808	3.65296	0.595063	4.09903	3.50396	3.44501e-06	0.00110061
9	114836351	114837147	3.63486	-0.0816888	4.09999	4.18168	1.19607e-06	0.000558336
9	114838590	114841215	6.35486	0.0391556	6.84707	6.80791	3.07136e-14	7.75416e-10
9	116855202	116856853	1.65523	3.04183	0.0781241	-2.96371	1.04408e-06	0.000511478
9	116967825	116970127	1.4174	2.66224	0.219509	-2.44273	9.34183e-05	0.00816212
9	116987893	116989592	1.67485	2.96384	0.372962	-2.59087	1.40003e-05	0.00264931
9	117987343	117988192	2.06698	3.23243	1.03241	-2.20002	8.14506e-05	0.00753674
9	121490282	121491111	1.27902	2.49174	0.150548	-2.34119	4.47297e-05	0.00528729
9	121939714	121940675	1.25492	2.49025	0.0781241	-2.41212	5.78029e-05	0.00616093
9	124326099	124327592	1.44936	2.71111	0.212886	-2.49823	4.80006e-05	0.00553411
9	124370588	124373273	2.0749	3.43328	0.584894	-2.84838	8.24404e-06	0.00193015
9	124468060	124469594	1.27873	2.52478	0.0781241	-2.44666	7.9196e-05	0.00743054
9	126860947	126862176	1.87227	3.13743	0.627828	-2.5096	5.52074e-05	0.0059808
9	126959131	126960442	5.85385	3.25634	6.28009	3.02375	1.57112e-05	0.00283494
9	127215748	127217600	2.123	3.4548	0.709076	-2.74572	0.000108842	0.00895079
9	127388020	127388543	1.73339	2.91781	0.662259	-2.25555	3.03775e-05	0.00419852
9	128411441	128412918	4.91647	1.05119	5.3848	4.33361	5.58509e-07	0.000348161
9	128854384	128855259	1.55819	2.7849	0.40009	-2.38481	2.85543e-05	0.00405231
9	129397919	129400806	2.50382	3.95742	0.687687	-3.26974	1.84515e-06	0.000748334
9	129403683	129406987	2.42598	3.75509	1.01946	-2.73563	2.15726e-05	0.00345626
9	129412053	129413674	2.10423	3.5526	0.308693	-3.2439	7.64053e-07	0.000417095
9	129433742	129437614	3.06641	4.49242	1.35489	-3.13754	5.15966e-05	0.00575753
9	129630109	129631323	4.79951	0.441226	5.27635	4.83512	3.72357e-05	0.004703
9	130301425	130303512	1.58717	2.8666	0.308693	-2.55791	4.80286e-05	0.00553411
9	132446633	132447788	1.88078	3.19871	0.504449	-2.69426	5.9394e-06	0.00156062
9	133028320	133029650	1.79117	3.11461	0.40009	-2.71452	9.31961e-06	0.00208991
9	133247142	133248178	1.32944	2.59753	0.0781241	-2.5194	2.3602e-05	0.00361135
9	133354950	133357810	1.60452	2.87568	0.34591	-2.52977	0.000116307	0.00933044
9	133410803	133413348	2.49383	3.80294	1.14076	-2.66218	0.000104725	0.0087815
9	133822226	133823130	1.76521	3.07083	0.421174	-2.64966	2.77596e-06	0.000959882
9	133876108	133877132	1.57706	2.7915	0.445006	-2.34649	2.52189e-05	0.00375965
9	135003086	135004056	1.34003	2.61257	0.0781241	-2.53445	5.14041e-06	0.00141834
9	135127522	135128400	4.68969	0.513451	5.16373	4.65028	4.05508e-07	0.000291811
9	135297492	135298616	1.2337	2.45923	0.0781241	-2.3811	0.00012099	0.00956377
9	136046466	136047829	2.01243	3.20781	0.919493	-2.28832	0.000128541	0.00993186
9	136130745	136132976	1.21937	2.43818	0.0781241	-2.36006	3.81009e-05	0.00477588
9	136458140	136459714	1.2835	2.53167	0.0781241	-2.45355	9.52406e-05	0.00825627
9	136463943	136465222	1.74598	3.07187	0.348266	-2.7236	2.30124e-05	0.00357243
9	136471521	136474357	2.40107	3.76445	0.896155	-2.86829	6.80826e-05	0.00679839
9	136493911	136495419	1.63821	2.9958	0.150548	-2.84525	3.55478e-06	0.00112436
9	136688415	136689538	3.50415	-0.0816888	3.96617	4.04786	1.07133e-05	0.00224926
9	137195503	137196509	1.11226	2.27748	0.0781241	-2.19935	0.000121564	0.00958779
9	137509074	137513847	1.73197	3.14165	0.0781241	-3.06353	1.87908e-06	0.000754023
9	137532365	137535779	3.42859	4.91272	1.4844	-3.42832	4.10687e-06	0.00122462
9	137806765	137808567	1.51867	2.78225	0.277926	-2.50432	3.22956e-05	0.00434085
9	137879631	137881072	1.49325	2.82548	0.0781241	-2.74736	3.98789e-06	0.00119977
9	137913930	137916526	1.92958	3.23546	0.584894	-2.65057	3.21875e-05	0.00433009
9	137939936	137940803	1.1656	2.35825	0.0781241	-2.28012	5.48347e-05	0.00596099
9	137965614	137970808	3.06503	4.50449	1.30372	-3.20077	4.34866e-05	0.00520328
9	137972849	137974880	1.60644	2.93079	0.212886	-2.71791	7.2236e-06	0.00177491
9	138045509	138047554	1.30434	2.56166	0.0781241	-2.48354	0.000108438	0.00892972
9	138089136	138092379	2.13782	3.48425	0.682678	-2.80158	3.55978e-05	0.00459511
9	138293772	138297201	2.14726	3.53291	0.573216	-2.9597	4.06761e-06	0.00121651
9	138594538	138596606	1.43339	2.71462	0.150548	-2.56407	3.65736e-05	0.00464974
9	138599027	138600587	1.53251	2.77548	0.338818	-2.43666	2.17931e-05	0.0034755
9	138602888	138606086	1.97599	3.378	0.348266	-3.02974	5.6147e-06	0.00150411
9	138607866	138611251	1.94134	3.29903	0.453394	-2.84564	2.84479e-05	0.00404439
9	138628867	138631614	1.95468	3.31465	0.459946	-2.85471	2.67674e-05	0.00388756
9	138656316	138657978	1.60929	2.92211	0.246489	-2.67562	7.58578e-05	0.00722473
9	138915010	138916461	1.62933	2.9615	0.214351	-2.74715	4.12737e-06	0.00122591
9	139081023	139083478	1.86312	3.30877	0.0781241	-3.23064	6.33178e-07	0.000372654
9	139091250	139092940	2.18276	3.53982	0.696694	-2.84312	0.00012863	0.00993621
9	140769285	140771979	2.43991	3.82679	0.861911	-2.96488	5.8107e-05	0.00617905
9	140772521	140786136	4.99932	6.55836	2.66633	-3.89202	6.09222e-05	0.00634915
9	140793289	140796031	2.1179	3.59149	0.219509	-3.37198	6.2518e-08	8.31147e-05
9	140914613	140917875	2.79108	4.2051	1.12218	-3.08292	4.90025e-05	0.00558881
10	130048	131885	2.01002	3.36784	0.521682	-2.84616	1.9719e-06	0.000774846
10	439964	440997	1.6241	2.89462	0.367009	-2.52761	8.09887e-06	0.00189874
10	1258360	1260565	1.48411	2.79993	0.113406	-2.68652	3.00193e-05	0.00417568
10	1274141	1275083	1.10852	2.27175	0.0781241	-2.19363	8.77402e-05	0.00786908
10	1283625	1284913	1.44685	2.76192	0.0781241	-2.6838	4.40774e-05	0.00524497
10	1530628	1532096	4.4559	1.58933	4.89452	3.3052	3.64473e-05	0.00464539
10	1643731	1644875	1.40846	2.70875	0.0781241	-2.63062	1.41339e-05	0.00265933
10	1847690	1849115	1.49588	2.82906	0.0781241	-2.75094	1.26745e-05	0.00248857
10	1974809	1975295	1.64291	2.85171	0.522603	-2.32911	3.18536e-05	0.00429596
10	2742649	2743393	1.46178	2.63976	0.403207	-2.23656	8.83238e-05	0.00790667
10	3356664	3357307	1.9636	3.23776	0.697851	-2.53991	1.41522e-05	0.00265933
10	3417719	3418684	1.68258	3.05574	0.147845	-2.90789	2.17598e-06	0.000827146
10	3665902	3666544	3.78693	1.08418	4.21831	3.13412	1.41056e-05	0.00265836
10	5406767	5408010	1.60694	2.86318	0.383216	-2.47996	0.000104026	0.0087547
10	5549425	5552003	1.80893	3.24023	0.0781241	-3.1621	2.95559e-07	0.000236129
10	5591545	5593653	1.91937	3.22104	0.585519	-2.63552	3.07858e-05	0.00421926
10	6620725	6623120	5.37353	6.77003	3.7642	-3.00583	6.91393e-05	0.00684748
10	7233905	7235994	6.43278	2.97215	6.89155	3.9194	4.17581e-05	0.00506244
10	9422193	9423034	1.67854	2.8344	0.661962	-2.17243	3.91151e-05	0.00485271
10	11098906	11099607	1.51781	2.68995	0.470486	-2.21947	8.28209e-05	0.00761336
10	11759591	11760642	4.4616	1.58795	4.90051	3.31256	2.69949e-06	0.000950975
10	12095526	12096507	5.20591	1.4855	5.67113	4.18562	6.74244e-07	0.000387607
10	12104706	12105588	4.36775	1.46798	4.80773	3.33976	0.000118706	0.00945654
10	12364917	12365607	3.26843	0.658072	3.69532	3.03725	0.000100581	0.00857646
10	12525949	12528088	5.87311	2.28312	6.33524	4.05212	9.33026e-05	0.0081555
10	14625404	14627046	4.68713	0.441226	5.16228	4.72106	1.17864e-06	0.000554957
10	14968847	14969490	3.85125	1.43848	4.26748	2.829	8.80409e-05	0.00788672
10	15448268	15449551	1.80431	2.98888	0.732867	-2.25601	6.70259e-05	0.00673728
10	16208434	16209165	1.55451	2.82113	0.306634	-2.5145	1.87793e-06	0.000754023
10	17711434	17712367	4.3221	1.87236	4.74045	2.86808	4.73993e-05	0.00548874
10	18428203	18432930	8.64257	3.61825	9.12708	5.50884	1.3005e-08	2.85507e-05
10	18629244	18630601	6.0022	2.28917	6.46725	4.17808	5.56243e-09	1.58981e-05
10	18999094	18999908	1.3513	2.62855	0.0781241	-2.55042	5.51055e-06	0.00148266
10	20606472	20607155	1.55394	2.80759	0.336128	-2.47147	2.26817e-05	0.00354502
10	22904510	22905555	5.00802	1.52473	5.46739	3.94266	5.95991e-06	0.00156466
10	23434636	23436568	1.71863	3.06074	0.275823	-2.78491	7.98912e-06	0.00188064
10	23439532	23440355	1.66125	2.87164	0.537607	-2.33404	8.4815e-05	0.0077058
10	27158134	27158872	3.66437	0.526389	4.11326	3.58688	7.13374e-06	0.00175853
10	29736026	29736836	1.46106	2.5649	0.536314	-2.02858	8.86502e-05	0.00792046
10	30023143	30026720	5.61963	7.10991	3.64785	-3.46206	0.000109655	0.00897853
10	30153291	30153818	1.32095	2.51469	0.231309	-2.28338	5.23528e-05	0.00581194
10	30347146	30349541	4.24923	5.70476	2.42544	-3.27932	1.49726e-05	0.00275172
10	33380966	33381827	4.78495	1.72859	5.23095	3.50236	1.66862e-07	0.0001636
10	34323940	34324804	1.51396	2.74418	0.348266	-2.39591	2.68248e-05	0.00389402
10	34405694	34406958	1.40755	2.59719	0.326081	-2.27111	6.53405e-05	0.00661616
10	34408149	34408777	1.26555	2.42351	0.245056	-2.17845	7.86013e-05	0.00739019
10	36196191	36196761	1.53934	2.71053	0.493847	-2.21668	0.000107396	0.00889713
10	36355385	36356716	2.18521	3.45246	0.935868	-2.51659	0.000102226	0.00866062
10	37968983	37972523	2.27871	3.81488	0.0781241	-3.73675	9.54245e-08	0.000112489
10	37974616	37977258	1.79914	3.18858	0.212886	-2.9757	3.69246e-06	0.00114213
10	38027119	38028031	1.35846	2.54388	0.285324	-2.25856	5.27848e-05	0.00582429
10	43186654	43187308	1.52697	2.87121	0.0781241	-2.79308	2.01928e-06	0.000787338
10	43372860	43374911	1.61774	2.98092	0.113406	-2.86751	6.84253e-06	0.00171465
10	43447584	43449909	1.71051	3.11389	0.0781241	-3.03577	7.68111e-07	0.000417112
10	43471318	43473003	1.38497	2.67595	0.0781241	-2.59783	2.01854e-05	0.00332538
10	43521270	43525398	2.12912	3.63628	0.0781241	-3.55816	1.94401e-08	3.63555e-05
10	43552603	43556285	1.73921	3.00074	0.503251	-2.49749	5.2742e-05	0.00582429
10	43722638	43727686	4.13987	5.70299	1.78162	-3.92137	8.48917e-07	0.000444193
10	44397408	44400437	2.15017	3.41877	0.897618	-2.52115	3.55309e-05	0.00459489
10	44436473	44438016	1.66955	2.91036	0.48067	-2.42969	0.000112064	0.00911192
10	44851346	44852498	1.66429	3.04264	0.113406	-2.92923	1.59038e-06	0.000672548
10	44864023	44865721	1.5063	2.72996	0.354747	-2.37521	9.81546e-05	0.00844799
10	44920870	44923419	1.81651	3.22068	0.181481	-3.0392	8.2784e-06	0.00193401
10	44930104	44932334	1.678	3.07162	0.0781241	-2.9935	1.66569e-06	0.00069425
10	44964573	44966013	1.21776	2.40155	0.147845	-2.25371	9.05311e-05	0.00802319
10	45161968	45163602	1.56708	2.87605	0.214351	-2.6617	3.03069e-05	0.00419502
10	45321458	45322488	1.70096	2.91288	0.574163	-2.33871	6.0037e-05	0.00629806
10	45329276	45330573	1.34376	2.5405	0.24807	-2.29243	9.28274e-05	0.00813123
10	45374010	45375353	2.24427	3.70485	0.40009	-3.30476	3.5891e-07	0.000269147
10	45375559	45377906	1.95122	3.24468	0.638169	-2.60651	4.70964e-05	0.00546211
10	45416368	45417512	1.82481	3.11981	0.507894	-2.61191	1.79228e-05	0.00308126
10	45676605	45677395	1.2264	2.44852	0.0781241	-2.37039	4.14871e-05	0.00504372
10	45793598	45794501	4.28576	1.28732	4.72962	3.44231	3.15971e-05	0.00428115
10	45958243	45960079	4.9453	2.14643	5.38103	3.2346	0.000111546	0.00907951
10	46961376	46986540	4.60273	6.19906	2.01806	-4.18101	1.87318e-06	0.00075365
10	46986787	47010849	5.14249	6.7989	2.00648	-4.79242	1.56133e-07	0.000157149
10	47016812	47025604	2.92058	4.43353	0.841219	-3.59231	8.64754e-07	0.000448606
10	47672208	47674700	1.39843	2.69477	0.0781241	-2.61665	4.18706e-05	0.00506594
10	47684036	47687070	1.73861	3.03205	0.425591	-2.60646	9.39231e-05	0.00819057
10	47965127	47965875	1.35483	2.59579	0.165598	-2.43019	2.24023e-05	0.00352571
10	48324052	48325979	1.80051	3.16729	0.285324	-2.88196	4.81113e-07	0.000318945
10	48331473	48333690	2.00604	3.39792	0.411839	-2.98608	9.56475e-06	0.00212307
10	48372254	48375070	2.08056	3.39922	0.702274	-2.69695	3.27565e-05	0.00438141
10	48543217	48544443	3.61334	-0.0816888	4.07798	4.15967	2.65933e-05	0.00387528
10	48594998	48596559	1.30063	2.51648	0.165598	-2.35088	6.50182e-05	0.00659455
10	49440681	49444130	2.21042	3.52686	0.838065	-2.68879	0.000109436	0.008968
10	50323726	50324982	1.50229	2.77014	0.251533	-2.51861	5.93645e-05	0.00626439
10	50395165	50395627	1.7554	2.94651	0.670997	-2.27551	0.000111218	0.0090601
10	50395979	50396846	2.88823	4.13599	1.68378	-2.45221	4.51939e-05	0.00532554
10	50561679	50562608	1.23791	2.4654	0.0781241	-2.38727	5.53897e-05	0.00599316
10	50779760	50781136	1.4996	2.80821	0.147845	-2.66036	6.48131e-06	0.00165392
10	50849776	50855279	2.99785	4.51843	0.879961	-3.63847	1.45198e-07	0.000148112
10	50855949	50862764	2.4918	3.99061	0.48067	-3.50994	1.71281e-07	0.000165259
10	50898619	50900475	2.68293	4.04628	1.17808	-2.86821	2.57697e-06	0.000920659
10	50944988	50949604	2.14721	3.52602	0.594851	-2.93117	3.07932e-06	0.00102181
10	50964454	50965223	1.34487	2.58932	0.147845	-2.44148	9.67489e-06	0.0021355
10	53742375	53743634	1.89252	3.10752	0.7593	-2.34822	0.000121182	0.00956377
10	53822675	53824043	2.44998	3.70822	1.22165	-2.48658	3.03509e-05	0.00419676
10	54072841	54075415	4.90616	6.34442	3.14936	-3.19506	5.35511e-05	0.00586758
10	54871039	54871814	1.50919	2.81465	0.165598	-2.64905	4.52261e-06	0.00129751
10	59009320	59010793	2.32158	3.64144	0.940093	-2.70135	3.47177e-06	0.001106
10	63759576	63760261	4.97145	2.75872	5.3752	2.61647	1.33737e-05	0.00258234
10	64449427	64450347	3.79284	0.665458	4.24137	3.57591	2.16073e-05	0.00345626
10	64637003	64637880	1.81371	3.12506	0.454763	-2.6703	1.03814e-05	0.00222429
10	65732613	65734642	1.50822	2.79321	0.216201	-2.57701	2.21233e-05	0.00350364
10	65800910	65802156	2.99962	4.59433	0.426988	-4.16735	1.78492e-14	5.19649e-10
10	70055945	70057476	4.74094	1.34907	5.19779	3.84872	1.43288e-05	0.00268298
10	71266228	71268026	2.03365	3.32788	0.718674	-2.60921	8.52341e-06	0.00197269
10	71324349	71325294	1.91167	3.15648	0.713869	-2.44261	4.67824e-05	0.00544152
10	71417011	71418317	1.56798	2.92631	0.0781241	-2.84819	1.4493e-06	0.000632678
10	71590755	71595602	2.10119	3.48841	0.522125	-2.96628	1.12585e-05	0.00233488
10	71611516	71613365	1.75485	3.11936	0.246489	-2.87287	5.50331e-06	0.00148203
10	71669606	71671993	1.9354	3.29993	0.426986	-2.87294	5.30431e-06	0.00144514
10	72506722	72508633	1.7126	3.10601	0.113406	-2.9926	4.54263e-06	0.00129956
10	72508789	72510510	1.47453	2.79993	0.0781241	-2.72181	2.58566e-05	0.00380623
10	72687006	72688076	1.43254	2.70052	0.181481	-2.51903	0.0001084	0.00892897
10	72693949	72699181	2.25336	3.59332	0.816619	-2.77671	7.33665e-05	0.00709225
10	72771160	72774963	2.66981	4.06793	1.05508	-3.01285	1.46873e-05	0.0027265
10	72821026	72823856	1.43653	2.74768	0.0781241	-2.66956	3.72334e-05	0.004703
10	72829640	72835273	2.46229	3.80741	1.01091	-2.7965	0.000125289	0.00978039
10	72837730	72841267	1.24039	2.46902	0.0781241	-2.3909	8.97908e-05	0.00798568
10	72998518	73002598	2.48109	3.94271	0.63267	-3.31004	5.17777e-07	0.000332343
10	77144038	77145096	1.47352	2.64944	0.418933	-2.23051	0.000129244	0.00997601
10	77200744	77201447	2.00809	3.2236	0.873784	-2.34982	2.09779e-06	0.000807555
10	77815133	77816972	2.00442	3.26921	0.760833	-2.50838	7.21458e-05	0.00701872
10	79171130	79172587	1.63811	2.92604	0.338818	-2.58722	3.36193e-05	0.00443997
10	79279479	79280078	1.25288	2.4529	0.150548	-2.30236	2.87036e-05	0.00406168
10	79362706	79363633	1.78488	3.05125	0.537607	-2.51364	4.11914e-06	0.00122504
10	79588458	79589519	1.73318	2.96105	0.572586	-2.38846	4.85075e-05	0.0055645
10	79597376	79598935	1.40658	2.70613	0.0781241	-2.62801	2.64791e-05	0.00386421
10	79925471	79926284	1.68666	2.85579	0.645121	-2.21066	7.71719e-05	0.00729941
10	80031946	80033204	1.72653	3.01691	0.421174	-2.59573	7.01061e-05	0.0069071
10	80101706	80103213	1.26265	2.50148	0.0781241	-2.42336	8.89259e-05	0.00793657
10	80196567	80197175	1.22174	2.44166	0.0781241	-2.36354	0.000123899	0.00970936
10	80320867	80322558	1.47273	2.68353	0.348266	-2.33526	8.39288e-05	0.00766799
10	80739718	80742240	1.94818	3.37148	0.246489	-3.12499	4.27474e-07	0.000298404
10	80816634	80818623	1.9341	3.21042	0.663149	-2.54727	5.10178e-05	0.00571188
10	80896901	80899104	2.40191	3.84968	0.608701	-3.24098	7.50372e-06	0.00181147
10	81029297	81030640	1.49221	2.82406	0.0781241	-2.74594	3.28053e-05	0.00438416
10	81145291	81147944	1.53417	2.88091	0.0781241	-2.80279	1.2621e-05	0.0024829
10	81176410	81179043	1.58704	2.89132	0.246489	-2.64483	4.71102e-05	0.00546211
10	81255841	81257024	1.57431	2.93476	0.0781241	-2.85664	4.46256e-07	0.000305877
10	81960436	81962380	3.94473	-0.0816888	4.41617	4.49786	9.03341e-05	0.00801908
10	82115644	82118741	3.68435	5.0219	2.25439	-2.76752	8.57132e-05	0.00775849
10	82499742	82500323	1.4357	2.65232	0.299038	-2.35329	2.45215e-05	0.00369053
10	87361975	87363892	1.55319	2.82925	0.282862	-2.54639	2.00805e-05	0.00331503
10	87421118	87421726	1.18033	2.30859	0.213619	-2.09497	0.000112744	0.00914492
10	87886439	87891474	2.57474	4.02395	0.775896	-3.24805	1.70764e-06	0.000705793
10	87952449	87956211	2.7877	4.12777	1.35069	-2.77708	6.29185e-05	0.006477
10	87992685	87993770	1.411	2.71228	0.0781241	-2.63416	8.51851e-06	0.00197269
10	88041802	88043261	1.64571	3.02934	0.0781241	-2.95121	2.44243e-06	0.000889372
10	88098686	88101663	1.49949	2.83396	0.0781241	-2.75584	4.49679e-06	0.00129378
10	88725718	88726714	4.70379	1.66617	5.14911	3.48294	8.06495e-05	0.00750646
10	89456827	89457499	1.99239	3.16481	0.944546	-2.22027	2.598e-05	0.00381564
10	90643482	90644661	4.23564	1.88453	4.64821	2.76369	2.82908e-05	0.00403241
10	90644804	90645618	3.38943	0.339658	3.8352	3.49554	3.38084e-06	0.00108502
10	90646324	90648649	5.79308	3.02226	6.22757	3.20531	0.00012312	0.00966837
10	90846265	90847481	5.42876	0.144312	5.91542	5.77111	1.80299e-09	6.20719e-06
10	92766242	92767402	4.0961	1.61463	4.51622	2.90159	5.07994e-05	0.00570709
10	93653855	93654321	2.7995	-0.0816888	3.23872	3.32041	1.39084e-05	0.00263686
10	94823014	94825977	2.4716	4.04029	0.0781241	-3.96217	4.22938e-08	6.22007e-05
10	97566513	97567643	5.16678	1.27579	5.63564	4.35985	2.38644e-06	0.000875296
10	99530234	99531721	2.08025	3.40132	0.695535	-2.70579	9.84106e-05	0.00845661
10	99700753	99702059	1.99356	3.19656	0.88515	-2.31141	3.04756e-05	0.0041994
10	99733809	99735873	2.03786	3.30094	0.798292	-2.50265	0.00010596	0.00882398
10	100149846	100151822	1.88205	3.32344	0.113406	-3.21003	5.54687e-08	7.65664e-05
10	100174322	100175767	3.26047	4.56588	1.91701	-2.64887	7.04599e-06	0.00175115
10	100683699	100685197	2.4834	3.81072	1.08175	-2.72897	5.25789e-05	0.00581801
10	100800879	100801763	1.3927	2.68676	0.0781241	-2.60864	3.75912e-06	0.00115037
10	100884101	100884976	1.36961	2.65438	0.0781241	-2.57626	2.71568e-05	0.00393092
10	101075162	101076238	1.43045	2.64458	0.299038	-2.34555	0.000105734	0.00881701
10	101759387	101760525	4.12592	0.254153	4.59439	4.34023	3.12837e-07	0.000246174
10	102445115	102447573	2.07411	3.3812	0.726291	-2.65491	5.42117e-05	0.00591595
10	102483456	102484168	1.55197	2.80915	0.326081	-2.48307	7.21657e-05	0.00701872
10	102550049	102551853	1.61983	2.90567	0.325707	-2.57996	4.26448e-06	0.00124828
10	102622708	102624348	1.56584	2.79216	0.408577	-2.38358	8.41767e-05	0.00768137
10	102948848	102950269	1.69228	3.02423	0.277926	-2.7463	8.58951e-06	0.00198496
10	104602554	104603229	1.3556	2.60482	0.147845	-2.45698	3.44342e-05	0.00450634
10	105343825	105345292	5.18305	6.63256	3.38301	-3.24955	1.25269e-06	0.000579402
10	105800453	105802619	1.41708	2.70678	0.113406	-2.59338	2.24847e-05	0.00353117
10	106320958	106321513	1.6102	2.83624	0.453523	-2.38272	6.83693e-05	0.00680699
10	106799335	106799780	1.5766	2.82541	0.369779	-2.45563	4.94436e-05	0.00561536
10	106878630	106879496	1.38644	2.54233	0.369779	-2.17255	0.000125022	0.0097721
10	107052901	107054138	2.09336	3.26948	1.0384	-2.23108	8.85698e-05	0.00791771
10	109529800	109530910	2.17034	3.40463	0.995793	-2.40884	8.7195e-05	0.0078341
10	112116580	112117843	5.41697	2.96912	5.8352	2.86609	9.02017e-05	0.00801158
10	115098221	115099341	2.1569	3.39272	0.979015	-2.4137	1.49452e-05	0.00275172
10	115160272	115161444	1.15765	2.34632	0.0781241	-2.26819	6.12185e-05	0.00636473
10	115995580	115996426	1.59524	2.80732	0.468113	-2.3392	2.56861e-05	0.00379067
10	117055407	117056091	1.46904	2.67166	0.361398	-2.31027	1.5318e-05	0.00278055
10	117448993	117450671	2.43427	3.81965	0.861074	-2.95858	2.94557e-07	0.000236129
10	118367776	118369271	1.46914	2.79255	0.0781241	-2.71442	4.13696e-05	0.00503145
10	118369642	118370795	1.35003	2.62675	0.0781241	-2.54863	3.34325e-05	0.00442494
10	119248245	119249788	2.18057	3.48047	0.851239	-2.62923	4.48828e-05	0.0052981
10	120246723	120247586	1.42516	2.67638	0.212886	-2.46349	5.67691e-05	0.00609885
10	121403828	121404278	1.34671	2.54491	0.24807	-2.29684	5.58872e-05	0.00602119
10	121463570	121468286	7.18724	3.47889	7.65219	4.1733	8.92881e-06	0.00202475
10	121886575	121887986	1.66138	2.91099	0.452773	-2.45821	0.000101285	0.00861702
10	121954897	121956421	1.56612	2.9117	0.113406	-2.7983	1.87058e-06	0.000753604
10	122756224	122757327	1.36188	2.61387	0.147845	-2.46603	5.31954e-05	0.00585826
10	123340363	123341149	1.42226	2.63901	0.285324	-2.35369	1.95661e-05	0.00326238
10	123376904	123378382	2.18582	3.48758	0.851741	-2.63584	1.29637e-05	0.00252733
10	123429664	123430813	1.77477	3.0606	0.48067	-2.57993	3.49481e-05	0.00454194
10	123756353	123757182	1.45555	2.74717	0.147078	-2.60009	4.9318e-06	0.00137582
10	124039080	124040074	1.87356	3.18204	0.522125	-2.65992	1.20607e-05	0.0024232
10	124044510	124045879	1.3535	2.6018	0.147845	-2.45396	4.87965e-05	0.00558496
10	125285292	125286539	1.83008	3.12638	0.509863	-2.61652	4.26271e-06	0.00124828
[truncated: 1,794 more rows]

## Sheet: H3K27ac
Dataset_EV 8.1. Differential H3K27ac between CLL and non-malignant
chr	start	end	Conc	Conc_non-malig	Conc_CLL	Fold	p-value	FDR
1	994559	995494	3.7619	5.17354	1.89189	-3.28165	1.26514e-07	4.98303e-05
1	1075794	1076592	4.70645	5.92829	3.44476	-2.48353	9.22595e-05	0.00917115
1	1102509	1108133	6.88233	8.45813	3.9752	-4.48293	3.1376e-07	0.000106694
1	1108190	1110012	5.45156	7.04684	2.33851	-4.70833	3.09806e-11	4.61949e-08
1	1860899	1862208	2.27723	3.53195	0.931792	-2.60016	6.09403e-05	0.00681561
1	4067805	4068579	3.64243	5.01988	1.90946	-3.11042	1.82451e-08	1.00968e-05
1	4086632	4088691	5.53707	6.9529	3.64911	-3.30379	1.12818e-05	0.00187742
1	4105399	4106182	3.35822	4.88342	0.870246	-4.01317	1.42867e-11	2.32393e-08
1	4106229	4107937	3.87041	5.39301	1.40068	-3.99233	1.69834e-09	1.41186e-06
1	4107955	4109494	3.54577	4.95413	1.68967	-3.26446	4.67014e-07	0.00014884
1	6181871	6182383	1.169	2.32643	0.0537554	-2.27267	7.37018e-05	0.00781649
1	7889633	7890371	4.0714	1.67404	4.50911	2.83507	4.88182e-05	0.00576062
1	7972235	7973621	5.06772	1.0838	5.56326	4.47945	4.43926e-08	2.11685e-05
1	7990567	7991832	4.78127	1.95878	5.24138	3.28261	6.17199e-06	0.00117011
1	8900417	8901502	2.7556	0.100376	3.20772	3.10735	6.4031e-05	0.00704143
1	9030680	9031503	2.21216	3.62745	0.326536	-3.30091	1.56008e-08	8.99491e-06
1	9129088	9131552	4.90899	6.2647	3.25534	-3.00935	5.30961e-05	0.00614225
1	9331358	9333898	2.43112	3.68284	1.09363	-2.58921	3.5785e-05	0.00456894
1	9352907	9354368	4.94499	6.38932	2.92701	-3.46231	5.0441e-07	0.000158606
1	9377992	9379074	1.77395	3.07448	0.299412	-2.77507	4.44593e-05	0.00537682
1	9392310	9393415	3.13865	4.57986	1.13563	-3.44423	1.26904e-09	1.10382e-06
1	9459443	9461450	2.73304	4.21401	0.523952	-3.69006	8.058e-08	3.45249e-05
1	9470666	9471245	2.78616	4.0161	1.50447	-2.51164	1.09308e-05	0.00183689
1	9472770	9474335	4.85426	6.40447	2.17607	-4.22839	1.17334e-11	1.9657e-08
1	9476279	9477059	2.15208	3.50521	0.507457	-2.99776	1.0688e-05	0.00180741
1	9477238	9478380	2.48293	3.91018	0.544598	-3.36558	2.82051e-06	0.000629722
1	9485165	9488005	6.35052	8.00699	2.25037	-5.75662	6.64397e-18	7.34266e-14
1	9488210	9489880	5.59175	7.08286	3.32402	-3.75884	1.04725e-07	4.27729e-05
1	10233512	10234271	3.75841	0.475013	4.23616	3.76115	9.35507e-06	0.00162441
1	10963481	10965171	2.2903	3.56457	0.891677	-2.6729	9.55449e-05	0.00943782
1	11045455	11046233	4.19111	1.46168	4.6469	3.18522	3.69942e-05	0.0046867
1	15208190	15208866	2.9199	4.26902	1.28924	-2.97978	5.98377e-07	0.000183695
1	15416580	15417517	2.67084	3.96131	1.22604	-2.73527	2.07334e-05	0.00301905
1	17213021	17214244	3.20613	0.455604	3.66293	3.20732	1.74022e-05	0.00263138
1	17533179	17534887	3.93473	5.33203	2.12421	-3.20782	1.5514e-06	0.000393216
1	17682131	17683594	3.21955	4.55225	1.64415	-2.9081	5.48486e-05	0.0062911
1	17857537	17859648	4.30782	0.299821	4.80383	4.50401	3.39402e-06	0.00072338
1	17861507	17868347	8.52096	4.41542	9.01879	4.60337	1.23041e-07	4.88208e-05
1	17877078	17878991	4.52406	1.94191	4.97237	3.03046	2.88727e-05	0.00387052
1	19110258	19111409	1.52709	2.73553	0.297682	-2.43785	6.98549e-05	0.00750595
1	20404191	20408376	5.87841	7.20196	4.33267	-2.86928	5.32326e-05	0.00615459
1	20730667	20732179	2.51787	3.89057	0.80275	-3.08782	3.08103e-06	0.000673481
1	20732797	20733409	1.8011	3.0058	0.580519	-2.42528	2.31275e-05	0.00327194
1	21739489	21739911	3.51154	0.908872	3.96094	3.05207	3.47768e-05	0.00446601
1	21843828	21845055	4.01783	5.38409	2.3264	-3.05769	4.66601e-06	0.000934084
1	21845058	21846822	4.57904	6.09979	2.12212	-3.97767	1.27343e-11	2.10792e-08
1	21849341	21850609	3.53592	4.8265	2.09077	-2.73574	2.31127e-05	0.00327116
1	23437954	23441986	7.36537	5.02165	7.79973	2.77808	2.69337e-05	0.00367209
1	23470469	23471795	3.74447	1.33565	4.18288	2.84724	3.56546e-06	0.000751189
1	26095219	26102783	8.85964	4.70785	9.35828	4.65043	7.58067e-08	3.28165e-05
1	26102859	26106849	7.28046	3.52099	7.77123	4.25024	4.64186e-07	0.0001482
1	28362804	28363652	4.01108	1.72553	4.44165	2.71612	6.84068e-05	0.00738414
1	32166393	32168107	1.78804	3.1464	0.125006	-3.02139	8.88283e-07	0.000256861
1	35907330	35909048	4.52189	1.87319	4.97368	3.10048	6.29986e-05	0.00697005
1	36356992	36360845	6.60409	7.75199	5.50878	-2.2432	2.77121e-05	0.00375378
1	37346838	37351286	5.97775	2.33587	6.4657	4.12984	3.57439e-09	2.64586e-06
1	37494530	37495848	3.1538	0.259433	3.61706	3.35763	3.30758e-05	0.00430652
1	37560791	37563489	4.09591	0.968245	4.56834	3.60009	7.28538e-06	0.00134192
1	37654469	37655298	3.47597	1.18743	3.90673	2.7193	4.88891e-05	0.00576596
1	37708950	37711439	4.10686	0.100376	4.60284	4.50246	5.98946e-07	0.00018372
1	37729064	37730494	2.95946	0.100376	3.4212	3.32082	3.91358e-05	0.00487744
1	37730671	37734538	6.00962	2.45099	6.49543	4.04444	2.43922e-06	0.000564378
1	37735698	37743140	6.99318	3.31578	7.48201	4.16623	1.52849e-05	0.00237134
1	37748039	37750181	5.11155	1.13434	5.60696	4.47262	8.32075e-10	7.57038e-07
1	37751419	37761879	9.88674	7.3386	10.3332	2.99461	1.63149e-05	0.00249712
1	37761919	37769399	6.43722	2.24349	6.93659	4.6931	1.59305e-08	9.09719e-06
1	37769405	37776405	6.31404	2.96816	6.79375	3.82559	8.8011e-07	0.000255174
1	37780333	37781391	3.19795	0.259433	3.66306	3.40363	4.22247e-05	0.00517317
1	37781801	37786204	7.3664	2.57784	7.87399	5.29615	9.56509e-10	8.53713e-07
1	37786474	37788494	5.23781	1.64315	5.72456	4.0814	4.34243e-10	4.37451e-07
1	37833734	37840298	7.86163	0.748416	8.38201	7.6336	6.64001e-16	3.83849e-12
1	38062737	38063720	3.35948	4.54355	2.18625	-2.3573	7.88409e-05	0.00818593
1	38115301	38118451	4.62639	0.873029	5.11702	4.24399	1.53237e-05	0.00237486
1	38135628	38136718	2.83487	0.100376	3.29091	3.19053	7.68825e-05	0.00804036
1	38139226	38145467	8.6559	6.60885	9.0691	2.46025	9.05264e-05	0.00903474
1	38217668	38220218	5.10953	1.72124	5.59054	3.8693	5.77039e-05	0.00655457
1	38305003	38306094	4.1188	0.321422	4.61043	4.28901	3.56532e-06	0.000751189
1	38836220	38837503	4.83954	1.14372	5.32881	4.18509	2.35038e-06	0.00054753
1	39266369	39268300	1.89328	3.14344	0.559892	-2.58354	7.51615e-05	0.00792432
1	40251009	40253570	5.81177	2.66797	6.28478	3.61681	8.11997e-05	0.00835694
1	43760997	43761745	3.94211	1.38249	4.3892	3.00671	6.33205e-06	0.00119383
1	44335233	44337197	3.61705	0.100376	4.10173	4.00136	9.83049e-06	0.00169201
1	45143162	45144466	3.69191	1.38681	4.12377	2.73696	8.58416e-05	0.00871768
1	48706779	48708976	3.92318	5.36937	1.89618	-3.47319	6.19811e-07	0.000188886
1	48710722	48711667	3.6084	5.0552	1.57841	-3.4768	2.67678e-08	1.38351e-05
1	48936289	48938690	4.85725	6.49369	1.1643	-5.32938	2.45832e-21	1.02636e-16
1	54247894	54248359	2.31635	0.100376	2.74217	2.64179	5.34697e-05	0.00616898
1	59819857	59820956	4.25524	1.77414	4.69794	2.9238	3.74527e-05	0.00472091
1	61542163	61543075	4.56875	5.83745	3.18553	-2.65193	6.70553e-07	0.000202706
1	64163595	64166383	4.64063	2.07233	5.0882	3.01587	7.87578e-07	0.000233204
1	64167661	64168478	3.72419	1.5032	4.15036	2.64716	5.19008e-05	0.00603403
1	64205181	64207304	3.95481	0.455604	4.43901	3.9834	8.90469e-06	0.0015639
1	64217833	64219043	3.5496	1.34293	3.97477	2.63183	5.2774e-05	0.00611663
1	64237486	64238823	4.69074	0.769712	5.18502	4.4153	3.00463e-07	0.000102918
1	64239044	64243323	8.14096	5.27686	8.60292	3.32606	1.03409e-06	0.000290236
1	64243824	64246630	5.67967	3.49092	6.10356	2.61264	0.000101222	0.00987081
1	64247092	64248233	4.2336	2.19433	4.64618	2.45185	5.15326e-05	0.0060005
1	64252263	64253173	3.49621	0.652485	3.95728	3.30479	3.68501e-05	0.00467889
1	64254288	64258348	5.82819	2.76077	6.2984	3.53763	1.81405e-06	0.000445807
1	64259146	64261629	5.349	2.26528	5.81982	3.55454	1.31005e-05	0.00210727
1	64261735	64263297	4.93726	2.60041	5.37118	2.77078	3.95172e-05	0.00491193
1	64275792	64278101	5.69292	1.99443	6.18226	4.18783	1.59862e-08	9.11518e-06
1	64279500	64281146	5.72934	3.71848	6.13962	2.42114	3.52526e-05	0.0045194
1	64281372	64284188	5.949	2.50108	6.43176	3.93068	5.85535e-08	2.65401e-05
1	64284388	64284928	3.85023	1.89483	4.25589	2.36106	9.75383e-05	0.00959689
1	64285438	64288056	5.88937	3.05186	6.35016	3.2983	8.08122e-07	0.000237975
1	64291361	64304314	9.28728	6.66925	9.73749	3.06823	5.44853e-05	0.0062628
1	64308460	64310433	5.779	3.48704	6.20999	2.72296	2.22944e-05	0.00319206
1	64311773	64313914	5.85646	3.08311	6.31433	3.23122	2.80112e-07	9.70973e-05
1	64319335	64320620	3.70096	1.50951	4.12504	2.61553	4.09057e-05	0.00504116
1	64324484	64326013	4.72935	1.22948	5.21356	3.98408	3.05565e-08	1.53911e-05
1	64332631	64335755	5.82008	3.01872	6.27924	3.26053	2.64024e-05	0.00362075
1	64342643	64345488	5.83706	3.03919	6.29606	3.25687	1.11276e-05	0.00186081
1	64366399	64367350	4.4765	1.43107	4.94587	3.5148	1.18126e-06	0.000318922
1	64367900	64369107	5.25457	2.37895	5.71703	3.33808	1.26042e-06	0.000334728
1	64373620	64378717	6.7698	3.67927	7.24087	3.5616	9.86751e-07	0.000280043
1	64378962	64383087	7.27255	4.69637	7.72054	3.02417	3.12683e-05	0.00412542
1	64383153	64384862	5.51082	2.12818	5.99166	3.86348	1.42969e-08	8.44672e-06
1	64385738	64390733	8.16167	4.7381	8.64372	3.90562	1.54952e-06	0.000393139
1	64393211	64395338	5.32329	2.68541	5.77452	3.08911	8.43143e-06	0.00150435
1	64395468	64396364	4.38812	1.54261	4.84926	3.30665	3.37284e-06	0.0007205
1	64397528	64400440	6.43907	3.66982	6.89675	3.22692	1.15068e-06	0.000313923
1	64400694	64404914	6.88843	4.67522	7.31405	2.63884	2.8907e-05	0.00387373
1	64410940	64411989	3.79149	1.26715	4.23664	2.96948	3.36078e-05	0.00436346
1	64421150	64422369	4.19756	1.52146	4.65073	3.12927	3.07304e-06	0.000672515
1	64427960	64428878	3.80123	0.56963	4.27728	3.70765	4.17178e-06	0.00085426
1	64431430	64432358	4.34792	2.15209	4.77231	2.62022	5.30661e-05	0.00614225
1	64455201	64456271	3.72663	1.4123	4.1591	2.74679	2.41872e-05	0.00337987
1	64479010	64480249	4.07407	2.07348	4.48351	2.41002	2.14015e-05	0.00308907
1	64482502	64484683	5.23409	2.77584	5.67546	2.89962	3.53707e-06	0.00074793
1	64511376	64512631	4.50396	2.22972	4.93377	2.70404	3.1776e-05	0.0041719
1	64543881	64544956	3.14833	0.100376	3.6178	3.51742	1.43368e-05	0.00226064
1	64660489	64661367	3.46502	0.100376	3.94532	3.84494	9.35265e-08	3.88751e-05
1	65509655	65510695	3.86201	1.79356	4.2769	2.48334	8.60492e-05	0.00872932
1	68558814	68559581	1.50284	2.65736	0.393731	-2.26362	4.34701e-05	0.00528954
1	75118012	75118966	3.79962	5.02811	2.52155	-2.50656	4.17711e-05	0.00512764
1	76539851	76541678	4.85707	6.43636	1.91536	-4.52101	8.45121e-13	2.0892e-09
1	76541792	76542360	3.10916	4.39968	1.66418	-2.7355	2.70707e-06	0.000610562
1	76620021	76620757	3.27334	4.62555	1.63194	-2.99362	4.86693e-08	2.28597e-05
1	76684743	76685587	3.54898	4.70903	2.42817	-2.28086	8.63495e-05	0.00875742
1	84229700	84230693	4.0652	1.2038	4.52704	3.32324	7.27946e-05	0.00774432
1	85424812	85425644	4.62369	2.1085	5.06832	2.95982	1.27303e-05	0.00206006
1	85459706	85461028	5.46025	3.45354	5.8702	2.41666	4.49157e-05	0.00541786
1	87399060	87400574	6.04656	3.83118	6.47233	2.64115	1.06619e-05	0.00180463
1	90011045	90012218	5.33927	3.07954	5.76811	2.68856	9.0484e-06	0.00158286
1	90158563	90159154	3.92616	5.04234	2.89442	-2.14792	6.65784e-05	0.00724295
1	92115340	92117488	5.38332	2.73722	5.83497	3.09775	2.80603e-06	0.000627606
1	92137635	92139468	5.28512	1.84082	5.76777	3.92695	2.97796e-06	0.000657066
1	92144659	92146065	3.86586	1.48461	4.30259	2.81797	5.10808e-05	0.00596589
1	92148362	92150954	5.34019	2.28266	5.81003	3.52737	2.04402e-05	0.00299448
1	92151989	92152980	3.46979	1.05981	3.90828	2.84847	7.31178e-05	0.00776621
1	92175252	92177040	5.60231	1.49642	6.10015	4.60372	1.09392e-08	6.73846e-06
1	92177184	92179487	6.24951	2.5442	6.73901	4.19481	1.62112e-09	1.36274e-06
1	92179593	92181257	4.72705	2.34949	5.16354	2.81405	6.06925e-05	0.00679545
1	92194932	92199480	6.63784	1.55894	7.14835	5.58941	7.32824e-11	9.73011e-08
1	92201704	92205605	6.53353	3.39583	7.00632	3.61049	2.55733e-06	0.000585219
1	92214303	92216507	4.97791	1.54919	5.4601	3.91091	3.15431e-07	0.000106972
1	92217335	92219102	4.93929	2.29024	5.3911	3.10086	4.06661e-05	0.00501823
1	92220244	92222047	5.26783	2.64146	5.71847	3.07701	2.33793e-05	0.00329887
1	92225649	92227306	4.12015	1.50798	4.57005	3.06208	5.1595e-06	0.00101129
1	92234315	92235783	3.81206	0.849547	4.27817	3.42862	3.33467e-06	0.000714787
1	92244395	92245809	4.0429	1.43107	4.49279	3.06172	1.27802e-05	0.00206547
1	92267262	92271868	7.62351	5.1242	8.06725	2.94305	3.5758e-05	0.0045686
1	92272815	92273594	3.25712	1.01841	3.68452	2.66611	7.93316e-05	0.00822097
1	92291116	92296983	7.53793	2.77797	8.04519	5.26722	5.39166e-10	5.2215e-07
1	92341550	92342477	4.36094	1.05081	4.83954	3.78873	1.37668e-07	5.34947e-05
1	92342635	92343162	3.37883	0.803183	3.82679	3.0236	3.71585e-05	0.00469802
1	92344625	92345331	3.68839	1.18743	4.13222	2.94478	2.26746e-05	0.0032322
1	92350111	92352408	6.74383	3.58773	7.21728	3.62955	2.48884e-06	0.000572591
1	94194886	94196933	5.74074	3.2773	6.18241	2.90511	1.41388e-05	0.00223224
1	95185306	95186564	3.43662	4.80819	1.72564	-3.08255	3.1672e-06	0.000688312
1	99336200	99337222	3.75266	5.06561	2.24027	-2.82534	1.28759e-05	0.00207737
1	99337313	99337975	3.36306	4.69699	1.7836	-2.91339	1.29725e-05	0.00208937
1	104480288	104481052	4.9198	2.30725	5.36972	3.06247	2.04746e-05	0.0029979
1	108372556	108373563	3.98942	5.15251	2.86214	-2.29038	3.12135e-05	0.00412109
1	109404782	109405656	3.51837	4.67732	2.3999	-2.27742	1.94159e-05	0.00288024
1	110432467	110434117	3.76276	0.100376	4.25122	4.15085	8.05762e-06	0.00145422
1	111944503	111945724	4.78256	2.55444	5.20923	2.65479	1.23106e-05	0.00201033
1	113148303	113148820	2.80975	0.406214	3.24784	2.84163	4.18052e-05	0.00513015
1	114287949	114288516	3.37796	0.928943	3.81878	2.88984	5.60633e-05	0.00640376
1	114292593	114293016	3.0936	0.475013	3.54383	3.06882	5.9808e-06	0.00114315
1	114295835	114297266	6.01428	3.28306	6.47015	3.18709	2.15527e-07	7.76466e-05
1	114297879	114301044	6.76267	4.32282	7.20295	2.88014	2.13901e-06	0.000507953
1	117116285	117117086	3.90046	1.10283	4.35945	3.25662	2.81152e-05	0.00379061
1	117127051	117133265	7.54865	2.76007	8.05624	5.29617	2.8613e-11	4.30059e-08
1	117134619	117136462	5.46199	1.46699	5.95774	4.49076	2.53776e-09	1.97428e-06
1	117137208	117138840	5.07214	1.91779	5.54552	3.62773	8.27775e-06	0.00148539
1	117140516	117141966	5.21948	1.36262	5.71241	4.3498	1.85521e-07	6.84107e-05
1	117142261	117142906	4.21983	0.406214	4.71182	4.3056	4.00909e-08	1.93133e-05
1	117147898	117149412	5.28918	2.40475	5.75202	3.34727	4.39185e-06	0.000889148
1	117151634	117154364	6.01929	2.41169	6.50638	4.09469	1.35733e-07	5.2962e-05
1	117165386	117166389	4.506	0.769712	4.99623	4.22652	2.50975e-07	8.86148e-05
1	117166618	117168801	6.41939	1.27989	6.93044	5.65055	1.60034e-12	3.57938e-09
1	117168970	117171997	7.78673	5.37084	8.22558	2.85474	1.21264e-05	0.0019863
1	117172128	117173154	5.39922	2.62398	5.85718	3.2332	3.57328e-06	0.0007522
1	117174092	117176070	5.74348	1.96807	6.23461	4.26654	2.05028e-07	7.46513e-05
1	117176371	117182418	7.50185	3.02054	8.00562	4.98508	2.51267e-10	2.77691e-07
1	117183662	117187607	6.87555	2.71304	7.37439	4.66135	9.25533e-09	5.85477e-06
1	117187617	117193526	7.88806	1.99396	8.40422	6.41026	2.76913e-13	7.94286e-10
1	117196637	117197504	4.29372	1.4568	4.75449	3.29768	2.72161e-06	0.000612608
1	117199581	117200257	3.30624	0.532983	3.7641	3.23112	1.21811e-05	0.00199352
1	117203123	117213179	7.98695	3.24159	8.49404	5.25245	2.14075e-09	1.71513e-06
1	118132772	118133878	3.22236	0.455604	3.67992	3.22432	3.10418e-05	0.00410363
1	118875909	118878252	5.07118	2.19745	5.53356	3.33611	9.77115e-05	0.00961141
1	121260408	121262015	5.44005	6.90514	3.3175	-3.58765	1.62615e-07	6.13488e-05
1	147091979	147092764	1.65193	2.8698	0.399911	-2.46989	2.06764e-05	0.00301636
1	147234305	147235579	4.10491	5.35554	2.77028	-2.58526	2.2388e-05	0.00320106
1	150806716	150810560	7.44971	3.50531	7.94447	4.43915	3.23008e-09	2.44701e-06
1	150811653	150813550	5.46687	2.39551	5.93722	3.54172	2.16634e-06	0.00051228
1	154388786	154390255	4.0647	0.100376	4.55986	4.45948	2.88726e-06	0.000640817
1	154413052	154416348	5.8793	2.76338	6.35131	3.58793	4.54289e-07	0.000145525
1	156523525	156524382	2.40642	3.68633	0.991936	-2.69439	4.49284e-05	0.00541786
1	158299983	158301857	3.67363	5.07343	1.85296	-3.22047	1.11477e-08	6.85047e-06
1	159869480	159870405	2.09695	3.41038	0.583069	-2.82731	4.59863e-05	0.00551534
1	160419390	160423931	7.64592	5.22458	8.08509	2.86051	2.56792e-05	0.00354259
1	160425838	160427129	5.55121	3.04916	5.99511	2.94594	1.08539e-05	0.00182709
1	161379785	161380501	4.05262	1.99041	4.46702	2.4766	3.29912e-05	0.00429841
1	167295603	167296224	3.47533	0.745865	3.93112	3.18525	4.5675e-06	0.00091877
1	167470684	167471477	3.60491	0.700002	4.06862	3.36862	1.38573e-07	5.36246e-05
1	167745256	167745770	3.0898	0.537822	3.53648	2.99866	4.63181e-05	0.00553056
1	167746350	167747140	4.29975	2.03901	4.72865	2.68964	6.32527e-05	0.00698634
1	169074662	169079163	7.53224	4.6334	7.9957	3.3623	7.52989e-05	0.00793436
1	169865054	169866591	3.11914	0.100376	3.58748	3.48711	5.78881e-05	0.00656569
1	171219968	171222902	7.45646	5.37008	7.87274	2.50267	2.14973e-05	0.00309712
1	171223502	171224176	3.3554	0.100376	3.83222	3.73185	1.64301e-07	6.18606e-05
1	171224251	171225108	3.82399	1.43107	4.26143	2.83036	2.86153e-05	0.00384562
1	173306932	173307918	3.19339	0.682193	3.6378	2.95561	2.87808e-06	0.000640285
1	173981012	173981467	2.18719	3.24797	1.25717	-1.9908	4.18927e-05	0.0051392
1	175278434	175279683	4.93986	2.59172	5.3745	2.78278	3.72666e-05	0.00470377
1	175288961	175292629	6.35836	2.46947	6.85197	4.38251	1.45337e-08	8.54632e-06
1	175567581	175569444	5.30401	6.87326	2.45945	-4.41381	1.26305e-13	3.85852e-10
1	175569585	175570063	2.78264	4.20553	0.863784	-3.34175	4.68647e-10	4.62195e-07
1	178035134	178037067	5.67852	3.09846	6.12672	3.02826	1.25013e-05	0.00203351
1	178037929	178038991	3.77931	1.85859	4.18197	2.32338	7.66874e-05	0.00802441
1	182846889	182847554	3.50917	1.10899	3.94705	2.83806	5.60811e-05	0.00640376
1	184942487	184944078	4.92464	6.34302	3.02563	-3.31739	1.20025e-07	4.77755e-05
1	185534397	185535256	3.58431	4.87596	2.13609	-2.73987	2.73126e-05	0.00371304
1	185641723	185642441	2.84258	4.04831	1.61957	-2.42873	8.43753e-05	0.00860131
1	192486634	192487215	3.16099	4.38232	1.90057	-2.48175	4.55586e-06	0.000916918
1	192601095	192605812	6.80838	2.49536	7.30968	4.81433	6.49148e-05	0.0071128
1	198904399	198905005	2.73305	3.91314	1.56871	-2.34442	9.53831e-05	0.00942679
1	200119773	200120413	3.32686	4.49806	2.18206	-2.31599	4.86338e-05	0.00574486
1	200305938	200307750	5.0059	6.12176	3.97476	-2.147	5.83427e-05	0.00660517
1	201019897	201020411	2.33338	3.5384	1.11204	-2.42636	9.55875e-05	0.00943955
1	201024975	201027792	4.51897	5.89966	2.77371	-3.12595	1.21017e-06	0.000324803
1	201375717	201376798	1.91112	3.11525	0.691887	-2.42336	8.74811e-05	0.00883071
1	201656736	201657225	1.65683	2.84778	0.468074	-2.3797	3.13754e-05	0.00413521
1	203307573	203326297	10.3807	4.73058	10.8955	6.16495	2.51464e-11	3.8725e-08
1	203326383	203341271	9.23606	4.99849	9.73615	4.73767	9.07247e-09	5.77825e-06
1	203347001	203354008	9.06626	7.14494	9.46898	2.32404	9.98965e-05	0.00978643
1	203354412	203355209	3.45023	0.261384	3.92482	3.66344	4.61656e-05	0.00552979
1	203366021	203367092	3.62093	0.891021	4.07674	3.18572	1.07694e-05	0.00181627
1	203369990	203376998	7.25983	3.33669	7.75415	4.41746	8.8684e-08	3.72329e-05
1	203377414	203380889	6.77448	4.03445	7.23077	3.19632	8.52607e-06	0.00151335
1	203387113	203405293	9.35816	4.56141	9.86584	5.30443	9.7479e-09	6.09454e-06
1	203406675	203418393	8.83114	4.80812	9.32744	4.51932	1.578e-08	9.03877e-06
1	203418398	203426771	8.95613	4.85325	9.45391	4.60065	9.14334e-08	3.81316e-05
1	203427626	203430771	7.4934	3.66053	7.98581	4.32529	1.80151e-07	6.67437e-05
1	203430868	203440588	9.81939	6.02868	10.3109	4.28219	6.92054e-08	3.045e-05
1	203440664	203451770	9.32381	3.42429	9.84	6.41571	6.92823e-14	2.30382e-10
1	203451846	203459289	8.84364	5.17673	9.33221	4.15548	1.99651e-08	1.08098e-05
1	203459403	203463435	5.86021	1.44344	6.36306	4.91962	1.15863e-07	4.6592e-05
1	203473584	203475383	4.79887	1.61887	5.27315	3.65429	9.23556e-06	0.00160903
1	203475619	203492590	8.80581	4.79294	9.30191	4.50897	2.26043e-08	1.20307e-05
1	203503257	203504494	3.65387	1.14485	4.09815	2.9533	2.06967e-05	0.00301659
1	203523972	203526236	6.65301	0.288896	7.17124	6.88234	1.2896e-17	1.30966e-13
1	203526483	203528839	5.41657	2.05662	5.89672	3.84009	2.30561e-09	1.82389e-06
1	203559527	203563449	5.38596	2.50942	5.84846	3.33904	3.21126e-05	0.00420844
1	203594298	203594970	3.73509	1.72121	4.14562	2.42442	8.82528e-05	0.00888331
1	203611615	203615221	6.24589	3.8204	6.68531	2.86491	2.82653e-05	0.00380403
1	203616146	203623088	8.65441	6.78562	9.05244	2.26682	1.20792e-05	0.00197942
1	203634924	203639288	6.29825	3.1829	6.77024	3.58734	3.22333e-07	0.000108821
1	203668358	203671166	5.28987	2.53754	5.74675	3.20922	2.89391e-07	9.96181e-05
1	203758747	203759530	3.85033	0.92838	4.31476	3.38638	4.4491e-06	0.000898802
1	203784657	203786097	5.13467	2.24417	5.59777	3.3536	2.93017e-07	0.000100642
1	203786344	203791050	7.86632	3.7203	8.36486	4.64456	2.10033e-11	3.33e-08
1	203791183	203794334	6.30248	3.40806	6.76574	3.35768	3.02519e-06	0.000664637
1	204072459	204074487	3.96019	5.38512	2.03225	-3.35287	3.22403e-06	0.000696988
1	204254758	204257168	4.49255	5.81322	2.95596	-2.85726	8.79103e-06	0.0015501
1	204415062	204437033	9.60352	10.7686	8.47196	-2.29665	1.08853e-05	0.00183088
1	204437100	204439204	4.07895	5.59339	1.66483	-3.92856	6.70345e-09	4.40359e-06
1	204442032	204454443	8.47693	9.77372	7.01352	-2.7602	3.52063e-08	1.73154e-05
1	204454514	204455172	2.39469	3.71201	0.868711	-2.8433	2.17901e-06	0.000514952
1	204458567	204459980	4.57577	5.97224	2.76861	-3.20363	1.51413e-09	1.29166e-06
1	205446338	205447858	2.6779	4.03519	1.01869	-3.0165	1.02956e-05	0.00175368
1	205628203	205641903	8.76753	10.2425	6.59184	-3.65067	1.02902e-07	4.20738e-05
1	205642083	205643491	3.81062	5.14534	2.22857	-2.91677	4.75497e-07	0.000150777
1	205643747	205646684	4.74369	6.31332	1.8955	-4.41782	2.76362e-12	5.86693e-09
1	205647247	205650279	5.42018	6.92384	3.07584	-3.848	8.44747e-08	3.58439e-05
1	206846447	206847217	3.86856	0.914807	4.33431	3.4195	1.98149e-07	7.23571e-05
1	206847315	206849597	4.76519	1.98441	5.2234	3.239	7.7149e-06	0.00140315
1	206850180	206851636	4.19157	0.100376	4.68914	4.58876	6.01877e-09	4.05302e-06
1	206852118	206855197	6.33424	3.0784	6.81109	3.7327	9.08311e-09	5.77825e-06
1	206883380	206884321	3.75286	1.74776	4.16267	2.41491	8.42086e-05	0.00858898
1	208416695	208418725	4.79952	6.41651	1.41171	-5.0048	1.16409e-14	4.80672e-11
1	210484419	210485554	4.12067	5.41597	2.6617	-2.75428	5.47262e-05	0.00628089
1	210515111	210518774	6.42882	7.7616	4.85316	-2.90844	1.91053e-05	0.00284089
1	216774321	216774864	2.10826	3.35432	0.785556	-2.56877	1.46387e-05	0.00229525
1	220863459	220864415	3.39038	4.97186	0.426416	-4.54545	7.9505e-17	5.85772e-13
1	220883177	220883904	2.49184	3.9616	0.344561	-3.61703	2.38304e-09	1.8733e-06
1	220884418	220885357	2.80696	4.00671	1.59794	-2.40877	4.32607e-05	0.0052709
1	220921239	220922246	2.57882	3.9592	0.834738	-3.12446	2.63735e-08	1.36689e-05
1	220942354	220943062	2.34647	3.82556	0.147995	-3.67757	2.08276e-10	2.35017e-07
1	220943286	220944742	4.8604	6.47601	1.49184	-4.98417	3.78998e-21	1.29464e-16
1	224969832	224972067	5.45032	2.17976	5.92765	3.74788	1.23956e-06	0.000331274
1	224991600	224993990	4.77414	1.08805	5.26318	4.17513	1.7693e-07	6.59545e-05
1	225667681	225668755	3.80489	5.17436	2.10173	-3.07263	1.68503e-07	6.32525e-05
1	226772693	226778818	5.11539	0.100376	5.62531	5.52493	2.55534e-09	1.98385e-06
1	226788936	226796002	7.98917	3.9427	8.48591	4.54321	8.18402e-06	0.00147376
1	227946683	227948779	5.27409	2.56179	5.72905	3.16726	1.11477e-05	0.00186156
1	228644792	228645597	2.40423	3.64399	1.09774	-2.54624	1.41516e-06	0.000366885
1	228646034	228646446	1.95568	3.19215	0.657579	-2.53457	3.22567e-06	0.000696988
1	229243701	229245820	4.97052	1.41221	5.45632	4.04411	6.02638e-06	0.00114836
1	229673489	229676275	5.75007	3.05353	6.20426	3.15073	2.02701e-05	0.00298105
1	229682436	229684384	5.16973	2.44901	5.6251	3.17608	7.219e-06	0.00133165
1	230425520	230426439	3.0879	4.35988	1.69568	-2.6642	2.9459e-06	0.000650757
1	230426947	230430039	6.07159	7.46825	4.26366	-3.20459	1.54802e-05	0.00239274
1	230882373	230884457	6.18712	1.37348	6.69499	5.3215	1.51594e-09	1.29166e-06
1	230887522	230890071	5.73936	2.3458	6.22053	3.87472	1.78687e-06	0.000440525
1	231980836	231982257	3.77131	4.92077	2.67277	-2.248	4.64148e-05	0.00553293
1	232732429	232732841	2.93188	4.08144	1.83313	-2.24831	7.44713e-05	0.00787809
1	233059287	233060424	4.65738	2.41885	5.08477	2.66592	4.71122e-05	0.00559628
1	234806806	234807575	4.33142	2.39086	4.7358	2.34494	7.97352e-05	0.00825824
1	234831201	234832279	4.38471	1.74812	4.83587	3.08775	0.000101582	0.00988607
1	236227397	236229377	4.43442	6.01362	1.49355	-4.52008	1.49846e-11	2.42696e-08
1	236229810	236230904	3.83528	4.93853	2.82828	-2.11025	3.20355e-05	0.00420156
1	236579061	236579766	2.57313	3.75049	1.41482	-2.33566	1.68345e-05	0.00256099
1	236588156	236589073	2.5653	3.81768	1.22605	-2.59164	2.64704e-05	0.00362742
1	244731270	244732851	5.58068	3.08772	6.02405	2.93633	3.45655e-07	0.000115348
1	245103555	245104584	4.25158	5.66576	2.37078	-3.29498	1.5073e-08	8.79464e-06
1	245861347	245862736	3.91221	5.21438	2.43276	-2.78162	1.48092e-05	0.00231378
1	248020269	248020994	2.57645	4.03478	0.489008	-3.54577	8.18285e-13	2.06359e-09
1	248100259	248100903	3.28606	4.75413	1.14782	-3.6063	1.46193e-08	8.58326e-06
1	248609425	248610091	2.9626	4.17868	1.71494	-2.46374	2.4962e-05	0.00346494
1	248611011	248611540	2.85506	4.34987	0.565269	-3.7846	8.0962e-15	3.53743e-11
1	248612458	248612751	2.82436	4.27043	0.797946	-3.47249	6.50869e-11	8.79739e-08
1	248896043	248897671	4.42578	1.8265	4.875	3.0485	9.92761e-06	0.00170498
1	248899261	248901310	5.28212	1.83059	5.76498	3.93439	3.30519e-08	1.64569e-05
1	248901465	248905622	7.52178	3.97088	8.00738	4.03651	7.77841e-07	0.00023108
2	392051	393430	1.72477	3.00163	0.318907	-2.68272	2.90327e-05	0.00388781
2	393538	395148	3.88138	5.41605	1.32462	-4.09143	4.27093e-12	8.35845e-09
2	454700	455832	3.81546	5.10008	2.38758	-2.7125	2.84545e-05	0.00382537
2	467068	468732	1.27939	2.48623	0.0537554	-2.43248	3.65009e-05	0.00464771
2	552655	553723	2.37267	3.56634	1.17768	-2.38867	6.19419e-05	0.00689246
2	635905	637844	3.71043	5.01451	2.22523	-2.78929	3.67907e-05	0.00467511
2	689846	690506	2.86297	4.01955	1.74951	-2.27004	2.07044e-05	0.00301659
2	694912	695750	3.69791	4.82193	2.65085	-2.17107	7.07245e-05	0.00757448
2	714419	715740	2.42185	3.60364	1.2537	-2.34994	6.21092e-05	0.00690468
2	969729	970502	3.18041	4.46309	1.75806	-2.70503	8.35732e-06	0.00149467
2	1157912	1159735	3.51231	5.10808	0.393629	-4.71446	2.29321e-16	1.51173e-12
2	1162187	1163248	2.55993	4.02775	0.422968	-3.60478	1.66596e-08	9.44182e-06
2	1215687	1216784	2.11053	3.37297	0.744414	-2.62855	5.10924e-05	0.00596589
2	1235030	1236105	2.65288	4.0011	1.02528	-2.97582	1.10938e-07	4.49681e-05
2	1242153	1242957	3.28022	4.61371	1.70224	-2.91147	4.0524e-07	0.00013218
2	1243099	1244404	3.95305	5.42654	1.78556	-3.64097	2.14013e-10	2.40049e-07
2	1244685	1245243	2.41151	3.72728	0.89035	-2.83693	4.28652e-07	0.000138019
2	1253504	1254653	2.9452	4.17579	1.66188	-2.51391	9.78661e-05	0.0096241
2	1276645	1277121	1.47618	2.72114	0.156326	-2.56481	7.0381e-06	0.0013002
2	1370107	1370900	3.03717	4.38804	1.40047	-2.98757	5.17533e-09	3.59456e-06
2	1521417	1521902	1.22989	2.38912	0.110828	-2.27829	6.47044e-05	0.00709869
2	1621232	1621940	2.56033	3.79397	1.26937	-2.5246	3.40101e-05	0.00439007
2	1746711	1747177	2.27246	3.54979	0.865243	-2.68455	3.42125e-05	0.00441012
2	2617042	2617770	2.55014	3.90713	0.891979	-3.01515	1.5146e-08	8.80267e-06
2	2952253	2952883	1.7872	3.00409	0.537585	-2.4665	3.0315e-05	0.00402509
2	3148419	3153543	4.27981	5.67325	2.48482	-3.18842	7.55653e-05	0.00794978
2	6920652	6921269	2.39957	3.65472	1.05297	-2.60175	5.58894e-06	0.00108084
2	7005018	7005567	2.31532	3.66866	0.670014	-2.99864	5.38489e-07	0.000167639
2	7005702	7006789	4.16763	5.61272	2.14597	-3.46675	2.80163e-08	1.43034e-05
2	7197930	7198483	2.7147	3.93678	1.45241	-2.48438	1.53964e-05	0.00238273
2	7765065	7766296	3.693	5.03805	2.0763	-2.96175	7.4119e-07	0.000221564
2	8617552	8618045	2.41513	3.64859	1.12463	-2.52396	1.88862e-05	0.00281611
2	8678642	8681152	3.2008	4.57264	1.48889	-3.08375	4.01507e-06	0.000826675
2	8683583	8685876	4.38297	5.89308	1.99738	-3.8957	6.76534e-11	9.01458e-08
2	8711649	8712664	3.00865	4.39582	1.23837	-3.15745	1.75567e-07	6.55766e-05
2	8713321	8715610	3.18477	4.52287	1.59152	-2.93135	1.35122e-05	0.00215504
2	8718614	8719521	3.4108	4.90854	1.10322	-3.80532	1.76486e-10	2.02799e-07
2	8720339	8724712	6.15958	7.8265	1.78725	-6.03924	3.77746e-17	3.15422e-13
2	8726908	8728566	2.18175	3.45772	0.778373	-2.67934	9.03393e-05	0.00903183
2	9932728	9933509	2.42481	3.76359	0.8293	-2.93429	1.54855e-06	0.000393139
2	11840652	11842712	3.89441	5.39334	1.57952	-3.81381	4.23935e-10	4.29368e-07
2	11854267	11855470	2.40528	3.81086	0.56081	-3.25005	1.73757e-08	9.72387e-06
2	11882616	11885488	4.13433	5.75081	0.753663	-4.99715	9.43379e-15	3.98291e-11
2	11885817	11891655	7.48857	9.07926	4.42698	-4.65229	1.7416e-08	9.72387e-06
2	11892816	11895177	6.20534	7.77816	3.32708	-4.45108	4.97553e-10	4.85535e-07
2	11895397	11895915	2.45187	3.68747	1.15593	-2.53155	4.96539e-05	0.00583966
2	11917387	11918797	3.5866	5.01307	1.65179	-3.36128	8.37406e-07	0.000245253
2	12626271	12629712	4.56716	5.95125	2.80885	-3.14241	1.27412e-07	5.01317e-05
2	12633079	12633669	1.79862	3.00627	0.571083	-2.43518	2.49849e-05	0.00346556
2	12865259	12869885	6.03703	7.29783	4.67535	-2.62248	9.67679e-06	0.001671
2	15784985	15786521	4.21277	0.631216	4.69918	4.06797	1.18947e-06	0.000320853
2	16081722	16083224	5.03202	2.16084	5.49428	3.33344	5.74325e-05	0.00652967
2	16083499	16084491	4.01254	1.31703	4.46667	3.14965	4.38452e-06	0.000888622
2	16085465	16086258	2.89752	0.100376	3.35649	3.25611	1.49541e-05	0.00233254
2	16103937	16106946	7.30226	4.57817	7.75779	3.17962	1.12206e-05	0.0018704
2	16107166	16109422	6.03822	3.08687	6.50387	3.417	6.74607e-07	0.00020373
2	16110487	16111253	3.46408	0.762841	3.91849	3.15565	7.59965e-05	0.00797656
2	16165210	16166860	2.91749	0.100376	3.37736	3.27698	1.58986e-05	0.00244635
2	16168580	16169305	3.59664	0.915104	4.05008	3.13498	3.19104e-05	0.00418668
2	17130008	17130902	4.00034	1.32882	4.45328	3.12447	4.62459e-06	0.000927778
2	17340207	17345819	7.37041	4.50234	7.83254	3.3302	3.98438e-08	1.92436e-05
2	17347202	17348229	4.83919	2.32012	5.28404	2.96392	1.35226e-05	0.00215579
2	17348519	17349502	4.42448	1.09566	4.90367	3.80801	1.30091e-07	5.10727e-05
2	17349640	17354423	6.11595	2.72751	6.59697	3.86946	2.03647e-07	7.42205e-05
2	17371718	17372454	3.55067	1.0359	3.99528	2.95939	2.04411e-05	0.00299448
2	17380016	17381844	4.95158	2.02485	5.41621	3.39136	3.56402e-05	0.00455687
2	17382043	17383369	3.77483	0.536211	4.25111	3.7149	5.1918e-05	0.00603417
2	17384142	17386093	6.19308	4.0197	6.61586	2.59615	1.52384e-05	0.00236902
2	17431748	17436063	6.54648	2.81713	7.03655	4.21942	4.03793e-08	1.94273e-05
2	17449012	17450571	4.19083	1.75058	4.63113	2.88055	2.74154e-05	0.00372164
2	17450779	17456067	7.91269	3.74815	8.41155	4.66341	9.59097e-09	6.01645e-06
2	17461423	17464651	5.70786	2.69936	6.1758	3.47643	8.5504e-06	0.00151621
2	17481549	17483995	4.00635	0.100376	4.50032	4.39995	2.64012e-07	9.2714e-05
2	17487886	17488849	2.9016	0.100376	3.36075	3.26037	1.50643e-05	0.00234777
2	17488859	17491132	5.5327	2.17986	6.01263	3.83277	6.55623e-08	2.91543e-05
2	20724073	20725765	4.10021	5.48235	2.34938	-3.13297	1.23504e-07	4.89013e-05
2	20863016	20870661	9.14993	7.24549	9.55116	2.30568	6.40326e-05	0.00704143
2	20958195	20960922	6.30515	3.64855	6.75734	3.10879	9.27659e-06	0.00161373
2	20962275	20963428	5.36391	2.80141	5.81116	3.00975	5.4778e-05	0.00628492
2	20963858	20965993	6.9636	3.79988	7.43731	3.63742	1.2529e-06	0.000333651
2	23603447	23610372	8.21871	5.42352	8.67759	3.25406	7.51856e-06	0.00137409
2	23622423	23625609	5.72993	3.44708	6.16032	2.71325	6.55262e-05	0.00714919
2	23641898	23647118	5.03271	0.100376	5.54182	5.44144	1.03094e-06	0.000290005
2	24274190	24274888	3.95002	1.96361	4.35829	2.39468	6.19442e-05	0.00689246
2	24325845	24328585	6.89457	4.875	7.30556	2.43056	1.95144e-05	0.00289256
2	25424490	25425300	2.84648	4.17291	1.2915	-2.8814	9.80109e-08	4.04423e-05
2	25429991	25431328	4.70066	6.18942	2.44685	-3.74257	2.59389e-09	2.00962e-06
2	25431583	25433369	6.2048	7.27171	5.26405	-2.00767	5.20735e-05	0.00604476
2	27323922	27325353	1.93718	3.20065	0.568285	-2.63236	1.66512e-05	0.00253722
2	27988198	27989547	5.12174	2.12191	5.58934	3.46743	7.30837e-05	0.00776621
2	29224573	29226059	3.11134	4.38618	1.7111	-2.67508	5.19583e-05	0.00603698
2	29226126	29226896	2.09892	3.39711	0.63138	-2.76573	3.36441e-06	0.000719518
2	29232806	29240441	5.60699	7.09837	3.33769	-3.76069	3.51231e-06	0.000743951
2	33905311	33906223	1.53263	2.72268	0.345899	-2.37678	7.12622e-06	0.00131518
2	34691830	34692355	1.44027	2.71017	0.0537554	-2.65642	4.94182e-06	0.000975269
2	36668247	36669052	2.71503	3.92723	1.47666	-2.45057	6.03115e-06	0.00114862
2	37571185	37573071	6.35288	7.51637	5.22474	-2.29162	3.4613e-05	0.0044483
2	38489403	38490113	3.48672	1.16376	3.91975	2.75599	4.65424e-05	0.00554311
2	39406499	39407936	4.91462	2.58901	5.34781	2.75881	2.54514e-05	0.00351519
2	42067967	42068856	4.39782	5.72802	2.83062	-2.8974	2.54079e-05	0.00351127
2	42948411	42949931	4.68439	2.00264	5.13785	3.13521	8.57205e-07	0.000250019
2	43864290	43864894	2.06075	3.30776	0.735563	-2.57219	2.47594e-05	0.00344445
2	44994810	44996739	5.46469	1.56535	5.95852	4.39317	7.46939e-10	6.89597e-07
2	45028315	45029607	4.79991	1.90118	5.26337	3.36219	7.12617e-05	0.00761646
2	45872218	45873167	3.82088	1.62373	4.24537	2.62164	8.75551e-05	0.00883439
2	47537177	47537641	2.71905	4.13885	0.81382	-3.32503	5.10502e-09	3.55746e-06
2	47537652	47538599	3.82374	5.2652	1.81951	-3.44569	4.56912e-10	4.53632e-07
2	47844495	47845609	2.28577	3.48999	1.06631	-2.42369	3.71354e-05	0.00469667
2	47935782	47936302	2.20235	3.39847	1.00175	-2.39672	9.86947e-05	0.00968531
2	48431867	48432916	3.70056	4.88441	2.52781	-2.3566	1.8688e-05	0.00279432
2	49210486	49211829	5.20425	1.8352	5.68468	3.84948	8.21793e-05	0.00843465
2	55583594	55585978	5.56366	2.35129	6.03906	3.68777	1.95073e-08	1.06386e-05
2	55587669	55588342	4.2914	1.6085	4.74491	3.13641	3.85329e-06	0.000800383
2	55588481	55589755	5.31269	2.42805	5.77554	3.34748	1.24148e-06	0.000331552
2	55591125	55592366	5.28596	2.80137	5.72885	2.92748	8.51071e-06	0.00151274
2	55592584	55593196	4.65396	1.44594	5.12921	3.68327	3.70617e-09	2.71464e-06
2	55594040	55595100	4.04383	1.09354	4.50943	3.4159	4.1137e-07	0.000133831
2	55597261	55598423	3.70471	1.14485	4.15182	3.00697	3.00384e-05	0.00399685
2	55632134	55633116	4.74394	1.27436	5.22731	3.95295	8.56994e-08	3.61473e-05
2	55633341	55638092	6.90641	4.84944	7.32039	2.47095	3.98753e-05	0.00495154
2	55639131	55639912	4.58826	1.73375	5.0498	3.31606	9.96132e-08	4.0952e-05
2	55639921	55641301	5.39589	3.46519	5.79943	2.33423	4.17169e-05	0.00512265
2	55650710	55651814	3.85899	0.853433	4.32681	3.47338	1.0524e-05	0.00178531
2	55652294	55653507	4.05929	1.37664	4.51279	3.13615	8.09084e-07	0.000238071
2	59411435	59412221	3.48065	4.92686	1.45358	-3.47328	9.19732e-10	8.2678e-07
2	59821727	59822485	3.95958	5.03354	3.00634	-2.02719	7.7103e-05	0.00805668
2	62546238	62547107	3.25801	4.34478	2.28165	-2.06314	7.25324e-05	0.00773394
2	64289420	64295101	7.46311	4.32278	7.93599	3.61322	2.63799e-06	0.000598211
2	64306660	64307942	3.97199	1.29075	4.42542	3.13466	7.43335e-05	0.00786573
2	64327697	64328419	4.54393	2.42505	4.96269	2.53764	7.36211e-05	0.00781014
2	64328977	64331004	6.02579	3.38288	6.47728	3.0944	5.73165e-08	2.60481e-05
2	64332620	64335212	5.63969	2.86472	6.09763	3.23292	1.14702e-07	4.62444e-05
2	64335567	64337423	5.64655	1.417	6.14652	4.72952	3.33427e-14	1.2283e-10
2	64349794	64351198	5.37712	3.03684	5.81126	2.77443	2.95986e-05	0.00394811
2	64358667	64359786	4.22441	1.50697	4.67962	3.17265	1.56547e-06	0.000395567
2	64360890	64361736	3.6673	0.864186	4.12654	3.26236	1.47566e-05	0.00230651
2	64424876	64425778	4.44825	1.4796	4.9146	3.435	1.80274e-07	6.67437e-05
2	64458407	64459140	3.38638	0.605029	3.84462	3.23959	1.47182e-05	0.0023031
2	64680332	64683064	7.53358	6.05766	7.88997	1.83231	9.00758e-05	0.0090137
2	64745048	64745548	2.66475	0.406214	3.09351	2.68729	5.75793e-05	0.00654437
2	65033297	65034189	3.40651	0.288896	3.87857	3.58968	2.50891e-06	0.000576243
2	69920290	69920839	2.63679	3.82114	1.46292	-2.35823	1.89739e-05	0.0028271
2	70333921	70339824	8.53978	6.70763	8.93443	2.2268	3.91896e-05	0.00487928
2	70993973	70995541	4.80891	6.39583	1.78817	-4.60767	7.19857e-15	3.25892e-11
2	75643511	75644422	3.90715	5.30874	2.07915	-3.22959	7.26839e-08	3.16181e-05
2	75655697	75656711	2.94926	4.31995	1.24158	-3.07838	2.42217e-07	8.60247e-05
2	75659713	75660961	3.72477	5.23123	1.36264	-3.86859	5.11044e-13	1.37162e-09
2	79325793	79326881	3.42792	4.93398	1.06841	-3.86558	8.66391e-12	1.52841e-08
2	79327098	79328150	3.95202	5.36308	2.08455	-3.27853	9.33407e-09	5.87492e-06
2	85872771	85877322	6.28146	3.45539	6.74174	3.28635	8.10945e-06	0.00146229
2	85877425	85878207	3.55136	0.259433	4.02938	3.76995	2.49376e-05	0.00346284
2	85878295	85878934	3.27027	0.402682	3.73238	3.3297	3.87408e-06	0.000803369
2	85887713	85903110	8.75243	5.51474	9.22868	3.71393	3.65434e-05	0.00464997
2	85903914	85906489	3.98661	0.100376	4.48016	4.37979	1.27566e-05	0.00206343
2	86148074	86149641	4.04154	1.36097	4.49493	3.13397	1.30795e-05	0.00210569
2	86283195	86284290	4.48791	2.47834	4.89808	2.41975	6.33415e-05	0.00698996
2	89452201	89453095	3.8327	5.14319	2.32793	-2.81527	9.36657e-07	0.000266834
2	97711637	97712106	2.60403	3.99144	0.832834	-3.15861	1.04313e-08	6.45737e-06
2	99254003	99254574	2.64716	3.74563	1.64914	-2.09649	0.00010173	0.00989766
2	99374049	99374846	3.47526	4.71751	2.16239	-2.55511	2.61221e-05	0.00358808
2	99424895	99425383	1.45023	2.64281	0.257747	-2.38506	7.67877e-05	0.00803267
2	102867397	102867926	1.3404	2.50727	0.205	-2.30228	7.66059e-05	0.00802259
2	105586003	105586449	2.53999	0.100376	2.98025	2.87988	8.11018e-05	0.00835194
2	105887289	105889391	5.12036	1.63131	5.60427	3.97296	9.75703e-08	4.03328e-05
2	106449313	106450073	4.24246	2.02789	4.66817	2.64029	9.04348e-05	0.00903474
2	106646868	106648113	4.45388	1.4346	4.92224	3.48764	7.01735e-08	3.08398e-05
2	109227761	109228356	4.7799	2.86172	5.18234	2.32062	6.04002e-05	0.00677079
2	109228717	109231540	8.09473	6.20612	8.49456	2.28844	3.36792e-05	0.0043639
2	109239469	109243250	6.89712	2.78562	7.39505	4.60944	3.42805e-11	4.99266e-08
2	109244134	109246820	6.99921	4.48017	7.44407	2.9639	3.10364e-06	0.000677635
2	109253776	109255092	3.86753	1.37559	4.31084	2.93525	4.63212e-05	0.00553056
2	109560889	109561733	1.78218	3.14544	0.101645	-3.04379	4.97331e-06	0.000980455
2	109810305	109811174	2.53985	3.71933	1.37685	-2.34248	6.46547e-05	0.00709531
2	109812263	109814398	2.65887	4.06504	0.811928	-3.25311	5.47844e-06	0.00106239
2	109829151	109830928	3.77898	5.14492	2.0887	-3.05623	3.40127e-06	0.000724514
2	109854844	109855693	2.95143	4.36037	1.09289	-3.26747	5.75232e-09	3.90861e-06
2	109859403	109860062	2.29118	3.53627	0.97098	-2.56529	8.68164e-05	0.00877871
2	109870687	109872004	4.56922	5.7354	3.43529	-2.30012	2.66772e-05	0.00364645
2	109872027	109876443	5.1893	6.53647	3.56537	-2.9711	8.28727e-05	0.00848201
2	109876519	109878867	2.98481	4.27652	1.53639	-2.74013	8.09118e-05	0.0083413
2	109948208	109949331	3.7143	5.2459	1.18032	-4.06558	5.68973e-16	3.4483e-12
2	109964407	109965830	3.25489	4.68409	1.3077	-3.37639	7.67688e-07	0.000228576
2	110068862	110069567	1.44148	2.67611	0.147995	-2.52812	2.27921e-05	0.00324403
2	111603673	111607016	5.94313	3.47443	6.3851	2.91068	5.74321e-05	0.00652967
2	111806256	111808789	6.37704	3.97523	6.81503	2.8398	1.62329e-05	0.00249065
2	112917717	112918283	3.80299	0.589951	4.27841	3.68846	9.18743e-05	0.00914738
2	113598633	113599731	4.41597	5.736	2.88142	-2.85458	3.39227e-06	0.00072338
2	113855739	113856374	2.70897	3.87003	1.58602	-2.28401	6.95589e-05	0.007487
2	120068623	120070313	5.65496	3.31232	6.08925	2.77693	2.90652e-05	0.00389077
2	120105790	120107740	5.52321	3.3771	5.944	2.5669	1.71343e-05	0.00259863
2	120115598	120116946	5.11205	2.7526	5.54741	2.79481	5.13009e-06	0.00100661
2	120135120	120135624	2.87544	0.513055	3.31098	2.79793	9.09365e-05	0.00906515
2	120140801	120142332	4.87924	2.61078	5.30866	2.69789	1.08578e-05	0.00182709
2	121489983	121490563	1.71372	2.8768	0.586456	-2.29035	4.8523e-05	0.00573538
2	122456971	122458055	3.49914	4.70548	2.27471	-2.43077	2.4031e-05	0.00336556
2	122488654	122489239	1.39397	2.52286	0.337252	-2.18561	4.35593e-05	0.00529526
2	127374339	127374933	2.19962	3.4187	0.94468	-2.47402	2.87169e-05	0.00385239
2	127658042	127659409	3.1786	0.100376	3.64922	3.54884	1.27671e-05	0.00206425
2	127662843	127668200	6.98808	3.53064	7.47111	3.94047	4.45178e-06	0.000898861
2	127849322	127852464	4.55636	5.90135	2.93987	-2.96149	2.29218e-05	0.00325403
2	127863230	127865528	3.98322	5.35231	2.2814	-3.07092	4.56673e-05	0.00548409
2	129261279	129263616	4.12818	5.46063	2.5536	-2.90703	1.84454e-06	0.000451235
2	129412248	129412655	2.01756	3.17552	0.901211	-2.27431	2.07563e-05	0.00301965
2	129510496	129511260	2.72986	4.12017	0.947251	-3.17292	1.76249e-07	6.5766e-05
2	129511595	129512513	2.86356	4.15591	1.41325	-2.74265	2.63404e-05	0.00361356
2	129550843	129551515	1.2622	2.46171	0.0537554	-2.40795	2.88232e-05	0.00386526
2	130521836	130524520	2.10931	3.4578	0.480806	-2.97699	5.86584e-06	0.00112455
2	130635556	130636251	3.5879	4.77345	2.41133	-2.36212	8.78447e-05	0.00885648
2	132273374	132274005	2.69579	3.92286	1.42123	-2.50163	6.50272e-05	0.00711294
2	133024440	133026319	5.68201	1.34294	6.18371	4.84077	1.61389e-08	9.1883e-06
2	135428398	135429500	3.65239	4.81565	2.52475	-2.2909	7.38872e-05	0.00782952
2	142292292	142292826	3.27802	4.43863	2.15603	-2.28259	2.50774e-05	0.00347327
2	142938636	142939060	1.79191	2.99087	0.58474	-2.40612	3.65416e-05	0.00464997
2	149178244	149180084	5.41542	2.10377	5.89407	3.7903	5.39103e-06	0.00104905
2	159047501	159048179	3.24161	4.56723	1.68921	-2.87803	4.57756e-08	2.17177e-05
2	159312686	159313313	2.77644	4.02771	1.4401	-2.58761	1.90367e-06	0.000462686
2	159313452	159315097	4.42399	5.88611	2.31699	-3.56912	1.87015e-08	1.02737e-05
2	160138034	160138552	3.17417	4.28125	2.15992	-2.12132	7.97286e-05	0.00825824
2	161261911	161264921	7.44501	8.36825	6.72676	-1.64149	1.14099e-05	0.00189036
2	165808259	165808944	3.18839	4.29819	2.16895	-2.12924	8.2595e-05	0.00846114
2	165811577	165812196	3.00935	4.17588	1.87468	-2.3012	6.52453e-05	0.00712681
2	166049722	166050434	3.57577	4.79275	2.32592	-2.46683	8.71147e-05	0.00880223
2	166134516	166135746	5.25872	2.34753	5.7227	3.37516	6.68232e-08	2.95055e-05
2	172022382	172023078	3.34631	1.00974	3.78022	2.77048	3.37347e-05	0.00436801
2	172378144	172381234	6.21985	2.3122	6.71385	4.40165	8.78395e-08	3.69609e-05
2	175620824	175622165	4.77646	1.68473	5.24758	3.56284	9.07182e-05	0.00905146
2	175639741	175644234	6.97361	3.98535	7.44075	3.4554	4.02084e-05	0.00497645
2	175644307	175648111	5.91818	2.82993	6.38917	3.55924	8.666e-05	0.00877135
2	179694615	179695857	5.00573	1.68835	5.48456	3.79621	3.39303e-07	0.00011353
2	179829895	179831192	3.62286	0.740419	4.08561	3.34519	3.39383e-05	0.00438833
2	181199497	181200650	4.64608	2.58425	5.06045	2.4762	4.95224e-06	0.000976813
2	182168641	182169551	4.68309	6.06358	2.93858	-3.125	1.38597e-09	1.19548e-06
2	182169751	182170847	5.012	6.48026	2.8727	-3.60755	2.25306e-08	1.20085e-05
2	182170988	182174099	6.22412	7.70418	4.02021	-3.68397	7.52748e-09	4.86831e-06
2	182174280	182174966	3.60428	4.96862	1.91983	-3.04879	1.08174e-08	6.67435e-06
2	182176431	182177775	4.90094	6.31866	3.00479	-3.31387	1.04015e-08	6.44954e-06
2	182237331	182237902	2.83122	4.02507	1.63581	-2.38926	1.5157e-05	0.00235895
2	182259375	182260103	3.40353	4.65422	2.06871	-2.58551	2.61824e-05	0.0035945
2	182263842	182264376	2.76275	4.03842	1.36019	-2.67824	9.45226e-06	0.00163793
2	182275025	182276907	4.78983	6.38637	1.66237	-4.72399	1.79596e-14	7.0296e-11
2	182282020	182286215	6.48286	8.07155	3.44317	-4.62838	9.72303e-12	1.68363e-08
2	182286225	182286881	2.88775	4.24836	1.21667	-3.03169	3.73464e-08	1.82248e-05
2	182320393	182324193	7.62622	9.24686	4.18615	-5.06071	4.36676e-11	6.1225e-08
2	182324197	182324897	3.8688	5.25557	2.10008	-3.15549	3.93464e-09	2.84905e-06
2	182325411	182326515	4.64944	6.13666	2.40457	-3.73209	1.66804e-09	1.38974e-06
2	182327288	182329644	5.18295	6.60597	3.26353	-3.34245	1.67193e-08	9.46137e-06
2	182335011	182335788	3.32018	4.53927	2.06522	-2.47405	3.13558e-05	0.00413446
2	182336343	182336806	3.08621	4.25594	1.94463	-2.31131	6.00327e-06	0.00114564
2	182337300	182338713	4.58941	5.95245	2.90962	-3.04283	3.68995e-07	0.000121838
2	182366007	182367072	3.07093	4.29369	1.80698	-2.48671	2.10237e-05	0.00304499
2	185233728	185234423	3.36538	0.321422	3.8347	3.51328	1.59594e-05	0.00245369
2	185251344	185252384	3.03854	0.100376	3.50365	3.40327	6.72783e-05	0.00729537
2	190702878	190704263	5.75161	1.9333	6.24371	4.31041	3.91079e-11	5.60877e-08
2	190813696	190815162	4.8813	2.76451	5.2999	2.53538	8.80314e-06	0.00155078
2	190983857	190985387	5.81024	3.02384	6.26871	3.24487	9.6693e-05	0.00952369
2	191022484	191023250	4.75848	2.50559	5.18685	2.68126	3.55813e-06	0.000750693
2	192110154	192110614	2.59852	3.95013	0.959242	-2.99089	2.1624e-06	0.000511992
2	192139391	192139859	3.03167	4.4126	1.28553	-3.12707	7.46797e-10	6.89597e-07
2	192173516	192174386	2.70348	3.91257	1.47254	-2.44003	5.62588e-05	0.00642148
2	197075302	197077397	6.6309	7.78684	5.5188	-2.26804	2.06648e-07	7.50239e-05
2	197096521	197099649	6.12264	7.20104	5.16145	-2.03959	1.10927e-05	0.00185745
2	197126715	197127752	4.10615	5.33812	2.81937	-2.51875	8.82746e-06	0.00155434
2	198869517	198871172	6.31568	3.42086	6.77897	3.35811	4.94407e-05	0.00582187
2	198871193	198871932	4.36958	1.98745	4.80636	2.81891	8.38902e-06	0.0014982
2	201310612	201311721	4.41733	1.60662	4.87692	3.27029	6.88841e-06	0.00127757
2	201329573	201335657	8.10965	5.3462	8.56705	3.22086	1.54818e-07	5.88804e-05
2	201450497	201451003	2.98604	4.17512	1.80149	-2.37363	5.43547e-05	0.00625025
2	204723843	204724642	4.16367	1.5468	4.61381	3.06702	8.8827e-07	0.000256861
2	204727697	204728471	4.06591	1.5668	4.50964	2.94284	1.41171e-05	0.00223069
2	204729923	204738053	9.7717	3.8382	10.2881	6.44986	7.33629e-17	5.62581e-13
2	204738063	204747051	8.2922	4.81529	8.77578	3.96049	5.4328e-09	3.73883e-06
2	204756048	204757296	4.15852	0.96944	4.63312	3.66368	6.57367e-07	0.000199201
2	204797218	204800619	6.72667	3.89328	7.18727	3.29399	4.42615e-06	0.000895128
2	204800767	204802217	4.37162	1.22516	4.84472	3.61957	2.09107e-05	0.00303605
2	204802291	204805683	5.79668	2.70147	6.26793	3.56646	5.9463e-05	0.00668767
2	206546525	206547695	4.10599	5.40172	2.64575	-2.75597	7.30567e-06	0.00134368
2	215544026	215544880	4.19954	1.23138	4.66587	3.43449	1.95354e-05	0.00289452
2	216864779	216867691	4.65112	5.9992	3.02406	-2.97514	6.22433e-06	0.00117766
2	216867730	216868356	2.77286	4.08658	1.2581	-2.82848	2.48712e-06	0.000572591
2	216870769	216871490	3.25478	4.64464	1.47399	-3.17065	3.08735e-09	2.34835e-06
2	216877446	216878557	5.29228	6.76432	3.13266	-3.63166	1.65826e-11	2.67424e-08
2	216879752	216880817	3.52645	4.996	1.38027	-3.61573	3.65859e-10	3.80812e-07
2	216948098	216949828	4.54868	5.74439	3.34901	-2.39538	9.27754e-05	0.00920514
2	218653451	218655616	4.13163	5.75376	0.669566	-5.08419	3.07226e-18	3.98075e-14
2	218663444	218664281	3.04821	4.38136	1.47136	-2.91	2.72743e-06	0.000612608
2	218729342	218731847	4.22982	5.67904	2.188	-3.49104	2.2481e-09	1.79349e-06
2	218749438	218750690	2.27559	3.7111	0.299412	-3.41169	1.21473e-08	7.38576e-06
2	219989849	219990486	2.72295	0.100376	3.17339	3.07302	6.51552e-05	0.00712111
2	220051145	220052840	6.05392	3.97605	6.46954	2.49349	5.06392e-05	0.00592586
2	221266604	221267168	1.49301	2.68726	0.296681	-2.39058	4.4149e-05	0.00534409
2	223288361	223291143	7.1179	4.99174	7.53721	2.54547	3.3344e-05	0.00433685
2	223291326	223293200	6.32103	3.2008	6.79319	3.59239	2.59468e-06	0.000590762
2	223295869	223297756	4.89358	1.21613	5.38241	4.16628	1.11575e-08	6.85047e-06
2	224678120	224679486	5.44488	2.8446	5.89415	3.04955	1.14455e-05	0.00189542
2	224818398	224819672	5.70962	3.65752	6.12322	2.4657	7.74304e-05	0.00807294
2	225495210	225496935	4.28239	1.86571	4.72128	2.85557	2.57165e-05	0.00354609
2	225500672	225505707	7.61385	5.79492	8.00727	2.21235	4.6153e-05	0.00552979
2	225506866	225509303	4.81742	2.33299	5.2603	2.92731	9.37625e-05	0.00929352
2	230280935	230281446	2.39367	3.57966	1.21614	-2.36351	5.33864e-05	0.00616857
2	230550386	230551342	1.9146	3.21841	0.430204	-2.7882	8.60167e-07	0.000250164
2	231833348	231834223	2.02276	3.16161	0.946014	-2.2156	7.25683e-05	0.00773558
2	233806528	233807413	3.43316	0.288896	3.90619	3.61729	8.31824e-07	0.000243808
2	234172596	234173332	2.49367	3.71589	1.23108	-2.48481	7.06576e-05	0.00757249
2	234304502	234306781	5.23516	6.42902	4.03974	-2.38928	7.42444e-05	0.00785851
2	235319700	235320366	3.9771	1.23514	4.43348	3.19834	2.38066e-05	0.00334285
2	235952310	235955092	5.84138	7.2874	3.81525	-3.47214	3.2302e-05	0.0042262
2	236122289	236123431	1.53074	2.72325	0.338399	-2.38485	7.77988e-05	0.00809786
2	236738275	236738986	1.2965	2.48823	0.105952	-2.38228	1.95647e-05	0.00289773
2	238501653	238504542	3.71364	5.04989	2.12656	-2.92333	7.75472e-05	0.00807839
2	238504827	238506845	4.26379	5.68801	2.33903	-3.34899	3.55786e-06	0.000750693
2	238534731	238537011	4.58455	6.09889	2.17102	-3.92788	1.76316e-08	9.81504e-06
2	238819636	238820748	2.41058	3.71293	0.930604	-2.78232	1.53757e-05	0.00238051
2	239397894	239398527	1.17117	2.32963	0.0537554	-2.27587	9.32825e-05	0.00924838
2	239558461	239559459	1.88799	3.18878	0.412677	-2.7761	3.22217e-05	0.0042201
2	240196173	240198452	2.84244	4.19658	1.19431	-3.00227	1.7347e-06	0.000429961
2	240220808	240221800	2.45131	3.70419	1.11072	-2.59348	3.11218e-05	0.00411043
2	240229635	240230330	1.5543	2.81499	0.192903	-2.62209	1.34203e-05	0.00214402
2	240243189	240244852	3.81063	5.15931	2.18149	-2.97783	2.01422e-06	0.000482446
2	240311089	240314910	4.05884	5.40811	2.42766	-2.98045	5.78891e-05	0.00656569
2	242191391	242191826	1.46689	2.6667	0.257747	-2.40895	2.30864e-05	0.00327105
2	242790974	242805011	10.0302	7.60337	10.4697	2.8663	8.65907e-05	0.00877135
3	238109	240338	5.22168	6.81836	2.09259	-4.72577	4.4422e-12	8.64859e-09
3	319103	320731	4.79952	6.23767	2.81096	-3.42671	7.93954e-09	5.11719e-06
3	332077	332682	3.33608	4.64392	1.83944	-2.80448	2.6472e-08	1.37011e-05
3	3086131	3086553	1.32806	2.49481	0.192903	-2.30191	7.12684e-05	0.00761646
3	3728456	3729143	3.28374	0.321422	3.74983	3.42841	1.44099e-06	0.000371371
3	3838606	3843158	7.77259	5.02183	8.22939	3.20756	1.58359e-07	6.00448e-05
3	4573972	4576084	4.81765	6.0243	3.59249	-2.43181	4.37608e-06	0.000888328
3	9200294	9201280	2.87823	0.100376	3.3363	3.23593	3.82051e-05	0.00478844
3	9206254	9210261	5.97562	3.52543	6.41651	2.89108	4.53162e-05	0.00545238
3	9210356	9213274	6.14507	3.7256	6.58413	2.85854	4.63601e-05	0.00553056
3	9218773	9223003	6.5426	3.8988	6.99414	3.09534	8.78844e-05	0.0088581
3	9265588	9267649	4.89622	2.11937	5.35425	3.23488	8.55416e-05	0.00869192
3	10385934	10390834	4.75427	6.14101	2.98566	-3.15535	1.90811e-05	0.0028384
3	10398120	10400699	3.84192	5.36027	1.40147	-3.9588	1.95838e-08	1.06648e-05
3	10802787	10803624	1.58023	2.77154	0.39061	-2.38093	0.000103233	0.0099898
3	11181832	11183114	3.5536	5.04617	1.27721	-3.76897	2.59369e-11	3.94841e-08
3	11328610	11334114	7.47058	8.53112	6.54097	-1.99015	2.0974e-05	0.00303937
3	12760724	12761545	3.50359	4.61734	2.47655	-2.14079	2.94906e-05	0.00393649
3	12935091	12938225	4.74591	6.23805	2.47213	-3.76592	4.50784e-09	3.20804e-06
3	12942980	12953955	6.58585	8.06659	4.37814	-3.68844	6.51814e-05	0.00712191
3	13026496	13029865	5.68898	7.0931	3.85058	-3.24251	2.0533e-05	0.00300443
3	13138675	13139831	2.33014	3.57437	1.01216	-2.56221	5.72476e-05	0.00651653
3	13284574	13285679	1.95756	3.22891	0.567067	-2.66184	9.17346e-06	0.00160174
3	13589875	13590683	2.34916	3.7041	0.698225	-3.00588	2.16616e-06	0.00051228
3	13591000	13592338	3.74165	5.31334	0.874049	-4.43929	5.93701e-17	4.64762e-13
3	13592348	13596030	3.75857	5.18563	1.82107	-3.36455	4.14089e-06	0.000848859
3	13936732	13938365	4.18749	5.7343	1.53693	-4.19737	4.58541e-12	8.83584e-09
3	15598239	15598928	3.95596	5.14566	2.77003	-2.37563	4.16739e-06	0.000853827
3	16324973	16325612	2.90741	1.07673	3.30193	2.2252	0.000100994	0.00985685
3	16832313	16833928	3.67621	0.875655	4.13533	3.25968	5.83084e-09	3.94059e-06
3	16837989	16839935	6.36176	4.119	6.78943	2.67043	2.92994e-05	0.00391515
3	16852372	16853972	5.28866	2.38504	5.75232	3.36727	1.55721e-06	0.000393761
3	18479644	18480486	3.78957	4.95068	2.66653	-2.28415	1.91132e-06	0.000463945
3	18484470	18487915	7.34263	8.99283	3.38341	-5.60942	5.31645e-15	2.46627e-11
3	18781865	18782829	3.93829	5.15806	2.68166	-2.4764	7.04427e-06	0.0013007
3	20593435	20594871	1.76281	3.02122	0.40751	-2.61371	8.32202e-05	0.00850895
3	24535339	24537594	5.05204	6.55496	2.71235	-3.84261	3.51529e-07	0.000116789
3	24562731	24563912	4.08742	5.6005	1.68225	-3.91825	9.11022e-10	8.20914e-07
3	27673904	27675206	4.42154	5.9092	2.17415	-3.73505	5.41026e-10	5.22604e-07
3	27921052	27922111	2.77319	3.92678	1.66604	-2.26074	9.47592e-05	0.00938241
3	27922146	27923863	4.95525	6.38594	3.00128	-3.38466	2.25254e-08	1.20085e-05
3	28165751	28166464	2.84939	4.11678	1.46981	-2.64697	1.01353e-05	0.00173425
3	32408729	32409665	3.12656	4.4814	1.47597	-3.00543	2.84974e-06	0.000635116
3	32426888	32427683	2.47098	3.89433	0.550074	-3.34426	7.07516e-08	3.09563e-05
3	32432269	32437407	7.42377	8.80873	5.66208	-3.14666	2.56572e-06	0.000586425
3	32437444	32438732	4.34055	5.68192	2.73631	-2.94561	2.21644e-08	1.18807e-05
3	32439861	32440743	3.79248	5.09802	2.30285	-2.79517	1.16171e-06	0.000316088
3	32440797	32445512	7.14794	8.61018	5.04034	-3.56984	3.11586e-07	0.000106243
3	32445773	32447235	3.94836	5.20714	2.59211	-2.61502	8.02684e-05	0.00829746
3	32447733	32449999	4.4408	5.75944	2.91065	-2.84879	1.80001e-05	0.00270979
3	32450843	32452788	4.45881	5.67345	3.21459	-2.45886	3.8546e-05	0.00482316
3	32455184	32455894	3.50146	4.96822	1.37012	-3.59809	8.64341e-13	2.10897e-09
3	32455988	32457304	4.76439	6.20139	2.78126	-3.42014	2.25254e-07	8.0533e-05
3	32461251	32466740	7.27373	8.72652	5.21422	-3.5123	2.5489e-07	8.98463e-05
3	32468473	32470647	5.50558	7.01437	3.12854	-3.88583	8.66956e-11	1.11946e-07
3	32471602	32472464	3.41391	4.78571	1.70213	-3.08358	1.1322e-07	4.56962e-05
3	32472750	32475541	5.61875	7.07956	3.51855	-3.56101	2.66988e-07	9.36109e-05
3	32477347	32479062	4.88473	6.26743	3.13179	-3.13564	1.52632e-08	8.85064e-06
3	32479217	32483892	6.51129	7.9405	4.56405	-3.37645	3.44817e-09	2.57588e-06
3	32484037	32484855	3.37441	4.57438	2.16488	-2.4095	3.87028e-05	0.00483952
3	32489853	32494425	5.12692	6.5766	3.08287	-3.49373	2.10295e-07	7.60532e-05
3	32495441	32503131	8.12421	9.56734	6.112	-3.45534	1.53153e-08	8.8672e-06
3	32503206	32506517	5.41893	6.76187	3.80937	-2.9525	4.00948e-05	0.00496731
3	32506577	32507851	3.99829	5.53598	1.41886	-4.11712	1.06883e-12	2.51012e-09
3	32508093	32508782	3.6057	4.84149	2.30931	-2.53218	1.32348e-06	0.000348497
3	32508853	32509694	4.99447	6.22848	3.70257	-2.5259	5.5939e-06	0.00108124
3	34019886	34020638	2.05313	3.26654	0.811878	-2.45466	9.45428e-06	0.00163793
3	34239319	34241259	4.96504	6.44192	2.77887	-3.66305	2.87736e-10	3.13387e-07
3	34241363	34243242	5.22039	6.81616	2.10171	-4.71445	4.04793e-14	1.46253e-10
3	40224360	40225213	2.74121	0.100376	3.19259	3.09222	9.20991e-05	0.0091646
3	40664609	40668549	7.73837	9.02397	6.30767	-2.71629	2.46206e-08	1.2957e-05
3	40754369	40755678	3.95498	5.49231	1.37834	-4.11397	1.38715e-09	1.19548e-06
3	40795317	40795885	2.16369	3.4342	0.775506	-2.65869	9.02959e-07	0.00026016
3	41011947	41015169	6.21684	7.44711	4.93431	-2.51281	2.14746e-06	0.000509419
3	43220882	43221901	3.391	4.69746	1.89858	-2.79888	3.27224e-05	0.00426783
3	43222180	43223324	3.18425	4.53802	1.53743	-3.00059	1.06947e-07	4.35854e-05
3	43287608	43289049	4.02012	5.15057	2.96032	-2.19025	7.37245e-05	0.00781669
3	44036052	44036998	1.50368	2.7959	0.0537554	-2.74215	5.44935e-06	0.0010582
3	44086341	44087028	2.92216	4.41132	0.665944	-3.74538	5.01408e-11	6.95227e-08
3	45719654	45720498	3.11363	4.38478	1.72368	-2.6611	6.98917e-06	0.0012937
3	45832868	45834344	3.50402	4.79968	2.04398	-2.7557	9.94812e-06	0.00170687
3	45837435	45838313	2.174	3.41034	0.876191	-2.53415	9.85339e-06	0.00169382
3	45935253	45936806	4.91678	6.2633	3.29504	-2.96826	1.45815e-07	5.61958e-05
3	45937621	45939681	3.73096	4.99754	2.35357	-2.64398	5.92318e-05	0.00666765
3	45945693	45946713	3.55904	4.78428	2.28899	-2.4953	1.68688e-05	0.00256324
3	45947797	45950725	3.50925	4.90127	1.71991	-3.18136	5.05364e-06	0.000994725
3	46194768	46195272	1.25177	2.40375	0.147995	-2.25575	3.48672e-05	0.00447609
3	46424462	46425535	4.43815	5.61589	3.27899	-2.33691	8.0527e-05	0.00831732
3	46577772	46579983	4.26331	5.88616	0.79053	-5.09563	1.29397e-13	3.92111e-10
3	46580883	46582370	4.79633	6.45472	0.649928	-5.8048	5.52183e-24	5.18714e-19
3	46582847	46583767	3.85337	5.24167	2.07867	-3.163	2.2258e-06	0.000523944
3	46584057	46584823	2.82412	4.16902	1.20795	-2.96107	4.22454e-07	0.000136257
3	48700224	48701771	6.07076	0.299821	6.58625	6.28643	4.03148e-12	7.97289e-09
3	49275097	49278903	7.67029	5.51107	8.09204	2.58097	9.60855e-05	0.00947593
3	49291835	49295197	4.39776	0.100376	4.89882	4.79844	1.33914e-07	5.24156e-05
3	49839986	49852062	9.38862	10.596	8.16172	-2.43428	3.6306e-05	0.00462446
3	49853082	49854023	2.72828	4.19423	0.601204	-3.59303	3.24453e-10	3.42458e-07
3	51724535	51727570	4.00266	5.40633	2.16613	-3.2402	1.85458e-05	0.00277858
3	52948330	52949944	4.73678	2.77521	5.14296	2.36776	8.98107e-05	0.0090004
3	53009186	53010389	4.56043	1.74554	5.0202	3.27466	7.72907e-06	0.00140505
3	53013994	53022822	8.93402	6.85654	9.34961	2.49308	8.52104e-06	0.00151335
3	53029179	53030006	3.70971	1.34889	4.14515	2.79625	1.90521e-05	0.00283522
3	53032418	53034232	4.73417	1.38926	5.21386	3.8246	2.65134e-06	0.000600877
3	53037839	53041915	7.4116	4.5106	7.87514	3.36455	5.21692e-08	2.40231e-05
3	53041965	53043579	5.15236	2.42023	5.60828	3.18805	6.07351e-06	0.00115494
3	53060248	53063245	6.80586	3.87704	7.27058	3.39354	2.80057e-07	9.70973e-05
3	53065785	53067171	5.44618	2.72695	5.90148	3.17452	2.60073e-05	0.00357569
3	53071557	53072549	4.32296	2.14348	4.74618	2.60271	5.93116e-05	0.00667265
3	53076061	53077338	5.18907	3.4741	5.57228	2.09818	6.89773e-05	0.00743576
3	53804542	53805374	3.13099	0.402682	3.58673	3.18405	1.12926e-05	0.00187823
3	53805712	53809126	6.34017	3.07704	6.81726	3.74022	5.91324e-07	0.000181976
3	53812551	53813321	2.65076	0.100376	3.09734	2.99697	0.000100009	0.00979328
3	53836033	53842342	7.06135	0.96944	7.57846	6.60902	1.49005e-12	3.37285e-09
3	53847765	53849528	3.9165	1.14038	4.3745	3.23412	6.80573e-05	0.00735698
3	53850346	53857344	5.52434	1.70087	6.01655	4.31568	4.11602e-05	0.00506423
3	53868470	53875915	7.44322	3.62363	7.93535	4.31171	9.33236e-07	0.000266279
3	53876002	53881727	8.13654	3.8602	8.63726	4.77706	3.74024e-10	3.88236e-07
3	53882061	53883508	4.05016	1.79245	4.47886	2.68641	8.85666e-05	0.00890298
3	58219161	58220116	4.0464	5.29772	2.70997	-2.58775	2.00806e-05	0.00295782
3	58220184	58221203	3.81362	4.90713	2.82484	-2.08229	5.81428e-05	0.00658641
3	58884584	58885740	3.65517	5.18835	1.10952	-4.07884	1.65639e-16	1.15259e-12
3	58933497	58934022	2.75394	3.95416	1.54384	-2.41032	2.44639e-06	0.00056534
3	59035115	59036400	4.7759	6.1044	3.21424	-2.89016	2.29867e-05	0.00325938
3	59299050	59300324	4.08069	1.22115	4.54245	3.3213	5.46051e-06	0.00105982
3	59373799	59374940	5.1491	2.65852	5.59234	2.93382	1.31926e-05	0.00211804
3	59996199	59996978	4.11339	5.16804	3.19396	-1.97408	7.72442e-05	0.00805799
3	61622523	61623826	5.36056	3.47485	5.76012	2.28527	1.68697e-05	0.00256324
3	61625446	61626268	3.65106	0.96705	4.10463	3.13758	1.45313e-05	0.00228269
3	61626338	61627330	4.04052	1.85219	4.46438	2.61219	4.88286e-05	0.00576062
3	61627512	61628695	4.44428	1.4287	4.9125	3.48381	1.8437e-08	1.01879e-05
3	66533584	66534483	2.80301	4.00798	1.58177	-2.42621	6.76122e-05	0.00732361
3	72131838	72132947	4.60413	5.87927	3.20307	-2.67621	2.03196e-05	0.00298483
3	72146472	72152596	7.04457	8.53598	4.77511	-3.76087	1.80684e-08	1.00179e-05
3	72396948	72397556	2.37817	3.62488	1.05378	-2.5711	1.4829e-05	0.00231495
3	88482722	88484534	4.55299	5.94027	2.7823	-3.15797	6.90104e-10	6.46658e-07
3	99562254	99564503	6.75369	4.33528	7.19268	2.85741	5.16748e-06	0.00101183
3	99564671	99565893	5.30681	2.70059	5.7564	3.05581	2.04197e-06	0.000488083
3	99566903	99570096	6.85923	3.80423	7.32897	3.52474	2.68011e-07	9.38549e-05
3	99574519	99575551	4.94671	2.57388	5.38291	2.80903	1.06609e-05	0.00180463
3	99576035	99576645	3.77345	1.64117	4.19321	2.55204	8.6028e-05	0.00872932
3	99577395	99578139	4.14143	1.45359	4.59518	3.1416	1.46281e-06	0.000375449
3	99578631	99581035	6.1854	3.46611	6.6407	3.17458	1.51743e-07	5.80041e-05
3	99581040	99582517	5.25507	2.45019	5.71439	3.26419	1.10801e-05	0.00185618
3	99584817	99587806	6.49703	3.30106	6.97186	3.6708	2.26182e-07	8.07115e-05
3	99588336	99592057	6.81088	2.04717	7.31818	5.27102	1.30091e-10	1.55338e-07
3	99592199	99592974	4.44452	1.07784	4.92488	3.84703	1.77007e-08	9.83893e-06
3	99657742	99658501	4.63968	2.28313	5.07486	2.79172	7.06069e-05	0.00756944
3	99659004	99659972	4.70812	2.09004	5.15833	3.06829	2.03737e-06	0.000487302
3	99662420	99665005	5.914	3.08052	6.3746	3.29409	9.23573e-07	0.00026451
3	99720525	99721152	4.11716	2.27073	4.51315	2.24242	2.58832e-05	0.00356124
3	99722719	99724213	5.62125	3.37625	6.04908	2.67282	6.74596e-05	0.0073113
3	108320957	108322267	4.59851	5.92075	3.05692	-2.86383	5.05217e-08	2.34948e-05
3	111266848	111267480	3.47731	4.62096	2.39079	-2.23017	6.80253e-05	0.00735564
3	111312324	111313380	3.5561	5.02596	1.40829	-3.61767	1.14089e-10	1.38289e-07
3	111313453	111314019	3.06529	4.2869	1.80417	-2.48273	2.37895e-05	0.0033417
3	111335155	111336289	3.21727	4.65367	1.23692	-3.41674	3.75012e-09	2.73815e-06
3	111577847	111579895	5.6251	7.19001	2.82039	-4.36963	5.55452e-14	1.91584e-10
3	111837037	111838362	4.32933	5.81719	2.08074	-3.73645	3.168e-10	3.36269e-07
3	111838369	111839796	5.03593	6.44999	3.15561	-3.29439	2.23663e-08	1.19548e-05
3	111842187	111842968	2.8982	4.13063	1.61027	-2.52035	2.4159e-05	0.00337719
3	111845208	111845862	3.02973	4.27496	1.70916	-2.5658	2.12272e-05	0.00307205
3	111846189	111847173	4.61693	5.97802	2.94419	-3.03383	4.49151e-08	2.13634e-05
3	111847193	111847941	4.04647	5.52449	1.85399	-3.6705	4.6007e-10	4.54931e-07
3	111847951	111850471	6.17356	7.58902	4.28721	-3.30181	5.47044e-07	0.000169739
3	111850799	111853651	6.25318	7.72018	4.12055	-3.59963	8.39229e-08	3.56724e-05
3	111855665	111856254	3.11799	4.24893	2.05719	-2.19174	3.54266e-05	0.0045386
3	112093984	112096317	5.32737	3.07916	5.75541	2.67626	3.10485e-05	0.00410363
3	112149737	112152218	5.83621	2.98144	6.29776	3.31632	8.49275e-06	0.00151027
3	112153673	112157181	7.26805	4.48617	7.72631	3.24014	3.90233e-05	0.00486826
3	112489759	112490472	3.92715	1.85728	4.34215	2.48487	4.22764e-05	0.00517354
3	113502782	113503410	3.87207	4.97755	2.86084	-2.11671	8.7095e-05	0.00880223
3	114003890	114005375	6.2217	4.06951	6.64294	2.57343	5.35289e-05	0.00617176
3	114039764	114041266	4.63937	2.57348	5.05406	2.48058	9.24348e-06	0.00160949
3	114045389	114049177	6.8274	4.44658	7.2641	2.81752	7.47209e-05	0.00788923
3	120277960	120278801	3.89341	5.16375	2.50567	-2.65809	8.64519e-06	0.00153013
3	122450387	122450979	2.47674	3.70028	1.21089	-2.48939	1.82072e-05	0.00273767
3	123356719	123357230	1.47664	2.69007	0.23534	-2.45473	2.39713e-05	0.0033597
3	127186857	127189033	2.39752	3.66927	1.0059	-2.66338	5.00646e-05	0.00587325
3	128821386	128824028	5.19998	1.78222	5.68186	3.89964	2.40699e-05	0.00336793
3	131080419	131081187	2.3208	3.71325	0.529714	-3.18354	1.73933e-08	9.72387e-06
3	139395971	139397010	3.84688	5.25801	1.97911	-3.2789	2.58344e-06	0.000589355
3	141093924	141096461	6.82655	4.19709	7.27735	3.08026	6.83462e-05	0.00738185
3	141582741	141583767	4.08665	1.67904	4.52499	2.84595	7.49231e-05	0.00790585
3	142902047	142909147	6.9484	4.27612	7.40138	3.12526	1.23971e-05	0.00201832
3	142947329	142948662	3.63826	0.833567	4.09757	3.264	3.06556e-06	0.000671661
3	142991863	142992461	3.15955	1.20431	3.5652	2.36088	0.000100493	0.00982972
3	143020098	143022623	5.72653	3.25876	6.16845	2.90969	2.20643e-05	0.00316442
3	143022999	143024526	4.30935	2.22562	4.72542	2.49979	2.50515e-05	0.00347223
3	143310253	143311986	3.7148	0.865352	4.17611	3.31076	2.76777e-05	0.00375047
3	143373509	143374480	4.09448	1.64456	4.53535	2.89079	6.72231e-06	0.0012539
3	143381116	143382235	3.50952	0.864186	3.96114	3.09695	0.000101242	0.00987081
3	143386463	143392734	8.85908	6.69687	9.28106	2.58419	1.03532e-05	0.00176189
3	146186554	146188042	5.41122	6.82318	3.53988	-3.2833	3.07117e-06	0.000672498
3	150643510	150644135	2.71126	4.06817	1.0534	-3.01478	1.5296e-07	5.84102e-05
3	151100682	151101328	4.02784	5.18983	2.9029	-2.28693	5.43594e-05	0.00625025
3	151105157	151106182	4.72742	6.02114	3.27311	-2.74803	1.83957e-06	0.000450738
3	151106749	151107580	2.68089	3.8759	1.48281	-2.39309	6.32037e-05	0.00698425
3	154797562	154798258	2.66652	3.94635	1.25228	-2.69408	6.08269e-06	0.00115609
3	156372121	156372680	3.76235	1.32796	4.20231	2.87435	2.2618e-05	0.00322659
3	156702092	156704848	6.02974	4.06226	6.43641	2.37415	3.78969e-05	0.00476539
3	156705523	156706795	4.06827	1.64481	4.50757	2.86276	1.68643e-05	0.00256324
3	156780667	156789634	8.24555	6.01518	8.67237	2.65719	7.55722e-05	0.00794978
3	160383380	160384291	3.87989	5.13418	2.5356	-2.59859	2.07374e-05	0.00301905
3	160472089	160474574	5.859	7.43801	2.92004	-4.51797	2.04247e-09	1.65402e-06
3	160787159	160788403	3.55254	4.90888	1.89668	-3.0122	2.009e-06	0.000481777
3	160822196	160823373	3.63861	4.92566	2.20371	-2.72196	4.11581e-05	0.00506423
3	161888651	161889300	2.98279	0.100376	3.44554	3.34516	6.79041e-06	0.00126439
3	167097510	167098287	3.72169	5.11407	1.93091	-3.18315	5.3739e-07	0.000167435
3	170065487	170069641	6.75661	7.98015	5.49075	-2.4894	1.03158e-06	0.000290005
3	170069722	170070515	3.8526	5.09053	2.55078	-2.53974	1.79635e-05	0.00270536
3	170071169	170072338	4.88507	6.01095	3.83434	-2.17661	1.18243e-05	0.00194444
3	171176442	171178238	4.42597	5.97178	1.78338	-4.1884	1.49797e-09	1.28216e-06
3	178983189	178985000	3.96336	5.22596	2.59681	-2.62915	1.25276e-05	0.00203692
3	179149601	179150089	3.33575	4.47672	2.25471	-2.22201	3.9254e-05	0.00488569
3	179168428	179170039	5.80281	7.22136	3.90306	-3.3183	1.01843e-07	4.17316e-05
3	182756460	182757480	4.16075	1.82586	4.59455	2.76869	4.10402e-05	0.00505418
3	184394776	184397646	4.06931	5.65654	1.0453	-4.61124	7.7988e-13	1.98003e-09
3	184404945	184405850	3.32871	4.59869	1.94201	-2.65668	9.04383e-06	0.0015828
3	184405961	184406475	2.74994	4.05712	1.25529	-2.80183	1.50279e-06	0.000383876
3	184406568	184410172	5.24002	6.82029	2.28839	-4.5319	2.40272e-11	3.7462e-08
3	184893013	184893862	3.763	5.01198	2.43269	-2.57929	2.8654e-05	0.00384806
3	185364151	185364873	2.4607	3.60623	1.3703	-2.23593	7.00868e-05	0.00752873
3	185866971	185868722	5.32106	1.6665	5.80933	4.14283	3.61906e-09	2.66122e-06
3	185938104	185940325	4.9401	2.4106	5.38554	2.97494	9.61709e-06	0.00166222
3	185976745	185980682	6.61418	4.17395	7.05448	2.88053	7.47167e-05	0.00788923
3	186049104	186052463	6.30801	3.78589	6.75304	2.96715	9.63222e-05	0.00949215
3	186060210	186061563	5.6044	2.83283	6.06219	3.22936	7.13365e-07	0.000213927
3	186069489	186071338	5.56569	2.55826	6.03359	3.47533	3.97024e-06	0.000821044
3	186072294	186073427	4.06708	0.100376	4.56228	4.4619	3.07535e-07	0.000105052
3	186078170	186083990	8.26299	5.16259	8.73443	3.57184	3.39869e-09	2.54398e-06
3	186193453	186195252	4.48943	2.15374	4.92327	2.76953	6.37941e-05	0.00702637
3	186227098	186228949	5.56489	3.26688	5.99628	2.7294	5.27998e-05	0.00611772
3	186228976	186231093	5.68384	2.69599	6.15097	3.45498	1.35483e-07	5.29195e-05
3	186254337	186255634	5.2192	2.50502	5.67426	3.16923	2.27162e-06	0.000532484
3	186256154	186258436	6.17201	2.24926	6.66633	4.41707	3.87174e-10	3.99678e-07
3	187808718	187810329	4.91016	2.43203	5.35268	2.92065	0.000100529	0.00982972
3	188123599	188124854	4.70872	2.54237	5.131	2.58863	2.40749e-05	0.00336793
3	191840697	191841414	2.57737	3.79088	1.33589	-2.45498	1.08308e-06	0.000300348
3	193549243	193550488	4.09632	5.64646	1.41877	-4.22769	1.97164e-11	3.14672e-08
3	193559826	193560948	4.29176	5.80112	1.91099	-3.89013	4.84979e-11	6.74938e-08
3	193585360	193589404	4.76052	6.29766	2.18529	-4.11237	9.73614e-09	6.09454e-06
3	193688422	193689981	4.48254	5.9232	2.48214	-3.44106	4.87893e-09	3.43956e-06
3	193720573	193722364	4.71584	6.34387	1.16336	-5.18051	1.23907e-19	2.1163e-15
3	193749181	193751360	3.65219	5.009	1.99467	-3.01433	4.29379e-05	0.00523835
3	193751799	193755342	4.52021	5.92759	2.66821	-3.25937	8.30917e-06	0.0014896
3	193764066	193765675	4.34962	5.7724	2.43127	-3.34112	7.71251e-08	3.32341e-05
3	193775620	193776709	4.63201	6.21108	1.69252	-4.51856	3.20203e-14	1.20318e-10
3	193786949	193790882	6.23018	7.86254	2.60717	-5.25537	2.81526e-16	1.81629e-12
3	193800570	193802564	3.38848	4.90611	0.95287	-3.95324	1.48292e-12	3.37285e-09
3	193807046	193807974	3.22186	4.67147	1.17814	-3.49333	7.27018e-08	3.16181e-05
3	193812659	193813746	3.1468	4.6931	0.500307	-4.19279	5.51969e-12	1.03187e-08
3	193814538	193825274	7.98682	9.63607	4.04774	-5.58833	1.22429e-12	2.85734e-09
3	193826801	193827481	3.11679	4.55136	1.14499	-3.40637	6.30445e-09	4.20023e-06
3	193847098	193856369	8.61111	10.1798	5.77197	-4.40781	8.37004e-08	3.56182e-05
3	193856502	193858046	4.74438	6.2167	2.58327	-3.63343	3.93516e-09	2.84905e-06
3	193858175	193860178	5.98322	7.52118	3.40177	-4.11941	2.11696e-10	2.38161e-07
3	193921138	193922304	3.66376	5.0777	1.78394	-3.29376	2.23181e-08	1.19461e-05
3	195304889	195307208	5.32446	1.77729	5.80996	4.03267	1.11221e-06	0.000306169
3	195309594	195312867	6.37957	3.2319	6.85271	3.62082	1.83003e-05	0.00274864
3	195313819	195316569	5.857	1.82892	6.35339	4.52447	3.47533e-08	1.71825e-05
3	195358902	195360236	5.1028	1.80851	5.5809	3.77239	1.90158e-05	0.00283199
3	195777927	195780584	6.30868	2.97491	6.78802	3.81311	2.11361e-09	1.69701e-06
4	299750	301842	6.34547	3.11265	6.82155	3.7089	1.05834e-06	0.000295231
4	516698	517862	1.67397	2.88069	0.448631	-2.43205	4.37655e-05	0.00531516
4	2894645	2895112	1.78425	3.04023	0.435459	-2.60477	2.13707e-05	0.00308685
4	3375635	3377040	1.85959	3.08279	0.594578	-2.48821	9.48602e-05	0.00938993
4	3482455	3484818	4.78299	6.38382	1.60496	-4.77886	2.9778e-13	8.41296e-10
4	3484958	3491839	7.33369	8.91925	4.32735	-4.59191	1.46791e-07	5.65137e-05
4	3495269	3503516	5.56642	7.04977	3.34391	-3.70585	3.69048e-05	0.00468169
4	3506709	3507739	2.2489	3.65989	0.381656	-3.27823	2.59281e-08	1.34939e-05
4	3753473	3755846	1.67331	2.99042	0.147995	-2.84242	5.0734e-06	0.000998092
4	5708931	5711505	6.5837	1.50798	7.09419	5.58621	1.959e-06	0.000473363
4	6535842	6537107	1.83401	3.17767	0.222042	-2.95562	3.18125e-06	0.000690965
4	7271628	7272287	1.45519	2.72173	0.0778987	-2.64383	1.11219e-05	0.00186081
4	8026041	8026485	1.6674	2.86204	0.470186	-2.39185	7.27552e-05	0.00774232
4	8081604	8082473	1.83688	3.10919	0.443722	-2.66547	6.21553e-05	0.00690761
4	8164453	8169563	5.85487	7.38528	3.3296	-4.05568	3.35217e-08	1.66613e-05
4	8175438	8176263	2.11427	3.37403	0.755381	-2.61865	2.18571e-05	0.00314309
4	8369609	8373020	4.10562	0.100376	4.60157	4.5012	6.25121e-05	0.00692977
4	8388232	8398316	8.01628	2.44325	8.53059	6.08734	6.3313e-08	2.83216e-05
4	9153657	9155648	6.08278	7.75719	1.47625	-6.28093	4.39465e-25	5.50437e-20
4	10085422	10087912	2.63593	4.02476	0.859163	-3.1656	1.96019e-06	0.000473363
4	10588597	10590252	5.10288	2.25453	5.56415	3.30961	9.40581e-07	0.000267546
4	10594303	10596389	4.26229	1.33029	4.72714	3.39685	7.31244e-05	0.00776621
4	10598563	10606033	7.34247	5.17078	7.76513	2.59435	2.13455e-05	0.00308607
4	10612848	10617692	5.89776	2.18617	6.38741	4.20125	1.63516e-07	6.16269e-05
4	10628161	10633112	7.36907	4.32703	7.83831	3.51128	3.88095e-09	2.82067e-06
4	10635480	10639210	5.34453	2.80617	5.79046	2.98429	4.11859e-05	0.00506573
4	10641512	10643531	4.84078	2.47643	5.27644	2.80002	9.05265e-05	0.00903474
4	10658941	10661155	6.34673	1.8479	6.85074	5.00284	1.71556e-12	3.81438e-09
4	10662031	10662833	4.01456	1.86715	4.43545	2.5683	6.71447e-06	0.00125335
4	10665214	10672287	7.38678	4.44802	7.85191	3.4039	9.01864e-08	3.77372e-05
4	10687202	10688570	5.73397	2.87816	6.19556	3.3174	9.08325e-07	0.000260739
4	10688673	10690490	6.088	3.05747	6.5568	3.49933	2.5078e-08	1.31425e-05
4	10690527	10692855	6.83834	5.03626	7.23015	2.19389	2.69429e-05	0.00367209
4	10692882	10696814	6.22577	3.79324	6.66562	2.87238	1.03608e-05	0.00176239
4	10696891	10698469	4.95057	2.79424	5.37211	2.57787	1.00473e-05	0.00172232
4	10700171	10700895	3.34781	0.900527	3.78853	2.888	5.43367e-06	0.0010557
4	10705837	10708830	5.83257	2.58807	6.30905	3.72097	1.23681e-07	4.89196e-05
4	10710991	10713192	5.05725	2.51792	5.50323	2.98531	4.84864e-05	0.00573285
4	10716635	10720219	6.39825	2.37728	6.8945	4.51722	5.12015e-08	2.36936e-05
4	10721079	10722036	4.35401	0.891021	4.83719	3.94617	1.89417e-06	0.000460975
4	10722468	10739859	10.0802	7.06927	10.5483	3.47902	9.53961e-11	1.20692e-07
4	10739925	10741671	5.77703	2.74402	6.24593	3.50191	2.16677e-07	7.79862e-05
4	10773403	10775932	5.85108	3.75737	6.26793	2.51056	7.1251e-05	0.00761646
4	10783260	10785402	4.53783	1.1353	5.01926	3.88396	3.12009e-07	0.000106291
4	10808124	10810738	5.09333	1.91185	5.56766	3.65581	4.06653e-07	0.000132525
4	10836430	10838371	4.76889	2.63752	5.18858	2.55106	2.58108e-05	0.00355648
4	10854858	10856620	3.49446	0.100376	3.97564	3.87527	8.1101e-06	0.00146229
4	11337764	11339697	5.68327	3.38528	6.11466	2.72938	3.5642e-05	0.00455687
4	14768291	14769207	3.04175	4.19275	1.94002	-2.25274	2.09618e-05	0.00303937
4	15234530	15235355	3.23113	4.49783	1.85341	-2.64442	6.24082e-06	0.00117899
4	15377658	15378422	3.53457	4.92916	1.73494	-3.19422	6.13775e-09	4.11104e-06
4	15401894	15403178	4.16879	5.60292	2.19901	-3.40391	7.21193e-09	4.68034e-06
4	15412795	15415293	4.9303	6.32945	3.11228	-3.21717	4.07392e-06	0.000836959
4	15415930	15416438	2.70947	4.14111	0.751153	-3.38996	1.6582e-09	1.38461e-06
4	15417776	15418659	3.97205	5.37789	2.12645	-3.25144	1.37419e-10	1.61868e-07
4	15780852	15781428	2.99575	4.20118	1.77345	-2.42773	3.56648e-06	0.000751189
4	15801221	15801769	2.89466	4.0763	1.72685	-2.34946	3.40024e-05	0.00439007
4	15810571	15811624	3.71534	4.94605	2.43172	-2.51434	1.02366e-05	0.00174679
4	16124371	16126325	5.40233	2.88522	5.84707	2.96185	4.21738e-07	0.000136257
4	26127708	26129956	4.99208	2.04932	5.45738	3.40806	3.23026e-06	0.000697268
4	26135757	26142409	6.65029	2.80318	7.14301	4.33983	3.11968e-06	0.000679556
4	26145909	26147182	4.55229	1.53434	5.0206	3.48627	2.08346e-07	7.54209e-05
4	26148132	26151472	5.71139	2.50099	6.18672	3.68573	1.40504e-06	0.000365618
4	26820328	26821674	4.33827	1.13753	4.81327	3.67574	5.39589e-08	2.46964e-05
4	26828617	26835940	7.6723	4.83922	8.13289	3.29367	1.43571e-06	0.000370774
4	26836439	26837820	3.37256	1.08811	3.80305	2.71495	6.82049e-05	0.00737082
4	30256438	30259137	5.76119	2.16928	6.24787	4.0786	3.32579e-06	0.000713729
4	36327141	36327882	4.16693	5.26003	3.17892	-2.08111	4.15883e-05	0.00511021
4	38308010	38308691	3.18469	4.38098	1.98369	-2.39729	3.41931e-06	0.000727945
4	40561776	40562700	4.56385	2.01131	5.01056	2.99925	4.66074e-05	0.0055491
4	40849073	40852973	7.37116	5.47171	7.77194	2.30023	4.04399e-05	0.00499523
4	40910630	40911234	3.43	0.99309	3.8701	2.87701	7.50688e-05	0.00791678
4	48195828	48196899	4.64287	1.68219	5.10889	3.4267	4.8042e-07	0.000151953
4	48200898	48201524	3.71415	1.33919	4.15048	2.81129	4.7652e-05	0.0056502
4	54568353	54569779	4.84602	6.22103	3.12225	-3.09878	4.84279e-06	0.000959759
4	54610597	54611387	3.11927	4.34211	1.85514	-2.48697	8.8331e-05	0.00888643
4	54614400	54615167	3.31087	4.83098	0.858421	-3.97256	5.15816e-13	1.37461e-09
4	54720878	54721961	3.859	4.99027	2.79755	-2.19273	2.90212e-05	0.00388765
4	57515458	57517058	4.10213	5.55651	2.03468	-3.52183	6.67833e-09	4.39477e-06
4	57519498	57520145	2.81919	4.18036	1.14614	-3.03422	6.04124e-08	2.72186e-05
4	57521394	57522754	3.8775	5.44346	1.06327	-4.38019	4.21101e-15	1.97788e-11
4	57622979	57624610	5.29937	6.711	3.42941	-3.28159	7.45118e-06	0.00136377
4	61099277	61100469	2.36532	3.66834	0.883286	-2.78506	5.40826e-06	0.00105185
4	74485871	74486602	3.07152	4.45215	1.32651	-3.12563	5.2594e-07	0.000164687
4	75858055	75860029	3.94446	5.58416	0.192903	-5.39126	1.42335e-22	8.91386e-18
4	75994483	75994928	2.13347	3.36444	0.84922	-2.51522	8.84258e-06	0.00155612
4	76024412	76026203	3.83143	5.3815	1.15448	-4.22702	2.51024e-11	3.8725e-08
4	76105740	76107125	3.73387	5.20608	1.57332	-3.63276	1.79535e-09	1.47999e-06
4	78818194	78818606	2.91217	0.100376	3.3718	3.27142	8.45996e-06	0.001508
4	83192598	83193974	4.10232	5.53015	2.16136	-3.36879	5.41933e-08	2.4773e-05
4	83195708	83196448	3.46355	4.58007	2.43115	-2.14892	7.66599e-05	0.00802441
4	84307858	84308832	3.73198	5.09353	2.05758	-3.03595	2.11434e-07	7.63916e-05
4	90757949	90758823	2.36571	3.6955	0.799861	-2.89563	2.81875e-07	9.75284e-05
4	91048276	91050583	6.22194	7.89006	1.81436	-6.0757	9.06725e-20	1.6577e-15
4	99406234	99407445	4.87982	2.51028	5.31581	2.80553	2.13756e-05	0.00308685
4	99409873	99411159	4.33945	2.73407	4.71097	1.9769	7.98687e-05	0.00826751
4	102736971	102738060	4.64017	5.78565	3.54985	-2.2358	3.57126e-05	0.00456435
4	102980917	102981726	3.82712	5.00707	2.6631	-2.34397	1.07433e-06	0.000298584
4	108949736	108951697	5.94696	3.70927	6.37429	2.66502	6.30125e-05	0.00697005
4	108954859	108959222	7.50565	5.1201	7.94264	2.82254	1.57118e-06	0.000395961
4	108959375	108960570	4.88947	2.33939	5.33604	2.99666	9.40595e-06	0.00163173
4	108969938	108975915	7.17743	5.20194	7.58478	2.38284	1.05164e-06	0.0002938
4	108976775	108979124	5.46228	3.40153	5.87656	2.47502	6.32991e-05	0.00698941
4	108981212	108982742	4.89036	1.84804	5.35961	3.51157	1.97336e-06	0.000475015
4	108982980	108984177	4.80769	2.38913	5.2467	2.85756	2.39098e-06	0.000555267
4	108992187	108994588	6.70884	4.27949	7.14849	2.869	3.0197e-06	0.000663936
4	108995688	108998016	5.54348	2.82097	5.99893	3.17796	1.25261e-08	7.54285e-06
4	108999219	109000953	4.40298	1.40202	4.87063	3.4686	6.1921e-07	0.000188857
4	109007870	109009918	6.02394	3.38778	6.47508	3.0873	1.96993e-06	0.000474495
4	109010841	109011335	2.90006	0.261384	3.35134	3.08995	5.58253e-05	0.00638558
4	109014043	109018017	6.94299	3.41868	7.42787	4.0092	7.67669e-08	3.31177e-05
4	109021527	109022972	4.99709	2.63757	5.43245	2.79488	9.22021e-06	0.00160805
4	109023269	109024668	4.93455	0.513055	5.43748	4.92442	3.36787e-12	6.87768e-09
4	109025627	109026461	3.94386	1.43461	4.38816	2.95354	7.26774e-05	0.0077419
4	109028697	109036498	8.34052	5.48202	8.80224	3.32021	2.13845e-07	7.71145e-05
4	109036542	109038363	6.93718	4.53578	7.37514	2.83936	2.50381e-06	0.000575425
4	109038412	109039955	5.92544	2.71536	6.40076	3.6854	4.60024e-08	2.17703e-05
4	109048450	109049349	4.32875	1.88569	4.76922	2.88353	3.822e-06	0.000795203
4	109055247	109056066	3.49632	0.97817	3.94112	2.96295	3.15429e-05	0.00415001
4	109080966	109082581	5.25462	2.19786	5.72442	3.52656	3.92044e-08	1.89836e-05
4	109086000	109091407	8.07688	3.81102	8.57744	4.76642	1.45763e-10	1.70626e-07
4	109092021	109094949	7.19399	3.79189	7.6754	3.88351	1.84073e-09	1.51018e-06
4	114367868	114368643	3.64506	1.69826	4.04998	2.35172	9.23962e-05	0.00917989
4	114510054	114510600	3.40336	1.30831	3.8203	2.512	5.84954e-05	0.00661051
4	123747517	123749209	6.02933	3.52117	6.47356	2.9524	0.000102918	0.00997989
4	124318149	124321225	6.44438	8.04977	3.21029	-4.83948	1.05003e-12	2.48148e-09
4	124364849	124365674	4.22133	5.60971	2.44631	-3.16341	1.33715e-08	7.98793e-06
4	124370254	124371002	3.32642	4.50249	2.17095	-2.33154	4.63756e-06	0.000929876
4	124426703	124427186	2.06338	3.48032	0.170624	-3.3097	2.41171e-10	2.67319e-07
4	124538911	124539617	3.37282	4.55523	2.20331	-2.35192	7.84262e-06	0.001425
4	124939646	124940569	3.36398	4.68987	1.81075	-2.87912	3.32871e-06	0.000713915
4	125632892	125634757	4.87267	6.45302	1.92021	-4.53281	2.95373e-13	8.40818e-10
4	128703427	128704664	2.71181	4.02742	1.19117	-2.83625	2.1029e-05	0.00304499
4	128777627	128778754	5.15431	2.78701	5.59016	2.80315	6.41707e-05	0.00705455
4	134481111	134481939	1.99882	3.17079	0.852363	-2.31842	9.27974e-05	0.00920514
4	140655642	140657432	5.25707	6.84688	2.2051	-4.64179	3.41728e-13	9.51154e-10
4	140969934	140970988	3.66122	5.04422	1.90709	-3.13713	6.60057e-08	2.92821e-05
4	140974970	140976053	4.33749	5.88524	1.67934	-4.20589	7.90747e-14	2.56144e-10
4	140991676	140992600	2.90162	4.10555	1.68283	-2.42273	0.000101279	0.00987186
4	141015747	141017733	4.85026	6.43199	1.88378	-4.54822	1.18132e-13	3.63843e-10
4	141018193	141018849	2.75025	4.04133	1.30369	-2.73764	4.87501e-07	0.000154063
4	141071338	141074661	6.50382	8.13782	2.85316	-5.28465	1.37884e-10	1.61909e-07
4	141075362	141075810	2.14309	3.29179	1.04615	-2.24564	2.95869e-05	0.00394795
4	142556868	142558779	5.81732	7.23277	3.93101	-3.30176	1.03405e-05	0.00176053
4	144330986	144334205	5.38543	3.73205	5.76219	2.03014	5.85301e-05	0.00661245
4	144792261	144792926	3.13106	4.22527	2.14098	-2.08429	4.35857e-05	0.00529675
4	145566462	145567116	2.78574	4.28511	0.468124	-3.81699	6.914e-13	1.80415e-09
4	151005602	151007187	4.35091	1.24499	4.82254	3.57755	2.17483e-05	0.00312984
4	151008516	151012340	6.04253	2.98899	6.51221	3.52321	1.09546e-05	0.00183895
4	151015227	151021664	7.39755	4.10273	7.87567	3.77294	2.14767e-05	0.00309688
4	151036644	151039660	6.66257	2.00245	7.16866	5.16621	4.89708e-07	0.000154501
4	151039698	151040659	3.68364	1.18258	4.12747	2.9449	9.89558e-05	0.00970839
4	151093966	151095749	4.11295	1.38628	4.56861	3.18233	7.41852e-05	0.00785445
4	153020959	153023025	4.1814	5.46712	2.75035	-2.71677	2.42254e-05	0.00338269
4	153856635	153859692	6.77729	3.5645	7.2527	3.6882	1.88388e-05	0.00281016
4	153962277	153963353	3.22939	0.532983	3.68357	3.15058	4.67433e-05	0.00556
4	154044178	154045784	4.5948	2.33738	5.02348	2.6861	6.89839e-05	0.00743576
4	154572285	154573646	4.34167	5.50789	3.20767	-2.30022	5.77343e-05	0.00655605
4	155412029	155412824	1.51823	2.7482	0.236455	-2.51175	5.78784e-05	0.00656569
4	155662907	155663892	1.94301	3.21285	0.556683	-2.65617	2.67443e-05	0.00365429
4	156587898	156589439	2.66566	3.95073	1.23645	-2.71428	5.71728e-05	0.00651197
4	156680026	156680745	3.03919	4.57268	0.491296	-4.08138	3.73887e-13	1.03301e-09
4	159131175	159131913	2.49579	3.86624	0.788974	-3.07727	1.70881e-07	6.40812e-05
4	165952935	165953757	1.52876	2.7282	0.320467	-2.40773	6.97952e-05	0.00750168
4	170000768	170001777	4.11698	5.42891	2.60778	-2.82113	1.41577e-06	0.000366885
4	170191164	170193132	4.62467	6.19458	1.77393	-4.42065	1.90175e-09	1.55346e-06
4	170695591	170696527	2.21021	3.53672	0.654965	-2.88175	9.92798e-06	0.00170498
4	175867120	175872445	7.93819	2.4128	8.45219	6.03939	1.06589e-06	0.000296909
4	183734384	183735355	1.64303	2.89809	0.296681	-2.60141	4.8335e-06	0.000958661
4	184318894	184320313	4.23426	5.48982	2.88656	-2.60326	5.41933e-05	0.00623687
4	185282764	185288962	7.0188	4.69789	7.4517	2.75381	0.000103304	0.00999154
4	185491182	185492054	3.76955	0.299821	4.25292	3.9531	6.5926e-08	2.92814e-05
4	185503573	185508181	7.48911	4.46729	7.95757	3.49027	1.40083e-08	8.32863e-06
4	185509580	185510823	4.01593	1.49344	4.46097	2.96753	5.98599e-06	0.00114315
4	185516769	185518329	4.31926	1.71833	4.76856	3.05023	1.98124e-05	0.00292749
4	185521294	185522930	5.767	2.14938	6.25433	4.10495	1.45578e-06	0.000374414
4	185529609	185535150	6.7246	2.34827	7.22686	4.87859	7.34598e-12	1.32071e-08
4	185537203	185540714	6.5917	3.43112	7.06531	3.63418	2.87975e-06	0.000640285
4	185541021	185544163	6.72365	3.53696	7.19817	3.66121	4.6943e-07	0.000149484
4	185544296	185549768	8.21635	4.92354	8.6944	3.77086	2.86361e-07	9.88076e-05
5	398383	400856	4.62243	6.02547	2.78849	-3.23698	1.80156e-05	0.00271103
5	400933	402503	3.61898	5.03973	1.70959	-3.33015	2.78232e-07	9.67134e-05
5	886692	887647	2.00378	3.24716	0.688001	-2.55916	7.92202e-05	0.00821276
5	1150649	1155232	5.28998	6.80562	2.8678	-3.93781	5.39599e-08	2.46964e-05
5	1155367	1155821	2.7172	4.19948	0.500723	-3.69875	2.05479e-10	2.3256e-07
5	1734548	1735884	1.33108	2.54944	0.0778987	-2.47154	1.2253e-05	0.00200179
5	5723822	5726114	5.05812	2.42535	5.50909	3.08374	3.81514e-05	0.00478332
5	5727944	5729608	4.50902	1.80931	4.96336	3.15405	5.81465e-08	2.63875e-05
5	5738014	5739294	4.95997	2.15315	5.41937	3.26622	3.85031e-06	0.000800206
5	6936957	6937635	2.01073	3.20804	0.807358	-2.40068	5.89262e-05	0.00664026
5	10456658	10458427	2.89531	4.35631	0.794122	-3.56218	2.31912e-08	1.23061e-05
5	10532299	10533871	2.75606	4.09575	1.1575	-2.93824	5.4074e-05	0.00622696
5	10562190	10568817	7.6571	9.23403	4.73893	-4.4951	5.85319e-07	0.000180572
5	10576854	10577274	2.18505	3.43486	0.852559	-2.5823	1.96587e-06	0.00047382
5	10577708	10578845	3.39463	4.88813	1.1127	-3.77544	9.84196e-11	1.23684e-07
5	10580038	10581848	4.59799	5.90574	3.10163	-2.80411	8.16419e-05	0.00839326
5	10594516	10596002	3.21957	4.64988	1.26734	-3.38254	3.49515e-08	1.72578e-05
5	10601085	10602623	4.64809	5.94711	3.17806	-2.76905	8.74951e-05	0.00883071
5	10604976	10606031	3.21539	4.45688	1.90445	-2.55244	1.85295e-05	0.00277724
5	10607482	10608377	4.17785	5.71044	1.63653	-4.07391	4.46964e-11	6.24346e-08
5	10624762	10625207	2.57163	3.72928	1.45592	-2.27336	8.76006e-05	0.00883591
5	10640835	10641338	2.96874	4.18095	1.73036	-2.45059	2.09092e-06	0.000497891
5	10642149	10643391	3.70919	5.04863	2.11146	-2.93717	2.62657e-07	9.23243e-05
5	10645403	10646436	3.75558	5.00151	2.4332	-2.56832	1.01239e-05	0.00173307
5	10660691	10661960	2.83869	4.18351	1.22278	-2.96074	6.3103e-07	0.000191994
5	14156473	14158181	5.14278	6.4349	3.69314	-2.74176	6.6974e-05	0.00727006
5	14169799	14170379	3.08393	4.26482	1.9178	-2.34702	4.55586e-05	0.00547454
5	14203496	14205531	5.31691	6.56163	3.99765	-2.56399	6.25433e-05	0.00692977
5	14521368	14522394	2.4621	3.69839	1.16444	-2.53396	5.38808e-05	0.00621043
5	14997485	14998158	3.92642	5.16572	2.6211	-2.54462	1.26971e-05	0.00205917
5	16435714	16436768	1.56403	2.81565	0.226758	-2.5889	2.20777e-05	0.00316513
5	16599627	16600885	2.33478	3.56567	1.05071	-2.51496	9.13196e-05	0.00909697
5	16616052	16618484	5.3634	7.00422	1.59125	-5.41297	4.94423e-20	1.16114e-15
5	17121776	17122639	1.7463	2.89747	0.644188	-2.25328	0.000102012	0.00991759
5	17273613	17274227	2.40134	3.70548	0.91595	-2.78953	2.84952e-06	0.000635116
5	17276231	17276760	3.10609	4.25682	2.00492	-2.25189	1.27018e-05	0.00205917
5	17278592	17279799	4.32233	5.39645	3.36882	-2.02763	3.08049e-05	0.00407717
5	17282087	17283194	4.6078	5.66739	3.67986	-1.98753	2.67932e-05	0.00365759
5	22900815	22902525	2.60149	3.87969	1.19187	-2.68782	1.77164e-05	0.00267136
5	32554988	32555554	2.60854	3.73657	1.55354	-2.18303	2.36674e-05	0.00332952
5	34743158	34743836	3.10724	4.37302	1.73206	-2.64096	3.60692e-06	0.000757543
5	34837861	34838290	2.53774	3.89603	0.874975	-3.02105	4.03165e-07	0.000131731
5	34838313	34840198	6.25619	7.79441	3.67276	-4.12166	2.29699e-09	1.8224e-06
5	35617474	35618610	3.54795	5.09819	0.869519	-4.22867	1.35039e-14	5.45609e-11
5	40032207	40032877	3.30594	4.6836	1.57218	-3.11141	3.21483e-07	0.00010873
5	40033069	40034301	4.91631	6.29446	3.1807	-3.11376	9.19774e-11	1.17156e-07
5	40440827	40443020	6.55441	3.96661	7.00303	3.03641	9.01011e-06	0.00157837
5	40673278	40673763	3.57331	1.22388	4.00804	2.78416	1.58132e-05	0.00243719
5	40674575	40677653	6.33783	4.7237	6.71032	1.98661	9.08807e-05	0.00906287
5	43034054	43034737	2.46344	3.89641	0.499	-3.39741	1.82348e-09	1.49931e-06
5	53465143	53471212	8.43833	4.89993	8.9236	4.02366	1.41659e-08	8.38251e-06
5	53471244	53475952	7.20158	3.81476	7.68254	3.86778	1.78487e-07	6.64035e-05
5	53476128	53477034	3.81842	1.00974	4.27791	3.26817	1.34855e-05	0.0021526
5	53897141	53898922	3.90438	0.700002	4.3795	3.6795	1.31422e-06	0.000346301
5	53989419	53990723	4.50735	1.67865	4.96774	3.28909	4.35821e-06	0.000885199
5	54044169	54045011	3.11042	0.321422	3.56901	3.24759	1.67184e-05	0.00254539
5	54059014	54062300	6.29864	3.88714	6.73722	2.85007	1.55415e-05	0.00240024
5	54066702	54073180	8.7151	6.39736	9.14779	2.75043	4.0165e-05	0.00497272
5	54073925	54075186	4.83694	1.87057	5.3032	3.43262	3.999e-06	0.000823818
5	54087218	54092897	7.75539	4.84819	8.2192	3.37101	1.12089e-06	0.000308194
5	54095795	54099029	6.49124	3.48235	6.95919	3.47684	5.50924e-06	0.00106652
5	54099248	54100325	4.96601	2.08537	5.42868	3.34331	1.33157e-05	0.00213275
5	55647369	55651200	7.18237	5.08984	7.59913	2.50929	2.51863e-05	0.00348348
5	55722251	55722812	3.08295	0.762841	3.51579	2.75295	8.48069e-05	0.00863594
5	58334569	58335511	3.58406	5.01415	1.63279	-3.38136	4.49133e-08	2.13634e-05
5	58423533	58424254	3.60764	5.07078	1.49539	-3.57539	9.91732e-11	1.23803e-07
5	58473233	58474194	2.64935	3.85656	1.42285	-2.43371	6.10541e-05	0.00681562
5	58858670	58860226	5.00503	6.61835	1.66778	-4.95058	8.73232e-16	4.82531e-12
5	58860309	58862365	4.75151	6.26356	2.35318	-3.91038	1.14403e-08	6.98986e-06
5	59062186	59062872	2.65102	4.03969	0.874847	-3.16484	6.51634e-09	4.31843e-06
5	59063598	59064899	4.54201	6.01796	2.36095	-3.65701	2.74091e-08	1.40891e-05
5	59090020	59091106	3.4009	4.85745	1.32246	-3.53499	8.76489e-10	7.91695e-07
5	59094304	59095425	4.22987	5.55655	2.67407	-2.88247	4.63425e-05	0.00553056
[truncated: 2,690 more rows]

## Sheet: H3K27me3
Dataset_EV 8.1. Differential H3K27me3 between CLL and non-malignant
[truncated: 920 more rows]

[truncated: 9 more sheets: H3K36me3, H3K9ac, H3K9me3, 8.2 Diff H3K27ac PS 24 h, 8.3 Diff CTCF peaks, 8.4 Common CTCF peaks, 8.5 Consensus CTCF peaks, 8.6 Diff EBF1,     8.7 Consensus EBF1 peaks]
