# Supplementary material for: Linking aberrant chromatin features in chronic lymphocytic leukemia to transcription factor networks
Source: Mol Syst Biol. 2019 May 22;15(5):e8339. doi: 10.15252/msb.20188339 (PMC6529931; doi:10.15252/msb.20188339)
Supplement: Supplementary file 11 — Dataet EV9 [file MSB-15-e8339-s011.xlsx]

## Sheet: 9.1 enhancer CLL+NBC
Dataset_EV 9.1. Consensus list of regions in ChromHMM states 1, 8, 9, 11 (putative enhancer regions) for CLL and NBC (min3)
chr	start	end
1	715000	715800
1	754000	754600
1	754800	759400
1	760600	762000
1	762400	763200
1	779800	780400
1	793400	794600
1	795400	796400
1	799200	803000
1	804600	805800
1	810200	811200
1	811800	812200
1	812800	813000
1	836400	837200
1	838800	840000
1	840200	842800
1	870200	872200
1	874400	875600
1	876600	882000
1	882200	883800
1	884400	885600
1	886000	887600
1	888000	889200
1	889800	894000
1	894800	895600
1	896400	902400
1	902600	904000
1	910600	912200
1	913800	916000
1	917200	920000
1	933400	937600
1	938200	939200
1	939800	940200
1	941600	942200
1	947800	948200
1	948800	951400
1	954200	954800
1	955600	957600
1	959600	960800
1	961200	961600
1	962000	963600
1	965400	965800
1	966000	970600
1	971000	977400
1	979400	979600
1	980000	981200
1	982000	982600
1	985400	987800
1	988000	988400
1	989000	989600
1	993400	996600
1	997400	1000400
1	1001000	1007600
1	1008000	1010800
1	1014600	1016600
1	1016800	1023200
1	1024200	1026400
1	1027000	1029600
1	1043200	1043400
1	1045200	1045800
1	1046600	1048400
1	1049600	1051000
1	1051600	1054000
1	1056800	1062000
1	1062600	1074800
1	1075800	1084200
1	1084400	1086400
1	1086800	1089800
1	1091000	1092800
1	1093800	1096800
1	1098800	1099600
1	1100200	1112600
1	1114000	1115800
1	1116000	1116800
1	1117200	1119400
1	1120200	1120400
1	1121000	1121600
1	1131800	1132600
1	1134000	1138400
1	1138600	1166400
1	1167400	1179000
1	1180400	1184000
1	1184800	1192200
1	1192600	1199000
1	1199200	1201400
1	1202200	1208400
1	1210000	1211200
1	1216800	1223600
1	1226200	1228600
1	1230600	1231200
1	1233000	1236400
1	1236800	1243200
1	1243400	1243800
1	1244600	1251200
1	1254000	1259400
1	1260600	1271600
1	1272000	1273400
1	1274200	1276000
1	1276600	1284200
1	1285400	1285600
1	1286600	1291400
1	1291800	1298000
1	1305600	1309800
1	1311000	1312200
1	1312400	1312600
1	1315600	1318200
1	1319000	1319800
1	1322000	1322800
1	1328000	1329400
1	1330400	1333800
1	1335600	1338200
1	1340200	1342000
1	1343400	1345400
1	1346800	1347600
1	1353200	1357400
1	1357800	1358000
1	1360800	1363200
1	1375600	1377600
1	1387200	1387400
1	1387600	1388000
1	1395800	1399200
1	1399400	1400800
1	1405600	1406400
1	1407600	1410400
1	1412400	1413200
1	1424200	1425000
1	1430400	1431200
1	1439800	1441800
1	1446000	1446600
1	1447600	1447800
1	1448800	1449600
1	1450000	1450800
1	1458600	1459200
1	1460200	1461000
1	1470400	1478800
1	1479800	1485000
1	1485200	1509400
1	1511000	1511400
1	1512600	1513600
1	1513800	1514200
1	1521400	1521600
1	1529000	1529600
1	1529800	1530400
1	1532000	1541000
1	1541600	1543800
1	1545200	1546800
1	1548600	1550600
1	1551800	1568000
1	1590200	1591000
1	1594200	1594800
1	1596200	1597200
1	1600800	1601600
1	1602000	1604600
1	1605800	1607000
1	1608600	1621200
1	1621600	1621800
1	1623600	1624800
1	1625200	1626400
1	1627800	1628400
1	1655400	1656000
1	1659600	1661400
1	1662400	1662800
1	1663600	1664400
1	1667600	1670000
1	1674400	1675200
1	1677200	1678200
1	1679800	1681200
1	1684600	1686000
1	1687000	1697200
1	1698000	1701200
1	1702600	1703600
1	1705000	1709200
1	1710000	1717200
1	1719200	1723400
1	1724400	1725800
1	1726200	1735400
1	1737400	1738200
1	1740600	1741600
1	1747000	1748000
1	1752200	1753000
1	1757600	1759600
1	1759800	1768400
1	1770800	1775800
1	1777000	1782200
1	1783000	1798200
1	1800000	1816600
1	1817000	1821200
1	1823200	1835000
1	1837200	1840000
1	1840600	1843600
1	1845600	1846400
1	1847400	1848000
1	1848600	1853400
1	1853600	1857000
1	1857200	1858200
1	1858400	1858600
1	1861000	1861600
1	1861800	1862000
1	1868400	1869600
1	1870000	1870200
1	1870400	1871800
1	1872200	1872400
1	1872600	1873600
1	1873800	1879000
1	1886200	1886800
1	1888000	1888800
1	1889400	1890200
1	1890800	1892000
1	1895400	1896000
1	1896800	1898200
1	1899200	1900600
1	1901000	1903000
1	1903200	1903400
1	1903800	1905200
1	1905600	1906200
1	1907200	1907400
1	1909000	1910000
1	1911000	1911400
1	1912000	1912400
1	1914000	1914200
1	1914600	1915200
1	1915800	1917200
1	1917800	1918600
1	1919600	1920200
1	1921200	1921400
1	1926000	1926200
1	1936200	1937200
1	1940600	1941200
1	1949000	1954800
1	1955200	1958200
1	1958800	1963000
1	1964200	1964800
1	1967200	1968400
1	1968600	1969400
1	1972000	1972600
1	1973400	1974000
1	1974400	1974800
1	1975600	1980000
1	1980200	1981000
1	1982600	1988200
1	1988400	1989000
1	1990600	1993800
1	1998600	1999400
1	2000400	2002200
1	2002400	2008000
1	2008200	2008800
1	2011000	2012800
1	2013200	2014800
1	2015600	2017200
1	2017400	2018600
1	2019000	2029000
1	2029600	2034000
1	2034600	2053200
1	2055600	2072200
1	2073800	2074400
1	2075000	2076600
1	2077200	2078200
1	2079400	2083600
1	2083800	2085800
1	2088000	2093600
1	2094200	2095000
1	2097000	2097600
1	2101800	2102000
1	2102800	2112000
1	2114800	2117000
1	2117200	2117800
1	2118800	2126000
1	2126800	2140400
1	2140800	2142800
1	2143400	2147000
1	2147400	2148200
1	2152200	2153000
1	2155200	2157000
1	2157600	2160200
1	2161800	2212200
1	2213600	2237000
1	2238000	2254400
1	2258800	2259600
1	2260400	2262200
1	2263200	2263400
1	2263600	2264200
1	2264600	2265200
1	2266000	2266800
1	2267200	2268400
1	2268600	2271200
1	2271800	2273000
1	2273600	2275000
1	2275400	2277400
1	2281800	2282400
1	2282600	2283000
1	2283600	2285000
1	2285600	2287800
1	2289000	2289200
1	2290400	2291000
1	2291800	2292000
1	2299400	2300200
1	2303400	2305000
1	2305400	2306400
1	2307000	2307800
1	2308200	2315800
1	2317200	2320000
1	2320400	2322400
1	2323000	2323200
1	2323800	2329600
1	2330200	2334600
1	2335200	2336800
1	2339400	2343800
1	2344200	2352400
1	2358000	2364400
1	2366600	2367400
1	2368000	2372600
1	2372800	2379800
1	2380600	2382200
1	2383200	2385200
1	2386600	2393200
1	2393400	2393600
1	2393800	2394800
1	2395800	2417600
1	2417800	2419200
1	2422400	2441600
1	2444600	2446000
1	2447000	2447400
1	2448400	2448800
1	2449200	2450800
1	2452000	2457600
1	2458400	2463000
1	2463600	2463800
1	2466400	2467400
1	2468800	2469000
1	2470200	2477800
1	2478800	2487400
1	2488600	2498800
1	2500200	2501000
1	2501400	2503200
1	2504400	2505200
1	2506400	2517000
1	2518800	2521800
1	2522000	2523600
1	2523800	2530000
1	2533000	2533200
1	2534000	2534400
1	2534800	2535200
1	2536000	2537000
1	2537200	2538200
1	2540400	2540600
1	2541600	2544400
1	2555000	2555800
1	2559000	2559200
1	2559400	2562200
1	2562800	2563200
1	2564000	2564600
1	2568800	2574000
1	2574800	2576200
1	2576800	2577600
1	2580000	2580400
1	2585800	2586600
1	2616000	2616200
1	2619400	2621000
1	2626400	2627000
1	2627600	2627800
1	2688400	2688600
1	2689600	2690000
1	2694200	2694800
1	2695000	2695400
1	2699600	2700200
1	2703000	2704000
1	2707800	2708400
1	2713200	2714600
1	2717000	2721400
1	2722000	2722600
1	2723400	2725200
1	2725400	2726800
1	2727800	2728600
1	2729000	2729200
1	2732000	2732600
1	2734200	2735400
1	2737400	2737800
1	2738000	2739000
1	2740600	2741400
1	2742000	2742600
1	2745200	2746800
1	2747200	2748000
1	2748200	2749800
1	2750000	2750400
1	2752800	2753400
1	2756600	2757600
1	2763000	2763400
1	2763600	2765400
1	2766400	2767600
1	2770200	2773600
1	2773800	2774600
1	2778000	2778400
1	2779800	2783000
1	2783600	2783800
1	2784000	2784400
1	2784800	2786400
1	2787200	2787800
1	2788200	2788600
1	2789400	2790200
1	2791800	2792400
1	2793000	2796600
1	2796800	2800200
1	2800400	2801600
1	2802000	2803000
1	2803200	2806400
1	2806600	2808400
1	2808800	2809000
1	2809800	2811000
1	2812000	2812400
1	2816000	2816400
1	2816800	2817600
1	2817800	2818200
1	2819400	2820600
1	2820800	2821000
1	2821600	2822200
1	2822600	2824200
1	2824600	2824800
1	2825600	2829000
1	2829400	2830000
1	2830200	2830800
1	2831200	2831800
1	2833600	2835000
1	2835400	2836000
1	2836600	2837600
1	2838200	2850200
1	2850400	2851200
1	2851600	2854200
1	2855000	2856600
1	2858800	2859800
1	2860000	2860200
1	2860600	2861600
1	2862200	2872200
1	2873000	2873800
1	2877000	2877400
1	2878000	2879200
1	2882600	2893400
1	2894800	2897800
1	2898200	2899400
1	2899600	2899800
1	2900600	2901800
1	2902000	2902200
1	2903000	2904600
1	2906600	2907800
1	2916000	2916400
1	2916800	2917000
1	2917400	2922400
1	2928800	2930800
1	2931200	2932800
1	2934000	2935200
1	2935400	2939800
1	2943000	2945200
1	2946600	2948000
1	2948200	2949200
1	2949800	2950800
1	2951200	2957000
1	2959000	2959800
1	2960400	2960800
1	2969600	2971800
1	2974600	2975000
1	2977400	2978400
1	2981600	2988400
1	2989200	2990600
1	2991000	2991200
1	2994000	2994600
1	2995000	2995200
1	2998000	2999000
1	2999200	2999600
1	3001000	3003400
1	3007800	3008800
1	3009000	3010200
1	3010600	3011200
1	3011400	3014000
1	3014200	3015000
1	3015600	3017200
1	3017800	3018400
1	3019000	3021600
1	3022000	3022200
1	3022400	3024200
1	3025600	3025800
1	3026200	3026400
1	3028000	3030600
1	3032600	3034800
1	3035200	3036000
1	3037800	3038200
1	3039000	3043600
1	3044000	3047400
1	3048000	3049400
1	3050400	3050600
1	3051600	3051800
1	3052200	3053600
1	3054000	3054800
1	3055400	3056000
1	3056800	3057800
1	3058400	3059400
1	3061600	3062000
1	3064000	3064800
1	3065600	3065800
1	3066000	3066800
1	3068000	3068600
1	3069000	3069800
1	3070600	3071000
1	3071200	3072200
1	3075600	3076400
1	3076800	3077000
1	3077600	3079400
1	3079600	3082200
1	3085200	3092000
1	3092200	3092400
1	3097000	3097400
1	3098200	3099000
1	3101600	3104800
1	3106400	3107200
1	3108800	3111600
1	3111800	3112000
1	3113600	3115600
1	3115800	3117000
1	3117600	3118400
1	3118600	3119000
1	3122000	3122200
1	3122400	3123600
1	3123800	3125000
1	3125600	3127200
1	3127600	3129400
1	3129800	3130800
1	3134200	3134400
1	3135200	3135600
1	3136000	3136400
1	3136600	3139400
1	3140800	3142800
1	3144800	3145600
1	3146400	3146600
1	3147000	3147600
1	3151600	3152000
1	3152200	3153600
1	3154400	3155200
1	3158000	3162400
1	3163800	3164600
1	3165200	3168000
1	3169200	3169600
1	3171600	3171800
1	3172400	3172600
1	3176000	3176200
1	3178000	3178800
1	3179200	3180000
1	3181000	3181800
1	3182400	3182600
1	3182800	3184800
1	3186600	3187600
1	3187800	3188600
1	3189200	3190000
1	3191200	3191600
1	3193000	3196400
1	3196800	3198600
1	3199200	3200600
1	3201000	3201600
1	3204400	3205800
1	3206800	3207400
1	3207600	3207800
1	3208400	3208600
1	3210200	3212200
1	3212400	3213600
1	3214000	3216200
1	3218000	3218600
1	3219000	3219600
1	3220400	3223000
1	3223400	3227200
1	3227600	3228000
1	3228600	3231000
1	3232800	3234200
1	3235800	3236600
1	3237000	3237800
1	3239000	3240000
1	3240600	3241400
1	3241600	3242200
1	3242400	3242600
1	3242800	3243800
1	3244600	3245400
1	3247200	3248800
1	3249600	3252000
1	3252600	3252800
1	3253800	3255800
1	3257000	3257200
1	3264000	3264400
1	3264800	3265000
1	3265400	3266600
1	3268200	3269200
1	3269600	3270600
1	3271200	3271600
1	3272800	3273200
1	3274200	3274400
1	3275200	3276400
1	3277400	3279200
1	3280200	3281000
1	3286800	3287400
1	3290200	3291600
1	3292000	3295800
1	3297000	3301600
1	3302200	3302600
1	3302800	3303000
1	3303800	3304400
1	3305000	3306200
1	3306400	3307400
1	3309800	3310600
1	3312000	3313400
1	3313800	3314400
1	3316600	3317200
1	3318800	3320200
1	3321800	3322000
1	3322400	3325800
1	3327800	3328200
1	3329400	3329800
1	3330200	3330400
1	3331000	3331800
1	3332600	3334000
1	3334400	3334600
1	3335400	3335800
1	3337200	3338000
1	3338600	3341800
1	3343400	3344000
1	3344400	3345400
1	3347600	3348000
1	3348600	3348800
1	3352000	3352800
1	3355000	3356600
1	3357400	3357800
1	3358200	3358600
1	3367600	3368000
1	3369200	3373600
1	3374200	3375000
1	3375200	3375400
1	3376000	3376400
1	3377400	3378400
1	3378600	3380000
1	3380400	3383800
1	3384000	3385200
1	3385600	3385800
1	3386200	3389200
1	3389600	3389800
1	3390200	3391200
1	3392200	3392800
1	3394200	3395600
1	3396000	3397200
1	3398400	3398600
1	3398800	3399800
1	3405600	3406000
1	3406800	3409400
1	3411200	3412400
1	3412600	3412800
1	3413000	3413600
1	3414200	3416200
1	3416600	3423000
1	3423200	3439000
1	3439400	3446800
1	3448400	3450800
1	3451000	3457200
1	3457800	3458200
1	3459200	3460000
1	3460600	3461000
1	3463600	3464200
1	3464800	3465000
1	3466000	3466200
1	3466400	3466600
1	3467200	3467800
1	3468600	3469400
1	3470200	3470600
1	3471600	3472200
1	3472800	3474800
1	3477200	3481600
1	3482400	3482800
1	3483000	3483400
1	3484800	3486000
1	3486400	3488400
1	3489800	3490600
1	3490800	3498000
1	3498400	3498600
1	3500800	3502200
1	3503000	3503800
1	3505000	3506600
1	3506800	3508000
1	3508400	3517200
1	3518400	3519600
1	3522400	3522600
1	3523600	3523800
1	3524400	3525200
1	3525400	3525800
1	3526000	3529400
1	3532200	3532600
1	3535400	3536400
1	3537000	3540800
1	3542400	3543000
1	3544000	3551000
1	3554400	3558400
1	3559200	3560400
1	3563000	3564400
1	3564800	3566400
1	3566800	3568600
1	3569400	3575600
1	3576000	3577200
1	3578400	3610400
1	3611000	3616600
1	3617400	3618200
1	3618400	3622600
1	3623000	3624800
1	3625000	3626000
1	3626200	3626800
1	3627000	3627400
1	3628600	3629200
1	3629600	3630000
1	3631000	3637600
1	3637800	3639000
1	3640600	3641600
1	3643400	3644800
1	3646000	3647400
1	3648000	3653800
1	3656400	3663400
1	3664200	3665600
1	3668800	3669000
1	3669400	3669600
1	3671600	3672400
1	3677400	3680800
1	3685200	3685800
1	3686600	3688600
1	3689200	3697000
1	3698200	3698800
1	3699800	3701200
1	3701400	3702000
1	3703600	3712600
1	3713400	3714200
1	3716400	3717000
1	3720000	3722400
1	3722800	3723400
1	3727200	3728600
1	3731600	3732200
1	3732600	3735200
1	3737400	3738000
1	3738200	3739000
1	3739400	3740200
1	3744400	3745200
1	3756000	3757000
1	3758000	3758200
1	3758600	3762000
1	3767400	3768000
1	3769000	3769800
1	3770200	3771400
1	3771600	3773200
1	3774600	3777000
1	3781600	3782600
1	3784800	3785600
1	3785800	3787200
1	3789000	3789600
1	3793000	3793800
1	3796400	3798400
1	3802400	3803200
1	3804800	3805400
1	3806200	3808600
1	3809000	3813800
1	3815600	3816400
1	3818200	3821400
1	3821600	3822400
1	3823400	3824800
1	3825200	3830000
1	3832000	3832200
1	3833800	3835000
1	3835400	3836400
1	3839200	3840800
1	3841000	3841600
1	3842200	3842800
1	3999600	3999800
1	4000000	4000600
1	4002400	4005200
1	4005600	4007000
1	4007200	4009000
1	4014200	4015000
1	4015200	4016000
1	4016400	4017400
1	4017800	4019000
1	4019400	4020000
1	4023200	4024000
1	4025800	4026800
1	4033200	4034000
1	4035600	4036600
1	4036800	4037200
1	4037600	4037800
1	4038400	4040000
1	4041800	4042800
1	4047000	4047200
1	4048000	4048400
1	4054000	4054200
1	4054800	4056800
1	4058000	4058600
1	4059800	4060600
1	4062600	4063400
1	4064000	4068600
1	4077400	4081200
1	4082200	4083200
1	4084200	4084400
1	4085600	4090000
1	4094000	4095400
1	4103800	4109800
1	4110800	4111600
1	4113000	4114400
1	4115000	4116000
1	4117000	4118800
1	4119000	4119800
1	4120000	4122000
1	4123000	4123600
1	4132800	4133600
1	4135400	4136400
1	4138000	4138400
1	4138800	4139200
1	4141600	4142600
1	4143600	4144200
1	4145400	4145600
1	4146800	4147200
1	4148400	4149400
1	4150200	4150800
1	4151000	4151200
1	4154000	4154800
1	4165000	4165800
1	4166600	4167400
1	4167600	4169600
1	4170800	4171400
1	4171800	4172400
1	4176200	4177000
1	4179200	4179400
1	4179800	4180400
1	4181200	4181600
1	4182000	4182200
1	4182800	4183000
1	4184600	4185200
1	4185400	4185600
1	4187200	4189200
1	4189400	4189600
1	4190200	4190600
1	4197400	4201400
1	4205000	4205200
1	4207600	4211000
1	4212200	4213400
1	4216400	4217000
1	4223400	4226200
1	4227200	4227600
1	4231000	4231800
1	4233200	4233800
1	4234800	4235200
1	4235800	4236200
1	4264000	4264600
1	4267200	4267800
1	4275200	4276000
1	4277800	4279200
1	4282400	4283200
1	4284800	4285800
1	4288000	4288600
1	4323600	4324400
1	4327400	4328000
1	4328800	4329200
1	4331600	4332200
1	4332600	4332800
1	4340600	4341200
1	4354400	4355400
1	4358000	4358200
1	4359600	4360000
1	4360200	4360600
1	4360800	4361600
1	4365000	4365200
1	4365800	4369000
1	4369600	4371000
1	4377200	4377800
1	4380400	4381200
1	4382600	4382800
1	4384600	4385000
1	4388400	4389800
1	4390000	4390400
1	4391400	4392400
1	4393800	4394600
1	4399200	4400800
1	4401800	4403000
1	4404400	4404600
1	4405000	4406000
1	4410400	4410600
1	4411000	4411200
1	4411400	4411800
1	4412600	4414400
1	4414800	4417800
1	4420000	4421800
1	4425400	4426400
1	4427000	4428000
1	4431200	4431400
1	4436800	4437600
1	4437800	4438000
1	4445600	4445800
1	4447400	4448400
1	4449200	4449600
1	4449800	4450600
1	4455000	4455400
1	4459000	4460200
1	4462800	4463200
1	4465000	4466200
1	4467200	4469400
1	4482800	4484000
1	4484200	4484800
1	4490200	4491000
1	4503200	4503800
1	4510600	4512000
1	4513600	4514800
1	4519800	4521200
1	4521400	4523200
1	4526400	4528400
1	4537400	4538600
1	4539600	4540400
1	4541400	4542400
1	4542600	4544000
1	4546400	4546800
1	4547000	4547800
1	4548200	4549200
1	4550000	4550200
1	4554000	4555200
1	4560400	4560600
1	4561000	4561200
1	4567000	4568000
1	4569400	4569600
1	4570000	4570400
1	4571200	4572000
1	4572400	4573000
1	4573600	4574800
1	4575600	4576400
1	4577400	4578400
1	4579800	4580000
1	4587600	4588400
1	4588600	4589000
1	4612400	4613000
1	4614600	4615000
1	4615600	4616200
1	4619000	4619800
1	4621200	4621800
1	4623600	4624200
1	4625400	4626400
1	4631800	4632000
1	4632400	4632600
1	4645000	4645600
1	4652000	4653000
1	4654000	4655000
1	4655800	4657000
1	4659000	4659200
1	4659800	4660000
1	4660600	4663000
1	4672200	4673000
1	4673600	4674400
1	4674600	4678000
1	4684400	4685400
1	4686000	4686200
1	4686800	4688000
1	4688400	4689000
1	4691600	4692000
1	4692200	4694400
1	4694800	4695400
1	4697000	4697200
1	4697600	4697800
1	4698600	4699000
1	4706000	4706800
1	4712400	4714400
1	4719600	4720400
1	4722800	4723400
1	4724600	4724800
1	4726600	4727200
1	4735200	4735400
1	4743600	4745600
1	4746400	4747800
1	4750000	4753200
1	4753800	4754200
1	4755200	4756000
1	4756200	4756800
1	4757400	4758000
1	4758400	4758600
1	4758800	4759600
1	4760000	4760600
1	4761200	4762000
1	4762600	4763000
1	4767200	4767400
1	4768000	4768200
1	4769000	4769800
1	4770600	4772200
1	4773000	4774400
1	4779600	4780000
1	4780400	4780600
1	4781400	4786000
1	4786200	4786400
1	4786600	4789000
1	4790400	4791200
1	4791400	4791600
1	4791800	4792600
1	4794600	4795400
1	4796000	4796400
1	4796600	4797400
1	4798600	4799200
1	4801000	4801600
1	4805400	4808600
1	4809400	4812000
1	4819400	4820800
1	4822800	4823400
1	4827800	4828600
1	4829200	4829400
1	4829800	4831000
1	4831400	4832200
1	4833000	4833200
1	4834000	4834800
1	4840800	4841400
1	4844000	4845400
1	4848000	4848200
1	4852800	4858000
1	4858200	4858800
1	4860400	4861000
1	4862400	4862600
1	4880800	4881200
1	4885800	4886800
1	4887400	4888000
1	4888400	4889200
1	4890800	4891400
1	4894200	4894800
1	4897000	4897800
1	4905400	4906000
1	4918600	4919200
1	4928000	4928400
1	4929000	4929400
1	4929600	4932400
1	4932800	4933000
1	4936800	4937200
1	4955600	4956400
1	4956800	4957800
1	4959600	4960400
1	4960600	4960800
1	4968400	4969000
1	4971200	4972000
1	4973400	4974200
1	4978400	4979600
1	4981000	4981600
1	4988400	4989200
1	4991200	4991400
1	4993000	4993800
1	4995600	4996200
1	4996400	4996800
1	5004800	5005600
1	5009200	5010600
1	5020200	5020600
1	5023400	5024000
1	5026200	5026600
1	5027200	5027600
1	5029600	5030400
1	5032600	5033400
1	5038800	5039400
1	5048400	5049200
1	5066400	5067200
1	5069200	5070800
1	5071400	5072000
1	5073600	5074600
1	5179800	5180200
1	5190600	5191400
1	5206400	5206600
1	5217600	5218200
1	5224200	5225000
1	5229800	5231400
1	5254200	5254800
1	5257200	5257600
1	5277000	5278400
1	5282600	5284000
1	5294200	5295000
1	5298400	5299200
1	5300200	5303600
1	5304600	5304800
1	5305000	5305400
1	5314800	5316400
1	5320200	5321000
1	5322600	5323200
1	5325200	5325800
1	5326000	5328200
1	5335800	5336200
1	5336600	5336800
1	5337000	5337200
1	5338000	5338800
1	5342800	5343200
1	5343400	5344200
1	5345000	5347000
1	5347400	5347600
1	5347800	5348000
1	5348200	5348400
1	5349000	5349600
1	5352000	5354200
1	5354400	5355000
1	5358600	5359600
1	5361200	5361800
1	5362000	5362200
1	5370600	5371000
1	5372000	5372600
1	5372800	5373400
1	5391000	5391800
1	5401800	5402600
1	5402800	5403800
1	5408600	5409200
1	5422800	5423200
1	5430400	5431400
1	5436600	5438600
1	5441800	5442400
1	5443000	5443800
1	5445200	5446000
1	5448400	5449000
1	5451200	5451400
1	5451600	5451800
1	5452600	5454600
1	5461400	5462200
1	5463200	5464600
1	5465400	5465600
1	5467800	5468600
1	5473000	5474000
1	5475000	5476000
1	5478000	5479400
1	5479600	5481000
1	5481600	5482000
1	5487600	5488000
1	5491800	5492400
1	5492600	5492800
1	5500000	5500200
1	5503400	5504200
1	5507600	5508200
1	5509800	5510000
1	5510800	5511600
1	5514800	5515400
1	5518400	5519200
1	5521200	5521800
1	5528600	5528800
1	5529400	5531000
1	5533000	5535400
1	5537200	5537600
1	5538400	5538800
1	5539000	5540000
1	5540200	5541800
1	5542000	5542800
1	5544200	5547800
1	5550400	5550600
1	5552800	5553400
1	5557400	5558800
1	5562800	5564200
1	5569800	5570000
1	5570400	5570800
1	5571000	5571400
1	5573000	5574200
1	5576200	5576400
1	5577000	5577200
1	5582600	5583200
1	5586800	5587000
1	5587200	5588000
1	5588200	5589200
1	5589800	5590600
1	5597200	5598000
1	5611200	5612200
1	5624400	5625800
1	5631200	5631400
1	5631600	5632000
1	5634800	5635200
1	5637400	5638200
1	5654600	5655000
1	5656600	5657400
1	5658800	5659600
1	5661200	5662000
1	5677800	5678400
1	5678600	5679200
1	5680000	5680600
1	5682800	5684200
1	5684800	5685000
1	5692400	5693200
1	5698200	5698400
1	5704400	5705200
1	5706000	5706400
1	5707000	5707200
1	5709200	5710000
1	5710200	5710400
1	5710600	5712000
1	5713000	5713600
1	5718200	5718400
1	5718600	5720600
1	5722400	5722600
1	5723800	5725600
1	5727000	5728400
1	5731200	5731800
1	5740800	5741600
1	5741800	5742400
1	5743400	5743600
1	5744800	5745000
1	5746000	5746400
1	5747200	5748000
1	5748600	5749400
1	5752800	5753600
1	5758800	5759600
1	5764800	5765000
1	5768200	5769200
1	5769800	5770800
1	5771000	5771800
1	5772200	5772600
1	5772800	5773200
1	5774600	5774800
1	5776600	5778200
1	5779200	5779800
1	5780800	5781400
1	5784800	5785000
1	5785200	5785400
1	5786000	5786600
1	5788200	5790000
1	5790200	5790800
1	5791000	5791600
1	5798800	5799400
1	5799600	5800200
1	5801600	5802200
1	5802600	5803800
1	5804600	5804800
1	5805200	5805400
1	5805600	5806800
1	5808200	5808800
1	5810000	5810200
1	5811400	5811800
1	5812200	5813000
1	5815000	5815800
1	5817400	5817600
1	5817800	5818600
1	5823800	5824800
1	5825400	5825600
1	5826200	5826600
1	5829600	5830200
1	5833400	5834200
1	5839000	5839800
1	5840400	5841000
1	5852800	5854000
1	5855800	5856200
1	5857600	5858600
1	5861600	5862400
1	5868600	5870000
1	5870600	5872000
1	5874000	5874600
1	5878000	5878200
1	5878600	5879200
1	5879400	5880800
1	5887200	5888600
1	5890400	5891000
1	5892000	5892400
1	5893200	5894000
1	5897000	5897600
1	5898600	5905000
1	5906000	5907200
1	5908800	5909000
1	5909400	5909600
1	5909800	5910600
1	5914000	5914800
1	5915200	5917000
1	5918400	5918600
1	5919600	5919800
1	5920200	5921800
1	5923600	5924200
1	5924400	5925800
1	5927600	5927800
1	5931400	5932600
1	5932800	5934400
1	5934600	5934800
1	5935400	5937400
1	5942400	5943000
1	5943200	5943600
1	5944800	5945400
1	5945600	5946200
1	5946400	5948000
1	5949400	5950400
1	5951800	5952200
1	5958200	5959400
1	5962000	5962400
1	5966800	5968400
1	5968600	5968800
1	5969000	5970600
1	5971600	5972600
1	5973200	5973400
1	5974800	5976200
1	5976800	5977400
1	5979800	5980000
1	5986600	5987400
1	5994000	5995200
1	5999400	5999800
1	6000000	6000200
1	6010800	6011400
1	6011600	6012400
1	6014400	6016200
1	6016800	6017000
1	6021400	6021600
1	6023000	6023200
1	6025400	6026200
1	6026600	6027200
1	6030400	6031000
1	6031400	6032200
1	6036600	6038800
1	6039800	6041600
1	6045200	6045800
1	6046000	6046800
1	6050400	6051200
1	6053400	6065000
1	6065400	6066000
1	6066600	6072000
1	6072400	6075200
1	6076000	6077600
1	6078400	6079000
1	6079200	6080000
1	6080200	6080400
1	6084200	6102000
1	6102200	6102400
1	6103000	6103800
1	6104000	6107000
1	6107400	6110800
1	6111200	6112000
1	6116200	6121000
1	6123800	6127600
1	6128000	6130600
1	6131000	6132600
1	6136600	6139000
1	6145200	6146200
1	6146600	6146800
1	6147200	6148000
1	6153000	6153400
1	6154200	6155200
1	6156000	6158800
1	6159000	6161800
1	6162400	6164200
1	6164600	6165200
1	6165600	6166400
1	6169400	6170200
1	6171600	6174000
1	6181000	6182200
1	6184600	6184800
1	6185800	6190200
1	6190600	6190800
1	6191200	6192000
1	6194400	6195000
1	6195600	6197600
1	6201600	6204400
1	6205200	6209400
1	6211000	6213200
1	6213600	6213800
1	6214000	6217000
1	6217200	6217400
1	6217600	6218600
1	6219400	6220200
1	6220800	6222400
1	6224200	6224400
1	6225000	6225400
1	6226600	6228200
1	6229200	6230600
1	6231000	6231200
1	6232200	6232600
1	6233400	6233800
1	6236200	6242200
1	6242800	6246400
1	6247600	6248800
1	6256600	6258800
1	6259800	6261200
1	6264600	6273400
1	6275600	6275800
1	6276200	6276400
1	6277400	6278000
1	6278600	6278800
1	6281200	6282000
1	6285000	6285800
1	6293800	6294000
1	6294200	6295400
1	6297800	6298000
1	6298200	6298600
1	6301000	6303200
1	6303800	6304000
1	6304600	6307200
1	6308800	6309400
1	6311400	6311800
1	6313600	6314000
1	6315000	6315400
1	6317000	6317400
1	6317600	6317800
1	6318400	6320600
1	6320800	6323000
1	6323400	6324200
1	6324400	6325000
1	6327200	6327400
1	6328400	6329000
1	6329200	6329800
1	6330200	6331800
1	6332400	6332800
1	6333000	6334200
1	6334800	6335000
1	6335400	6335600
1	6335800	6336600
1	6337400	6338000
1	6338200	6338400
1	6338600	6340600
1	6340800	6342800
1	6343400	6343600
1	6345000	6346200
1	6346400	6349000
1	6349800	6352400
1	6353600	6354600
1	6358800	6360800
1	6361400	6362000
1	6362600	6363400
1	6368600	6369400
1	6371200	6372400
1	6373800	6374600
1	6381000	6381200
1	6382200	6382800
1	6383800	6384400
1	6386600	6387800
1	6388600	6389200
1	6391200	6391400
1	6391600	6391800
1	6392000	6392400
1	6392800	6393800
1	6398000	6398400
1	6398800	6399600
1	6403000	6404600
1	6405000	6406600
1	6407800	6409800
1	6410400	6413600
1	6414600	6416800
1	6417000	6421200
1	6423000	6424000
1	6427200	6428000
1	6428600	6429200
1	6434000	6435000
1	6438200	6438800
1	6445800	6446000
1	6447400	6448000
1	6451800	6453400
1	6454400	6456600
1	6479800	6480800
1	6483000	6483800
1	6484800	6486000
1	6490000	6490600
1	6492400	6493000
1	6499800	6501000
1	6502400	6502600
1	6506400	6509000
1	6510000	6510600
1	6513800	6514400
1	6514800	6515600
1	6516400	6517000
1	6519400	6523200
1	6524200	6529000
1	6529600	6529800
1	6530200	6530800
1	6531600	6533400
1	6534600	6536400
1	6543600	6547200
1	6549000	6550000
1	6551400	6553000
1	6554600	6555600
1	6555800	6559200
1	6559600	6561200
1	6561600	6562200
1	6563600	6564400
1	6565400	6566200
1	6566600	6567000
1	6567400	6570600
1	6571800	6573000
1	6580000	6580600
1	6588400	6589200
1	6595000	6595800
1	6605000	6607800
1	6612400	6613800
1	6614800	6616000
1	6619600	6622000
1	6623600	6624200
1	6626400	6626800
1	6629400	6631400
1	6631600	6633000
1	6635000	6635200
1	6636000	6637400
1	6638000	6640000
1	6640600	6643600
1	6644200	6661200
1	6663800	6665000
1	6671600	6672400
1	6672600	6673000
1	6675600	6677400
1	6679600	6680800
1	6681200	6685000
1	6686000	6690800
1	6693200	6693800
1	6694400	6695000
1	6742400	6743400
1	6757000	6758000
1	6758800	6761200
1	6762200	6762600
1	6790600	6791200
1	6797200	6798200
1	6801400	6802000
1	6802800	6804400
1	6816200	6817400
1	6827800	6829800
1	6830200	6832800
1	6836200	6839000
1	6841800	6843800
1	6846400	6850600
1	6859000	6859800
1	6860600	6863600
1	6864800	6867600
1	6867800	6872600
1	6873400	6881400
1	6882400	6883600
1	6900400	6901400
1	6901800	6902600
1	6916600	6917600
1	6920400	6922800
1	6923400	6923800
1	6924000	6925000
1	6928200	6928400
1	6928600	6929800
1	6943200	6944000
1	6945400	6946400
1	6947800	6948400
1	6965600	6965800
1	6967000	6968600
1	6969400	6970000
1	6970800	6971800
1	6972400	6973400
1	6976000	6976200
1	6976600	6977800
1	6978400	6979200
1	6984000	6984600
1	6984800	6985600
1	6986000	6986200
1	6987800	6988400
1	6988600	6989000
1	6989800	6990800
1	6998200	6999400
1	7001400	7002200
1	7002600	7004200
1	7004800	7005000
1	7009800	7010400
1	7010600	7011600
1	7013800	7014200
1	7014600	7017600
1	7019200	7020200
1	7021000	7024800
1	7025200	7025600
1	7028000	7030200
1	7030600	7031000
1	7031400	7032200
1	7036600	7036800
1	7040000	7040400
1	7042600	7043200
1	7046000	7047000
1	7048800	7049200
1	7056000	7056200
1	7058200	7059000
1	7059400	7059800
1	7060200	7061000
1	7065800	7066400
1	7067600	7069000
1	7069400	7070800
1	7071200	7072800
1	7073000	7073200
1	7073400	7076000
1	7076200	7076400
1	7078800	7079400
1	7079600	7080400
1	7080600	7081800
1	7088200	7088800
1	7109000	7109800
1	7110000	7110400
1	7111000	7113000
1	7113200	7114200
1	7115600	7116200
1	7116800	7117600
1	7117800	7118200
1	7119800	7120600
1	7125800	7126600
1	7129400	7131200
1	7132600	7133200
1	7144200	7145000
1	7145400	7146200
1	7147200	7148400
1	7148600	7148800
1	7150600	7150800
1	7154600	7156000
1	7156600	7158200
1	7159400	7159800
1	7160400	7160600
1	7160800	7161000
1	7167400	7168000
1	7170600	7171200
1	7173200	7173800
1	7177200	7177400
1	7177800	7178400
1	7180000	7180200
1	7181600	7184000
1	7187800	7188200
1	7188400	7188600
1	7202600	7202800
1	7204800	7206200
1	7209200	7210400
1	7211000	7212200
1	7212400	7214200
1	7215000	7215800
1	7232800	7233000
1	7238200	7238400
1	7252400	7253200
1	7258400	7258600
1	7267400	7268200
1	7280200	7281200
1	7281800	7282200
1	7283200	7283800
1	7284400	7284600
1	7288400	7288800
1	7289800	7290400
1	7291600	7292200
1	7294000	7294800
1	7296000	7297000
1	7308000	7308800
1	7310600	7311200
1	7311400	7312000
1	7318800	7319400
1	7322400	7323400
1	7326000	7327200
1	7338800	7340200
1	7348800	7349600
1	7352000	7353600
1	7353800	7354600
1	7358600	7359400
1	7361600	7362000
1	7395400	7397600
1	7398000	7398600
1	7401000	7402800
1	7407400	7407600
1	7408200	7408400
1	7409000	7410800
1	7416600	7417400
1	7418600	7420600
1	7424400	7425200
1	7425600	7426000
1	7428600	7429400
1	7430000	7430200
1	7434400	7434600
1	7439400	7439600
1	7443800	7444000
1	7444600	7444800
1	7445400	7446400
1	7446800	7447200
1	7448000	7448400
1	7448600	7449200
1	7449400	7451000
1	7463600	7464000
1	7464200	7464600
1	7465600	7466200
1	7466800	7467200
1	7467400	7469400
1	7469600	7469800
1	7479800	7480600
1	7482200	7483600
1	7483800	7484400
1	7485200	7486600
1	7488200	7489000
1	7489800	7490400
1	7491200	7493800
1	7495400	7496200
1	7496600	7496800
1	7497000	7497800
1	7499000	7499800
1	7500000	7500600
1	7501200	7501400
1	7501600	7502000
1	7503000	7503600
1	7504000	7504200
1	7504400	7505000
1	7505800	7507200
1	7507400	7508400
1	7509800	7510400
1	7511200	7511600
1	7512400	7512600
1	7512800	7513200
1	7513400	7513800
1	7514200	7514800
1	7515400	7516400
1	7517800	7519800
1	7520000	7520600
1	7522600	7523400
1	7524200	7524400
1	7524600	7525400
1	7526800	7528000
1	7528200	7529200
1	7529400	7531000
1	7531600	7531800
1	7533000	7535600
1	7535800	7537400
1	7538000	7538800
1	7539200	7539400
1	7540000	7540800
1	7542400	7543400
1	7543800	7544400
1	7544800	7545800
1	7546200	7547200
1	7548200	7548800
1	7549600	7549800
1	7552600	7552800
1	7555800	7556200
1	7556400	7557400
1	7558600	7559800
1	7560200	7561600
1	7561800	7562600
1	7563200	7566000
1	7567000	7568400
1	7572200	7573600
1	7575200	7576400
1	7578200	7580000
1	7585000	7585600
1	7587400	7587800
1	7589800	7590000
1	7592600	7593400
1	7593800	7595400
1	7596200	7597800
1	7599600	7600400
1	7608600	7608800
1	7609600	7609800
1	7610200	7611800
1	7612000	7612600
1	7613200	7613800
1	7615800	7616000
1	7617000	7617200
1	7617800	7618600
1	7618800	7622800
1	7623200	7623600
1	7623800	7624000
1	7624800	7625000
1	7625400	7625600
1	7625800	7626000
1	7626400	7627800
1	7630200	7630400
1	7630600	7630800
1	7634600	7635600
1	7636600	7637400
1	7638800	7639600
1	7640200	7641000
1	7641800	7642200
1	7642400	7643600
1	7645200	7646400
1	7646600	7647000
1	7647400	7648400
1	7649800	7653000
1	7654200	7655000
1	7655800	7656600
1	7666600	7667200
1	7668000	7668600
1	7668800	7669000
1	7669400	7672200
1	7673000	7673200
1	7675200	7675600
1	7678000	7678600
1	7680600	7681600
1	7685200	7686200
1	7688400	7689400
1	7689600	7690400
1	7691200	7691400
1	7692200	7693200
1	7693400	7693800
1	7694000	7695200
1	7696800	7697600
1	7699600	7700200
1	7700400	7700800
1	7701200	7703400
1	7705200	7706000
1	7706200	7706400
1	7706800	7708000
1	7708800	7709400
1	7710800	7713200
1	7716800	7717400
1	7717600	7717800
1	7718600	7719000
1	7719400	7719600
1	7720800	7721000
1	7721600	7721800
1	7723000	7724000
1	7726200	7726400
1	7728200	7734400
1	7735400	7736000
1	7737200	7738200
1	7739000	7742000
1	7742400	7743000
1	7744400	7744800
1	7745800	7746600
1	7747000	7747400
1	7747600	7748200
1	7750600	7751000
1	7751200	7751400
1	7751600	7752000
1	7752200	7753000
1	7754400	7755200
1	7762600	7764400
1	7764600	7766400
1	7785600	7786400
1	7786600	7787200
1	7787800	7788000
1	7788400	7788600
1	7792200	7792800
1	7804800	7805400
1	7813000	7813600
1	7832200	7833400
1	7840800	7843600
1	7844600	7845400
1	7855200	7856000
1	7882600	7883400
1	7886200	7886600
1	7887000	7891400
1	7916200	7917000
1	7920000	7920600
1	7921000	7922000
1	7923800	7924600
1	7926000	7927000
1	7933800	7935000
1	7945200	7947000
1	7951800	7952600
1	7959600	7960400
1	7961800	7963200
1	7972000	7972400
1	7972800	7973800
1	7974200	7977800
1	7980400	7981000
1	7989400	7992400
1	7997000	7997800
1	7999400	8003600
1	8007000	8007600
1	8013400	8013800
1	8014800	8015000
1	8016200	8016800
1	8020000	8021600
1	8022400	8028200
1	8042200	8043200
1	8049600	8050400
1	8053400	8055200
1	8070200	8070800
1	8071000	8071600
1	8085200	8087800
1	8116600	8117400
1	8134200	8134600
1	8137200	8137800
1	8139000	8139600
1	8151200	8151800
1	8153600	8154200
1	8164200	8165600
1	8181200	8181800
1	8185400	8186200
1	8187000	8187800
1	8193000	8193200
1	8194600	8195200
1	8195400	8196000
1	8200200	8200600
1	8206000	8206600
1	8218400	8219000
1	8221400	8222800
1	8226000	8226200
1	8228400	8228600
1	8229200	8231000
1	8257800	8258800
1	8260000	8260600
1	8261600	8262000
1	8262600	8262800
1	8271600	8272200
1	8273000	8273200
1	8275800	8276000
1	8276400	8278800
1	8291200	8291600
1	8295800	8296400
1	8310400	8311200
1	8329600	8330200
1	8341800	8343000
1	8344200	8344400
1	8374200	8376600
1	8377400	8379400
1	8383600	8384400
1	8384600	8385400
1	8389200	8389600
1	8390000	8390200
1	8390400	8391200
1	8393400	8393800
1	8394000	8394200
1	8395200	8396200
1	8398000	8398600
1	8402800	8403600
1	8405400	8406600
1	8407600	8412600
1	8415000	8416200
1	8416400	8416600
1	8417000	8418400
1	8418600	8420200
1	8421600	8422200
1	8422600	8446000
1	8446800	8447000
1	8447600	8454400
1	8454800	8459200
1	8461800	8462600
1	8464400	8465400
1	8466800	8474200
1	8475600	8476200
1	8476600	8482600
1	8482800	8483000
1	8484600	8493000
1	8493800	8497000
1	8497200	8497800
1	8498200	8502000
1	8503400	8504600
1	8508400	8512800
1	8514800	8519400
1	8520600	8527400
1	8531400	8535000
1	8535800	8539200
1	8552200	8553600
1	8554200	8558200
1	8566800	8567800
1	8569200	8573400
1	8574000	8579800
1	8580400	8581400
1	8582400	8586800
1	8587400	8595800
1	8598400	8600800
1	8602000	8602800
1	8604800	8605800
1	8612000	8614800
1	8620000	8624600
1	8627600	8628600
1	8631600	8632400
1	8646800	8653600
1	8654600	8655400
1	8655600	8666000
1	8670800	8672200
1	8679800	8696200
1	8702600	8709000
1	8710400	8715200
1	8717200	8731800
1	8734000	8742600
1	8743000	8752200
1	8753000	8757000
1	8758600	8762600
1	8763800	8766000
1	8767000	8767800
1	8768000	8769000
1	8769600	8776800
1	8778200	8779800
1	8780200	8784200
1	8786000	8787200
1	8787400	8788600
1	8797800	8798800
1	8802200	8803000
1	8806400	8807400
1	8814800	8816000
1	8821400	8825800
1	8836200	8836800
1	8839800	8841600
1	8843600	8844600
1	8870800	8872600
1	8874200	8876800
1	8878400	8878600
1	8889200	8890400
1	8896000	8896600
1	8905000	8905200
1	8905600	8905800
1	8907600	8909400
1	8914600	8915000
1	8918000	8920000
1	8922600	8923000
1	8930200	8937800
1	8938800	8940200
1	8940400	8941000
1	8981200	8981400
1	8981800	8982000
1	8985600	8986200
1	9002200	9003800
1	9004200	9005000
1	9005200	9006000
1	9006800	9008000
1	9009000	9010000
1	9015200	9016000
1	9016800	9017400
1	9022400	9023000
1	9030600	9032200
1	9046400	9048400
1	9048800	9049800
1	9050800	9051000
1	9064800	9065200
1	9065400	9065600
1	9066600	9072200
1	9074000	9076600
1	9081400	9082200
1	9084600	9084800
1	9085400	9086200
1	9088400	9089000
1	9096000	9102000
1	9102800	9103800
1	9121400	9123400
1	9124200	9126200
1	9126600	9131400
1	9131800	9132000
1	9133000	9141400
1	9143000	9144000
1	9144200	9145600
[truncated: 236,823+ more rows]

## Sheet: 9.2 enhancer CLL
Dataset_EV 9.2. Consensus list of regions in ChromHMM states 1, 8, 9, 11 (putative enhancer regions) for CLL (min3)
chr	start	end
1	715000	715800
1	754800	759200
1	760600	762000
1	779800	780400
1	793800	794600
1	795600	796400
1	799800	803000
1	804600	805800
1	810400	811200
1	812200	813000
1	838800	839400
1	840200	841800
1	842600	842800
1	870200	870400
1	870600	872400
1	874400	875600
1	876600	882000
1	883200	883800
1	884400	885600
1	886200	886800
1	887200	887400
1	888000	889200
1	889800	894000
1	894800	895600
1	896600	904200
1	910000	912200
1	914400	915000
1	915400	916000
1	917400	918200
1	918600	918800
1	919600	919800
1	948000	948200
1	949400	951200
1	954200	954600
1	955600	957400
1	958800	959000
1	960200	960400
1	961400	962600
1	962800	963600
1	966200	969800
1	971200	973200
1	973800	976600
1	980600	981200
1	982400	982600
1	985600	987400
1	993600	995800
1	998400	1000400
1	1002000	1004200
1	1004600	1007400
1	1008000	1009400
1	1009800	1010200
1	1014600	1020400
1	1021000	1023200
1	1024200	1025000
1	1025200	1026000
1	1026200	1026600
1	1027000	1029600
1	1038800	1039400
1	1045000	1045800
1	1046000	1046400
1	1047000	1048400
1	1049400	1051000
1	1051600	1054000
1	1057000	1062000
1	1062800	1066600
1	1067400	1069200
1	1069400	1074800
1	1075800	1082600
1	1083000	1086000
1	1086800	1088000
1	1088400	1089200
1	1091000	1092000
1	1092600	1092800
1	1094000	1095400
1	1100800	1102000
1	1102400	1103400
1	1104200	1105600
1	1107000	1107200
1	1108000	1108800
1	1109400	1109800
1	1114200	1115600
1	1117200	1119400
1	1121200	1121600
1	1131800	1132400
1	1134800	1137400
1	1137800	1146400
1	1146800	1159400
1	1159800	1166400
1	1167600	1179000
1	1179200	1180200
1	1180400	1184000
1	1184800	1192200
1	1192600	1199000
1	1199200	1201400
1	1202200	1208400
1	1210000	1211000
1	1214400	1214800
1	1216200	1223600
1	1226400	1228400
1	1233200	1236400
1	1237000	1243200
1	1244600	1251200
1	1254000	1259400
1	1260800	1271600
1	1271800	1273400
1	1273800	1276000
1	1276600	1284200
1	1285400	1285600
1	1286600	1291400
1	1291800	1298000
1	1305800	1309800
1	1311000	1311400
1	1311600	1312600
1	1313400	1313800
1	1315600	1318200
1	1319000	1319800
1	1322000	1322800
1	1328000	1329400
1	1330400	1333800
1	1335600	1338200
1	1340200	1342000
1	1343400	1345400
1	1346800	1347400
1	1353200	1357400
1	1362400	1363000
1	1375600	1377600
1	1387200	1387400
1	1395800	1399200
1	1399400	1400800
1	1403400	1403800
1	1405200	1406600
1	1407600	1410200
1	1412400	1413200
1	1430400	1431200
1	1439800	1441800
1	1446200	1446600
1	1450200	1450800
1	1458600	1459200
1	1460200	1461000
1	1470200	1479400
1	1479800	1485000
1	1485200	1509200
1	1511000	1511400
1	1512600	1513400
1	1521200	1521600
1	1526200	1526800
1	1529200	1529600
1	1530000	1530400
1	1532000	1541000
1	1541600	1543800
1	1545200	1546800
1	1548600	1550600
1	1551800	1568000
1	1590800	1591000
1	1594200	1595000
1	1596200	1597200
1	1601000	1601600
1	1602000	1604600
1	1605800	1607000
1	1608600	1621200
1	1624200	1624800
1	1625400	1626400
1	1659800	1661400
1	1663600	1664400
1	1667600	1670000
1	1674400	1675200
1	1677200	1678200
1	1679800	1681200
1	1684600	1686000
1	1687000	1690800
1	1691000	1697200
1	1698000	1701200
1	1702600	1703600
1	1705000	1709200
1	1710200	1717200
1	1719400	1723400
1	1724400	1725800
1	1726200	1735400
1	1737400	1738200
1	1740600	1741600
1	1747000	1748000
1	1752200	1753000
1	1757400	1768400
1	1770800	1775800
1	1777000	1782000
1	1783000	1798000
1	1800200	1816600
1	1817000	1821200
1	1823200	1834200
1	1837200	1840000
1	1840600	1843400
1	1845600	1846200
1	1847200	1847800
1	1848600	1850200
1	1851000	1852600
1	1853400	1858400
1	1868400	1870200
1	1870400	1871600
1	1872200	1873200
1	1874400	1874600
1	1874800	1876200
1	1877200	1879000
1	1886400	1886800
1	1887400	1888000
1	1890800	1892000
1	1895000	1896000
1	1897000	1898200
1	1899400	1900600
1	1901000	1903000
1	1903200	1906200
1	1907200	1907400
1	1912000	1912400
1	1914000	1915200
1	1915800	1917200
1	1920400	1921200
1	1931600	1932800
1	1936200	1937000
1	1947000	1947200
1	1949000	1950400
1	1950800	1953400
1	1953800	1955400
1	1956000	1960800
1	1961800	1962800
1	1964200	1964600
1	1967200	1968400
1	1968600	1968800
1	1973000	1975000
1	1975600	1980000
1	1980200	1981000
1	1982600	1988200
1	1990600	1993800
1	1998600	2000200
1	2000400	2008000
1	2010800	2012800
1	2013200	2014800
1	2015400	2017200
1	2017400	2018200
1	2019000	2029000
1	2029200	2029400
1	2029600	2033800
1	2034400	2053200
1	2055600	2072200
1	2075000	2076600
1	2077200	2078200
1	2079400	2081400
1	2081600	2083600
1	2083800	2085800
1	2088200	2091400
1	2091600	2093200
1	2094200	2095000
1	2097000	2097600
1	2101800	2102000
1	2104000	2112600
1	2115200	2116600
1	2117200	2117800
1	2118800	2125800
1	2126800	2136600
1	2137400	2142800
1	2143400	2145200
1	2145400	2146200
1	2146400	2146800
1	2147400	2147600
1	2147800	2148200
1	2152200	2153000
1	2154200	2155000
1	2155200	2157200
1	2157600	2159200
1	2160000	2160200
1	2161400	2212200
1	2213600	2237000
1	2238000	2245800
1	2246800	2251400
1	2252400	2253000
1	2253600	2254400
1	2258800	2260000
1	2260400	2262200
1	2264600	2264800
1	2267200	2268000
1	2268600	2269800
1	2270000	2272800
1	2273800	2276400
1	2276800	2277400
1	2283600	2285000
1	2285600	2287800
1	2290000	2290600
1	2299400	2300200
1	2304000	2306200
1	2307200	2320000
1	2320600	2322400
1	2324000	2329400
1	2330200	2334400
1	2335200	2336800
1	2339400	2343400
1	2344800	2351600
1	2351800	2352400
1	2359000	2359800
1	2360800	2361800
1	2362600	2362800
1	2363400	2364000
1	2366600	2367400
1	2368000	2372600
1	2373000	2378000
1	2378200	2380000
1	2380600	2382000
1	2383400	2384600
1	2386600	2390200
1	2390400	2393200
1	2393800	2394600
1	2396000	2406400
1	2406600	2419600
1	2421200	2421400
1	2422000	2441600
1	2444600	2445800
1	2447000	2447400
1	2448400	2448800
1	2452000	2457200
1	2458400	2463000
1	2463600	2463800
1	2465200	2465400
1	2466400	2467400
1	2468600	2468800
1	2470200	2477600
1	2479000	2484200
1	2485000	2487200
1	2488600	2498800
1	2501400	2502600
1	2504400	2505200
1	2506400	2516600
1	2518800	2521400
1	2522000	2522800
1	2524000	2527400
1	2528200	2530000
1	2533200	2535200
1	2535800	2537000
1	2537800	2538200
1	2540800	2544200
1	2555000	2555800
1	2559000	2559600
1	2559800	2563200
1	2563800	2564600
1	2569600	2574000
1	2574800	2576200
1	2576400	2577600
1	2580400	2581000
1	2585800	2586600
1	2688400	2688600
1	2689600	2690000
1	2694200	2694600
1	2694800	2695200
1	2699600	2700200
1	2703000	2703800
1	2704000	2704200
1	2713200	2714200
1	2717600	2719400
1	2720200	2721400
1	2721600	2721800
1	2722000	2723200
1	2723400	2725000
1	2725800	2726800
1	2727600	2728600
1	2732000	2732600
1	2734200	2735400
1	2737800	2739000
1	2740400	2741200
1	2742000	2742200
1	2745000	2746600
1	2747800	2749800
1	2751600	2751800
1	2752000	2752800
1	2753000	2753600
1	2761400	2761800
1	2762200	2762400
1	2763600	2765600
1	2766400	2767600
1	2770400	2772200
1	2772400	2773600
1	2773800	2774600
1	2780000	2782800
1	2784000	2784400
1	2785000	2786000
1	2786400	2787000
1	2789600	2790200
1	2790800	2791000
1	2792000	2792400
1	2792800	2796400
1	2796800	2801400
1	2802000	2803200
1	2803400	2803800
1	2804000	2806400
1	2806800	2808400
1	2809800	2811400
1	2815600	2816600
1	2817000	2817600
1	2817800	2818000
1	2819600	2820400
1	2821600	2822200
1	2822600	2824200
1	2825400	2831000
1	2831200	2831600
1	2833800	2834800
1	2836600	2836800
1	2838400	2840200
1	2840600	2841200
1	2841400	2845000
1	2845400	2850400
1	2850600	2851200
1	2851400	2854400
1	2855400	2856600
1	2858800	2860000
1	2860600	2872200
1	2873000	2873800
1	2877000	2877200
1	2877800	2879200
1	2882200	2884600
1	2884800	2893200
1	2894600	2897800
1	2898400	2899800
1	2900400	2901800
1	2903000	2904400
1	2904800	2905400
1	2906800	2907800
1	2916000	2916600
1	2917600	2918600
1	2919000	2922400
1	2929000	2932600
1	2934000	2935200
1	2935400	2936600
1	2937400	2940000
1	2943000	2945200
1	2946800	2949400
1	2949800	2951000
1	2951200	2955200
1	2955400	2957000
1	2959000	2959800
1	2969400	2971800
1	2974600	2975200
1	2977400	2978400
1	2981800	2985800
1	2986200	2988400
1	2989400	2989600
1	2990800	2991800
1	2994000	2994600
1	2995000	2995200
1	2998000	3000200
1	3001000	3003200
1	3007000	3007200
1	3007600	3008200
1	3008600	3008800
1	3009000	3010200
1	3010600	3011200
1	3011400	3018400
1	3019200	3021400
1	3022400	3024200
1	3028000	3028600
1	3029200	3030600
1	3032200	3034600
1	3035200	3036000
1	3036200	3037000
1	3037800	3038600
1	3039000	3042200
1	3043000	3043600
1	3044000	3047400
1	3048000	3050600
1	3051600	3054800
1	3055400	3057800
1	3058400	3058600
1	3058800	3059400
1	3061200	3062000
1	3064000	3064600
1	3065600	3066800
1	3068000	3068600
1	3069200	3069800
1	3070400	3072200
1	3074000	3074200
1	3075600	3078800
1	3079800	3080600
1	3081000	3082200
1	3085200	3092000
1	3097000	3098400
1	3098600	3099000
1	3099400	3099600
1	3102400	3104600
1	3109000	3111600
1	3113600	3115600
1	3116000	3117000
1	3117800	3118400
1	3122400	3123600
1	3124000	3125000
1	3125600	3127200
1	3127600	3129600
1	3130200	3130800
1	3135200	3135600
1	3135800	3139400
1	3141000	3141400
1	3142200	3142800
1	3145000	3146600
1	3147000	3147800
1	3152000	3153200
1	3154200	3155200
1	3158200	3163000
1	3163800	3164600
1	3165200	3168000
1	3171600	3172800
1	3176000	3176800
1	3179400	3180000
1	3181400	3182200
1	3183800	3184800
1	3186600	3187600
1	3187800	3188600
1	3189200	3189800
1	3193000	3194000
1	3194200	3196200
1	3197400	3198200
1	3198800	3200600
1	3200800	3201200
1	3204400	3205800
1	3207600	3208600
1	3210200	3214800
1	3215200	3216200
1	3218000	3218600
1	3219000	3219600
1	3220600	3223000
1	3223400	3225200
1	3225600	3227200
1	3228600	3230600
1	3232800	3234400
1	3235800	3237800
1	3239200	3240400
1	3240600	3242200
1	3243000	3243800
1	3244600	3245400
1	3246000	3246800
1	3247000	3248800
1	3250000	3252000
1	3252600	3252800
1	3253800	3255600
1	3256600	3256800
1	3264200	3264400
1	3264800	3265600
1	3265800	3266600
1	3268200	3269000
1	3269400	3270600
1	3273800	3275000
1	3275200	3276600
1	3277400	3278600
1	3280400	3281000
1	3290200	3291400
1	3291800	3293400
1	3294000	3295600
1	3297000	3300200
1	3300400	3301600
1	3302200	3302600
1	3305200	3306200
1	3306600	3307400
1	3310000	3310600
1	3312200	3312400
1	3312800	3313400
1	3317000	3317200
1	3318800	3320400
1	3321200	3322000
1	3322400	3323800
1	3324000	3325800
1	3328000	3328200
1	3328400	3328600
1	3329200	3329800
1	3331000	3331800
1	3332600	3334600
1	3336800	3337800
1	3338400	3341800
1	3344200	3344600
1	3344800	3346000
1	3347600	3348000
1	3348600	3348800
1	3355600	3356600
1	3358800	3359200
1	3359400	3359600
1	3367400	3368000
1	3369200	3373800
1	3374200	3375400
1	3377600	3379000
1	3379600	3379800
1	3380800	3381000
1	3381800	3384400
1	3384800	3385200
1	3386800	3387400
1	3387800	3388600
1	3390200	3391200
1	3391400	3391600
1	3392200	3393000
1	3394200	3395600
1	3396200	3397400
1	3398800	3399600
1	3406600	3409600
1	3411000	3422400
1	3423200	3439200
1	3439400	3446800
1	3448400	3451000
1	3451400	3452800
1	3453600	3455600
1	3456000	3457000
1	3458000	3458200
1	3459200	3460000
1	3464800	3465000
1	3466000	3469200
1	3470000	3470400
1	3472800	3474800
1	3477000	3481600
1	3482400	3482800
1	3483000	3483400
1	3484600	3484800
1	3485400	3486000
1	3486600	3488600
1	3489800	3490600
1	3491000	3491200
1	3492200	3493000
1	3493400	3494400
1	3500200	3502200
1	3503000	3504200
1	3505000	3505400
1	3505600	3506400
1	3506800	3507800
1	3509200	3509400
1	3510200	3515200
1	3516000	3516800
1	3518400	3519600
1	3522400	3522600
1	3523400	3523800
1	3524400	3525400
1	3526000	3529800
1	3532200	3532600
1	3535400	3536400
1	3537000	3540600
1	3542400	3543000
1	3544000	3551000
1	3554400	3558400
1	3559400	3560400
1	3563000	3564400
1	3564800	3565600
1	3565800	3566000
1	3566800	3568400
1	3569600	3577200
1	3578400	3610400
1	3611000	3616600
1	3617200	3618200
1	3618400	3626800
1	3627000	3627400
1	3628600	3629400
1	3629800	3639600
1	3640600	3641600
1	3643400	3647800
1	3648000	3653800
1	3654400	3655400
1	3656400	3657000
1	3657200	3663400
1	3664400	3665600
1	3669400	3669600
1	3671000	3671200
1	3671600	3672400
1	3677600	3680800
1	3685200	3685800
1	3686600	3688600
1	3689800	3697000
1	3698200	3698800
1	3699800	3701200
1	3703600	3712600
1	3713800	3714200
1	3716400	3717000
1	3720000	3722400
1	3722800	3723400
1	3726200	3726600
1	3727200	3728600
1	3731600	3732200
1	3732600	3735000
1	3738600	3739000
1	3739400	3740200
1	3756200	3757000
1	3759200	3762000
1	3767800	3768000
1	3769000	3769800
1	3770200	3771400
1	3771800	3773000
1	3774600	3777000
1	3781800	3782600
1	3784800	3785600
1	3786000	3787000
1	3789000	3789600
1	3793000	3793800
1	3796400	3798400
1	3802400	3802800
1	3804800	3805400
1	3806200	3808600
1	3809000	3813800
1	3815600	3816200
1	3818200	3820400
1	3820800	3821400
1	3821600	3822000
1	3823400	3824600
1	3825200	3828800
1	3829000	3830000
1	3834000	3835000
1	3835400	3836200
1	3839200	3840800
1	3841200	3841400
1	3841800	3842800
1	3999600	3999800
1	4000000	4000600
1	4003000	4004800
1	4005000	4006800
1	4007800	4009000
1	4014200	4015000
1	4015200	4016000
1	4016600	4017400
1	4017800	4019000
1	4023200	4024000
1	4025800	4026800
1	4033200	4034000
1	4035200	4036400
1	4036800	4038000
1	4038400	4039600
1	4041800	4042800
1	4047000	4047200
1	4047600	4048600
1	4054800	4056400
1	4060200	4060600
1	4062200	4063400
1	4064000	4067000
1	4077400	4078600
1	4079600	4081200
1	4082400	4083000
1	4085600	4089600
1	4105200	4109000
1	4113600	4113800
1	4115000	4116000
1	4117000	4118200
1	4118400	4119800
1	4120000	4122200
1	4123000	4123600
1	4135400	4136400
1	4138000	4138200
1	4138400	4139200
1	4141600	4141800
1	4143600	4144200
1	4146600	4147400
1	4148600	4149400
1	4149600	4151200
1	4154000	4154800
1	4157400	4158000
1	4165000	4165800
1	4166600	4169600
1	4171800	4172400
1	4176200	4177000
1	4178800	4179400
1	4181200	4182400
1	4184800	4185600
1	4186800	4189600
1	4190000	4190800
1	4197400	4198600
1	4199600	4201200
1	4205000	4205200
1	4208400	4209000
1	4209200	4211000
1	4212200	4213400
1	4216400	4217200
1	4224800	4225800
1	4227000	4227400
1	4229800	4231800
1	4233400	4234200
1	4234600	4235200
1	4235400	4236000
1	4264000	4264600
1	4275200	4276000
1	4277800	4279400
1	4282400	4283000
1	4323600	4324200
1	4327600	4328000
1	4328800	4329600
1	4331600	4332400
1	4340600	4341200
1	4354400	4355400
1	4358000	4358200
1	4360200	4360600
1	4360800	4361200
1	4361400	4361600
1	4366000	4369000
1	4369600	4371000
1	4378800	4379400
1	4380600	4381000
1	4382600	4383400
1	4388200	4388800
1	4389000	4389400
1	4391400	4392400
1	4393800	4394600
1	4399000	4399600
1	4399800	4400800
1	4401400	4403000
1	4405200	4405800
1	4410400	4411200
1	4411400	4411800
1	4412600	4413200
1	4413600	4414200
1	4415600	4416800
1	4421200	4421800
1	4425400	4426400
1	4448800	4450600
1	4459000	4460200
1	4467800	4469600
1	4483000	4483400
1	4490200	4491000
1	4503200	4503600
1	4513800	4514800
1	4520400	4521200
1	4521400	4522600
1	4526600	4527800
1	4541400	4542400
1	4543200	4544000
1	4546400	4549000
1	4554000	4555000
1	4560400	4561200
1	4567200	4567800
1	4569200	4570400
1	4571200	4572000
1	4572400	4573000
1	4573200	4574800
1	4575600	4576400
1	4577400	4578200
1	4585200	4586000
1	4587600	4588000
1	4614600	4615000
1	4619000	4619800
1	4621200	4621800
1	4625400	4626200
1	4652000	4652800
1	4654000	4655000
1	4655800	4657000
1	4658600	4659000
1	4660600	4662600
1	4663800	4664200
1	4672000	4672800
1	4673600	4677400
1	4684200	4685400
1	4687200	4688200
1	4691400	4694000
1	4694800	4695400
1	4697000	4697200
1	4697400	4697800
1	4698600	4698800
1	4712400	4713600
1	4722800	4723000
1	4723200	4723400
1	4730400	4730600
1	4735200	4735400
1	4743600	4744800
1	4746600	4747800
1	4750600	4753200
1	4753800	4754400
1	4754800	4755800
1	4756200	4756800
1	4757600	4758000
1	4758400	4759600
1	4760000	4760600
1	4762600	4763000
1	4766800	4767400
1	4769000	4769200
1	4770400	4770800
1	4771000	4772000
1	4773000	4774400
1	4779800	4780000
1	4781400	4782000
1	4782200	4784000
1	4784400	4786200
1	4786600	4789800
1	4791400	4792600
1	4794600	4795400
1	4796000	4796200
1	4796600	4796800
1	4801000	4801600
1	4805000	4805200
1	4805400	4808600
1	4809400	4812200
1	4819400	4820800
1	4822800	4823600
1	4828000	4829200
1	4829400	4833200
1	4834000	4834800
1	4840800	4841400
1	4844000	4845400
1	4853200	4858000
1	4860400	4861000
1	4862000	4862600
1	4886200	4886800
1	4887600	4888600
1	4896200	4897600
1	4905400	4905600
1	4918600	4919200
1	4928000	4928400
1	4929600	4933000
1	4955600	4956200
1	4956800	4957800
1	4959600	4960400
1	4971200	4972200
1	4973400	4974200
1	4995600	4996200
1	5009200	5010000
1	5020200	5020600
1	5023400	5024000
1	5027000	5027600
1	5029600	5030600
1	5031800	5032400
1	5039000	5039200
1	5046400	5046800
1	5048400	5049200
1	5066400	5067200
1	5069400	5070800
1	5181200	5182000
1	5190600	5191400
1	5217600	5218000
1	5231600	5232200
1	5277200	5277800
1	5282600	5283400
1	5294200	5295000
1	5300600	5301400
1	5305000	5305400
1	5315000	5316200
1	5320200	5320800
1	5325200	5326600
1	5335800	5336400
1	5337000	5337400
1	5342800	5344200
1	5345000	5346600
1	5347800	5348000
1	5349000	5349600
1	5353000	5354000
1	5354400	5355000
1	5358000	5358600
1	5358800	5359000
1	5372800	5373400
1	5401200	5402600
1	5403200	5403800
1	5408800	5409400
1	5430600	5430800
1	5436600	5438200
1	5440800	5441600
1	5443000	5443800
1	5445200	5446000
1	5453000	5453800
1	5454000	5454600
1	5463400	5464400
1	5468200	5469000
1	5473000	5474000
1	5479800	5480600
1	5481800	5482200
1	5490000	5490200
1	5491800	5492800
1	5500000	5500800
1	5503400	5504200
1	5507600	5508200
1	5510800	5511600
1	5514800	5515400
1	5529400	5530800
1	5533200	5534000
1	5538200	5540000
1	5540600	5541400
1	5542000	5542800
1	5544200	5546800
1	5550400	5551000
1	5552800	5553400
1	5557400	5558800
1	5562800	5564200
1	5568400	5569200
1	5571200	5571400
1	5573000	5574200
1	5575400	5576000
1	5576400	5577200
1	5582600	5583200
1	5588200	5588800
1	5590000	5590600
1	5597400	5597800
1	5611600	5611800
1	5631600	5632000
1	5637000	5638200
1	5654600	5655000
1	5656600	5657400
1	5658800	5659600
1	5661400	5662200
1	5671800	5672200
1	5677200	5678000
1	5678600	5679200
1	5684800	5685000
1	5704400	5705000
1	5707000	5707200
1	5709200	5710000
1	5710200	5711800
1	5712800	5713600
1	5719000	5720600
1	5722400	5722600
1	5723800	5725600
1	5727000	5728400
1	5744800	5745000
1	5747400	5747600
1	5749000	5749400
1	5752200	5753400
1	5758800	5759600
1	5766800	5767600
1	5768400	5770400
1	5771000	5771600
1	5772400	5772600
1	5772800	5773200
1	5774000	5774600
1	5777000	5778000
1	5779600	5779800
1	5785200	5786600
1	5788400	5789600
1	5789800	5790000
1	5790200	5790600
1	5791000	5791600
1	5795000	5795600
1	5801600	5802200
1	5802600	5804000
1	5805400	5806800
1	5808000	5808800
1	5810000	5810400
1	5810800	5811800
1	5812400	5812800
1	5815000	5815600
1	5817800	5818600
1	5823800	5824400
1	5833400	5834200
1	5835800	5836000
1	5839000	5839600
1	5853200	5853600
1	5855800	5856200
1	5857800	5858600
1	5860000	5860400
1	5868600	5870000
1	5876200	5876800
1	5879200	5880600
1	5887200	5888600
1	5890800	5892200
1	5893000	5893200
1	5893400	5894200
1	5895000	5895800
1	5897000	5897800
1	5898600	5905000
1	5906000	5906200
1	5906800	5908000
1	5908600	5909600
1	5910000	5910600
1	5914200	5914800
1	5915200	5919200
1	5919600	5922000
1	5922800	5923600
1	5924200	5926200
1	5927600	5927800
1	5931400	5934400
1	5934600	5934800
1	5935400	5937400
1	5938400	5939000
1	5939800	5940400
1	5942400	5943800
1	5944800	5945400
1	5945600	5946200
1	5946400	5948200
1	5949400	5950400
1	5951600	5952200
1	5958200	5959400
1	5964600	5965800
1	5966800	5970800
1	5972600	5973400
1	5974800	5976200
1	5976800	5977400
1	5986800	5987600
1	5994000	5995200
1	5999600	5999800
1	6003200	6004000
1	6007200	6008000
1	6010800	6011400
1	6011800	6012600
1	6013400	6014000
1	6014400	6016200
1	6019800	6020400
1	6022600	6023200
1	6025400	6027400
1	6030400	6031000
1	6035400	6035800
1	6036600	6039000
1	6039600	6041600
1	6045200	6045800
1	6049600	6050200
1	6050400	6051400
1	6053400	6065200
1	6065400	6066000
1	6066600	6069800
1	6070400	6071800
1	6072600	6075200
1	6076000	6076600
1	6076800	6077600
1	6079200	6080000
1	6080200	6080400
1	6084200	6085600
1	6086600	6098000
1	6098400	6100800
1	6103200	6103800
1	6104000	6105400
1	6105600	6105800
1	6106200	6106600
1	6107400	6110800
1	6111200	6112000
1	6116400	6121800
1	6123800	6126200
1	6126400	6127800
1	6128000	6132600
1	6137200	6138600
1	6140200	6140800
1	6141200	6142000
1	6145200	6146200
1	6147200	6148000
1	6153200	6153600
1	6154200	6155200
1	6156400	6158800
1	6159000	6164200
1	6164600	6166000
1	6169200	6169600
1	6171600	6174200
1	6181400	6182200
1	6184400	6185400
1	6185800	6186200
1	6186800	6190200
1	6191400	6192000
1	6194600	6195000
1	6195400	6197200
1	6201600	6204400
1	6205200	6209400
1	6211000	6212000
1	6212200	6213200
1	6213800	6217000
1	6217200	6218600
1	6219400	6220200
1	6220800	6222200
1	6225000	6225400
1	6226600	6228200
1	6228400	6230600
1	6231000	6231200
1	6232200	6232400
1	6236200	6242400
1	6242600	6246400
1	6247600	6248800
1	6256600	6258800
1	6260000	6261200
1	6264800	6273400
1	6276000	6276400
1	6277000	6278600
1	6281400	6282000
1	6285000	6285800
1	6294200	6295400
1	6297800	6298600
1	6301000	6304000
1	6304600	6307200
1	6308800	6309400
1	6311400	6311800
1	6313600	6314000
1	6314800	6315400
1	6317000	6318000
1	6318400	6320600
1	6320800	6325000
1	6326400	6326600
1	6328200	6332600
1	6333000	6336600
1	6337200	6343600
1	6344600	6347800
1	6348000	6348800
1	6349800	6352000
1	6353600	6354800
1	6358800	6360800
1	6361400	6361800
1	6362600	6363400
1	6367200	6367600
1	6368600	6369600
1	6371800	6372400
1	6374400	6375400
1	6380800	6381200
1	6382200	6382800
1	6386800	6387800
1	6388600	6389400
1	6390400	6392400
1	6392800	6393800
1	6396800	6397600
1	6398000	6399600
1	6403000	6403600
1	6403800	6404800
1	6405000	6407200
1	6407600	6414200
1	6414800	6415200
1	6415400	6416400
1	6417000	6421200
1	6423000	6424000
1	6434000	6434800
1	6438000	6439000
1	6444800	6445600
1	6445800	6446600
1	6449800	6450600
1	6451600	6453400
1	6454400	6456600
1	6458800	6459400
1	6479800	6480800
1	6483000	6483800
1	6484400	6487000
1	6490000	6490800
1	6491200	6491400
1	6492200	6493000
1	6500000	6501000
1	6502400	6502600
1	6505200	6505400
1	6506400	6509400
1	6510000	6510600
1	6513800	6514400
1	6516000	6517000
1	6517600	6517800
1	6519600	6523200
1	6524200	6524800
1	6525600	6529400
1	6532400	6532800
1	6534600	6536400
1	6537400	6537800
1	6543600	6547000
1	6549000	6549800
1	6551400	6552800
1	6554600	6555400
1	6555800	6561800
1	6563600	6564400
1	6565400	6565600
1	6566600	6570600
1	6571400	6572600
1	6580000	6580200
1	6605000	6607600
1	6612400	6613800
1	6614600	6616000
1	6619600	6622000
1	6623600	6624800
1	6629200	6631400
1	6631600	6633200
1	6634000	6634600
1	6635000	6635400
1	6636000	6637200
1	6637600	6637800
1	6638000	6640000
1	6640800	6643600
1	6644000	6661000
1	6663800	6664800
1	6672000	6672400
1	6675600	6677400
1	6679600	6680800
1	6681200	6685000
1	6686000	6690800
1	6693200	6693800
1	6694400	6695000
1	6742400	6743400
1	6757000	6758000
1	6759400	6761000
1	6762200	6762600
1	6788400	6789000
1	6790600	6791200
1	6797200	6798200
1	6801400	6802000
1	6802800	6804400
1	6816200	6817400
1	6827800	6829800
1	6830200	6832600
1	6836200	6839000
1	6842000	6842800
1	6843000	6843600
1	6846400	6850600
1	6859000	6859800
1	6860600	6863600
1	6864800	6867600
1	6867800	6871400
1	6871600	6872600
1	6873400	6877400
1	6879200	6881400
1	6882400	6883400
1	6900400	6901400
1	6916600	6917600
1	6920400	6923800
1	6924000	6925000
1	6927800	6928400
1	6928600	6929600
1	6943200	6944000
1	6945400	6946400
1	6947800	6948400
1	6965600	6965800
1	6967000	6968600
1	6969400	6970000
1	6970800	6971600
1	6972400	6973400
1	6974400	6975000
1	6975400	6976200
1	6976800	6977600
1	6977800	6978400
1	6983400	6985600
1	6987800	6988400
1	6988600	6989200
1	6989800	6991200
1	6998200	6999000
1	7001400	7002200
1	7002600	7005000
1	7009800	7010600
1	7011400	7012200
1	7013200	7013400
1	7014400	7017600
1	7018000	7018400
1	7019200	7019800
1	7021200	7025400
1	7028000	7029800
1	7030600	7032400
1	7036400	7036600
1	7042400	7043200
1	7044800	7045600
1	7046200	7046800
1	7048800	7049400
1	7058200	7059000
1	7060000	7061000
1	7065600	7066400
1	7067600	7068800
1	7069200	7070800
1	7071200	7076400
1	7079000	7080200
1	7081200	7081400
1	7101400	7101600
1	7109000	7109600
1	7110000	7110600
1	7111400	7112000
1	7112200	7113000
1	7113200	7114200
1	7116800	7117400
1	7119800	7120400
1	7125800	7126400
1	7129200	7131200
1	7144200	7145000
1	7145400	7146200
1	7154600	7155800
1	7157000	7157600
1	7158600	7159000
1	7160400	7160600
1	7172400	7173000
1	7181600	7184200
1	7185400	7186000
1	7187800	7188200
1	7204800	7206200
1	7209200	7211800
1	7212400	7214200
1	7234400	7235200
1	7237400	7238400
1	7252400	7253000
1	7283000	7283200
1	7284400	7284600
1	7288600	7288800
1	7289200	7289600
1	7289800	7290200
1	7294000	7294800
1	7308000	7308800
1	7318800	7319400
1	7322600	7323200
1	7326000	7327200
1	7339400	7339600
1	7348400	7349000
1	7353800	7354600
1	7359200	7359400
1	7396000	7397200
1	7401000	7401600
1	7402200	7402800
1	7406600	7407200
1	7407600	7408600
1	7409000	7409200
1	7409600	7410400
1	7416000	7416600
1	7417000	7417600
1	7418600	7420400
1	7424400	7425200
1	7428800	7429400
1	7434400	7435000
1	7439400	7440200
1	7446800	7447200
1	7448600	7449400
1	7449800	7451000
1	7463800	7464200
1	7467000	7467200
1	7467400	7469600
1	7480000	7480600
1	7482200	7483000
1	7483800	7484600
1	7485000	7487400
1	7491200	7493800
1	7496000	7496800
1	7497000	7497400
1	7497600	7497800
1	7499000	7500600
1	7501400	7502000
1	7504000	7505000
1	7506400	7508400
1	7509000	7509600
1	7509800	7510400
1	7510800	7511600
1	7513400	7516400
1	7518200	7519800
1	7520200	7520800
1	7522800	7524000
1	7524600	7525200
1	7527000	7527200
1	7527400	7528200
1	7528400	7529600
1	7530000	7531400
1	7532000	7532400
1	7533000	7537400
1	7540000	7541000
1	7543800	7545600
1	7546400	7547000
1	7549400	7549600
1	7552000	7552600
1	7556200	7557600
1	7558600	7559400
1	7560200	7561200
1	7561800	7562400
1	7563400	7564800
1	7565800	7566400
1	7567000	7568400
1	7572200	7573600
1	7574800	7576200
1	7578200	7579800
1	7585000	7585200
1	7586400	7587000
1	7587200	7588200
1	7588800	7589000
1	7589800	7590000
1	7593800	7594600
1	7595000	7596000
1	7596200	7596600
1	7596800	7597800
1	7599800	7600400
1	7610000	7611800
1	7612200	7613200
1	7616400	7617200
1	7617800	7618400
1	7618800	7619400
1	7619600	7623600
1	7625400	7625600
1	7625800	7626000
1	7626400	7627800
1	7630600	7631000
1	7633800	7634000
1	7634800	7635400
1	7636600	7637400
1	7638800	7639600
1	7640400	7641000
1	7641800	7643600
1	7645200	7647000
1	7647600	7648200
1	7650000	7650800
1	7652000	7652800
1	7654000	7655000
1	7655800	7656000
1	7656400	7656600
1	7668000	7668800
1	7669400	7672000
1	7672400	7673200
1	7675200	7675800
1	7677800	7678000
1	7680600	7681600
1	7685000	7686000
1	7688400	7691600
1	7692600	7695200
1	7697000	7697600
1	7699600	7700800
1	7701000	7703400
1	7705200	7706000
1	7706200	7708000
1	7708600	7709800
1	7710800	7713600
1	7716800	7717800
1	7726200	7727000
1	7728200	7728400
1	7729400	7730800
1	7731000	7733800
1	7735800	7736000
1	7736200	7737000
1	7737200	7738200
1	7739000	7740000
1	7741200	7741400
1	7743200	7743400
1	7744600	7744800
1	7746800	7748000
1	7750600	7751000
1	7751200	7752000
1	7752200	7753000
1	7754400	7755200
1	7757000	7757200
1	7762600	7762800
1	7763000	7766200
1	7785800	7786400
1	7788000	7788600
1	7812800	7813600
1	7832200	7833400
1	7840800	7843200
1	7844600	7845400
1	7855400	7856000
1	7882600	7883400
1	7885600	7886600
1	7888000	7891400
1	7916200	7917000
1	7920000	7920600
1	7921000	7922000
1	7923800	7924600
1	7926000	7927000
1	7934000	7935000
1	7945200	7947000
1	7951800	7952800
1	7959400	7960400
1	7961800	7963200
1	7970600	7971400
1	7972000	7972400
1	7972800	7973800
1	7974200	7977800
1	7978200	7978600
1	7980200	7981000
1	7989400	7992400
1	7997000	7997800
1	7999400	8003600
1	8013400	8013800
1	8014800	8015000
1	8016200	8016800
1	8020000	8021000
1	8022400	8028200
1	8043000	8043200
1	8049600	8050400
1	8053400	8055200
1	8069200	8069800
1	8070000	8070800
1	8085200	8086000
1	8086600	8087800
1	8116600	8118000
1	8139000	8139600
1	8151200	8151800
1	8164400	8165600
1	8178200	8178800
1	8185400	8186200
1	8194600	8195400
1	8206000	8206600
1	8207000	8207200
1	8221400	8222600
1	8229200	8231000
1	8257800	8258400
1	8260000	8260600
1	8261400	8262200
1	8271600	8272400
1	8272800	8273600
1	8275200	8276000
1	8276800	8277800
1	8291200	8291400
1	8310400	8311200
1	8317600	8318200
1	8341800	8343000
1	8344200	8344400
1	8373600	8376400
1	8377600	8379400
1	8383600	8384400
1	8384600	8385000
1	8385800	8386200
1	8389200	8390200
1	8390600	8390800
1	8395200	8396000
1	8403600	8403800
1	8405000	8406800
1	8407600	8412400
1	8415600	8415800
1	8416400	8416600
1	8417000	8418200
1	8418600	8420200
1	8421600	8422200
1	8422600	8446000
1	8447600	8448400
1	8448600	8454000
1	8455000	8459200
1	8461800	8462600
1	8464400	8465400
1	8466800	8471200
1	8471800	8474200
1	8475200	8476200
1	8476600	8483000
1	8484600	8493000
1	8493800	8502000
1	8503400	8504400
1	8508400	8512800
1	8514800	8519400
1	8520600	8527400
1	8531400	8535000
1	8535600	8539200
1	8552400	8553600
1	8554200	8558000
1	8566800	8567800
1	8569200	8573400
1	8574000	8579800
1	8580600	8581400
1	8582400	8586800
1	8587400	8596200
1	8598000	8600800
1	8601800	8602800
1	8604800	8605800
1	8612000	8614800
1	8620000	8624600
1	8627600	8628800
1	8631600	8632400
1	8640600	8641200
1	8646800	8653600
1	8654600	8655400
1	8655600	8666000
1	8670800	8672200
1	8679800	8682000
1	8682800	8696200
1	8702600	8709000
1	8710400	8715200
1	8717400	8731800
1	8734000	8742600
1	8743600	8752400
1	8753000	8757000
1	8758600	8762000
1	8763800	8766000
1	8766600	8769000
1	8769600	8776800
1	8778200	8779800
1	8780200	8784200
1	8786000	8787200
1	8787400	8788400
1	8797800	8798800
1	8802200	8803000
1	8806400	8807400
1	8814800	8816000
1	8821400	8825800
1	8836200	8836800
1	8839800	8841600
1	8843600	8844600
1	8867000	8867400
1	8870800	8872600
1	8874200	8876800
1	8889200	8890400
1	8901000	8901400
1	8904400	8906200
1	8907600	8909400
1	8914600	8915000
1	8918800	8920000
1	8930200	8937800
1	8939400	8940200
1	8950000	8950400
1	8973600	8973800
1	8985800	8986200
1	9003000	9003800
1	9004600	9006000
1	9006800	9008000
1	9009000	9009800
1	9011400	9012000
1	9015400	9016000
1	9022600	9023200
1	9030800	9031400
1	9046600	9047200
1	9047600	9048200
1	9048400	9049800
1	9059800	9060200
1	9064800	9065600
1	9066800	9068800
1	9069400	9070800
1	9071400	9071600
1	9074400	9076400
1	9081400	9082200
1	9084600	9086200
1	9096000	9101800
1	9117800	9118600
1	9122000	9123000
1	9125400	9126200
1	9126800	9128000
1	9128400	9131200
1	9134200	9140600
1	9144400	9145200
1	9158600	9159400
1	9165400	9166200
1	9170600	9171800
1	9172000	9172800
1	9173000	9174000
1	9177800	9183400
1	9185400	9186000
1	9186800	9188800
1	9189600	9191200
1	9197000	9197600
1	9203000	9203800
1	9205000	9205800
1	9210400	9211000
1	9217000	9217800
1	9220200	9220800
1	9221000	9225800
1	9226200	9227200
1	9227600	9228400
1	9229800	9230400
1	9233800	9234400
1	9234600	9235200
1	9239600	9245000
1	9245200	9245800
1	9256000	9258400
1	9258800	9260000
1	9261200	9261400
1	9263600	9264400
1	9269400	9270200
1	9271200	9271800
1	9282600	9283600
1	9285200	9285800
1	9291600	9292600
1	9293000	9294000
1	9295600	9306200
1	9306800	9312200
1	9316200	9316800
1	9317400	9318600
1	9319800	9325800
1	9326800	9327800
1	9332600	9333600
1	9335000	9336400
1	9340800	9342200
1	9343400	9344000
1	9345400	9346000
1	9352200	9354400
1	9361400	9362200
1	9363800	9366600
1	9375000	9377200
1	9377800	9380800
1	9387200	9388000
1	9396800	9398000
1	9398200	9398800
1	9399400	9399600
1	9411600	9412800
1	9415200	9415600
1	9417600	9418600
1	9419800	9423800
1	9425000	9426800
1	9435800	9436200
1	9442000	9445000
1	9445400	9446400
1	9446800	9447200
1	9448600	9449200
1	9452400	9453800
1	9456800	9457400
1	9458200	9459000
1	9459400	9460600
1	9461600	9462200
1	9472600	9474400
1	9477600	9478400
1	9478600	9479400
1	9485200	9487400
1	9488600	9489600
1	9498400	9498600
1	9500600	9501200
1	9501800	9502200
1	9502800	9503400
1	9508000	9508400
1	9512400	9513000
1	9513600	9514800
1	9520200	9520800
1	9527200	9527600
1	9533000	9533600
1	9535400	9536000
1	9538200	9539000
1	9541000	9541600
1	9542600	9543400
1	9548400	9549200
1	9555200	9556000
1	9563200	9563800
1	9564200	9565000
1	9579600	9579800
1	9580200	9581000
1	9585400	9587600
1	9588800	9589800
1	9592800	9593400
1	9598400	9599400
1	9600600	9601400
1	9601800	9602800
1	9604400	9604800
1	9606400	9609600
1	9617800	9620800
1	9628400	9629200
1	9638000	9640000
1	9648000	9648600
1	9649800	9659000
1	9660800	9663600
1	9665400	9667000
1	9668400	9670000
1	9670400	9671000
1	9673400	9673600
1	9675000	9676600
1	9677600	9678200
1	9679000	9679800
1	9684000	9689800
1	9690600	9711000
1	9712800	9749000
1	9749800	9752800
1	9753600	9755400
1	9756400	9767600
1	9767800	9768000
1	9768800	9769000
1	9769200	9785600
1	9786400	9794000
1	9798000	9798800
1	9813000	9813600
1	9818800	9819400
1	9819800	9822200
1	9823200	9824800
1	9826800	9827600
1	9828800	9829600
1	9837600	9838400
1	9840600	9841400
1	9842600	9843600
1	9844000	9845000
1	9845200	9850200
1	9851800	9855200
1	9855400	9861000
1	9861400	9863400
1	9864200	9866000
1	9866800	9870800
1	9871800	9872800
1	9880000	9881200
1	9882000	9882800
1	9884800	9888200
1	9893200	9897200
1	9898600	9900400
1	9901000	9910400
1	9911400	9914000
1	9917600	9925400
1	9925600	9928600
1	9931400	9932400
1	9932600	9933000
1	9934800	9935800
1	9938000	9938600
1	9940600	9941400
1	9942400	9945400
1	9948600	9951800
1	9952400	9954000
1	9959800	9963000
1	9963400	9963800
1	9968600	9969600
1	9971200	9973000
1	9987200	9988200
1	9996200	9998200
1	10001800	10002200
1	10003600	10005400
1	10006200	10007800
1	10009400	10012200
1	10020400	10022400
1	10056600	10057000
1	10057600	10058600
1	10078000	10080600
1	10092200	10093000
1	10093800	10095600
1	10099000	10100400
1	10101800	10102600
1	10103800	10109200
1	10115400	10117400
1	10117800	10120200
1	10124200	10124400
1	10125000	10126000
1	10129400	10130000
1	10133800	10135400
1	10227800	10228800
1	10229000	10230600
1	10232000	10232800
1	10233200	10234400
1	10249200	10250400
1	10253000	10253600
1	10269600	10269800
1	10271600	10272400
1	10276000	10277200
1	10285000	10285600
1	10297000	10297800
1	10302600	10303600
1	10313200	10314000
1	10437800	10440400
1	10447600	10449400
1	10460000	10461000
1	10489400	10490400
1	10491200	10495200
1	10510000	10510800
1	10517200	10518200
1	10527600	10528600
1	10531000	10531800
1	10532800	10534600
1	10535600	10538200
1	10539000	10540200
1	10544400	10545200
1	10552800	10553400
1	10554400	10557200
1	10567000	10568000
1	10569800	10572400
1	10573200	10574000
1	10574200	10579800
1	10581800	10583000
1	10589600	10591000
1	10603600	10604200
1	10612800	10613800
1	10614200	10617400
1	10672400	10674200
1	10677000	10679000
1	10685600	10685800
1	10689000	10692000
1	10692800	10696600
1	10697800	10699000
1	10700200	10701200
1	10704000	10704600
1	10705600	10706400
1	10707200	10709800
1	10711600	10712400
1	10712600	10721600
1	10722400	10732600
1	10733200	10753600
1	10755600	10758600
1	10760200	10760400
1	10762400	10762800
1	10763600	10763800
1	10764000	10764400
1	10765800	10766000
1	10766200	10766800
1	10768800	10769600
1	10774200	10774800
1	10776200	10777000
1	10777400	10778400
1	10780200	10782200
1	10783200	10784000
1	10784800	10787200
1	10787800	10788200
1	10793200	10794600
1	10795600	10796800
1	10797400	10798400
1	10800000	10800800
1	10805400	10807800
1	10808000	10809200
1	10809800	10810600
1	10811600	10811800
1	10812000	10812800
1	10813400	10814000
1	10814200	10817400
1	10817600	10820200
1	10821000	10822400
1	10822800	10823800
1	10835600	10837200
1	10838400	10839000
1	10841000	10841200
1	10842000	10843000
1	10848200	10849400
1	10853200	10853400
1	10853600	10857200
1	10864000	10864200
1	10864600	10865000
1	10870400	10871000
1	10872400	10873000
1	10876000	10876800
1	10879800	10880000
1	10884600	10886400
1	10890000	10890200
1	10895000	10896800
1	10897200	10898800
1	10902800	10903400
1	10909200	10910600
1	10912000	10912600
1	10915800	10917200
1	10918000	10918600
1	10921000	10922000
1	10922600	10923000
1	10926000	10928800
1	10932400	10933200
1	10938600	10940600
1	10942000	10942200
1	10949000	10950400
1	10950600	10951400
1	10958400	10959000
1	10963400	10964600
1	10966800	10967400
1	10969200	10972000
1	10972800	10973800
1	10974600	10974800
1	10975400	10976400
1	10977800	10979200
1	10979800	10980000
1	10994600	10994800
1	10995000	10995800
1	10997000	11002600
1	11004000	11004800
1	11005200	11006200
1	11006800	11008400
1	11017600	11019600
1	11020600	11021800
1	11023800	11030600
1	11031400	11031800
1	11035400	11036400
1	11039000	11040200
1	11040400	11041200
1	11044400	11047400
1	11071400	11072400
1	11073600	11077800
[truncated: 192,776 more rows]

## Sheet: 9.3 enhancer NBC
Dataset_EV 9.3. Consensus list of regions in ChromHMM states 1, 8, 9, 11 (putative enhancer regions) for NBC enhancers (min3)
chr	start	end
1	755000	759400
1	760800	761800
1	763000	763200
1	779800	780400
1	793800	794600
1	799800	803000
1	839200	840000
1	840400	842800
1	870200	870400
1	878000	881800
1	886800	887400
1	890200	894000
1	894800	895800
1	896800	899600
1	900200	901600
1	903000	903400
1	910800	911200
1	911800	912200
1	914000	914600
1	915000	915400
1	917400	918800
1	919000	920000
1	934000	937600
1	948000	948200
1	949400	951400
1	954200	954800
1	955800	956800
1	966000	968600
1	969000	970200
1	972000	976600
1	977400	978400
1	979400	980600
1	986600	986800
1	993400	994400
1	994600	995000
1	995800	996200
1	997400	1000400
1	1001000	1007800
1	1008200	1008800
1	1009400	1009800
1	1014600	1016200
1	1016800	1018200
1	1019000	1019200
1	1021200	1022600
1	1027200	1029400
1	1046800	1047200
1	1047400	1047600
1	1050000	1050800
1	1052600	1053400
1	1056800	1061600
1	1062600	1074800
1	1075800	1084200
1	1084400	1086400
1	1087000	1087400
1	1088000	1089200
1	1091000	1092600
1	1093800	1096200
1	1098800	1099400
1	1101000	1112600
1	1114000	1115200
1	1117400	1118200
1	1120400	1121400
1	1132000	1132200
1	1133600	1152600
1	1153000	1155600
1	1157800	1159000
1	1160000	1166400
1	1167400	1175200
1	1176600	1177000
1	1181000	1183200
1	1183600	1184000
1	1184800	1187800
1	1189400	1191000
1	1193800	1197000
1	1202400	1208200
1	1210000	1211000
1	1218400	1219600
1	1220000	1220200
1	1226400	1228200
1	1233200	1233800
1	1234000	1243200
1	1243400	1243800
1	1244800	1250600
1	1254400	1259400
1	1260600	1270000
1	1272600	1273200
1	1274400	1275000
1	1278400	1284200
1	1286600	1287000
1	1291000	1291400
1	1305800	1309800
1	1311400	1312200
1	1316400	1316800
1	1317200	1318200
1	1328200	1329200
1	1330400	1331800
1	1332200	1333800
1	1335800	1338200
1	1340600	1341800
1	1343600	1345400
1	1355400	1357200
1	1362400	1362600
1	1397600	1398800
1	1405800	1406600
1	1407800	1410400
1	1412400	1413200
1	1440200	1440600
1	1441000	1441800
1	1446200	1446600
1	1472600	1478600
1	1480400	1481000
1	1482200	1484800
1	1485600	1487200
1	1489800	1492600
1	1494200	1495000
1	1497000	1498600
1	1499600	1500200
1	1500800	1501600
1	1502000	1506200
1	1506800	1509000
1	1511000	1511400
1	1512800	1513400
1	1513800	1514200
1	1529400	1529800
1	1532200	1541000
1	1541800	1543600
1	1548600	1550200
1	1552000	1554000
1	1554400	1554600
1	1555000	1568000
1	1590200	1591000
1	1608600	1616200
1	1616800	1617600
1	1617800	1620000
1	1623600	1624200
1	1625600	1626400
1	1659800	1661400
1	1663600	1664400
1	1677200	1678200
1	1679800	1681200
1	1688800	1691000
1	1691800	1692400
1	1695000	1696200
1	1696400	1697000
1	1699000	1700600
1	1705400	1709200
1	1710200	1715600
1	1725000	1725800
1	1727200	1733400
1	1734400	1735200
1	1752200	1753000
1	1757600	1758600
1	1760200	1768400
1	1770800	1775600
1	1777400	1782000
1	1783800	1798000
1	1800000	1816600
1	1817000	1821000
1	1823800	1828600
1	1829000	1835000
1	1837600	1840000
1	1840800	1842800
1	1843000	1843200
1	1848600	1850600
1	1850800	1852200
1	1854000	1854800
1	1856600	1856800
1	1861000	1861600
1	1873200	1874400
1	1874800	1876400
1	1889400	1890000
1	1891200	1891400
1	1896800	1897600
1	1899200	1900200
1	1901200	1902000
1	1909000	1910200
1	1916600	1917200
1	1918000	1918600
1	1950800	1951400
1	1959600	1961800
1	1972000	1972600
1	1973400	1973600
1	1975800	1978600
1	1980400	1981000
1	1982800	1986200
1	1988400	1989000
1	1990800	1991600
1	1993000	1993200
1	2000800	2001600
1	2008200	2008800
1	2017800	2018600
1	2021400	2022400
1	2022600	2023600
1	2024000	2028200
1	2030600	2033600
1	2034800	2036200
1	2036400	2036600
1	2039000	2039200
1	2041800	2045600
1	2046200	2047800
1	2051600	2052400
1	2055800	2060800
1	2061600	2069800
1	2070000	2070200
1	2071000	2072200
1	2077200	2078200
1	2079600	2081200
1	2082400	2083200
1	2084400	2084600
1	2089200	2089800
1	2096400	2096800
1	2097000	2097600
1	2103400	2106400
1	2109400	2109600
1	2116200	2117000
1	2119400	2119600
1	2120400	2126000
1	2126800	2128000
1	2128600	2136600
1	2137400	2139000
1	2139200	2140400
1	2141000	2142600
1	2143400	2147400
1	2155200	2157000
1	2157600	2159400
1	2162000	2175600
1	2176600	2194400
1	2194600	2195200
1	2196000	2197000
1	2197400	2212000
1	2213800	2217000
1	2217200	2236800
1	2240000	2240800
1	2241400	2248800
1	2250000	2251200
1	2256200	2256400
1	2258800	2259600
1	2261200	2262000
1	2266000	2266600
1	2270000	2271000
1	2273000	2274200
1	2281800	2282400
1	2283600	2284200
1	2291600	2292000
1	2303400	2303600
1	2305400	2306400
1	2307200	2307600
1	2309000	2314800
1	2315000	2315800
1	2317200	2319600
1	2320600	2322400
1	2323800	2329400
1	2331200	2332000
1	2332800	2333800
1	2339600	2343400
1	2344800	2350600
1	2358200	2358800
1	2359600	2360200
1	2362400	2363400
1	2371600	2372400
1	2372800	2376800
1	2379000	2379400
1	2384400	2384600
1	2388800	2389600
1	2391400	2393000
1	2395800	2396800
1	2397400	2400800
1	2401600	2403800
1	2404400	2405800
1	2406200	2406600
1	2407000	2408200
1	2409400	2409600
1	2411000	2416200
1	2417800	2419600
1	2422600	2440800
1	2452200	2456800
1	2458400	2461000
1	2461600	2463000
1	2471200	2471600
1	2476200	2477600
1	2478800	2484000
1	2485000	2487000
1	2488800	2498000
1	2498600	2499200
1	2501400	2502400
1	2504400	2505000
1	2506600	2517000
1	2518800	2522800
1	2523200	2523800
1	2524000	2525200
1	2528200	2529800
1	2533000	2533200
1	2542200	2545000
1	2559000	2559200
1	2559400	2560200
1	2569600	2574000
1	2574800	2575800
1	2585800	2586400
1	2620000	2620200
1	2629200	2629400
1	2689600	2689800
1	2694400	2695200
1	2708000	2708400
1	2713400	2714200
1	2717800	2720000
1	2725200	2725800
1	2736200	2736800
1	2745800	2746200
1	2748200	2748800
1	2756600	2757600
1	2765200	2765400
1	2770200	2771200
1	2780200	2782600
1	2783200	2783800
1	2784200	2785200
1	2791600	2792400
1	2793800	2794400
1	2796800	2798400
1	2801000	2801200
1	2804000	2806000
1	2806800	2807800
1	2821600	2822200
1	2823400	2824200
1	2825400	2825800
1	2833600	2834200
1	2839200	2840000
1	2840800	2841200
1	2843000	2845400
1	2846200	2847400
1	2847800	2848800
1	2849600	2850200
1	2855800	2856600
1	2858800	2859800
1	2863400	2869800
1	2878000	2878400
1	2884800	2887000
1	2889000	2892600
1	2895200	2897800
1	2898200	2899200
1	2903000	2903800
1	2919200	2919800
1	2920600	2921000
1	2928800	2929200
1	2930000	2930600
1	2931200	2931800
1	2935800	2936000
1	2937000	2937400
1	2938600	2939800
1	2943000	2943800
1	2953000	2955400
1	2955600	2955800
1	2974800	2975000
1	2977200	2977400
1	2982800	2983000
1	2983600	2984400
1	2985400	2985800
1	3012400	3013000
1	3013600	3014000
1	3014600	3015000
1	3015800	3016400
1	3017800	3018400
1	3020600	3020800
1	3021400	3021600
1	3025600	3026200
1	3033200	3033600
1	3034600	3035800
1	3041000	3041400
1	3046600	3047200
1	3054000	3054400
1	3058600	3059400
1	3064200	3064800
1	3065800	3066400
1	3069200	3070000
1	3071600	3072000
1	3073200	3074000
1	3077600	3078200
1	3079800	3081000
1	3081600	3082000
1	3085200	3091800
1	3097200	3097400
1	3098200	3098800
1	3102400	3103200
1	3108800	3109800
1	3110200	3110400
1	3111200	3111600
1	3114400	3114600
1	3116000	3116400
1	3120000	3120600
1	3122400	3122800
1	3123200	3124000
1	3128200	3128600
1	3137400	3139200
1	3140800	3141000
1	3141800	3142800
1	3145400	3145600
1	3151400	3152000
1	3158000	3158600
1	3163800	3164400
1	3165400	3167000
1	3167600	3167800
1	3169200	3169600
1	3171600	3171800
1	3173400	3174200
1	3175600	3176200
1	3178600	3178800
1	3180600	3181800
1	3184200	3184800
1	3187200	3188400
1	3196800	3200400
1	3204400	3205600
1	3211200	3211800
1	3212800	3213600
1	3215800	3216000
1	3220600	3221800
1	3226800	3227200
1	3233200	3234200
1	3240600	3241200
1	3241600	3242600
1	3243000	3243600
1	3249400	3250000
1	3250800	3251000
1	3265400	3266600
1	3267000	3267400
1	3275200	3276200
1	3278000	3278800
1	3281400	3281800
1	3290800	3292600
1	3294000	3294200
1	3294800	3295000
1	3299000	3300000
1	3300400	3300600
1	3301000	3301600
1	3303800	3304400
1	3306200	3306400
1	3309800	3310600
1	3313800	3314200
1	3319600	3320200
1	3323200	3323800
1	3325200	3325600
1	3327600	3328000
1	3330200	3331000
1	3337400	3338200
1	3339000	3339200
1	3340400	3341800
1	3343400	3344000
1	3344600	3344800
1	3346800	3347000
1	3348000	3348800
1	3352000	3352800
1	3355000	3355200
1	3355600	3355800
1	3358600	3359400
1	3360200	3361200
1	3369600	3371200
1	3371800	3373400
1	3374400	3375000
1	3375600	3377000
1	3377600	3378400
1	3378800	3380600
1	3382000	3382800
1	3383000	3383600
1	3385600	3388000
1	3389600	3389800
1	3390400	3391000
1	3394600	3395000
1	3396600	3396800
1	3406200	3407000
1	3407400	3409200
1	3411200	3412200
1	3412600	3412800
1	3415000	3415800
1	3416600	3417200
1	3419000	3423000
1	3423200	3424000
1	3426600	3429000
1	3432000	3434600
1	3435200	3435400
1	3435600	3438200
1	3440200	3444000
1	3444200	3446800
1	3448400	3449600
1	3450400	3451000
1	3451400	3453200
1	3453600	3457000
1	3457800	3458200
1	3459200	3459800
1	3467200	3467800
1	3469000	3470000
1	3474000	3474400
1	3480800	3481400
1	3483400	3483600
1	3484800	3485800
1	3486600	3487800
1	3490200	3496600
1	3496800	3498000
1	3505400	3506600
1	3508800	3517200
1	3525400	3527000
1	3535600	3536400
1	3538800	3540800
1	3542600	3543000
1	3545800	3547400
1	3547600	3548000
1	3548400	3548800
1	3556600	3558400
1	3559400	3560200
1	3563800	3564400
1	3565200	3565800
1	3566000	3566200
1	3566800	3567600
1	3580000	3600000
1	3600200	3601400
1	3602600	3605600
1	3607600	3607800
1	3608400	3608800
1	3609200	3609400
1	3611600	3612800
1	3615800	3616600
1	3617400	3618000
1	3620800	3621800
1	3626200	3626800
1	3629600	3630000
1	3631200	3631400
1	3633800	3634400
1	3635200	3635800
1	3636400	3637200
1	3638000	3638200
1	3643600	3644400
1	3646400	3646600
1	3658600	3663000
1	3664400	3665000
1	3671800	3672400
1	3677400	3679400
1	3680000	3680200
1	3686800	3687000
1	3687200	3688200
1	3689200	3694600
1	3695600	3695800
1	3703800	3709000
1	3709400	3712400
1	3713400	3714000
1	3733000	3733600
1	3734200	3734800
1	3756000	3757000
1	3770200	3771400
1	3772000	3772800
1	3774600	3776800
1	3786000	3786800
1	3796800	3798200
1	3806600	3808600
1	3809000	3810600
1	3811000	3813400
1	3815600	3816400
1	3818400	3819200
1	3819600	3820600
1	3822000	3822400
1	3823400	3824400
1	3825400	3830000
1	3834000	3834600
1	3841000	3841600
1	3842400	3843000
1	3999600	3999800
1	4000400	4000600
1	4002400	4005400
1	4005600	4006200
1	4006400	4006800
1	4008200	4008800
1	4014400	4016000
1	4016600	4017200
1	4018600	4018800
1	4023200	4024000
1	4026200	4026600
1	4028000	4028600
1	4036200	4036400
1	4042000	4043400
1	4055200	4055800
1	4056200	4056800
1	4058000	4058600
1	4059800	4060000
1	4065000	4068600
1	4077400	4081400
1	4082200	4083400
1	4083600	4084800
1	4086400	4089800
1	4094000	4095400
1	4103800	4109600
1	4110800	4111600
1	4113200	4113800
1	4121400	4122000
1	4123000	4123600
1	4132800	4133600
1	4135600	4136000
1	4139000	4139200
1	4141600	4142400
1	4143600	4144200
1	4148400	4148600
1	4167000	4167200
1	4168400	4169000
1	4169200	4170000
1	4182000	4182200
1	4187400	4188000
1	4190000	4190600
1	4198400	4199600
1	4200200	4200800
1	4208200	4209200
1	4210200	4211000
1	4212600	4213200
1	4216600	4217000
1	4223800	4225200
1	4225800	4227000
1	4235800	4236200
1	4277800	4278600
1	4282600	4283000
1	4285600	4286200
1	4288000	4288600
1	4316000	4316400
1	4323600	4324200
1	4340600	4341200
1	4357200	4358200
1	4359600	4360000
1	4365800	4366000
1	4366800	4367200
1	4369600	4371000
1	4397400	4397800
1	4399400	4399600
1	4399800	4400600
1	4404200	4404800
1	4405000	4405200
1	4412400	4414200
1	4415400	4417800
1	4420000	4421200
1	4425400	4426000
1	4426800	4428000
1	4431200	4431400
1	4447600	4448400
1	4465000	4466200
1	4467800	4468400
1	4482800	4483600
1	4483800	4484600
1	4490200	4490400
1	4492600	4493200
1	4509200	4509800
1	4510600	4511800
1	4513600	4515200
1	4521600	4521800
1	4522600	4523000
1	4526400	4528400
1	4528800	4529000
1	4537400	4537800
1	4539600	4540200
1	4543200	4544000
1	4546000	4546400
1	4547200	4547800
1	4548000	4549200
1	4554400	4555000
1	4561800	4562400
1	4573800	4574200
1	4579200	4580200
1	4587800	4590200
1	4612400	4613000
1	4613600	4614000
1	4619000	4619800
1	4621800	4622000
1	4623600	4624200
1	4626200	4626400
1	4631800	4632000
1	4652600	4653200
1	4653800	4655000
1	4659600	4661200
1	4662400	4663000
1	4673800	4674400
1	4674800	4675400
1	4675800	4677600
1	4684600	4685400
1	4686400	4687200
1	4687800	4688000
1	4693200	4694400
1	4700600	4700800
1	4701000	4701200
1	4706600	4706800
1	4741200	4741800
1	4744400	4745600
1	4746600	4747400
1	4749200	4749600
1	4750400	4751200
1	4752600	4753000
1	4753600	4754000
1	4759200	4759600
1	4761200	4762000
1	4770800	4772000
1	4772800	4774400
1	4779400	4780000
1	4782400	4783400
1	4784800	4785400
1	4786200	4787000
1	4787600	4787800
1	4791400	4792400
1	4796000	4796400
1	4804200	4804400
1	4805800	4806600
1	4807200	4808000
1	4809400	4810200
1	4810400	4811200
1	4819400	4820800
1	4828400	4829200
1	4829800	4830000
1	4834000	4834200
1	4840800	4841400
1	4844000	4845400
1	4847400	4848200
1	4853000	4858000
1	4886400	4886600
1	4887800	4889000
1	4890800	4891400
1	4899600	4899800
1	4929000	4929200
1	4929400	4929600
1	4930200	4930400
1	4931000	4932200
1	4959600	4960200
1	4971200	4971400
1	4973200	4974200
1	4978400	4979200
1	4988400	4989200
1	4993000	4993800
1	4995600	4996200
1	4998600	4998800
1	5022600	5023800
1	5026200	5026600
1	5029800	5030200
1	5069200	5069800
1	5070000	5070600
1	5073600	5074600
1	5206000	5206600
1	5229600	5231000
1	5256400	5257000
1	5277200	5278400
1	5282600	5283800
1	5294200	5294800
1	5299800	5300800
1	5302800	5303400
1	5320800	5321000
1	5326800	5327600
1	5344000	5344200
1	5345600	5346600
1	5347200	5348400
1	5353200	5354000
1	5357800	5358000
1	5361400	5361800
1	5371600	5373200
1	5401600	5404000
1	5407600	5408200
1	5422800	5423200
1	5430600	5431400
1	5434200	5434800
1	5436600	5437200
1	5437400	5438400
1	5441800	5442400
1	5443000	5443600
1	5450800	5451400
1	5452600	5454600
1	5462400	5463000
1	5463400	5464400
1	5465400	5465600
1	5475400	5476000
1	5478200	5479200
1	5479400	5479600
1	5483400	5483600
1	5492000	5492800
1	5503400	5503800
1	5509600	5509800
1	5515000	5515400
1	5530000	5531000
1	5537200	5537400
1	5539000	5541600
1	5542000	5542600
1	5546000	5547800
1	5557400	5558800
1	5570600	5571200
1	5582600	5583200
1	5587200	5588000
1	5597400	5598000
1	5614000	5614800
1	5634800	5635200
1	5637600	5638200
1	5654400	5655000
1	5655600	5656200
1	5656600	5657400
1	5678600	5679200
1	5680000	5680600
1	5682800	5684000
1	5692400	5693200
1	5698000	5698400
1	5704400	5705200
1	5709200	5710000
1	5713400	5713600
1	5718200	5719000
1	5725200	5725400
1	5727000	5728400
1	5740800	5742600
1	5743000	5743600
1	5746000	5746400
1	5746600	5746800
1	5748400	5749400
1	5752800	5753400
1	5758800	5759600
1	5768200	5769000
1	5769400	5769600
1	5769800	5770800
1	5771200	5771800
1	5776400	5778200
1	5779200	5779600
1	5784800	5785000
1	5790200	5791000
1	5801600	5802800
1	5803200	5803800
1	5804600	5805400
1	5806000	5806600
1	5808200	5808400
1	5812600	5813200
1	5817800	5818600
1	5818800	5819600
1	5824400	5824600
1	5830800	5831400
1	5833600	5833800
1	5853000	5853400
1	5854800	5855400
1	5856200	5856400
1	5858000	5858200
1	5858800	5859000
1	5861800	5862400
1	5870800	5871600
1	5887200	5888000
1	5890400	5891000
1	5892200	5892400
1	5898600	5899400
1	5902400	5902600
1	5903000	5903600
1	5906000	5907200
1	5907400	5907800
1	5908800	5909000
1	5909800	5910000
1	5912400	5913000
1	5915200	5916600
1	5920200	5921400
1	5924200	5925000
1	5932600	5932800
1	5933600	5934800
1	5941800	5942400
1	5947000	5947200
1	5947600	5948200
1	5949400	5950000
1	5952400	5952800
1	5958200	5959400
1	5962000	5962600
1	5967000	5968400
1	5969600	5970800
1	5972600	5973400
1	5975600	5976200
1	5986600	5988000
1	5994000	5995200
1	6011000	6011400
1	6011600	6012400
1	6014800	6016200
1	6025400	6026200
1	6026600	6027200
1	6031400	6032200
1	6036600	6038800
1	6039600	6041600
1	6046000	6046600
1	6050600	6051200
1	6053400	6063800
1	6066600	6072000
1	6072400	6075200
1	6076200	6077600
1	6078400	6079000
1	6084400	6098200
1	6099000	6100600
1	6101200	6101800
1	6104400	6105400
1	6108000	6108200
1	6109000	6110000
1	6116200	6120600
1	6124000	6127400
1	6128200	6129600
1	6131400	6132400
1	6137400	6138800
1	6146600	6146800
1	6159400	6160400
1	6171600	6173200
1	6181800	6182000
1	6186400	6188800
1	6201600	6203200
1	6204200	6204400
1	6205400	6206600
1	6207000	6209400
1	6213000	6216400
1	6217200	6217400
1	6221400	6222400
1	6223000	6223600
1	6226800	6227800
1	6229800	6230600
1	6239400	6242000
1	6243000	6243200
1	6257000	6258600
1	6260000	6261200
1	6275600	6276800
1	6294200	6295200
1	6319400	6319800
1	6321600	6322800
1	6323400	6324200
1	6330200	6330600
1	6331800	6332800
1	6333600	6334200
1	6339200	6341000
1	6341600	6343000
1	6344600	6346200
1	6348400	6349000
1	6351200	6352400
1	6360000	6360800
1	6362600	6363200
1	6368600	6369200
1	6373800	6374400
1	6394600	6394800
1	6406200	6406400
1	6407800	6409800
1	6410600	6412600
1	6417200	6421000
1	6427400	6428000
1	6434200	6434800
1	6452000	6453400
1	6454400	6455600
1	6535600	6536000
1	6546600	6547200
1	6551400	6551800
1	6554600	6555400
1	6557200	6557400
1	6558400	6559200
1	6560000	6561000
1	6563600	6564400
1	6567400	6568200
1	6568600	6570400
1	6573400	6573600
1	6595200	6595800
1	6605200	6607600
1	6612400	6613800
1	6614800	6616000
1	6626400	6626800
1	6631600	6631800
1	6638200	6640000
1	6641000	6643400
1	6644200	6653400
1	6653600	6654400
1	6655000	6661400
1	6664000	6664800
1	6675800	6676000
1	6684400	6685000
1	6686000	6690400
1	6759000	6759400
1	6760000	6760600
1	6802800	6804400
1	6828200	6829000
1	6830400	6832400
1	6836200	6838600
1	6841800	6843000
1	6846600	6850400
1	6859000	6859600
1	6861800	6863600
1	6865200	6866600
1	6869400	6870600
1	6871800	6872400
1	6874200	6874800
1	6876000	6877400
1	6877800	6879200
1	6879400	6881400
1	6882400	6883200
1	6900400	6901200
1	6901800	6902400
1	6924200	6925000
1	6943200	6943800
1	6945600	6946400
1	6967400	6968600
1	6971000	6971800
1	6976200	6976400
1	6976800	6977600
1	6978400	6979200
1	6984800	6986200
1	6998200	6998800
1	7001200	7002200
1	7004000	7004200
1	7009600	7009800
1	7013600	7013800
1	7015600	7016200
1	7017400	7017600
1	7019200	7019800
1	7021200	7021800
1	7046000	7046400
1	7055600	7056200
1	7060800	7061000
1	7067400	7069000
1	7069400	7072800
1	7073400	7074600
1	7075000	7075200
1	7075600	7076000
1	7081200	7081400
1	7085200	7085800
1	7107000	7107600
1	7111000	7111800
1	7112200	7112400
1	7113000	7114000
1	7125800	7126600
1	7129800	7131200
1	7132600	7133200
1	7144200	7145000
1	7145400	7146400
1	7147600	7148800
1	7152600	7153400
1	7155400	7157800
1	7159600	7159800
1	7160800	7161200
1	7167400	7168000
1	7173000	7173200
1	7177200	7178000
1	7181800	7184000
1	7187400	7188600
1	7197400	7198200
1	7205400	7206000
1	7211000	7211800
1	7213200	7213400
1	7238200	7238400
1	7255000	7255200
1	7258000	7259000
1	7259200	7259400
1	7267800	7268200
1	7276400	7276600
1	7280600	7281200
1	7291600	7292000
1	7311400	7312000
1	7318800	7319400
1	7322600	7323200
1	7326000	7327200
1	7338800	7340400
1	7352600	7353600
1	7396000	7397600
1	7398000	7398600
1	7402200	7402800
1	7409200	7410400
1	7410800	7411200
1	7419000	7420600
1	7424400	7425200
1	7428200	7428600
1	7429200	7430200
1	7432800	7433200
1	7446800	7447200
1	7448000	7450600
1	7465600	7465800
1	7466600	7469400
1	7479800	7480600
1	7482800	7483600
1	7488200	7488400
1	7491200	7493600
1	7495400	7496000
1	7499600	7499800
1	7502800	7503600
1	7505800	7506600
1	7511200	7513400
1	7517200	7517400
1	7519000	7520400
1	7522600	7523200
1	7524200	7525200
1	7526800	7527400
1	7528200	7528400
1	7529400	7530600
1	7533600	7534400
1	7535800	7537400
1	7539200	7541000
1	7542200	7542800
1	7546200	7547000
1	7549400	7549800
1	7552600	7552800
1	7556600	7557200
1	7560800	7562200
1	7563200	7564000
1	7567800	7568200
1	7572200	7573000
1	7575600	7576200
1	7578200	7578400
1	7579000	7580200
1	7586400	7586600
1	7589800	7590400
1	7591200	7591800
1	7594800	7595600
1	7599600	7600400
1	7609600	7610800
1	7618000	7618600
1	7619000	7620800
1	7621600	7622800
1	7623800	7624400
1	7625200	7625800
1	7626600	7627200
1	7630200	7630400
1	7633200	7633800
1	7637200	7637400
1	7640200	7640400
1	7641800	7642000
1	7646200	7646400
1	7649800	7651000
1	7654600	7654800
1	7656200	7657000
1	7668800	7669000
1	7671200	7672200
1	7678000	7678600
1	7680600	7681600
1	7688400	7689200
1	7691800	7692800
1	7694400	7695000
1	7696800	7697600
1	7700800	7701000
1	7701400	7702000
1	7706800	7707200
1	7708800	7709200
1	7711200	7712800
1	7719400	7719600
1	7729200	7730000
1	7730400	7732000
1	7732400	7732800
1	7733400	7734400
1	7738400	7739000
1	7739400	7740000
1	7742200	7742600
1	7747800	7748000
1	7765400	7766000
1	7785600	7786400
1	7788000	7788800
1	7792200	7792800
1	7832200	7833000
1	7841000	7843600
1	7844600	7845000
1	7855400	7856000
1	7887000	7888000
1	7889600	7890400
1	7920000	7920200
1	7921400	7921800
1	7924000	7924600
1	7926000	7926200
1	7934200	7934600
1	7962600	7963200
1	8000600	8003200
1	8013400	8013800
1	8014800	8015000
1	8021000	8021600
1	8022600	8024000
1	8025800	8026400
1	8064000	8064200
1	8071000	8071600
1	8086600	8087400
1	8116600	8117400
1	8136200	8136400
1	8138800	8139000
1	8153600	8154200
1	8164400	8165600
1	8187000	8187800
1	8193000	8193200
1	8221800	8222800
1	8229200	8230800
1	8257800	8258400
1	8295800	8296400
1	8329600	8330400
1	8341800	8342400
1	8377400	8377800
1	8379000	8379400
1	8383600	8384200
1	8389400	8389600
1	8390200	8390400
1	8390800	8391200
1	8398000	8398600
1	8405600	8406200
1	8407600	8408400
1	8408600	8409600
1	8411200	8411800
1	8425600	8428200
1	8431200	8435400
1	8436000	8437000
1	8438000	8445800
1	8449200	8452200
1	8452400	8453800
1	8455600	8459200
1	8464600	8465200
1	8468400	8471800
1	8472200	8472800
1	8477200	8482400
1	8484600	8493000
1	8494000	8496800
1	8499000	8501800
1	8503600	8504400
1	8510000	8511000
1	8515400	8518800
1	8522200	8527000
1	8532400	8534200
1	8536000	8536800
1	8538400	8539000
1	8552400	8553600
1	8554600	8558400
1	8559200	8560000
1	8569400	8572200
1	8572400	8573200
1	8574800	8578800
1	8582600	8586800
1	8587400	8588400
1	8589200	8590400
1	8591000	8591800
1	8592600	8594000
1	8594600	8595600
1	8600000	8600800
1	8602000	8602600
1	8612600	8613600
1	8621200	8623800
1	8651400	8652400
1	8658000	8659000
1	8662800	8664800
1	8684800	8688600
1	8689000	8691800
1	8693000	8694800
1	8702600	8705600
1	8706000	8708600
1	8710600	8715000
1	8717400	8718200
1	8718800	8730000
1	8730400	8731600
1	8735200	8735600
1	8736400	8737600
1	8739200	8740800
1	8744600	8749000
1	8749600	8750800
1	8751400	8752000
1	8756000	8756600
1	8759600	8761000
1	8761600	8762600
1	8772200	8772800
1	8774400	8776600
1	8778800	8779600
1	8780400	8783600
1	8787600	8788600
1	8802200	8803000
1	8823200	8825200
1	8839800	8841600
1	8843800	8844400
1	8870800	8872000
1	8874600	8876800
1	8908600	8909400
1	8918000	8920000
1	8932800	8937800
1	8938800	8940000
1	8985600	8985800
1	9003200	9003600
1	9004600	9004800
1	9007000	9008000
1	9009000	9010000
1	9016800	9017400
1	9022600	9023000
1	9030600	9032200
1	9046800	9047800
1	9066600	9072200
1	9073400	9074000
1	9074200	9076600
1	9085800	9086200
1	9093600	9094600
1	9096200	9099800
1	9100000	9102000
1	9103000	9104000
1	9121400	9123400
1	9124000	9129200
1	9129800	9131600
1	9131800	9132200
1	9133000	9141000
1	9143000	9144000
1	9144200	9145600
1	9158400	9159400
1	9179200	9183200
1	9187000	9188400
1	9189400	9190200
1	9205000	9205400
1	9211400	9212000
1	9216600	9217600
1	9222200	9225600
1	9226600	9227200
1	9233800	9234400
1	9238600	9239400
1	9239600	9240200
1	9241000	9242400
1	9242800	9243000
1	9243200	9243400
1	9256600	9257400
1	9271000	9271200
1	9293000	9294200
1	9295800	9301400
1	9302400	9306200
1	9308600	9310200
1	9311000	9311600
1	9316000	9316800
1	9317400	9318600
1	9320400	9321400
1	9322600	9323400
1	9329000	9329800
1	9331400	9332000
1	9332200	9332400
1	9339400	9339800
1	9340400	9343400
1	9350200	9350800
1	9354400	9356000
1	9360200	9366800
1	9368600	9368800
1	9375000	9381000
1	9385600	9385800
1	9386200	9387400
1	9392200	9393600
1	9397000	9398400
1	9404200	9405600
1	9406400	9407000
1	9408800	9409200
1	9410600	9411000
1	9411200	9411400
1	9412200	9412600
1	9413800	9414000
1	9415800	9416000
1	9417600	9418600
1	9419000	9425000
1	9425800	9426600
1	9427400	9428000
1	9429400	9430200
1	9442000	9443000
1	9445000	9447000
1	9447200	9447800
1	9451800	9452800
1	9453000	9453400
1	9457400	9457600
1	9459200	9461600
1	9462600	9462800
1	9464200	9464600
1	9466000	9467000
1	9472400	9475200
1	9476200	9483800
1	9484800	9490200
1	9501000	9501400
1	9502800	9503400
1	9508000	9509000
1	9509800	9510600
1	9514000	9514800
1	9516000	9516400
1	9533200	9533800
1	9542600	9543400
1	9555000	9556000
1	9563200	9563800
1	9586600	9587400
1	9598400	9599400
1	9600800	9602600
1	9606600	9607400
1	9618000	9618800
1	9628000	9629400
1	9648200	9648600
1	9650000	9658200
1	9663800	9664400
1	9666800	9667200
1	9675000	9676600
1	9684000	9697000
1	9698000	9707400
1	9708200	9711200
1	9712800	9723800
1	9724200	9726400
1	9728400	9730200
1	9731000	9734600
1	9735200	9737600
1	9738000	9749000
1	9749600	9752800
1	9753600	9755200
1	9756400	9758200
1	9758800	9766600
1	9770000	9770600
1	9771400	9772200
1	9773800	9785600
1	9790600	9794400
1	9798000	9798600
1	9823400	9824400
1	9844000	9844800
1	9845800	9849000
1	9851800	9854800
1	9856600	9860200
1	9864200	9865400
1	9866800	9870400
1	9880000	9881000
1	9882200	9882600
1	9884800	9887400
1	9887600	9888200
1	9894200	9896400
1	9900000	9900600
1	9901200	9902000
1	9902200	9902400
1	9904000	9905400
1	9907600	9910800
1	9911200	9913600
1	9917800	9922200
1	9922800	9924400
1	9924600	9925200
1	9927200	9928000
1	9935000	9935800
1	9942000	9942400
1	9943000	9944000
1	9948400	9951800
1	9952600	9953800
1	9960000	9962400
1	9968600	9969200
1	9971600	9972000
1	9987200	9988400
1	10001400	10002800
1	10003600	10004200
1	10007000	10007800
1	10009600	10012200
1	10020400	10022400
1	10056800	10057000
1	10057800	10058000
1	10092800	10093000
1	10093800	10095200
1	10104800	10107400
1	10116600	10117200
1	10125200	10125800
1	10134000	10134600
1	10249400	10250400
1	10271800	10272400
1	10276200	10277200
1	10448200	10449200
1	10460000	10460800
1	10489400	10490400
1	10491200	10492000
1	10492400	10493800
1	10510200	10510800
1	10531200	10532000
1	10532600	10532800
1	10534000	10534600
1	10536000	10537200
1	10554800	10557000
1	10567000	10569200
1	10570200	10572200
1	10575200	10576400
1	10612600	10614200
1	10615600	10617000
1	10619600	10620000
1	10672800	10673400
1	10675400	10676400
1	10677400	10679000
1	10684200	10684800
1	10689800	10690200
1	10698000	10699000
1	10700400	10701000
1	10716800	10717200
1	10724000	10725400
1	10725800	10732600
1	10733200	10753400
1	10755600	10756800
1	10761400	10762000
1	10764200	10764600
1	10766800	10767400
1	10768200	10768800
1	10773400	10774000
1	10776000	10777200
1	10777600	10779000
1	10780600	10782600
1	10787000	10787400
1	10787800	10788400
1	10792600	10793200
1	10795600	10796600
1	10799800	10800200
1	10802800	10803000
1	10805200	10806400
1	10813800	10814400
1	10814800	10817400
1	10817800	10818400
1	10819600	10819800
1	10820800	10822400
1	10823600	10823800
1	10839000	10839200
1	10841000	10842000
1	10911800	10912200
1	10920600	10922400
1	10926400	10927200
1	10932600	10933400
1	10938400	10939000
1	10957800	10958400
1	10960600	10961200
1	10963600	10965200
1	10968000	10968800
1	10969600	10970600
1	10971000	10971800
1	10994200	10995000
1	10997400	10997800
1	10998600	10998800
1	10999200	11001000
1	11001600	11002600
1	11004000	11004600
1	11005200	11005800
1	11007000	11007600
1	11017200	11017400
1	11018000	11018200
1	11019400	11019600
1	11020800	11021800
1	11024800	11026600
1	11028200	11030200
1	11045400	11046200
1	11072200	11072400
1	11073800	11075600
1	11102400	11103800
1	11106000	11107600
1	11112000	11115200
1	11118400	11119400
1	11121000	11123800
1	11158400	11159000
1	11160200	11160800
1	11216800	11218200
1	11286200	11290800
1	11296800	11298200
1	11301200	11302200
1	11320800	11321600
1	11334200	11336800
1	11337200	11338600
1	11339200	11346400
1	11346600	11347600
1	11358800	11359600
1	11371600	11371800
1	11376200	11376600
1	11379400	11381200
1	11381400	11382200
1	11385000	11385200
1	11386800	11387400
1	11394600	11396600
1	11399800	11400600
1	11412800	11414200
1	11424200	11424400
1	11434400	11437400
1	11447200	11448000
1	11457000	11458400
1	11467000	11468400
1	11487200	11488000
1	11490000	11490800
1	11492400	11493200
1	11517200	11517800
1	11523000	11524000
1	11529000	11529800
1	11537800	11538600
1	11540400	11540600
1	11587600	11588200
1	11589400	11590000
1	11596400	11596800
1	11597800	11598200
1	11600800	11601200
1	11605800	11606400
1	11624200	11624400
1	11630600	11631400
1	11646200	11646800
1	11650200	11650800
1	11652800	11653400
1	11662000	11663600
1	11676800	11678000
1	11690000	11690600
1	11691000	11691400
1	11694000	11695600
1	11708200	11711800
1	11712200	11714800
1	11715400	11716600
1	11717800	11718400
1	11723600	11723800
1	11725000	11725400
1	11730000	11732000
1	11733000	11733800
1	11736200	11737800
1	11739200	11740400
1	11741800	11742400
1	11750400	11750600
1	11751800	11752800
1	11753200	11754400
1	11757400	11757800
1	11769200	11769800
1	11774600	11775400
1	11779200	11780400
1	11785200	11787000
1	11788400	11792600
1	11795400	11795800
1	11797000	11802600
1	11805400	11805800
1	11806000	11806200
1	11807000	11808000
1	11808400	11810800
1	11811800	11814000
1	11820200	11820600
1	11821800	11823000
1	11824200	11824400
1	11832400	11833000
1	11836200	11836800
1	11842000	11842600
1	11844000	11852400
1	11859800	11863000
1	11863800	11865000
1	11866800	11868000
1	11869000	11870000
1	11872000	11872400
1	11872600	11877200
1	11901000	11903400
1	11907200	11908800
1	11934000	11934600
1	11941400	11941600
1	11946000	11946600
1	11966000	11966400
1	11974600	11975800
1	11978400	11985400
1	11993800	11994600
1	11995200	11995800
1	11998800	11999600
1	12004800	12005000
1	12012400	12012600
1	12014600	12015200
1	12020400	12021200
1	12039200	12039800
1	12041200	12046800
1	12066800	12067600
1	12072000	12072200
1	12080200	12083400
1	12086200	12087000
1	12088200	12091800
1	12097600	12102800
1	12104600	12108600
1	12111600	12113400
1	12113800	12114600
1	12116200	12117000
1	12119200	12120400
1	12122800	12125000
1	12128400	12129000
1	12132200	12132800
1	12138600	12140200
1	12141000	12142400
1	12145600	12146400
1	12147200	12150400
1	12165000	12165600
1	12170000	12170600
1	12185000	12188800
1	12191400	12196200
1	12197600	12215800
1	12217200	12226600
1	12228000	12250400
1	12251800	12252400
1	12252800	12260400
1	12261600	12273000
1	12275000	12275800
1	12289800	12290000
1	12291200	12293000
1	12401400	12402200
1	12404000	12406600
1	12493400	12496800
1	12498000	12499800
1	12509600	12510600
1	12514000	12515200
1	12531800	12542600
1	12546200	12547400
1	12550400	12551200
1	12555400	12557600
1	12570200	12572000
1	12580000	12580200
1	12585400	12586400
1	12587400	12588000
1	12591200	12592000
1	12601200	12602000
1	12608600	12609400
1	12612000	12612400
1	12613200	12614000
1	12627000	12628200
1	12630400	12631200
1	12632600	12633400
1	12638000	12639400
1	12651000	12651800
1	12652000	12652400
1	12654400	12657000
1	12657600	12658400
1	12660400	12661000
1	12663400	12664200
1	12668200	12668800
1	12669000	12669400
1	12669600	12670200
1	12675800	12676600
1	12679600	12680200
1	12704200	12705000
1	12775800	12776600
1	12779000	12779600
1	12786000	12786800
1	12816000	12817000
1	12817600	12818400
1	12818800	12819600
1	12820800	12821000
1	12918800	12919400
1	13786600	13787400
1	13813600	13813800
1	13819400	13819600
1	13820800	13821600
1	13825000	13825800
1	13830000	13830600
1	13831400	13831800
1	13833400	13833800
1	13838400	13839000
1	13840200	13840800
1	13844200	13845000
1	13868000	13869000
1	13873200	13873800
1	13886800	13887400
1	13911200	13911600
1	13921800	13922400
1	13924600	13924800
1	13967400	13968000
1	13968200	13970200
1	13991800	13995800
1	14000400	14001400
1	14025200	14026200
1	14027400	14030600
1	14031200	14033400
1	14037600	14038400
1	14038600	14040400
1	14044800	14045800
1	14046600	14047200
1	14048000	14048200
1	14048400	14048600
1	14049000	14060600
1	14061400	14062200
1	14074800	14075600
1	14077800	14081800
1	14083000	14083800
1	14084600	14085200
1	14085600	14087800
1	14088400	14090400
1	14090800	14093600
1	14094600	14096800
1	14102400	14102600
1	14103000	14104000
1	14116000	14117400
1	14119000	14121000
1	14121600	14122600
1	14126600	14134200
1	14135400	14136400
1	14137400	14141200
1	14155000	14156400
1	14157400	14158000
1	14219400	14220600
1	14228400	14228600
1	14234600	14235600
1	14238400	14239200
1	14291400	14292000
1	14309800	14310400
1	14379800	14380200
1	14390600	14391800
1	14463000	14463200
1	14464800	14465200
1	14468800	14469800
1	14495800	14496400
1	14525600	14526200
1	14565000	14565600
1	14570800	14571600
1	14579800	14581400
1	14585400	14586000
1	14627800	14628200
1	14667600	14668400
1	14692800	14693600
1	14750600	14751400
1	14752800	14753000
1	14786400	14787200
1	14807000	14807200
1	14819000	14819800
1	14838800	14839200
1	14846000	14846600
1	14849800	14850000
1	14850400	14850800
1	14866400	14867200
1	14909600	14910200
1	14942200	14943000
1	14953400	14954200
1	14961600	14962400
1	14998800	14999600
1	15000000	15000600
1	15042800	15043400
1	15044000	15044200
1	15046200	15047000
1	15052000	15053000
1	15057600	15058200
1	15060000	15060800
1	15063600	15064600
1	15066400	15067000
1	15086000	15086400
1	15099800	15101000
1	15115400	15116200
1	15117200	15117400
1	15117800	15118600
1	15122000	15123000
1	15127600	15128000
1	15130200	15130600
1	15141200	15142400
1	15148800	15149400
1	15156000	15156600
1	15175000	15175200
1	15177600	15178000
1	15197200	15198000
1	15199600	15200400
1	15207000	15209600
1	15214200	15215200
1	15220600	15222600
1	15226000	15226600
1	15234000	15234600
1	15235800	15236600
1	15239800	15240200
1	15240800	15241000
1	15251000	15251400
1	15261200	15261800
1	15266000	15266600
1	15279400	15280000
1	15284800	15286200
1	15293800	15294000
1	15295200	15296000
1	15296600	15297400
1	15317800	15318600
1	15320200	15320800
1	15323000	15323800
1	15334200	15335200
1	15348000	15349600
1	15356000	15356800
1	15357200	15358400
1	15360600	15363800
1	15374400	15375000
1	15375400	15376000
1	15379200	15380000
1	15380200	15380400
1	15382200	15382800
1	15383000	15383800
1	15386200	15386400
1	15393200	15394000
1	15396600	15397200
1	15400800	15402200
1	15402400	15403800
1	15407000	15407800
1	15408000	15409000
1	15409400	15410600
1	15415200	15417800
1	15420400	15423400
1	15427200	15427800
1	15440800	15442000
1	15442200	15443200
1	15450400	15451000
1	15466200	15467200
1	15473200	15474000
1	15506400	15507000
1	15550200	15550800
1	15551000	15551800
1	15552800	15554000
1	15563600	15564200
1	15564600	15565400
1	15579200	15579400
1	15586200	15587000
1	15587400	15588400
1	15615800	15616400
1	15625800	15626000
1	15636400	15638000
1	15651800	15652000
1	15661200	15661800
1	15686000	15686200
1	15687000	15687400
1	15688400	15688800
1	15697200	15698600
1	15709200	15711800
1	15712200	15713600
1	15734000	15734600
1	15735000	15736000
1	15737800	15746800
1	15747400	15750200
1	15750600	15751200
1	15770600	15770800
1	15771000	15771600
1	15835200	15836000
1	15837000	15837600
1	15841400	15842200
1	15842800	15843800
1	15845800	15846600
1	15848800	15850000
1	15851000	15853000
1	15854400	15854600
1	15889400	15893000
1	15895200	15895800
1	15896800	15900600
1	15903800	15907600
1	15910000	15910800
1	15911400	15912000
1	15929400	15929600
1	15930200	15930800
1	15943000	15943200
1	15945200	15948400
1	15950600	15951400
1	15953000	15953600
1	16001800	16002800
1	16004800	16010200
1	16012000	16014600
1	16015000	16025800
1	16026200	16027600
1	16028200	16034400
1	16040800	16042000
1	16054600	16055200
1	16060200	16066800
1	16067600	16068600
1	16071000	16071600
1	16080400	16080600
1	16118400	16119000
1	16151400	16152600
1	16155200	16158000
1	16158600	16160600
1	16162400	16165000
1	16169000	16170400
1	16170800	16173400
1	16175800	16176400
1	16177000	16177400
1	16177800	16180800
1	16182800	16185800
1	16186400	16190000
1	16190400	16192000
1	16194200	16194800
1	16195400	16198000
1	16208600	16215400
1	16220000	16220800
1	16223000	16223800
1	16229800	16230400
1	16241600	16242600
1	16242800	16243800
1	16263800	16264600
1	16271400	16281600
1	16282000	16283000
1	16283400	16287600
1	16287800	16296600
1	16298200	16301600
1	16303000	16303600
1	16317400	16317800
1	16318400	16319000
1	16319200	16320200
1	16320600	16321400
1	16330400	16334400
1	16338400	16343200
1	16344800	16345400
1	16348600	16349000
1	16352800	16354000
1	16368400	16369000
1	16375000	16376200
1	16381200	16382800
1	16390400	16391400
1	16397800	16398800
1	16399200	16401000
1	16414600	16415400
1	16419400	16419800
1	16437200	16437800
1	16445600	16446400
1	16446800	16447400
1	16448800	16449600
1	16451000	16451800
1	16457000	16457200
1	16460200	16460800
1	16470000	16470600
1	16475200	16475600
1	16476400	16477000
1	16479800	16481600
1	16482800	16483000
1	16484600	16485200
1	16488000	16490000
1	16490800	16493000
1	16493400	16494000
1	16494600	16496600
1	16503000	16503600
1	16508800	16509000
1	16511000	16511600
1	16524600	16525200
1	16531000	16533000
1	16533800	16534000
1	16534200	16534400
1	16542000	16543400
1	16543800	16546800
1	16553800	16555200
1	16562200	16562800
1	16563800	16564400
1	16569600	16569800
1	16570200	16571400
1	16574600	16576200
1	16645000	16645800
1	16647400	16648800
1	16661600	16663200
1	16669600	16670200
1	16673400	16674600
1	16675800	16676600
1	16679200	16680200
1	16693400	16693600
1	16695200	16710200
1	16710400	16715200
1	16715800	16720600
1	16724600	16726200
[truncated: 139,955 more rows]

## Sheet: 9.4 super-enhancer CLL+NBC
Dataset_EV 9.4. Consensus super-enhancers in CLL and NBC (min 2)
chr	start	end
1	1071962	1079922
1	2243105	2246780
1	2477593	2481097
1	2509139	2516230
1	3582917	3590089
1	9686403	9690076
1	12203776	12222131
1	14027898	14040365
1	14052445	14057970
1	16160846	16164183
1	16275998	16301194
1	17215741	17240805
1	21619596	21621406
1	23875514	23893783
1	23893889	23904117
1	23909434	23961771
1	24235352	24242960
1	25348844	25359150
1	26611311	26617523
1	26826781	26827617
1	27019029	27024841
1	27754086	27769022
1	27809859	27818500
1	27852186	27855904
1	27957905	27963792
1	27985655	27989791
1	31216564	31235841
1	38940369	38948388
1	40847271	40851979
1	43389613	43418468
1	45267788	45285972
1	53097655	53103465
1	59271760	59282159
1	59473515	59486326
1	64287490	64301654
1	65532407	65534847
1	66737018	66749664
1	66796456	66826289
1	66832972	66847330
1	93410142	93428321
1	93438991	93447171
1	111746279	111748214
1	113241833	113259131
1	118196723	118217445
1	150123674	150132967
1	150533491	150545605
1	154973593	154979249
1	156066512	156076642
1	157665818	157675342
1	159891282	159894251
1	160399606	160408167
1	160444321	160444421
1	160510219	160519438
1	160607966	160611481
1	160678030	160682752
1	160738180	160767969
1	161145937	161156031
1	161359873	161369668
1	167585866	167607308
1	169649579	169663723
1	173375996	173387619
1	175158125	175163988
1	178544839	178551175
1	178568079	178577826
1	198128237	198143555
1	202124059	202134117
1	203232702	203272731
1	203289745	203297296
1	203421876	203458723
1	204475550	204500339
1	205242712	205283294
1	206273007	206306233
1	206748647	206755320
1	206957815	206977109
1	207086060	207106833
1	207995604	208005506
1	211503026	211517869
1	222817137	222818247
1	226035828	226039820
1	226297530	226322456
1	226814078	226851169
1	226862538	226925172
1	230282037	230286278
1	234735352	234749064
1	235090885	235126853
1	235140796	235147950
1	236094548	236118358
1	244012506	244014578
1	244210984	244213239
10	352969	379911
10	5882281	5904776
10	6079047	6096438
10	6110404	6115051
10	7226739	7235736
10	11203103	11222437
10	11637107	11651879
10	11704560	11727344
10	12283940	12295410
10	14778840	14793831
10	17697099	17711927
10	22540689	22542760
10	30782823	30794733
10	30990391	30994546
10	32597260	32610700
10	33381184	33428802
10	33439989	33440654
10	49875763	49892275
10	52381739	52385338
10	61651808	61667802
10	63656810	63663689
10	63747219	63780805
10	63791267	63814889
10	70804042	70821653
10	73132322	73137356
10	73839175	73847553
10	81003557	81015170
10	81946436	81964168
10	85931487	85939491
10	88470544	88472362
10	90646440	90662049
10	92921964	92924199
10	92958577	92961414
10	94502140	94517432
10	97542131	97553634
10	98426646	98447550
10	101735408	101754401
10	101766209	101774233
10	104401866	104421297
10	105419839	105438374
10	112114211	112117447
10	112601575	112603214
10	112617724	112632708
10	118597895	118609093
10	121065682	121073349
10	125823656	125839951
10	126218804	126239218
10	126276181	126341526
10	126367469	126393958
10	126406586	126430090
10	129861172	129863764
10	134231406	134236812
10	134260389	134266878
10	134358300	134369820
11	287604	298010
11	2405595	2422049
11	7533621	7550091
11	9696439	9720440
11	9741568	9776740
11	14322406	14346838
11	17408301	17422698
11	35099299	35105290
11	44618255	44633744
11	45944850	45955218
11	47416339	47422544
11	48034630	48066019
11	58844841	58870338
11	58975666	58984837
11	59034868	59052100
11	60829020	60838462
11	60850727	60866034
11	62308595	62324200
11	64618428	64633255
11	65183952	65194003
11	65239458	65245173
11	67176827	67188838
11	72447810	72455576
11	73094444	73097321
11	73682206	73691703
11	76337977	76353696
11	76368552	76397990
11	78131803	78150058
11	82765077	82784726
11	84431109	84432653
11	95421735	95449730
11	95989525	96001180
11	102164222	102178384
11	111229335	111249110
11	111284720	111289400
11	114056294	114067964
11	117052050	117060759
11	117850721	117858186
11	117873629	117886319
11	118660665	118663642
11	118740657	118766794
11	118785110	118801121
11	122561226	122598517
11	123349847	123365210
11	128341163	128352974
11	128587000	128604641
11	130016649	130036755
12	4245232	4262883
12	4378036	4381819
12	7058632	7074442
12	8178953	8189918
12	9795164	9803864
12	9867984	9874846
12	11870510	11886015
12	11899208	11933891
12	11960537	11989952
12	12867168	12877676
12	13252042	13254608
12	14426539	14437374
12	25535395	25540124
12	31868108	31876360
12	31896087	31902436
12	32012653	32060098
12	32287502	32292706
12	46380522	46385986
12	46603796	46612102
12	46765127	46777896
12	47744071	47761918
12	48195561	48207889
12	48226014	48229491
12	57022602	57028918
12	57480448	57487983
12	57628343	57636747
12	65002743	65019777
12	65059278	65074059
12	90267475	90274875
12	92792421	92802108
12	92826142	92840843
12	92855745	92865664
12	103827922	103836237
12	104851725	104891667
12	106620730	106644030
12	108125026	108131055
12	109025890	109036654
12	110432621	110450235
12	111043644	111087491
12	111099160	111118936
12	111841236	111845109
12	111868523	111883219
12	113500293	113513361
12	117579215	117594110
12	118312911	118345495
12	120729683	120730961
12	121968607	121976056
12	122219724	122239729
12	122239855	122244387
12	123560209	123573993
12	123597735	123616920
12	124938137	124951245
12	124965098	124980056
12	129294830	129305877
12	132541617	132565608
13	20531470	20534381
13	24844802	24848835
13	28622093	28631535
13	32611011	32620718
13	34116326	34117432
13	42033124	42039836
13	46944097	46964667
13	50698137	50705056
13	77899655	77913833
13	80973644	80988136
13	100018434	100039969
13	100072196	100089190
13	111116304	111134262
13	111304704	111329341
13	113527216	113527914
13	114876112	114914401
14	22917375	22989996
14	23000455	23039255
14	32670241	32672806
14	35342470	35343789
14	50328420	50335189
14	50426722	50444417
14	50466076	50475629
14	50505302	50538279
14	50549011	50562898
14	52329298	52351359
14	64204309	64216093
14	64676246	64684230
14	68735353	68752706
14	68826213	68850229
14	68938286	68943481
14	68959354	68986771
14	69253645	69261973
14	69272472	69289319
14	71786728	71788963
14	71822882	71830341
14	71859168	71867793
14	74208323	74244370
14	77493674	77507214
14	77587560	77591159
14	89770148	89771946
14	90848897	90850535
14	91777805	91790846
14	91821453	91844892
14	91854967	91883032
14	92973545	92982366
14	93034832	93048869
14	93117434	93143933
14	94421614	94437929
14	95946770	95962595
14	100613652	100614680
14	100631886	100633564
14	102286665	102291595
14	102305647	102318304
14	103367461	103383632
14	105117398	105128235
14	105944063	105948688
14	106032849	106048947
14	106152692	106178616
15	31555628	31565398
15	31620173	31660111
15	40337351	40361723
15	40385585	40397145
15	40836110	40850845
15	41196378	41199866
15	45002492	45021761
15	52513374	52527825
15	57573717	57577078
15	57591432	57599060
15	59808918	59816985
15	63759134	63772484
15	63789806	63798002
15	69958917	69978677
15	74676203	74695591
15	75067590	75092853
15	79299278	79310876
15	81577179	81609960
15	89165552	89200483
15	90602731	90607344
16	10962449	10985768
16	11170297	11188415
16	11666083	11678180
16	11763613	11776670
16	12401940	12417131
16	17454807	17472043
16	21367770	21375379
16	22195879	22203745
16	23515487	23530026
16	23960244	23978092
16	27237559	27254613
16	27378659	27386519
16	29346924	29358667
16	30669258	30672257
16	46916424	46924051
16	46944164	46953667
16	50300351	50316203
16	50718088	50732348
16	53164154	53165508
16	56945597	56953145
16	66550495	66559023
16	67551925	67565998
16	67576487	67582335
16	68018895	68029613
16	70770994	70781093
16	71517868	71518609
16	81503575	81515304
16	81764047	81786272
16	81808042	81817664
16	81831099	81875693
16	84619385	84642158
16	85780594	85791386
16	85936328	85950359
16	85958624	85999001
16	88522639	88546838
16	89034389	89050511
16	89126456	89132115
16	89181574	89198546
16	89543280	89554813
17	1116994	1133070
17	1666316	1673722
17	2295717	2305504
17	2906077	2907812
17	3808592	3817923
17	3864939	3870385
17	5125412	5145853
17	7737181	7755320
17	8054512	8062234
17	16877283	16892839
17	17652881	17669908
17	29815127	29821448
17	37910205	37912547
17	38252228	38269685
17	38478705	38486785
17	38499615	38508326
17	38687505	38718433
17	38755145	38764499
17	41437816	41446614
17	43303419	43306915
17	43380125	43392552
17	43660853	43662714
17	47816892	47826596
17	48943638	48945221
17	55518001	55547115
17	55563399	55583784
17	55602268	55638908
17	55700348	55714889
17	56409872	56422499
17	57439772	57450814
17	57906826	57923848
17	58166878	58172469
17	61774880	61779491
17	63019272	63036065
17	66178542	66181150
17	66197116	66210440
17	66231227	66234247
17	73238160	73247946
17	73309853	73316463
17	74264387	74269113
17	74488771	74495137
17	75430064	75461969
17	76130150	76130480
17	76744191	76776079
17	80250628	80256543
18	2960170	2980787
18	3177982	3179905
18	3584274	3596921
18	9113637	9117583
18	13558188	13585791
18	13608224	13613995
18	20802836	20822702
18	42301613	42310800
18	42322761	42340298
18	42366775	42384898
18	48332610	48343604
18	48677858	48686555
18	51788542	51796951
18	52732127	52737030
18	52752905	52774396
18	52887878	52917157
18	53087910	53132813
18	53173410	53178237
18	53446128	53448265
18	56631815	56638381
18	57543058	57553127
18	57620869	57628676
18	60798548	60810467
18	60822368	60829938
18	60842533	60900881
18	60952248	60968850
18	60976945	60988277
18	71727808	71733516
18	74533721	74535081
18	74690720	74693559
18	74764972	74780733
18	74835344	74846285
18	77158946	77166466
18	77198899	77227117
18	77256178	77284421
19	891982	899003
19	937430	949518
19	1249574	1266708
19	2041575	2061786
19	2085413	2090712
19	2620812	2628076
19	2678140	2681830
19	5130403	5139441
19	6521908	6536458
19	7755718	7770843
19	10704907	10714986
19	11678717	11692781
19	12892879	12905083
19	13208825	13215475
19	13262566	13278757
19	13944464	13958727
19	14480731	14486589
19	15429199	15445173
19	16181336	16190330
19	16477284	16482793
19	16695184	16705091
19	18390586	18417893
19	28877075	28894126
19	35696281	35705279
19	36193235	36207910
19	36394694	36400492
19	38469421	38477354
19	38495253	38500798
19	38537046	38549395
19	39891886	39902635
19	42444282	42449935
19	42618422	42633998
19	45250804	45256634
19	45942840	45959176
19	48824559	48837342
19	49829670	49843687
19	50055233	50072349
19	50931418	50935060
2	10515788	10523021
2	16831727	16845703
2	17330155	17348161
2	25496255	25502541
2	30446311	30462406
2	30505080	30516748
2	31437128	31445124
2	33702709	33727265
2	37843015	37863564
2	42324329	42333574
2	43036942	43038371
2	43351326	43364384
2	43385700	43402328
2	43445900	43455874
2	45951783	45962349
2	46771194	46775472
2	46786568	46797136
2	54778301	54808909
2	55843733	55846110
2	60543608	60547748
2	60578074	60599577
2	60618237	60627810
2	60666294	60678271
2	60708530	60784763
2	64431131	64455795
2	64864419	64870554
2	65252689	65260051
2	68969390	69003540
2	69008096	69023764
2	70310527	70370538
2	71291193	71299473
2	86078557	86090317
2	86262620	86266135
2	86295368	86308063
2	87768672	87776817
2	89131306	89169571
2	96808419	96830756
2	106362787	106364620
2	106385656	106429253
2	106438816	106451503
2	113926571	113939072
2	127838198	127844653
2	128144772	128147980
2	128390743	128398252
2	134992242	135021048
2	136876729	136897504
2	136964056	137013967
2	137133822	137152415
2	145265928	145276861
2	152622592	152631780
2	157190344	157199881
2	172174144	172204168
2	172262682	172272686
2	175457935	175465629
2	175614598	175618282
2	175643223	175653143
2	197034988	197041293
2	197996214	198025786
2	198063320	198081625
2	198152167	198173206
2	201982046	201997594
2	202016247	202023320
2	204733961	204745712
2	208390208	208395919
2	208526898	208528832
2	219260691	219271656
2	219747255	219762079
2	220114422	220119787
2	224700701	224706453
2	224808549	224817464
2	225802610	225811908
2	225834792	225847752
2	227770171	227774156
2	231306444	231314848
2	232468919	232479585
2	232526608	232546070
2	232571100	232575228
2	233928115	233973696
2	235353616	235363310
2	237454010	237459574
2	238582415	238583984
2	241975030	241981753
2	242919936	242928011
20	4786467	4802990
20	4966022	4980693
20	5626110	5640561
20	17942040	17954274
20	23338616	23343103
20	37487811	37510393
20	39762813	39770050
20	43208079	43227213
20	43596226	43608222
20	46040895	46045723
20	49415831	49421577
20	50016878	50042020
20	55964071	55984081
20	61456341	61470152
20	62257282	62273744
21	15893139	15914439
21	34572332	34588715
21	34659296	34681720
21	34746485	34756469
21	34770680	34785764
21	37661499	37671537
21	42601911	42604204
21	43945089	43956089
21	44580624	44582649
21	44772489	44790603
21	44818510	44820077
21	44830257	44834845
21	45557965	45579986
21	45615981	45627421
21	45662126	45666024
22	22511243	22523158
22	23249171	23286358
22	35741054	35749182
22	37614860	37641681
22	37766705	37774107
22	38012392	38039427
22	39460053	39469025
22	39541636	39545030
22	41809358	41810276
22	41840414	41844779
22	42315639	42332580
22	46751937	46763669
22	46810637	46829657
22	46983186	46989492
22	47160290	47173730
22	50319201	50338391
22	50628775	50631171
22	50969648	50978343
3	5018913	5029104
3	5048448	5068789
3	5230367	5247435
3	10234718	10241545
3	13036075	13064188
3	13455646	13463108
3	14470971	14481899
3	15333460	15362370
3	15386609	15404229
3	16552586	16558463
3	30536923	30544869
3	30666137	30670938
3	30684807	30700129
3	31983558	32001913
3	42054092	42056375
3	42084616	42135945
3	46968438	46980708
3	46994754	47016369
3	48508242	48521059
3	52274651	52287837
3	52344897	52351907
3	56788822	56792925
3	66352774	66354974
3	71112317	71194117
3	71405620	71410116
3	71451788	71471774
3	71491961	71503585
3	107843054	107856089
3	112200194	112226051
3	113932204	113950748
3	114004640	114028298
3	114138111	114157379
3	114168633	114175850
3	129295621	129302286
3	133185391	133196602
3	141094871	141102594
3	141119274	141132555
3	143247665	143255094
3	143301193	143324156
3	150983521	150994771
3	156533723	156535465
3	177069599	177078486
3	186228254	186252618
3	186703939	186718913
3	186729353	186747396
3	188107537	188118876
3	188151145	188164711
3	193852002	193855634
3	194846777	194883296
3	195267440	195277313
3	195906366	195920285
3	196351329	196370615
4	43455	57991
4	2799623	2808356
4	8194591	8203498
4	10724618	10749048
4	25856560	25886174
4	37991379	37996394
4	40175091	40216096
4	40285164	40291896
4	40303420	40319761
4	40842284	40858167
4	78738919	78743127
4	86476328	86487983
4	86524749	86529136
4	140476321	140482012
4	144277880	144294027
4	153584354	153597392
4	154030815	154037245
4	154392970	154420423
4	154439716	154450478
4	160024191	160027167
4	164513294	164533143
4	175849395	175852292
4	185231503	185253108
4	185374690	185378934
4	185455817	185468661
4	185538437	185547128
5	1479821	1511959
5	6712134	6737480
5	14213012	14213241
5	36875516	36875627
5	36875815	36878072
5	40681463	40682105
5	42991925	42995149
5	43007537	43020596
5	53467654	53474232
5	53819541	53838153
5	54048937	54070995
5	55775585	55778548
5	55884294	55888867
5	55965302	55997260
5	56025627	56025793
5	56109324	56134528
5	64323059	64344904
5	64357127	64372329
5	64398879	64399394
5	66461828	66462635
5	66488666	66490308
5	66502309	66519122
5	71597451	71604405
5	78019393	78032065
5	78053987	78056513
5	79432129	79447960
5	79477146	79488890
5	88122747	88125821
5	88168862	88185264
5	96270133	96272634
5	98263547	98269640
5	107716315	107718947
5	118623232	118651576
5	118661786	118771411
5	126181265	126189795
5	130709056	130717921
5	131792012	131809152
5	131823759	131832797
5	133426397	133436411
5	133860087	133863454
5	133876620	133892007
5	139015471	139018394
5	139031531	139050537
5	139125966	139145254
5	139486915	139487744
5	142782136	142785274
5	149778337	149809457
5	150438719	150473817
5	150590636	150601783
5	156690653	156718682
5	156908316	156931233
5	157019741	157029773
5	171601746	171614255
5	172192114	172205159
5	173107741	173126144
5	173160811	173178793
5	175956297	175971136
5	176871816	176883412
5	180258127	180259882
6	293460	360843
6	7137172	7141543
6	7934266	7939921
6	11710530	11732839
6	12008817	12011594
6	12047679	12061697
6	13428057	13435219
6	13448392	13462870
6	14089614	14096084
6	14729407	14735316
6	15245121	15254928
6	16403482	16421626
6	16471678	16488780
6	16684092	16700869
6	16760241	16763019
6	24720427	24721960
6	24932701	24952261
6	32572416	32577926
6	32986648	32997896
6	36076743	36099629
6	36648081	36650987
6	36721012	36725332
6	37016567	37019489
6	41673729	41701718
6	42738633	42751834
6	44226307	44232278
6	52161602	52170993
6	52356168	52374545
6	53036905	53069157
6	53093819	53115980
6	53146487	53174924
6	64345432	64346806
6	91004450	91025802
6	106958479	106969222
6	107142353	107150822
6	109769194	109793814
6	119661500	119672255
6	137072908	137112593
6	139579319	139601272
6	143177970	143193274
6	143228401	143235195
6	143264909	143274037
6	144655345	144671739
6	149585855	149594699
6	149789384	149816236
6	150937255	150963000
6	156713847	156718163
6	158182231	158195270
6	158298554	158314606
6	159125381	159138859
6	159210459	159235364
6	159271029	159275626
6	159286892	159291555
6	159331485	159338982
6	159477184	159484261
6	159515406	159548415
6	163826666	163837145
6	167363852	167373032
6	167504777	167554414
7	641304	650555
7	1967678	1968341
7	2338831	2352448
7	2548010	2551051
7	3017824	3025822
7	5270217	5280029
7	5595671	5598646
7	18560193	18569998
7	22474911	22487457
7	23408162	23413587
7	26437522	26438914
7	28189489	28209073
7	35755188	35770440
7	37375748	37393554
7	39988577	39991398
7	44113738	44120978
7	44654794	44679089
7	47701087	47712289
7	47748421	47766618
7	50346982	50369797
7	50473108	50484428
7	55537184	55550651
7	55581610	55604532
7	55614663	55638108
7	63765478	63774602
7	90339855	90367448
7	99809106	99819250
7	99963394	99967448
7	102048705	102091970
7	104563465	104586048
7	104621822	104624943
7	104652902	104653332
7	105697574	105717176
7	114556511	114572095
7	128170531	128171969
7	130610850	130615401
7	137663307	137685154
7	139909919	139932078
7	142490766	142507302
7	150061177	150075374
7	150103866	150106407
8	6275319	6286701
8	6589472	6606357
8	6628529	6637366
8	8176385	8191628
8	11339715	11416878
8	22551981	22563254
8	22831779	22855913
8	26297932	26306889
8	26321979	26325766
8	27236162	27263166
8	28186617	28206794
8	28221030	28233451
8	28258441	28269949
8	28911715	28923286
8	29938723	29950658
8	37731331	37761052
8	38794074	38824241
8	56747352	56757715
8	56832170	56852849
8	61812422	61842026
8	67415612	67435476
8	86102255	86113399
8	96149999	96155050
8	96178009	96193971
8	96225519	96243852
8	101440960	101464556
8	103795120	103803667
8	103818174	103823264
8	123792396	123811690
8	125605319	125685901
8	126614037	126627961
8	126648509	126657051
8	128312469	128320150
8	134070277	134088693
8	134510763	134513469
8	135843928	135845364
8	142099579	142106863
9	6680975	6682184
9	6750252	6759257
9	33107291	33165997
9	36144777	36152099
9	36988945	37011160
9	37027380	37037555
9	37369852	37391069
9	37409049	37415482
9	37528628	37532362
9	66454712	66458804
9	73012777	73035838
9	82742904	82758388
9	95726160	95731618
9	100746521	100747200
9	112728747	112737055
9	114671842	114688975
9	114765993	114794620
9	114814331	114841129
9	117126982	117135834
9	117147653	117160972
9	123654906	123666619
9	123834293	123837942
9	124705322	124709121
9	126100319	126112087
9	127048325	127052729
9	130538803	130545593
9	130666344	130678281
9	130746365	130753647
9	134496675	134506043
9	134543794	134554173
9	134594730	134608719
9	136001419	136009621
9	136651580	136658322
9	137107665	137113439
9	139114710	139118179
9	140567475	140577511
9	140599898	140620970
9	140632618	140640420
9	140652120	140654701
X	1581758	1627185
X	12968291	12975179
X	13105601	13110927
X	40028640	40035565
X	106954300	106973093
X	128903480	128920589
Y	23398228	23411940

## Sheet: 9.5 super-enhancer CLL
Dataset_EV 9.5. Consensus super-enhancers in CLL (min 2)
chr	start	end
1	2477614	2481097
1	3582917	3590089
1	9686403	9690076
1	12203776	12222131
1	14027906	14040365
1	14052445	14057970
1	16160873	16164183
1	16275998	16301194
1	17215741	17240795
1	21619623	21621362
1	23875514	23893783
1	23893889	23904117
1	23909434	23961771
1	24235352	24242960
1	25348847	25359075
1	26613975	26617523
1	27019029	27024841
1	27754086	27769022
1	27809859	27818500
1	27852581	27855904
1	27957905	27963792
1	31216564	31235841
1	38940369	38948388
1	40847288	40851979
1	43389919	43418468
1	45267788	45285972
1	59271760	59282159
1	59473515	59486326
1	64287490	64301654
1	65532407	65534839
1	66737018	66749664
1	66796504	66826289
1	66832972	66847330
1	93410142	93428321
1	93438991	93447171
1	111746279	111748214
1	113241833	113259131
1	118196798	118217445
1	150533491	150545605
1	154973614	154977743
1	156066512	156076627
1	157665818	157675342
1	160402087	160407960
1	160444321	160444421
1	160510219	160519438
1	160607966	160611481
1	160678030	160682752
1	160738180	160767960
1	161145937	161156031
1	161359873	161369668
1	167585866	167607308
1	169649582	169663723
1	173375996	173387619
1	175158125	175163988
1	178544841	178551175
1	178568079	178577826
1	198128237	198143555
1	202124059	202134117
1	203232702	203272731
1	203289765	203297296
1	203421876	203458723
1	204475550	204500339
1	205242712	205283244
1	206273007	206306233
1	206748647	206755320
1	206957815	206977109
1	207096421	207106833
1	207995999	208005506
1	211503304	211517869
1	222817143	222818178
1	226035828	226039820
1	226297530	226322456
1	226814078	226851169
1	226862538	226925172
1	230282037	230286278
1	234735352	234749064
1	235090885	235126853
1	235140796	235147950
1	236094548	236118358
1	244210990	244213164
10	352969	379911
10	5882281	5904776
10	6079047	6096438
10	6110404	6115038
10	7226739	7235736
10	11203103	11222437
10	11637107	11651879
10	11704560	11727344
10	12283940	12295410
10	14778840	14793831
10	17697099	17711927
10	30782823	30794733
10	30990391	30994546
10	32597260	32610700
10	33381184	33428802
10	33439989	33440654
10	49875763	49892275
10	52381739	52385334
10	61651808	61667802
10	63656810	63663680
10	63747227	63780805
10	63791267	63814889
10	70804042	70821653
10	73839175	73847553
10	81946436	81963825
10	85931487	85939491
10	88470717	88472281
10	90646440	90662049
10	92922199	92924199
10	92958577	92961414
10	94502140	94517432
10	97542131	97553634
10	98426646	98447550
10	101735408	101754401
10	101766209	101774233
10	104401866	104421297
10	105419839	105438374
10	112114211	112117447
10	112601575	112603214
10	112617724	112632708
10	118597895	118609093
10	121065682	121073349
10	125823656	125839951
10	126218804	126239218
10	126280792	126340527
10	126367469	126393958
10	126406586	126430090
10	129861201	129863508
10	134231420	134236812
10	134260389	134266878
10	134358335	134369785
11	287604	298010
11	2405595	2422049
11	7533621	7550091
11	9696439	9720440
11	9741568	9776740
11	14322406	14346838
11	17408301	17422698
11	35099299	35105290
11	44618255	44633744
11	45944850	45955218
11	47416339	47422544
11	48034630	48066019
11	58844841	58870338
11	58975666	58984837
11	59034868	59052100
11	60829020	60838462
11	60850727	60866034
11	62308762	62324170
11	64618442	64633255
11	65183952	65194003
11	67176827	67188838
11	72447816	72455542
11	73095865	73096421
11	73682305	73691703
11	76337977	76353696
11	76368552	76397990
11	78131803	78150058
11	82765077	82784726
11	95421735	95449730
11	95989525	96001180
11	102164222	102178384
11	111229335	111249110
11	111284737	111289370
11	114056294	114067964
11	117052050	117060759
11	117850721	117858186
11	117873629	117886319
11	118660665	118663642
11	118740676	118766794
11	118785110	118801121
11	122561226	122598517
11	123349847	123365210
11	128587000	128604641
11	130016649	130036755
12	4245232	4262883
12	4378056	4381785
12	7058632	7074442
12	8178953	8189918
12	9795164	9803860
12	9867984	9874846
12	11870510	11886015
12	11899208	11933891
12	11960537	11989952
12	12867168	12877676
12	13252042	13254599
12	14426539	14437374
12	25535395	25540124
12	31868108	31876360
12	31896087	31902436
12	32012653	32060098
12	32287502	32292706
12	46380522	46385986
12	46603796	46612102
12	46765127	46777896
12	47744071	47761918
12	48195561	48207889
12	48226014	48229491
12	57022602	57028917
12	57480448	57487982
12	57628343	57636747
12	65002743	65019777
12	65059278	65074059
12	90267475	90274875
12	92792421	92802108
12	92826142	92840843
12	92855745	92865664
12	103827922	103836237
12	104851725	104891667
12	106620730	106644030
12	108125026	108131055
12	109025907	109036654
12	110432621	110450235
12	111043644	111087491
12	111099160	111118936
12	111841236	111845109
12	111872283	111883051
12	113500293	113513361
12	117579215	117594110
12	118312911	118345495
12	120729683	120730961
12	121968607	121976056
12	122220016	122238603
12	123560209	123573993
12	123597735	123616920
12	124938151	124951245
12	124965098	124980056
12	129294830	129305877
12	132541617	132565561
13	20531470	20534381
13	24844802	24848835
13	28622093	28631535
13	32611011	32620718
13	34116326	34117432
13	42033167	42039836
13	46944097	46964667
13	50698137	50705056
13	77899655	77913833
13	80973644	80988136
13	100018434	100039969
13	100072196	100089190
13	111116304	111134262
13	111304704	111329341
13	113527216	113527914
13	114876112	114914401
14	22917375	22989996
14	23000455	23039255
14	32670241	32672806
14	50328421	50335189
14	50426722	50444417
14	50466076	50475629
14	50505302	50538279
14	50549011	50562898
14	52329298	52351359
14	64204309	64216093
14	64676246	64684230
14	68735353	68752706
14	68826213	68850229
14	68938286	68943481
14	68959354	68986771
14	69253645	69261973
14	69272472	69289319
14	71786929	71788963
14	71822882	71830341
14	71859173	71867793
14	74218248	74244370
14	77493674	77507153
14	89770148	89771946
14	90849010	90849989
14	91777805	91790671
14	91821453	91844892
14	91854967	91883032
14	92973545	92982366
14	93034832	93048869
14	93117580	93143933
14	94421614	94437929
14	95946770	95962595
14	102286665	102291595
14	102305647	102318304
14	103367461	103383632
14	105117398	105128235
14	105944063	105948688
14	106032849	106048947
14	106152692	106178616
15	31555628	31565398
15	31620173	31660111
15	40337351	40361705
15	40385595	40397145
15	40836110	40850845
15	41196378	41199866
15	45002492	45021761
15	52513374	52527723
15	57573717	57577078
15	57591452	57599059
15	59808918	59816962
15	63759134	63772484
15	63789815	63798001
15	69958917	69978677
15	74676203	74695555
15	75069731	75092853
15	79299284	79310876
15	81577179	81609960
15	89165552	89200483
15	90602731	90607344
16	10962449	10985768
16	11170297	11188415
16	11666083	11678180
16	11763613	11776670
16	12401940	12417131
16	17454807	17472043
16	21367770	21375379
16	22195879	22203745
16	23515487	23530026
16	23960244	23978092
16	27237559	27254613
16	27378659	27386519
16	29346949	29358667
16	30669566	30670412
16	46916424	46924051
16	46944164	46953667
16	50300351	50316190
16	50718088	50732348
16	53164408	53164958
16	56945615	56953145
16	66550495	66559023
16	67551935	67565998
16	67576487	67582335
16	68018895	68029569
16	70770994	70781093
16	71517868	71518609
16	81503610	81515304
16	81764047	81786272
16	81808042	81817664
16	81831099	81875693
16	84619385	84642158
16	85780594	85791379
16	85936328	85950359
16	85958624	85999001
16	88522639	88546838
16	89034389	89050511
16	89126456	89132110
16	89181574	89198546
16	89543280	89554813
17	1116994	1133032
17	2295717	2305492
17	3808643	3817923
17	5125412	5145853
17	7737193	7755320
17	8054512	8062234
17	17652881	17669895
17	37910479	37912495
17	38252247	38269685
17	38478705	38486785
17	38499615	38508326
17	38687525	38718349
17	38755145	38764499
17	41437816	41446614
17	43303507	43306871
17	43380125	43392552
17	43660853	43662703
17	47816938	47826596
17	55518001	55547115
17	55563399	55583784
17	55602268	55638908
17	55700348	55714889
17	56409874	56422462
17	57439772	57450814
17	57906826	57923848
17	58166878	58172459
17	61774880	61779380
17	63019272	63036065
17	66178542	66181150
17	66197116	66210440
17	66231227	66234247
17	73238160	73247946
17	73309853	73316463
17	75430064	75442271
17	75455107	75461969
17	76130150	76130480
17	76744191	76776077
17	80250675	80256445
18	2960170	2980787
18	3177982	3179905
18	3584274	3596921
18	9113637	9117583
18	13558188	13585791
18	13608224	13613995
18	20802836	20822702
18	42301613	42310800
18	42322761	42340298
18	42366775	42384898
18	48332610	48343604
18	48677858	48686555
18	51788542	51796951
18	52732127	52737030
18	52752905	52774396
18	52887878	52917157
18	53087910	53132813
18	53173410	53178237
18	53446128	53448265
18	57543058	57553127
18	57620869	57628676
18	60798548	60810467
18	60822368	60829938
18	60842533	60900881
18	60952248	60968850
18	60976945	60988241
18	71727808	71733516
18	74533730	74535081
18	74690720	74693559
18	74765088	74780733
18	74835344	74846285
18	77158946	77166447
18	77198899	77227084
18	77256178	77284421
19	891982	899003
19	937430	949518
19	1260867	1266569
19	2041912	2061743
19	2085413	2090649
19	2620881	2627961
19	5130409	5139441
19	6521908	6536458
19	7755718	7770827
19	10704907	10714986
19	11678735	11692700
19	12892879	12905036
19	13262566	13278724
19	13944534	13958237
19	15429199	15445173
19	16181336	16190330
19	16477299	16482784
19	16695184	16699545
19	18390586	18417804
19	28877091	28894108
19	35696281	35705279
19	36394694	36400492
19	38469421	38477354
19	38495253	38500798
19	38537084	38549395
19	39892165	39902635
19	45942840	45955075
19	48824559	48837342
19	50055233	50072349
2	10515804	10523009
2	16831727	16845703
2	17330155	17348161
2	25496255	25502541
2	30446311	30462406
2	30505080	30516748
2	31437128	31445124
2	33702709	33727265
2	37843015	37863564
2	42324329	42333574
2	43037159	43038093
2	43351372	43364384
2	43385738	43402310
2	43445974	43455874
2	45955554	45962349
2	46771194	46775472
2	46789720	46796730
2	54778301	54808909
2	55843733	55846110
2	60543608	60547748
2	60578074	60599577
2	60618237	60627810
2	60666294	60678077
2	60711107	60784763
2	64431131	64455795
2	64864419	64870554
2	65252689	65260051
2	68969390	69003540
2	69008096	69023757
2	70310527	70370521
2	71291193	71299473
2	86078557	86090317
2	86262620	86266135
2	86295368	86308063
2	89131306	89169571
2	96808419	96830756
2	106362787	106364620
2	106385656	106429253
2	106438816	106451503
2	113926571	113939072
2	127838204	127844653
2	128144777	128147980
2	128390743	128398252
2	134992242	135021048
2	136876729	136897504
2	136964056	137013946
2	137133826	137152415
2	145265928	145276861
2	152622592	152631780
2	157190345	157199881
2	172174144	172204168
2	172262682	172272686
2	175457935	175465392
2	175614598	175618282
2	175643223	175653143
2	197034988	197041293
2	197996214	198025786
2	198063320	198081625
2	198152167	198173206
2	201982046	201997594
2	202016247	202023320
2	204734027	204745712
2	208390208	208395919
2	208526898	208528832
2	219260691	219271656
2	219747255	219762079
2	220114474	220119787
2	224700701	224706453
2	224808549	224817464
2	225802610	225811908
2	225834792	225847752
2	227770171	227774156
2	231306444	231314848
2	232468919	232479292
2	232526615	232546070
2	232571656	232575115
2	233928115	233973696
2	235353616	235363310
2	237454010	237459574
2	238582415	238583984
2	241975030	241981753
2	242919936	242928011
20	4786467	4802990
20	4966022	4980693
20	5626110	5640561
20	17942040	17954274
20	23338621	23342841
20	37487823	37510393
20	39762813	39770050
20	43208079	43227213
20	43596226	43608222
20	46040895	46045723
20	49415831	49421577
20	50016878	50042020
20	55964071	55984081
20	61456341	61470152
20	62257282	62273744
21	15893139	15914439
21	34572332	34588715
21	34659296	34681720
21	34746485	34756469
21	34770680	34785764
21	37661499	37671537
21	42601911	42604204
21	44580624	44582649
21	44772489	44790563
21	44818510	44820077
21	44830257	44834845
21	45557965	45579986
21	45615981	45627390
21	45662131	45666024
22	22511243	22523061
22	23249171	23286358
22	35741054	35749129
22	37614860	37641681
22	37766705	37774107
22	38012392	38039427
22	39460053	39469023
22	41809380	41810019
22	41840436	41844773
22	42315688	42332555
22	46751937	46763669
22	46810637	46829657
22	47160290	47173662
22	50319281	50324952
22	50628952	50631161
3	5018913	5029104
3	5048448	5068789
3	5230367	5247435
3	10234718	10241545
3	13036075	13063145
3	14470971	14481808
3	15333460	15362370
3	15386609	15404229
3	16552586	16558463
3	30536923	30544869
3	30666137	30670938
3	30684807	30700129
3	31983558	32001913
3	42054307	42056365
3	42084616	42135945
3	46968483	46980573
3	46994754	47016369
3	48508269	48521038
3	52274651	52287837
3	52344897	52351907
3	56788822	56792925
3	66352774	66354974
3	71112317	71194117
3	71405620	71410116
3	71451788	71471774
3	71491961	71503585
3	107843054	107856089
3	112200194	112226051
3	113932204	113950748
3	114004640	114028298
3	114138111	114157379
3	114168633	114175850
3	129295631	129302286
3	133185391	133196602
3	141094871	141102594
3	141119274	141132555
3	143247665	143255094
3	143301193	143324156
3	150983521	150994771
3	156533742	156535251
3	177069599	177078486
3	186228254	186252609
3	186703939	186718913
3	186729353	186747396
3	188107537	188118876
3	188151145	188164711
3	194846777	194883296
3	195267440	195277313
3	195906366	195920276
3	196351329	196370615
4	43455	57991
4	2799623	2808356
4	8194591	8203498
4	10724618	10749048
4	25856560	25886174
4	37991379	37996394
4	40175091	40216096
4	40285164	40291896
4	40303420	40319761
4	40842284	40858167
4	78738919	78743127
4	86476328	86487983
4	86524749	86529136
4	140476321	140482012
4	144277880	144294027
4	153584354	153597392
4	154030815	154037245
4	154392970	154420423
4	154439716	154450478
4	160024191	160027167
4	164513294	164533143
4	185231503	185253108
4	185374690	185378934
4	185455817	185468661
4	185538437	185547128
5	1479821	1511702
5	6712134	6737480
5	36875815	36878072
5	42991940	42995149
5	43007537	43020565
5	53467654	53474232
5	53819541	53838153
5	54048937	54070995
5	55775585	55778548
5	55884368	55888867
5	55965302	55997260
5	56109324	56134528
5	64323059	64344904
5	64357127	64372329
5	66488947	66490249
5	66502309	66519122
5	71597451	71604405
5	78019393	78031911
5	78053987	78056513
5	79432129	79447960
5	79477146	79488890
5	88122747	88125821
5	88168862	88185264
5	96270133	96272634
5	98263547	98269640
5	107716315	107718929
5	118623232	118651576
5	118661786	118771411
5	126181265	126189795
5	130709056	130717921
5	131792012	131809152
5	131823759	131832797
5	133426397	133436411
5	133860087	133863447
5	133877175	133892007
5	139015476	139018394
5	139031531	139050537
5	139125966	139145254
5	142782136	142785274
5	149778337	149809457
5	150438719	150473817
5	150590636	150601783
5	156690653	156718643
5	156908316	156931233
5	157019741	157029773
5	171601746	171614255
5	172192128	172205099
5	173107741	173126144
5	173160811	173178793
5	175956331	175970593
6	293460	360843
6	7934266	7939921
6	11710530	11732839
6	12008817	12011594
6	12047679	12061697
6	13428057	13435219
6	13448392	13462870
6	14089614	14096084
6	14729407	14735316
6	15245121	15254928
6	16403482	16421626
6	16471678	16488780
6	16684092	16700869
6	24932701	24952261
6	32572416	32577926
6	32986648	32997621
6	36076743	36099629
6	37016568	37019489
6	41673729	41685176
6	42738639	42751834
6	44226323	44232277
6	52161602	52170993
6	52356177	52374545
6	53036905	53069157
6	53093819	53115980
6	53146487	53174924
6	64345534	64346805
6	91004450	91025802
6	106958479	106969222
6	107142353	107150822
6	109769194	109793814
6	119661500	119672255
6	137072908	137112593
6	139579319	139601272
6	143177970	143193274
6	143228401	143235195
6	143264909	143274037
6	144655365	144671739
6	149585855	149594699
6	149789384	149816236
6	150937255	150963000
6	158182231	158195270
6	158298554	158314606
6	159125381	159138859
6	159210459	159235364
6	159271029	159275626
6	159286892	159291553
6	159331485	159338982
6	159477184	159484261
6	159515406	159548415
6	163826666	163837145
6	167363852	167373032
6	167504777	167551643
7	641306	650555
7	1967678	1968341
7	2338831	2352448
7	2548010	2551051
7	3017824	3025822
7	5270217	5280029
7	18560193	18569998
7	22474911	22487457
7	23408162	23413587
7	26437540	26438914
7	28189489	28209073
7	35755188	35770440
7	37375748	37393554
7	39988582	39991398
7	44654794	44679089
7	47701087	47712289
7	47748421	47766618
7	50346982	50357399
7	50477668	50484428
7	55537184	55550651
7	55581610	55604532
7	55614663	55638108
7	63765478	63774602
7	90339855	90367448
7	99809106	99819250
7	99963394	99967448
7	102048705	102091970
7	104563465	104586048
7	104621822	104624940
7	105697574	105717176
7	114556511	114572095
7	128170669	128171964
7	130610850	130615401
7	137663307	137685154
7	139909919	139932078
7	142490766	142507212
7	150061177	150074853
8	6275319	6286701
8	6589472	6606357
8	6628529	6637366
8	8176385	8191628
8	11339715	11416878
8	22551981	22563254
8	22831779	22855913
8	26297932	26306889
8	27236162	27263166
8	28186617	28206794
8	28221030	28233451
8	28258441	28269934
8	28911715	28923286
8	29938723	29950658
8	37731357	37761052
8	38794207	38824241
8	56747352	56757715
8	56832170	56852849
8	61812424	61842026
8	67415612	67435476
8	86102262	86113393
8	96149999	96155050
8	96178009	96193971
8	96225519	96243852
8	101440960	101464556
8	103795120	103803667
8	103818174	103823264
8	123792402	123811690
8	125605319	125685901
8	126614037	126627961
8	126648509	126657051
8	128312469	128320150
8	134070277	134088693
8	134510767	134513469
9	6680975	6682184
9	6750252	6759257
9	33107291	33165997
9	36144777	36152099
9	36988945	37011160
9	37027380	37037504
9	37369852	37391069
9	37409049	37415482
9	37528628	37532275
9	66454712	66458804
9	73012777	73035838
9	82742904	82758388
9	95726202	95731516
9	100746526	100747183
9	112728747	112737055
9	114671842	114688975
9	114765993	114794620
9	114814331	114841129
9	117126982	117135799
9	117147690	117160949
9	123654906	123666619
9	123834293	123837771
9	124705322	124709121
9	126100319	126112087
9	127048325	127052729
9	130667121	130678281
9	134496697	134506043
9	134543808	134554117
9	134594730	134608692
9	136001419	136009615
9	136651580	136658322
9	137107665	137113439
9	139114710	139117950
9	140567475	140577511
9	140599898	140620970
9	140632618	140640420
9	140652120	140654701
GL000195.1	30769	32928
GL000220.1	52231	53878
X	1581758	1627185
X	12968291	12975179
X	13105601	13110927
X	40028640	40035561
X	106954305	106973093
X	128903480	128920589
Y	23398228	23411940

## Sheet: 9.6 super-enhancer NBC
Dataset_EV 9.6. Consensus super-enhancers in NBC (min 2)
chr	start	end
1	1071962	1079922
1	16160899	16163869
1	17230870	17240599
1	27023645	27024761
1	27985655	27989791
1	31222940	31235668
1	43389856	43401192
1	156066532	156076625
1	159891310	159894227
1	160751964	160767424
1	203256450	203268636
1	203289822	203297165
1	207098402	207104159
1	207995604	207999272
1	211503026	211509700
1	226309322	226315871
1	226828485	226851018
1	226862745	226867946
1	226885076	226905192
1	234735516	234748553
1	244012743	244014401
10	49879288	49880633
10	81003574	81010342
10	126300907	126315860
10	126329574	126336683
10	126382354	126386915
10	126406728	126429513
10	134231406	134236184
10	134360383	134369711
11	44618590	44633503
11	64618487	64633161
11	65185969	65188942
11	72447846	72455297
11	118740896	118766578
11	118796651	118800962
12	4378522	4381816
12	7063096	7070806
12	48197136	48207210
12	111099193	111108327
12	111872550	111883031
12	121972664	121975465
12	122220297	122228078
12	122239855	122244387
14	35342696	35343742
14	69273282	69283714
14	74220254	74225580
14	93117600	93126352
15	31638342	31653998
15	40385614	40391392
15	52521462	52527406
15	74688821	74695591
15	75081153	75092624
15	81579342	81604692
16	50300429	50316028
16	56945781	56951111
16	67552060	67565808
16	81844521	81870820
16	84627771	84641464
17	3864939	3870385
17	7737472	7748224
17	16884178	16892787
17	37910532	37912547
17	38478772	38482630
17	38710138	38718297
17	43303569	43306834
17	56409877	56422487
17	61775432	61779491
17	74488771	74495137
17	75437383	75442196
17	75456080	75461960
17	80250660	80256540
18	60979346	60988150
18	77220114	77227061
19	2052467	2061745
19	2087606	2090642
19	12892987	12905082
19	13262584	13278757
19	13950542	13958043
19	16695690	16699535
19	35697583	35705202
19	39891891	39900796
19	42618422	42633998
19	45250804	45256634
19	49837078	49843687
2	25496317	25502302
2	42329158	42333359
2	60777398	60783111
2	70359768	70370491
2	128144979	128146237
2	136889222	136894369
2	157190769	157199582
2	219260816	219271639
2	219757275	219762021
2	232526692	232539955
2	233957283	233965723
20	4792399	4794634
20	37491903	37504438
20	55965245	55976421
20	62266733	62273605
21	43945089	43956089
21	45559867	45579953
22	23271111	23278076
22	37615262	37626291
22	47164578	47170770
22	50319216	50330115
22	50629012	50630951
3	13051195	13064188
3	186729956	186743947
3	193852002	193855634
4	40188000	40201979
5	1484999	1504136
5	42991934	42995017
5	55884303	55885283
5	133876620	133891875
5	139040763	139050198
5	150458219	150466760
5	172192138	172204980
5	176871816	176883412
6	36648081	36650987
6	36721012	36725332
6	41687920	41700804
6	42738860	42751805
6	44228287	44232258
6	149802286	149804398
6	150943877	150954144
6	159515531	159538841
6	167504898	167544817
7	5595671	5598646
7	102056407	102072512
7	142495044	142507302
7	150103866	150106403
8	22552034	22563036
8	28195826	28206654
8	28259260	28269672
8	142099579	142106863
9	73028410	73035412
9	126100670	126105892
9	130667580	130673681
9	134543867	134554135
X	40028940	40035114

## Sheet: 9.7 Diff enhancers
Dataset_EV 9.7. List of differential enhancer sites in ChromHMM states 1, 8, 9, 11 (putative enhancer regions) between CLL and NBC
#Chr	Start	End	Conc	Conc_NBC	Conc_CLL	Fold	p-value	FDR
1	997400	1000400	7.32011	7.85089	7.00795	-0.84294	1.07994e-08	7.83921e-06
1	1051600	1054000	7.01335	7.37879	6.81885	-0.559939	3.24261e-05	0.00632163
1	1056800	1062000	8.31844	8.79138	8.05011	-0.741272	3.102e-06	0.000999758
1	1062600	1074800	9.97428	10.6854	9.50289	-1.18253	5.83075e-13	1.3652e-09
1	1075800	1084200	9.46866	10.1417	9.0341	-1.10762	1.70134e-08	1.17432e-05
1	1100200	1112600	9.45925	9.96855	9.16374	-0.804816	3.27953e-08	2.04495e-05
1	1134000	1138400	8.21052	8.80273	7.84826	-0.954467	1.87342e-07	9.22494e-05
1	4085600	4090000	7.42473	7.84919	7.19085	-0.658342	4.6969e-07	0.000202111
1	4103800	4109800	8.08402	8.42765	7.90342	-0.524235	1.27495e-07	6.60485e-05
1	9096000	9102000	8.4176	8.77194	8.23021	-0.541734	3.2298e-05	0.00630181
1	9352200	9356000	7.46117	7.86943	7.23837	-0.631063	9.85085e-08	5.2867e-05
1	9392600	9393600	5.97382	6.27937	5.81667	-0.462697	1.59343e-05	0.00362423
1	9472400	9475200	7.12843	7.50211	6.9286	-0.573518	2.02658e-07	9.95859e-05
1	9484800	9490600	8.27211	8.97873	7.8052	-1.17353	6.27514e-18	3.2454e-14
1	15734000	15736000	7.10339	7.59877	6.81842	-0.780352	1.11029e-07	5.87936e-05
1	16162400	16166200	9.28604	8.62854	9.50033	0.871789	7.00658e-08	3.97508e-05
1	17861200	17866200	8.38524	7.81332	8.57829	0.764967	2.38731e-06	0.000814483
1	17867000	17870000	7.50121	7.10542	7.64522	0.539798	4.50127e-05	0.00814389
1	20730800	20732800	6.8282	7.12032	6.67909	-0.441236	1.08843e-05	0.00269645
1	21839600	21848400	8.66827	8.91035	8.54809	-0.362262	1.32986e-05	0.00312597
1	23895200	23898400	7.70391	7.04841	7.91773	0.869318	2.65502e-05	0.00542405
1	26095200	26110200	10.1746	9.53148	10.3854	0.853927	5.6383e-11	7.96769e-08
1	27844000	27864600	11.2952	10.5767	11.5238	0.94711	7.76173e-08	4.34111e-05
1	29214400	29218600	8.40599	8.83453	8.16928	-0.665256	1.08607e-05	0.0026962
1	36358200	36361200	7.73	8.25207	7.42464	-0.827434	1.08716e-10	1.41877e-07
1	36772600	36776800	7.71681	7.2938	7.86891	0.575109	2.45818e-06	0.000835084
1	36781800	36791200	9.37902	8.93131	9.53829	0.60698	2.55076e-06	0.0008592
1	37751400	37784000	11.2778	10.7249	11.4659	0.740968	3.74692e-07	0.00016726
1	38061600	38062400	5.6861	6.23248	5.36159	-0.870896	3.60837e-05	0.00687467
1	38137800	38146200	9.38932	8.78865	9.58969	0.801045	1.60943e-07	8.12608e-05
1	40264000	40266000	7.22881	6.61077	7.43351	0.822743	1.13692e-06	0.00043723
1	40774800	40781600	9.20751	8.6211	9.40428	0.783175	3.188e-08	2.00836e-05
1	43702800	43708200	8.49336	8.0293	8.65729	0.627985	1.62974e-05	0.00367877
1	43919200	43919800	6.62102	6.11812	6.79576	0.677638	1.11601e-05	0.00273921
1	45670400	45671200	4.39331	3.77165	4.5989	0.827249	5.10543e-05	0.00893219
1	46008000	46012400	7.88483	8.2894	7.66453	-0.624874	3.62416e-05	0.00688561
1	46795600	46800600	8.37193	7.60842	8.61045	1.00203	2.49097e-07	0.000118505
1	48935800	48937600	6.42666	6.77721	6.24168	-0.535529	5.78789e-06	0.0016264
1	48938200	48938400	4.27592	4.8303	3.94497	-0.885338	5.96485e-06	0.00166416
1	53099600	53109000	9.90101	10.4395	9.5828	-0.856673	1.04919e-05	0.0026128
1	64237600	64239400	6.65422	5.82489	6.90674	1.08184	3.21552e-09	2.67572e-06
1	64291600	64306800	9.74738	8.94999	9.9932	1.04322	2.6247e-07	0.000123635
1	64347200	64367400	10.201	9.42779	10.4416	1.0138	3.29963e-06	0.00104929
1	64367800	64390800	10.2813	9.67142	10.484	0.812568	9.64032e-06	0.00244926
1	66735800	66740000	8.19202	7.29597	8.45795	1.16198	2.04691e-06	0.000707443
1	76540200	76541200	6.0057	6.50533	5.71753	-0.787796	1.14003e-09	1.09342e-06
1	85424800	85425800	5.51695	4.99137	5.69784	0.706472	5.33386e-05	0.00923736
1	85456000	85461600	7.63796	7.00563	7.84617	0.840549	1.50991e-05	0.00346063
1	85667200	85668200	5.48745	5.97566	5.20785	-0.767804	2.61838e-07	0.000123581
1	87398800	87401000	6.68236	5.96166	6.91136	0.949698	1.19609e-06	0.000457042
1	93250800	93251000	4.98088	4.0419	5.25505	1.21315	1.36659e-10	1.73601e-07
1	99126800	99128400	5.94481	6.26395	5.77941	-0.484542	3.7791e-05	0.00711771
1	111506600	111506800	3.40144	2.27568	3.7083	1.43261	1.12292e-06	0.000433239
1	114276000	114278000	6.2054	5.74395	6.3686	0.624648	6.56839e-06	0.00180306
1	114294800	114297400	6.78444	6.01286	7.02472	1.01186	7.35127e-08	4.16026e-05
1	114297800	114300400	6.82145	5.9966	7.07303	1.07643	2.44268e-06	0.000832182
1	114408400	114413600	8.47252	7.76148	8.69933	0.937844	3.96098e-05	0.0073788
1	117045000	117048200	7.56422	7.91517	7.379	-0.536164	1.12403e-05	0.00274581
1	117127000	117133400	8.51037	8.01305	8.68358	0.67053	3.09071e-05	0.00612042
1	117165200	117182600	9.87334	9.19612	10.0923	0.896182	4.65715e-06	0.00137311
1	117183600	117192200	9.00956	8.27677	9.24129	0.96452	1.37269e-06	0.000505905
1	117210600	117211600	6.04534	5.53155	6.22305	0.691502	1.43456e-06	0.000525071
1	120634600	120635400	4.67928	5.16034	4.40498	-0.755355	1.61069e-05	0.00363922
1	121257800	121262400	7.38803	7.90732	7.08482	-0.822497	1.56079e-10	1.93134e-07
1	143743000	143744200	7.80646	8.28661	7.53283	-0.753781	5.20577e-09	4.0365e-06
1	143744600	143744800	3.52193	4.15004	3.12851	-1.02154	3.30915e-06	0.00104939
1	144520600	144520800	3.68084	4.56101	3.01938	-1.54163	3.91017e-05	0.00729553
1	147735200	147736600	7.65901	6.90089	7.89635	0.995461	2.36354e-06	0.000807527
1	150806600	150810400	7.82356	6.78127	8.11642	1.33515	4.21029e-10	4.69861e-07
1	150849200	150849400	4.22814	3.5112	4.45629	0.945094	2.41495e-05	0.00504027
1	151015200	151019800	8.16412	7.50191	8.37953	0.877626	2.66219e-05	0.00543405
1	154554800	154559600	8.10338	7.78972	8.22172	0.432005	3.84193e-05	0.00720196
1	156145600	156149200	7.77174	7.43272	7.89821	0.465493	1.19837e-07	6.26246e-05
1	158907600	158909400	6.36934	6.00944	6.50237	0.492923	4.46688e-05	0.0081037
1	160412400	160438200	10.2521	9.5536	10.4761	0.922466	7.55503e-06	0.00201147
1	160969600	160972600	7.62235	7.16333	7.78485	0.621522	1.55725e-06	0.000563487
1	161149000	161159800	9.67255	9.09833	9.8662	0.767868	6.16823e-06	0.0017129
1	165361400	165363200	6.0071	5.56418	6.165	0.600822	8.27776e-07	0.000331694
1	167295400	167296000	5.07396	4.50294	5.26679	0.763846	5.03668e-06	0.00146144
1	171220000	171220200	3.18622	1.53081	3.5632	2.03239	3.10163e-09	2.58997e-06
1	175566600	175571400	7.6703	8.09527	7.43607	-0.659198	7.35726e-10	7.41376e-07
1	179049400	179050800	7.65626	8.16752	7.35924	-0.808289	4.36484e-08	2.64571e-05
1	179052000	179052200	6.25289	6.91919	5.82469	-1.0945	1.21488e-07	6.33487e-05
1	181059600	181060000	5.8125	6.47981	5.38336	-1.09645	1.49507e-05	0.00343651
1	182584800	182586600	6.50996	6.88962	6.30622	-0.583404	3.41261e-06	0.00107237
1	184942400	184944200	6.64096	7.10462	6.37939	-0.725231	1.15134e-11	1.95009e-08
1	185662400	185664000	6.19607	6.66601	5.92993	-0.736077	3.61751e-05	0.00688393
1	194258400	194259600	4.95325	4.37027	5.14915	0.778876	2.23237e-05	0.00474742
1	202129800	202141600	10.1806	9.53693	10.3916	0.854652	8.54557e-09	6.37766e-06
1	203302400	203318800	10.3607	9.33179	10.6512	1.31939	1.36535e-09	1.26385e-06
1	203319400	203320000	7.09652	4.91388	7.51997	2.60609	7.23985e-22	6.17508e-18
1	203320200	203321800	7.65707	6.2953	7.99879	1.70349	1.31953e-16	5.72964e-13
1	203327800	203341400	9.93366	9.12712	10.1814	1.0543	6.65244e-08	3.80992e-05
1	203347000	203354000	9.35036	8.38815	9.62888	1.24073	4.66872e-08	2.81562e-05
1	203369800	203375800	8.39677	7.85041	8.58317	0.732758	1.40293e-05	0.00326239
1	203377200	203381600	7.98021	7.44169	8.16454	0.722846	4.69605e-05	0.00839197
1	203388000	203405000	10.1489	9.44989	10.3729	0.92303	2.75909e-06	0.000913906
1	203407200	203462400	12.1458	11.2447	12.4127	1.16796	3.40782e-09	2.79676e-06
1	203475600	203492400	10.2174	9.82191	10.3613	0.53938	1.47416e-06	0.000535858
1	203522000	203529200	8.78686	8.42499	8.9205	0.495506	4.05371e-05	0.00751636
1	203596000	203598000	8.03398	7.1228	8.30285	1.18005	3.88854e-11	5.73248e-08
1	203599400	203601400	7.28979	6.48705	7.53674	1.0497	1.05559e-07	5.6146e-05
1	203616000	203624400	9.19295	8.49379	9.41703	0.923234	7.32139e-10	7.40888e-07
1	203727000	203734400	9.26563	8.63905	9.47243	0.833373	2.7303e-06	0.000908148
1	203785200	203786200	5.27893	4.41451	5.53859	1.12408	3.35649e-05	0.00650472
1	203786600	203790600	8.15144	6.91527	8.47542	1.56015	5.63083e-16	2.27924e-12
1	203791200	203794400	7.33962	6.75033	7.53711	0.786784	5.87637e-06	0.00164332
1	204414600	204439200	10.7258	11.2809	10.3942	-0.886788	1.42593e-10	1.79231e-07
1	204442200	204456600	9.78067	10.3481	9.43906	-0.909089	9.41287e-12	1.62897e-08
1	204460400	204463000	7.56524	8.22212	7.14578	-1.07633	4.56211e-12	8.57892e-09
1	205627800	205643000	10.1145	10.8041	9.6642	-1.13987	8.85343e-18	4.40495e-14
1	205644200	205646400	6.93482	7.36402	6.69765	-0.666373	4.92938e-07	0.000209472
1	205646800	205650400	7.38119	7.87136	7.10013	-0.77123	2.97341e-07	0.000138154
1	206246600	206248800	6.68053	6.08573	6.87942	0.793687	3.78516e-05	0.0071235
1	206844200	206858200	9.25408	8.66611	9.45124	0.785133	7.45586e-08	4.17983e-05
1	207668400	207670000	6.18786	6.76703	5.83656	-0.930465	7.46004e-10	7.45442e-07
1	207670200	207672400	6.2657	6.58243	6.10178	-0.480658	1.2535e-05	0.00299361
1	208416000	208418400	6.90905	7.34397	6.6679	-0.676075	8.54576e-10	8.43346e-07
1	210515000	210518200	7.53468	8.01095	7.26391	-0.747044	6.39257e-06	0.00176087
1	220942400	220944800	7.04372	7.57658	6.72993	-0.846643	4.05752e-19	2.55005e-15
1	221964400	221970400	8.34207	8.92016	7.99168	-0.928479	1.40282e-06	0.000515417
1	226787400	226795400	9.2061	8.74716	9.36858	0.621416	3.86237e-05	0.00722378
1	229676800	229681400	8.05312	7.41813	8.26198	0.843848	4.66758e-06	0.00137449
1	229682600	229684000	6.55814	6.09541	6.72169	0.626282	1.87333e-05	0.00411582
1	230434600	230438600	8.00402	8.34503	7.82506	-0.519976	2.80526e-05	0.00563459
1	244011600	244012600	5.97007	6.54975	5.61836	-0.931393	3.42486e-05	0.00659617
1	244730800	244733000	6.92802	6.48799	7.08507	0.59708	7.30518e-07	0.00029721
1	248591000	248591800	4.76632	5.21247	4.51727	-0.695204	3.72156e-06	0.00115048
1	248899200	248907800	9.02825	8.51718	9.20522	0.688038	1.55019e-05	0.00353935
10	3524000	3530600	8.47331	8.76655	8.32354	-0.443003	1.50615e-05	0.00345531
10	3943200	3947600	8.32258	8.90974	7.96459	-0.945146	5.63543e-08	3.28257e-05
10	6104400	6117800	10.4218	9.58882	10.6751	1.08627	5.58686e-07	0.000232449
10	12103800	12106200	6.87405	6.30918	7.06529	0.756116	2.19414e-05	0.00467915
10	12381600	12384600	6.88449	7.34691	6.6238	-0.723111	1.34738e-06	0.000498115
10	13825000	13827000	6.32275	6.69064	6.12668	-0.563955	2.60255e-07	0.000123078
10	13828600	13831000	7.31201	8.00766	6.85584	-1.15182	3.88175e-14	1.13054e-10
10	14226000	14229400	7.1606	7.48845	6.98985	-0.498605	2.10514e-05	0.00452519
10	17696200	17705400	8.89292	7.77737	9.19811	1.42074	1.00616e-10	1.33495e-07
10	17708800	17719400	8.91304	8.10388	9.16135	1.05747	4.71854e-06	0.00138438
10	17724600	17728200	7.76396	6.4748	8.09565	1.62085	3.28989e-11	5.03649e-08
10	18429200	18429400	5.05447	3.80535	5.38036	1.57501	2.90715e-08	1.86636e-05
10	18629400	18629800	5.08274	4.34076	5.31652	0.975757	2.33639e-05	0.00492913
10	25009000	25011200	6.54805	6.05505	6.72008	0.665028	7.14404e-06	0.00192784
10	25978000	25986000	8.63488	8.97178	8.4585	-0.513286	5.69765e-06	0.00160841
10	28591600	28592200	6.13912	6.72823	5.77948	-0.948746	1.65406e-06	0.000589588
10	30023800	30025600	6.16723	6.59296	5.93248	-0.660482	7.09274e-06	0.00191741
10	30719200	30722000	7.39884	7.81567	7.17021	-0.645466	4.23559e-05	0.0077835
10	33379400	33435800	11.8606	11.0412	12.111	1.06975	5.17088e-10	5.56265e-07
10	33437800	33445200	9.30182	8.36759	9.57509	1.2075	4.20156e-11	6.15594e-08
10	49841200	49845400	7.55925	7.25997	7.6729	0.412931	3.91945e-07	0.000173663
10	62491000	62494200	7.13848	7.56178	6.90539	-0.656392	1.00715e-09	9.81743e-07
10	62702400	62705200	7.24098	7.61672	7.0398	-0.57692	2.21229e-07	0.000107168
10	64303400	64307200	7.11076	6.44788	7.32633	0.878448	1.01253e-05	0.00254273
10	64569600	64575600	8.13189	7.70444	8.28529	0.580846	1.2594e-06	0.000476654
10	65032600	65035000	6.65163	7.15478	6.3608	-0.79398	2.63983e-05	0.00540227
10	70801000	70818600	10.2931	9.69971	10.4916	0.791862	3.642e-06	0.0011348
10	70848800	70853800	8.00185	7.33913	8.21739	0.878257	5.82576e-05	0.0098955
10	72234400	72243600	9.02548	9.34487	8.85993	-0.484945	2.78689e-05	0.00561441
10	72248600	72256200	8.54342	8.94638	8.32421	-0.62217	3.46675e-07	0.000156213
10	73114000	73123400	9.54595	9.13807	9.69357	0.555504	1.72268e-06	0.000611726
10	73129000	73136600	9.14618	8.62747	9.32522	0.697754	4.28238e-05	0.00784293
10	79632000	79635600	7.70467	8.066	7.51282	-0.553186	6.47512e-08	3.73524e-05
10	80905600	80911800	8.57275	8.86545	8.42331	-0.442141	3.74203e-05	0.00707018
10	81000800	81002800	6.84239	7.31048	6.57759	-0.732887	1.41344e-05	0.00328365
10	81003200	81036600	11.3085	11.7498	11.0629	-0.686926	4.34377e-07	0.000189996
10	82257000	82265800	9.10615	9.47132	8.91184	-0.559478	4.44745e-07	0.000193821
10	82295600	82303200	9.10294	9.51758	8.8758	-0.641773	1.3424e-06	0.000497041
10	88467000	88470800	8.33084	7.97017	8.46411	0.493937	3.27453e-06	0.00104409
10	88471800	88474200	7.8098	7.24191	8.00181	0.7599	4.80313e-06	0.00140574
10	90846600	90847000	5.6028	4.74581	5.86097	1.11516	3.48654e-07	0.000156809
10	91086400	91094800	8.31481	8.74599	8.07627	-0.669721	5.16262e-09	4.0292e-06
10	98496800	98498200	5.74787	6.27446	5.439	-0.835459	3.09761e-07	0.000142264
10	98498600	98502400	7.55837	8.11783	7.22332	-0.894509	6.71925e-09	5.12681e-06
10	98506000	98510200	7.8114	8.2084	7.59619	-0.612207	1.95317e-06	0.000682953
10	99406400	99409600	7.93248	7.25819	8.15076	0.892562	4.19775e-05	0.00774735
10	99409800	99411600	6.78066	6.28239	6.95414	0.671751	5.65875e-05	0.00970849
10	101289800	101290000	4.30282	3.61732	4.52373	0.906413	4.91809e-07	0.000209365
10	101731000	101746200	9.93031	9.31084	10.1354	0.824514	5.54658e-05	0.0095366
10	101746800	101768600	10.1355	9.52132	10.3392	0.817888	2.47423e-05	0.00513376
10	105880200	105881600	7.73488	8.23519	7.4462	-0.788994	2.50081e-07	0.000118736
10	105991200	105993000	6.56027	6.97506	6.33302	-0.642042	1.63856e-07	8.23835e-05
10	111966000	111967000	5.65096	5.23412	5.80124	0.567124	2.76634e-05	0.0055846
10	111967200	111967800	6.55638	5.79013	6.7955	1.00537	2.6789e-05	0.00545883
10	111971200	111976600	8.08216	7.59581	8.25234	0.656524	5.73202e-05	0.00979199
10	112112800	112121600	10.4371	9.70375	10.669	0.965223	2.9333e-06	0.00095963
10	121422200	121424600	7.42415	6.79404	7.63182	0.837771	7.72057e-07	0.00031239
10	121486400	121490200	7.84035	7.122	8.06881	0.946808	4.46888e-05	0.0081037
10	121564800	121569600	7.87707	7.13877	8.11003	0.97126	2.47701e-05	0.00513506
10	122583800	122590200	8.79194	7.94501	9.04806	1.10305	1.18692e-05	0.00286035
10	124999200	125004800	8.57263	7.89883	8.79079	0.891957	2.75864e-06	0.000913906
10	127724400	127734200	9.37901	9.8839	9.08686	-0.797044	1.0688e-08	7.78201e-06
10	129842400	129868800	11.066	10.6092	11.2279	0.618707	3.97203e-06	0.00120801
10	133574400	133579000	7.94263	8.17676	7.8269	-0.349865	4.76616e-05	0.00848178
11	256200	260400	8.28726	7.54486	8.52113	0.976271	2.93777e-08	1.88096e-05
11	267800	268400	8.69933	7.90303	8.94492	1.0419	5.19175e-09	4.0365e-06
11	289200	301600	10.0424	9.51168	10.2247	0.713002	6.26788e-06	0.00173453
11	989400	999600	9.42217	9.01516	9.56954	0.554376	2.47159e-06	0.000838445
11	3862800	3864000	7.64315	7.0941	7.83026	0.736166	2.32159e-05	0.00490657
11	10338000	10342400	8.10711	7.38507	8.33642	0.951349	3.45603e-07	0.000156213
11	10470800	10472000	6.52685	7.1157	6.16743	-0.948275	3.50045e-08	2.16015e-05
11	10473000	10485800	9.75639	10.1523	9.5419	-0.61039	3.10229e-05	0.00613322
11	14354800	14363000	9.04228	8.2148	9.29441	1.07961	1.618e-06	0.000578458
11	14599400	14601200	6.31787	6.70928	6.10638	-0.602902	2.44973e-05	0.00509177
11	14664400	14665600	6.05829	6.57701	5.75554	-0.82147	2.96928e-09	2.48816e-06
11	17411400	17429400	10.5716	10.0459	10.7525	0.706662	2.70394e-05	0.0054837
11	19734000	19734800	5.52687	5.95585	5.28987	-0.665984	2.81502e-05	0.00564469
11	33888400	33893000	7.46346	7.72285	7.33346	-0.38939	1.74436e-05	0.00388971
11	35065000	35071200	8.57669	9.22251	8.16736	-1.05515	3.2411e-10	3.73932e-07
11	45867400	45868800	7.17038	6.49592	7.3887	0.892777	1.14217e-05	0.00277774
11	57509800	57514400	8.16911	8.49192	8.00146	-0.490454	4.41513e-05	0.00804288
11	57529000	57529800	5.01364	5.52272	4.71829	-0.804437	1.45015e-06	0.000528422
11	57558000	57561600	7.67244	8.27409	7.30214	-0.971951	3.9185e-13	9.7481e-10
11	58859800	58873800	9.90244	9.09208	10.151	1.05892	1.12206e-05	0.00274581
11	60130000	60137200	8.61794	9.0791	8.35816	-0.720941	5.31924e-05	0.00921872
11	60142400	60147800	8.11098	8.58689	7.84047	-0.746419	3.22626e-05	0.00630005
11	60155200	60158600	7.72505	8.28408	7.39034	-0.893744	1.37533e-07	7.04842e-05
11	60163200	60166000	6.82635	7.30954	6.55047	-0.759066	5.45461e-06	0.0015508
11	60843200	60851800	9.84943	8.65572	10.167	1.51129	6.98247e-12	1.24444e-08
11	60853800	60868000	10.7076	9.77893	10.9798	1.20088	2.21978e-10	2.6244e-07
11	60868600	60884000	10.2501	9.71981	10.4322	0.712435	7.38593e-06	0.00197738
11	61786200	61787400	5.91119	6.36278	5.65827	-0.704509	2.44369e-08	1.5902e-05
11	61792600	61795400	7.33958	7.76368	7.10594	-0.657733	1.80277e-05	0.00400127
11	61800600	61802600	6.81361	7.18539	6.61502	-0.570365	6.81126e-08	3.88226e-05
11	61808200	61812000	7.38273	7.7089	7.21301	-0.49589	3.02051e-05	0.00600814
11	64215000	64219200	7.79034	8.08714	7.63844	-0.448698	3.47501e-05	0.0066766
11	65406400	65414200	10.0213	10.5785	9.68815	-0.890358	6.71855e-10	6.94599e-07
11	65473800	65474600	5.26929	5.79557	4.96066	-0.834902	1.76183e-05	0.00391405
11	65988000	65990600	8.01327	8.52886	7.71293	-0.815929	1.81838e-09	1.62039e-06
11	66157600	66159800	6.34024	5.75308	6.5372	0.78412	2.93e-05	0.00584579
11	66221000	66227800	8.52454	7.98752	8.70847	0.720957	6.31991e-06	0.0017469
11	66491800	66494800	7.32346	6.90104	7.47539	0.574352	2.49332e-05	0.0051644
11	67129000	67140200	9.46086	9.96542	9.16896	-0.796461	1.98853e-10	2.39849e-07
11	67141000	67150600	9.19621	9.64225	8.94724	-0.695002	2.31144e-07	0.000111294
11	69059400	69071400	9.87212	10.4325	9.53629	-0.896226	1.32122e-12	2.84266e-09
11	69813000	69814200	6.32055	6.65851	6.1435	-0.515003	2.43278e-05	0.00506388
11	69816000	69817000	5.92992	6.3007	5.73197	-0.568728	5.06198e-05	0.00888899
11	75293000	75294000	5.89851	5.38829	6.07524	0.686947	2.79078e-06	0.000923121
11	75295000	75297200	7.8311	7.13925	8.05349	0.91424	6.14648e-07	0.000252217
11	76673600	76674600	5.28682	4.84709	5.44378	0.596693	2.20909e-05	0.00470209
11	78129800	78142400	9.55995	8.80846	9.79584	0.987375	2.83686e-06	0.000935772
11	78174000	78178800	8.82358	8.32843	8.9962	0.667764	2.88692e-05	0.00576467
11	79151800	79152000	4.23769	4.96266	3.75243	-1.21023	1.14837e-12	2.49323e-09
11	101784800	101785400	4.46666	5.14349	4.02856	-1.11493	1.04341e-10	1.37672e-07
11	102980800	102981400	4.31402	4.7405	4.07874	-0.661764	4.63738e-05	0.00832081
11	107797800	107798600	4.48071	3.92112	4.67058	0.749461	5.44787e-05	0.00938716
11	113844600	113852400	8.72615	9.25416	8.41616	-0.837994	4.2325e-10	4.70142e-07
11	117684600	117691600	9.23226	9.72196	8.95154	-0.770417	1.08774e-05	0.00269645
11	118689400	118696000	8.41655	8.83405	8.18746	-0.646594	5.42083e-05	0.00935406
11	119621200	119625000	7.82552	8.32997	7.53371	-0.796267	2.16831e-08	1.44244e-05
11	120295000	120296600	6.48953	5.6903	6.73574	1.04545	1.70615e-07	8.52433e-05
11	121106400	121109800	7.68159	7.13481	7.8681	0.733297	3.25837e-06	0.00104033
11	121299200	121302400	7.19518	7.57672	6.9902	-0.586512	3.17464e-05	0.0062247
11	121315600	121323600	8.68741	9.23344	8.36318	-0.870264	7.71268e-17	3.411e-13
11	121324200	121326800	7.24929	7.86118	6.87014	-0.991044	5.84545e-15	2.0232e-11
11	121333200	121341200	8.54628	8.88515	8.36867	-0.516482	2.65366e-06	0.000888844
11	121351600	121359600	8.60021	8.93405	8.42575	-0.508299	1.30092e-07	6.7248e-05
11	123229200	123233200	7.74596	7.22889	7.92456	0.695664	4.41879e-05	0.0080434
11	123233400	123236600	7.34376	6.81607	7.52521	0.70914	3.48384e-05	0.00668282
11	124543800	124544800	7.00899	7.59646	6.65075	-0.945709	9.65656e-08	5.20582e-05
11	124627600	124632400	7.99756	8.42363	7.76256	-0.661078	5.33202e-08	3.14418e-05
11	128128400	128133800	7.67282	8.05619	7.46664	-0.589541	4.88254e-08	2.92243e-05
11	128141400	128142200	4.54547	5.27697	4.05358	-1.22339	4.38802e-10	4.8516e-07
11	128142600	128145400	6.39308	6.77996	6.18458	-0.595384	4.53786e-05	0.0081791
11	129149400	129150000	4.8169	5.40492	4.45818	-0.946744	1.76464e-07	8.7798e-05
11	133938600	133939200	5.67794	6.39123	5.20441	-1.18682	1.44074e-10	1.80145e-07
11	134094000	134094400	6.26369	5.67234	6.46171	0.789364	1.60785e-05	0.00363625
12	2023600	2027400	7.97317	8.38473	7.74813	-0.636599	6.29636e-10	6.62421e-07
12	2027600	2028000	5.61025	6.43588	5.01539	-1.42049	3.41407e-18	1.85306e-14
12	4932800	4941200	8.49729	8.85321	8.30889	-0.54432	1.12298e-05	0.00274581
12	6248800	6251600	6.97451	7.30369	6.80293	-0.500752	1.87031e-05	0.00411295
12	6431800	6450000	10.0792	9.51456	10.2704	0.75584	7.50967e-09	5.63981e-06
12	6549600	6554200	9.11557	8.46947	9.32712	0.857646	3.12541e-05	0.0061585
12	8125200	8126000	5.17091	5.76483	4.80719	-0.957637	9.6894e-08	5.21176e-05
12	9066000	9067200	6.78969	7.16912	6.5861	-0.583023	2.00937e-05	0.00435461
12	9795800	9796200	5.81797	4.92792	6.08272	1.1548	8.41842e-06	0.00219966
12	9796600	9797000	4.98763	4.02662	5.26593	1.23931	7.09737e-06	0.00191741
12	12502400	12504000	6.38988	6.74923	6.1993	-0.549929	4.50725e-05	0.00814853
12	12959800	12962600	7.55644	8.35745	6.98989	-1.36756	9.27828e-15	3.1209e-11
12	19282400	19284600	6.3941	6.73203	6.21708	-0.514951	1.43902e-05	0.00333335
12	26267600	26268200	5.30039	5.98004	4.85962	-1.12042	1.42341e-09	1.30746e-06
12	26274000	26275000	5.05074	5.74806	4.59294	-1.15513	4.71273e-10	5.13924e-07
12	26275800	26280000	7.65619	8.29043	7.25732	-1.03311	4.32298e-13	1.04284e-09
12	27677200	27677800	5.22524	5.81229	4.86734	-0.944949	1.22922e-11	2.05289e-08
12	31869600	31881200	9.55233	8.8415	9.77908	0.937579	2.80913e-05	0.00563761
12	32046600	32054000	9.41499	8.80346	9.61808	0.81462	1.24982e-05	0.00298781
12	32688000	32689200	5.43555	5.79787	5.24306	-0.55481	4.59909e-05	0.00826451
12	48217200	48233600	10.5809	9.84379	10.8137	0.969859	3.67369e-06	0.0011409
12	50500000	50505800	8.58773	9.01427	8.35241	-0.661862	9.1363e-07	0.000361247
12	51750200	51754000	7.56242	7.95614	7.34938	-0.606761	2.51015e-05	0.00519474
12	51760800	51764200	7.23082	7.70682	6.96025	-0.746577	7.43478e-07	0.000301968
12	51785800	51790000	7.74005	8.36227	7.35185	-1.01043	9.86114e-15	3.22608e-11
12	52208000	52209400	5.98094	6.39077	5.75706	-0.633709	5.14407e-05	0.00897375
12	52396400	52400600	8.44914	8.89621	8.19944	-0.696764	4.53642e-05	0.0081791
12	53660600	53662000	6.05429	6.52406	5.78827	-0.735789	8.60739e-07	0.000343749
12	56597600	56609400	9.90602	9.21275	10.1287	0.915993	9.77277e-06	0.0024742
12	57997000	57998400	6.35273	5.84807	6.52795	0.679883	1.18412e-05	0.00285649
12	66582200	66583600	6.09202	6.53551	5.84484	-0.690665	5.12966e-08	3.03234e-05
12	67710400	67711400	5.5475	5.06771	5.71586	0.648151	1.46018e-05	0.00337254
12	67711600	67717400	8.49251	7.9982	8.66489	0.666687	5.40928e-06	0.00154158
12	68380600	68386000	7.97271	8.39579	7.73979	-0.656005	3.02968e-05	0.00601954
12	76479200	76479800	4.50071	5.00821	4.20656	-0.801653	8.58704e-06	0.00223637
12	80877200	80878600	5.75858	5.13237	5.96529	0.832917	2.07185e-05	0.00446166
12	80878800	80879600	6.31566	5.20637	6.61983	1.41346	4.98046e-09	3.91261e-06
12	80950200	80958600	8.45701	7.83824	8.66188	0.823647	9.89551e-06	0.00249025
12	80960000	80960600	5.2772	4.51326	5.51582	1.00257	4.75264e-05	0.00847436
12	92578000	92581400	7.25807	7.73445	6.98722	-0.747234	3.28009e-05	0.00637908
12	94544000	94545000	6.13818	6.60177	5.87665	-0.725116	1.17107e-08	8.41805e-06
12	94595800	94600600	7.76591	8.15283	7.55738	-0.595448	1.15379e-06	0.000442292
12	94601000	94603400	6.88375	7.60292	6.40433	-1.19859	3.95724e-12	7.56055e-09
12	94632200	94635200	6.12503	6.53673	5.8999	-0.636838	1.76031e-07	8.77655e-05
12	94655400	94656200	5.47494	6.04569	5.13062	-0.915069	9.61566e-09	7.10964e-06
12	96583200	96588000	7.96005	8.48871	7.64956	-0.839155	4.30608e-12	8.16172e-09
12	96589200	96589400	4.62551	5.53543	3.92525	-1.61018	8.74706e-23	8.35589e-19
12	96589600	96593600	7.20245	7.72071	6.90005	-0.82066	9.39185e-07	0.000370126
12	103827400	103828800	6.75778	5.41033	7.09757	1.68724	3.46194e-12	6.7769e-09
12	105500800	105501400	4.72613	5.33268	4.3516	-0.98108	4.20889e-07	0.000185455
12	105723400	105726000	6.9194	7.37415	6.66422	-0.709928	1.31379e-09	1.2236e-06
12	106620400	106626000	8.9476	8.03342	9.21704	1.18363	1.76999e-07	8.78813e-05
12	106660600	106674000	9.32077	8.78513	9.50434	0.71921	1.29598e-05	0.00307049
12	111192200	111193200	6.01967	5.49185	6.20116	0.709308	3.02738e-07	0.000139845
12	111493200	111496000	7.46458	7.78767	7.29675	-0.490916	1.12518e-07	5.94505e-05
12	112429200	112434000	7.18743	6.59129	7.38666	0.795368	3.72381e-06	0.00115048
12	112438000	112441200	6.43034	5.78202	6.64243	0.860413	3.28319e-06	0.00104546
12	117029200	117034200	7.83974	8.12806	7.69288	-0.435178	3.50414e-05	0.00671097
12	117561400	117574200	9.50439	8.95701	9.69106	0.734045	1.6002e-05	0.00362918
12	117575200	117597000	11.1121	9.9389	11.4265	1.48756	7.20117e-12	1.27391e-08
12	118312200	118317200	8.60738	7.63562	8.88765	1.25203	6.25432e-06	0.00173278
12	118318800	118333400	9.68383	9.00414	9.90338	0.899234	4.46853e-05	0.0081037
12	118334000	118337000	7.66095	6.86974	7.90546	1.03572	7.45136e-06	0.00198609
12	118477600	118484600	8.43028	7.90603	8.61081	0.704779	1.13228e-05	0.00275929
12	118500400	118505600	7.88231	7.35018	8.06495	0.714766	2.0325e-05	0.00439675
12	118510600	118513000	7.07446	6.4505	7.28062	0.830121	5.27956e-05	0.00916327
12	118542200	118543200	5.55655	4.99526	5.74685	0.751588	2.68354e-06	0.00089619
12	118580200	118586400	8.52422	8.02652	8.69754	0.671027	1.07511e-06	0.000417491
12	121690200	121694200	8.04552	7.69418	8.17587	0.481691	7.372e-08	4.16213e-05
12	121975400	121975800	7.50841	7.96045	7.25517	-0.705285	7.30024e-06	0.00196113
12	122215400	122230800	10.6472	11.157	10.3513	-0.805753	3.04043e-07	0.000140177
12	122354600	122357200	7.45553	7.82533	7.25822	-0.567112	5.51003e-06	0.00156283
12	122461600	122471200	9.14596	9.61331	8.8817	-0.731611	2.97553e-08	1.88994e-05
12	123042200	123045800	7.76645	7.17568	7.96432	0.788641	6.86972e-06	0.00187286
12	123303600	123309200	7.61624	7.90458	7.46937	-0.435207	3.84973e-05	0.00721092
12	123370400	123380200	8.9319	9.65565	8.44789	-1.20776	2.94704e-10	3.4345e-07
12	123381000	123388800	8.10906	8.59575	7.83059	-0.765166	1.88507e-10	2.2961e-07
12	123636400	123637400	5.98891	5.17685	6.23782	1.06097	6.15774e-07	0.000252246
12	125348600	125351000	7.06049	7.39856	6.88337	-0.515186	4.41636e-07	0.000192818
12	126676600	126676800	4.32172	4.74552	4.08829	-0.65723	5.22226e-05	0.00907701
12	131463200	131469200	8.13367	8.42428	7.98545	-0.438832	1.48779e-06	0.000539428
12	133207400	133213200	8.51281	8.16546	8.64191	0.476445	2.56938e-06	0.000864253
13	20734400	20736600	6.25092	6.64197	6.03967	-0.602298	6.79933e-07	0.000277102
13	22710600	22711600	5.74339	6.06062	5.57916	-0.481465	1.9595e-05	0.00426201
13	25861800	25862400	4.7752	5.34526	4.43145	-0.913819	1.88698e-05	0.00413819
13	25874600	25875600	6.44791	7.00577	6.11415	-0.891615	1.32843e-05	0.00312568
13	27358400	27361000	7.1489	7.44221	6.99909	-0.443124	3.15121e-05	0.006194
13	28627800	28634000	8.35904	7.63942	8.5878	0.948381	1.11451e-06	0.00043069
13	31015000	31022000	8.1411	8.52879	7.93206	-0.596728	1.21835e-05	0.00292724
13	32606800	32624000	9.67746	8.86184	9.92712	1.06528	1.01975e-07	5.44824e-05
13	33678600	33691000	9.71089	8.93563	9.95197	1.01634	1.66432e-07	8.33277e-05
13	33924200	33925200	5.75013	6.29348	5.42803	-0.865445	4.48242e-10	4.93314e-07
13	41772000	41775400	7.01551	7.59084	6.66742	-0.92342	5.13129e-09	4.01789e-06
13	42028800	42031400	7.92763	7.28523	8.13829	0.853055	2.19439e-05	0.00467915
13	42032800	42041400	9.51139	8.61002	9.77836	1.16834	3.19561e-08	2.00836e-05
13	47239200	47241800	7.28748	7.82506	6.96998	-0.855086	5.49534e-05	0.00946213
13	52217200	52221000	7.45242	7.88818	7.21068	-0.677506	8.52625e-06	0.00222297
13	79179400	79180000	4.90572	4.37051	5.08917	0.718665	4.11736e-06	0.00123998
13	80913800	80914800	6.26438	5.61867	6.47584	0.857172	3.09758e-06	0.00099968
13	80915400	80918600	7.36019	6.79223	7.55223	0.759996	9.51016e-09	7.05347e-06
13	80970600	80975600	7.92812	7.29879	8.1356	0.836815	2.00187e-08	1.36596e-05
13	80977800	80978600	5.0262	4.30404	5.25553	0.951486	1.44237e-05	0.00333463
13	80979000	80984200	8.36782	7.47583	8.63295	1.15712	1.46258e-09	1.33829e-06
13	80985600	80986600	5.12556	4.21779	5.39377	1.17597	2.53762e-05	0.00524252
13	80987800	80989200	5.49243	4.66887	5.74374	1.07487	5.72124e-05	0.00978757
13	80990200	80997200	7.87196	7.31339	8.06156	0.748175	1.43214e-05	0.00332063
13	81021400	81030800	8.58054	7.89939	8.80042	0.90103	1.03583e-05	0.00258492
13	113362800	113371800	9.20019	8.72761	9.36652	0.63891	1.26251e-05	0.0030061
13	113455800	113459000	7.0069	6.27385	7.23869	0.964841	9.19713e-07	0.000363051
13	113522400	113533400	9.97754	9.63209	10.106	0.47396	6.70758e-08	3.83231e-05
14	21564600	21567200	7.87942	7.27801	8.07997	0.801958	8.6565e-06	0.00224816
14	22921200	23039600	13.5262	12.5995	13.7981	1.1986	1.43829e-08	1.00731e-05
14	23304000	23305600	7.04677	6.47907	7.23874	0.759668	1.25023e-06	0.000474689
14	23305800	23306200	6.78808	5.9283	7.0468	1.1185	1.00515e-07	5.3823e-05
14	23306600	23309400	8.28262	7.42802	8.54031	1.11229	2.09419e-10	2.50068e-07
14	24019200	24021000	6.98054	7.4173	6.7381	-0.679201	8.82237e-07	0.000350575
14	24590200	24594600	8.19812	8.52342	8.02893	-0.494487	9.10913e-06	0.00232917
14	24834600	24839200	8.07846	8.44933	7.88046	-0.568878	5.37328e-05	0.0092931
14	31321600	31325600	7.22204	6.79457	7.37544	0.580872	4.71295e-06	0.00138438
14	39909800	39912000	7.05518	6.6621	7.19836	0.536267	1.02879e-05	0.00257273
14	40147800	40157400	8.8502	8.32893	9.02992	0.700995	7.00255e-06	0.00189873
14	49487200	49489800	6.7688	7.21963	6.51643	-0.703199	5.50878e-07	0.0002296
14	55031000	55031800	4.5327	5.13991	4.1576	-0.982312	1.285e-08	9.07943e-06
14	55034000	55036600	7.00976	7.59662	6.65202	-0.9446	1.29056e-17	6.16425e-14
14	55093600	55097000	7.16859	7.65734	6.88858	-0.768764	1.5324e-07	7.75357e-05
14	59033000	59042400	8.75958	8.32462	8.91516	0.590546	1.24473e-05	0.00298035
14	61113600	61115000	5.84058	5.30512	6.0241	0.718975	3.46105e-07	0.000156213
14	61219400	61221200	5.80264	5.42824	5.94015	0.511914	3.64887e-05	0.00692155
14	61936200	61942000	8.22935	8.682	7.97567	-0.706325	1.61269e-06	0.000578293
14	62161200	62162000	6.13013	6.66506	5.81471	-0.850346	2.69239e-05	0.00547231
14	64186600	64188600	6.14919	5.52315	6.35586	0.832706	2.10865e-08	1.42068e-05
14	64189200	64192200	7.19603	6.43252	7.43456	1.00204	3.84139e-09	3.08889e-06
14	64210200	64217600	9.25846	8.68199	9.45269	0.770698	2.37597e-05	0.00497745
14	74329200	74330000	4.99842	4.28902	5.22484	0.935827	3.10792e-06	0.00100031
14	75688400	75691400	7.01097	7.31647	6.85386	-0.462616	6.36221e-06	0.00175656
14	75758600	75763600	9.06167	9.62878	8.72035	-0.908427	4.52395e-06	0.00134212
14	75891800	75893400	7.89177	6.76262	8.19918	1.43656	3.92659e-10	4.42334e-07
14	76424400	76429000	7.87155	8.19815	7.70156	-0.496589	5.77109e-05	0.0098517
14	77707800	77712000	8.0183	8.34943	7.84552	-0.503916	1.0906e-08	7.89267e-06
14	77812200	77817600	8.17872	7.60079	8.37332	0.77253	8.66053e-06	0.00224816
14	81685200	81685800	5.73188	5.18831	5.91754	0.729237	3.33864e-06	0.00105467
14	89961800	89962600	5.38508	5.74302	5.1954	-0.547627	4.2369e-05	0.0077835
14	92301800	92304000	6.75689	7.21215	6.50134	-0.710806	1.13296e-07	5.97295e-05
14	93000200	93013400	9.608	9.05409	9.79639	0.742297	7.23994e-06	0.0019495
14	93213200	93215400	6.82725	7.21841	6.61593	-0.602474	8.17645e-07	0.000328737
14	100626200	100628200	7.05056	6.54486	7.22606	0.681196	1.23687e-06	0.000470364
14	100628600	100633800	8.74333	8.15871	8.93964	0.780934	3.47997e-08	2.15307e-05
14	101585000	101587200	7.18048	7.73933	6.84591	-0.893417	5.77745e-10	6.13231e-07
14	101587400	101587600	5.38429	6.4071	4.51799	-1.88911	1.68172e-20	1.25509e-16
14	101587800	101591800	7.99495	8.3985	7.77533	-0.623177	2.22148e-09	1.94335e-06
14	102061600	102065800	7.83004	8.14836	7.66514	-0.483222	5.13799e-06	0.00148195
14	102237000	102247400	9.46748	8.88313	9.66372	0.780597	3.02155e-06	0.000984458
14	102249200	102252400	7.64396	7.1306	7.82155	0.690946	3.18631e-05	0.00624145
14	102256400	102259400	6.94409	6.09444	7.20076	1.10632	1.19507e-06	0.000457042
14	102273800	102276200	7.58778	6.69668	7.85273	1.15605	1.22147e-07	6.35537e-05
14	102770600	102771000	3.82075	4.29475	3.55165	-0.743093	2.51675e-05	0.0052039
14	103233200	103243800	9.98024	10.4647	9.7034	-0.76134	8.77059e-08	4.78217e-05
14	105388600	105404000	9.87514	10.366	9.59352	-0.772509	3.12351e-13	7.85218e-10
14	106239200	106239800	6.90396	6.02269	7.16698	1.14429	3.77293e-05	0.00711168
14	106242200	106245600	8.70733	7.64724	9.00325	1.35601	2.20488e-06	0.000756565
14	107153600	107157800	7.78778	8.44008	7.37253	-1.06755	2.3165e-08	1.51985e-05
14	107168400	107171400	7.35589	7.81716	7.09603	-0.721133	2.61322e-05	0.0053662
14	107253800	107254400	5.59109	6.14914	5.25717	-0.89197	5.01769e-05	0.0088307
14	107256000	107261800	8.29125	8.74263	8.03848	-0.704144	1.66437e-05	0.00374279
15	23810600	23811600	6.11274	6.43495	5.94546	-0.489491	3.11675e-05	0.00614652
15	31683400	31684400	5.74041	6.23452	5.4564	-0.778124	1.59594e-05	0.00362647
15	31725200	31734600	9.09765	9.57782	8.82401	-0.75381	1.06554e-10	1.3982e-07
15	41135000	41136000	6.07767	5.60852	6.24304	0.634522	4.8227e-05	0.0085668
15	44068400	44068600	5.15351	3.77861	5.49699	1.71837	3.77301e-19	2.43532e-15
15	44078400	44084400	8.77479	8.09393	8.99461	0.900675	6.79198e-06	0.00185378
15	56521000	56522000	4.74741	4.23555	4.9246	0.689054	3.16594e-05	0.00621317
15	56657000	56658200	5.80157	6.17374	5.60272	-0.571019	1.483e-07	7.53555e-05
15	64428200	64430200	6.96871	7.27764	6.80952	-0.468119	4.93028e-05	0.00869609
15	64440800	64454400	9.73267	10.1538	9.50106	-0.652783	6.78469e-09	5.16025e-06
15	66649200	66650000	4.9326	4.3511	5.12811	0.777005	6.97651e-06	0.00189756
15	67154600	67160200	8.13808	8.50265	7.94415	-0.558501	2.13113e-07	0.000103869
15	67355000	67357600	7.46967	8.00563	7.15345	-0.852177	1.71164e-10	2.10708e-07
15	67359400	67364000	7.9101	8.51444	7.53747	-0.976972	5.1031e-17	2.29948e-13
15	67364400	67403800	11.2458	11.9955	10.735	-1.2605	1.0497e-15	4.04336e-12
15	67405800	67415200	9.41008	10.1796	8.87828	-1.30132	6.82428e-15	2.32825e-11
15	67416000	67428000	9.54574	10.0935	9.22012	-0.873383	3.33111e-11	5.06711e-08
15	67436800	67443200	8.31671	8.65672	8.13838	-0.518333	4.83187e-05	0.0085668
15	67448600	67451400	7.13097	7.48014	6.94688	-0.533259	2.78009e-05	0.00560762
15	67453600	67458200	7.98294	8.39204	7.75957	-0.632471	9.02048e-07	0.000357259
15	67458400	67460600	7.16364	7.49239	6.99232	-0.500072	4.09727e-06	0.00123705
15	67464200	67469800	8.44318	8.8452	8.22459	-0.620612	2.39564e-08	1.56319e-05
15	67470000	67470800	5.6119	6.01615	5.39181	-0.624339	1.37205e-06	0.000505905
15	67471800	67474000	7.0575	7.4732	6.82964	-0.643563	2.56418e-09	2.20279e-06
15	67476600	67480000	7.7848	8.07487	7.63692	-0.437952	1.29834e-05	0.00307305
15	68074600	68081000	8.42599	7.89706	8.60777	0.710704	3.75015e-06	0.00115712
15	68083000	68084800	6.35029	5.93398	6.50042	0.566439	2.35679e-05	0.00494595
15	68112000	68115600	7.20662	6.74061	7.3711	0.63049	5.3114e-05	0.00921182
15	68124000	68129000	7.79192	7.33469	7.95391	0.619226	4.08324e-06	0.00123438
15	68129200	68129400	3.77589	3.05401	4.00517	0.95116	2.84203e-05	0.00567978
15	68870800	68879400	8.99007	9.39387	8.77029	-0.62358	7.45526e-09	5.61661e-06
15	68917600	68932800	9.63704	10.0189	9.43183	-0.587108	2.39519e-10	2.81783e-07
15	69915400	69926200	9.33689	8.84756	9.50789	0.660334	1.00004e-05	0.00251399
15	69950400	69965200	10.3492	9.78385	10.5406	0.756711	2.1721e-07	0.000105435
15	70608200	70616400	8.83277	9.36202	8.52182	-0.840201	6.07858e-09	4.69801e-06
15	73609800	73614400	8.12316	8.43632	7.9614	-0.47492	1.59546e-06	0.000573837
15	74725200	74725400	5.30989	5.88126	4.96507	-0.916189	4.10475e-06	0.00123775
15	74726400	74731400	8.63557	9.1305	8.35095	-0.779555	1.37549e-05	0.00321739
15	75360400	75364000	7.70696	8.08627	7.50345	-0.582814	1.30054e-05	0.00307519
15	75638400	75639600	6.46287	6.99909	6.14643	-0.852657	4.9144e-07	0.000209365
15	79279600	79313200	11.7471	11.0006	11.9819	0.981319	2.2757e-08	1.4972e-05
15	80268000	80272400	7.50489	7.96402	7.24658	-0.717441	2.10476e-08	1.42068e-05
15	83349800	83350800	6.03741	5.61206	6.1902	0.57814	1.57437e-05	0.00358771
15	85213800	85216000	6.86842	6.02373	7.12408	1.10035	5.5209e-06	0.00156406
15	85216400	85221600	7.59131	7.12704	7.75531	0.628263	3.21309e-05	0.00627947
15	85855200	85857400	7.30127	7.82776	6.99248	-0.835275	1.64455e-05	0.0037052
15	89089200	89089800	6.55692	5.85269	6.78216	0.929473	2.72519e-06	0.000907711
15	92396000	92397000	5.37747	5.83294	5.12178	-0.71116	4.52175e-05	0.00816534
15	100040400	100046000	8.19978	8.55328	8.01294	-0.540346	7.39765e-06	0.00197738
15	100047200	100056600	8.71735	9.21632	8.42967	-0.786654	3.56114e-12	6.9144e-09
15	100889400	100890600	6.2939	6.61937	6.12462	-0.494752	1.83668e-05	0.00405581
16	1493600	1503000	9.2203	9.6591	8.97643	-0.682665	4.20242e-08	2.56026e-05
16	1503600	1512200	9.56097	10.1284	9.21937	-0.909034	1.24671e-09	1.18151e-06
16	1529400	1533000	7.49552	7.93479	7.25133	-0.68346	2.69408e-09	2.29785e-06
16	4673200	4674600	7.46123	6.96908	7.63301	0.663934	7.32733e-06	0.0019662
16	10390200	10393600	7.87081	8.81152	7.12838	-1.68314	2.79645e-23	3.03567e-19
16	11057600	11061000	7.5319	7.98202	7.28003	-0.701986	2.72467e-08	1.75867e-05
16	11416400	11425200	8.9782	9.29162	8.81629	-0.475325	3.99165e-05	0.00741856
16	11836800	11838200	7.41704	6.73859	7.6363	0.897714	1.8631e-07	9.19311e-05
16	12137400	12141400	7.5703	7.9909	7.33907	-0.651834	9.03519e-06	0.00231522
16	12398800	12419000	11.1318	10.1402	11.4157	1.27554	3.29469e-09	2.73208e-06
16	24620000	24621400	6.87269	5.84844	7.1624	1.31396	4.75776e-07	0.000204361
16	24621600	24627400	8.49951	7.93385	8.69096	0.75711	5.55416e-05	0.00954277
16	27229400	27260600	11.8125	11.2034	12.015	0.811548	1.01877e-05	0.00255035
16	29672400	29680600	9.40467	8.93619	9.56985	0.633666	1.8188e-06	0.000641603
16	46919400	46925800	8.90297	8.24773	9.11672	0.868993	1.12581e-06	0.000433656
16	46927200	46959200	11.3692	10.6981	11.5867	0.888641	6.65232e-10	6.90742e-07
16	57553400	57570000	9.86463	10.2925	9.62838	-0.66414	2.05761e-08	1.39999e-05
16	57570800	57582200	8.96438	9.35847	8.7511	-0.607365	1.85857e-09	1.65006e-06
16	57610200	57613000	7.19481	7.46689	7.05748	-0.409413	1.69747e-05	0.00380648
16	57717800	57720600	7.40838	7.66892	7.27771	-0.391213	6.02307e-06	0.00167649
16	57721000	57726200	8.18651	8.65321	7.92273	-0.730483	2.19332e-10	2.60601e-07
16	70768600	70786600	11.1014	10.2321	11.3621	1.13002	6.18563e-09	4.76533e-06
16	71849400	71852000	7.34126	6.63916	7.56602	0.926861	3.78438e-06	0.00116467
16	71916800	71917200	6.16641	6.65832	5.88404	-0.774278	5.16719e-05	0.00900094
16	85336000	85349400	9.45534	9.78304	9.28467	-0.498375	5.32721e-07	0.000223201
16	85589200	85589800	5.96326	6.49637	5.64927	-0.847105	1.25887e-06	0.000476654
16	86246000	86248400	7.38587	7.7823	7.17103	-0.61127	4.63755e-07	0.000199917
16	88522800	88559400	12.0273	11.1473	12.29	1.14267	7.09362e-10	7.23974e-07
16	89109200	89140800	11.5669	10.8059	11.8049	0.998976	2.21624e-09	1.94335e-06
16	89161000	89174400	10.2522	9.70767	10.4381	0.730419	5.10902e-05	0.00893219
16	89196800	89202200	8.4796	7.85534	8.68584	0.830498	2.0265e-05	0.00438776
16	89496600	89528800	10.4156	9.9603	10.577	0.61675	5.91306e-07	0.00024392
16	89530000	89555600	10.6568	9.88235	10.8978	1.01541	6.26565e-09	4.81145e-06
16	89558000	89562200	7.69146	7.35383	7.8175	0.463671	4.76755e-06	0.00139704
16	89575400	89576800	6.19768	5.75289	6.35611	0.603224	1.75239e-05	0.00390398
16	89610400	89611600	5.88728	5.52293	6.02169	0.498762	5.72917e-05	0.00979199
16	89788800	89792400	7.85894	8.275	7.63084	-0.644164	3.138e-05	0.00617313
16	90043600	90056000	9.65572	8.90545	9.89134	0.985885	1.29332e-09	1.21126e-06
17	1389200	1391400	8.34075	8.90456	8.00214	-0.902415	4.90784e-08	2.93022e-05
17	1652600	1662800	9.48992	9.06043	9.64391	0.583484	4.52338e-05	0.00816534
17	1664000	1681000	10.416	9.8934	10.5961	0.702657	4.23588e-07	0.000186301
17	1682600	1688200	8.96313	8.39737	9.1546	0.757228	1.16343e-05	0.00281797
17	1734000	1740200	8.58878	8.00272	8.78546	0.782739	2.06894e-05	0.00446111
17	1754600	1757200	7.5021	6.58266	7.77255	1.18989	8.43397e-07	0.000337387
17	2355800	2357200	6.08004	5.32059	6.31768	0.997089	8.89001e-06	0.00229774
17	3584400	3589200	7.73065	8.01291	7.58736	-0.425552	4.03404e-05	0.0074857
17	3591000	3598000	8.54925	9.00672	8.29213	-0.714594	1.40688e-07	7.17928e-05
17	3976600	3982400	8.45361	7.89764	8.64253	0.744892	2.00145e-05	0.00434139
17	4270000	4282600	9.45687	8.89897	9.64629	0.747317	3.64454e-06	0.0011348
17	4294000	4301800	9.15843	8.48117	9.3774	0.896235	2.61604e-09	2.2393e-06
17	4914200	4918600	7.92706	7.52743	8.07222	0.544792	3.89284e-06	0.00119038
17	5000000	5001400	6.12149	6.61753	5.83602	-0.781515	1.31948e-05	0.00311383
17	7105800	7113400	9.43571	9.96295	9.12634	-0.83661	5.50893e-08	3.22461e-05
17	7116800	7122800	8.4538	8.87006	8.22556	-0.644504	2.59003e-05	0.00533536
17	8706000	8711800	8.61132	8.98344	8.4125	-0.570945	6.63292e-06	0.0018166
17	8923200	8925000	6.61661	6.96598	6.43239	-0.53359	5.78074e-06	0.0016264
17	8982600	8983800	6.21518	6.75546	5.89552	-0.859942	2.52169e-13	6.54598e-10
17	9018400	9019800	6.2277	6.51036	6.08418	-0.426176	2.40587e-05	0.00503125
17	9916400	9919600	7.20714	7.51926	7.04602	-0.473246	1.74363e-06	0.000617826
17	9961600	9964200	7.00988	7.29913	6.86247	-0.436662	3.39336e-05	0.00655665
17	10017200	10027800	9.15828	9.6496	8.87635	-0.773255	2.54095e-12	5.14263e-09
17	10047800	10049600	6.61595	6.89457	6.47481	-0.419761	3.60976e-05	0.00687467
17	10055000	10056400	6.34253	6.76965	6.10681	-0.662834	1.65877e-06	0.000590385
17	10059200	10061400	7.0979	7.66594	6.75582	-0.910117	1.75124e-14	5.22789e-11
17	10073400	10077200	7.57286	7.87234	7.41936	-0.452976	8.80712e-06	0.00227878
17	10102400	10103000	4.9667	5.40033	4.72644	-0.673889	4.08955e-05	0.00755934
17	14202400	14208800	8.25198	8.68293	8.0136	-0.669324	1.34793e-10	1.72146e-07
17	20576600	20583400	8.55306	7.77226	8.79533	1.02307	1.70782e-05	0.00381892
17	25831000	25834600	7.53996	7.90478	7.34587	-0.558909	1.90603e-05	0.00416086
17	27064000	27071000	9.97687	10.4925	9.67654	-0.815916	1.30342e-05	0.00307896
17	27307800	27310800	7.42349	7.76019	7.24723	-0.512965	2.32704e-06	0.000796194
17	30214400	30218800	7.77996	8.20262	7.54733	-0.655285	3.14339e-06	0.00100766
17	35284600	35287000	6.66864	6.26354	6.81543	0.551889	2.9246e-06	0.000958098
17	37649200	37651000	6.10367	5.69147	6.25258	0.561103	5.14402e-05	0.00897375
17	39270600	39271400	5.49197	6.01959	5.18229	-0.837297	5.40793e-10	5.76573e-07
17	39273400	39275800	6.35823	6.73562	6.15597	-0.579655	5.44129e-06	0.00154885
17	39463200	39466400	7.99357	8.33489	7.81442	-0.520467	1.83922e-05	0.00405581
17	39937400	39943400	8.07012	8.45477	7.8631	-0.591666	4.32676e-07	0.000189599
17	40086800	40087800	6.14625	6.69195	5.82228	-0.869678	5.83899e-06	0.0016367
17	40346800	40347200	4.54505	3.83853	4.77083	0.932299	4.20782e-05	0.00775622
17	44831800	44848200	10.2185	9.42083	10.4644	1.0436	3.87996e-06	0.00118796
17	46185600	46192800	8.58078	9.07371	8.29764	-0.776064	5.10849e-06	0.00147701
17	48267400	48271800	8.08995	8.42094	7.91724	-0.503701	1.98898e-05	0.00431825
17	48272200	48274000	6.93494	7.33872	6.71517	-0.623553	4.47981e-07	0.000194876
17	48276400	48279000	6.89519	7.42246	6.58579	-0.836678	2.26747e-08	1.4959e-05
17	48500800	48503200	7.9776	7.39726	8.17282	0.775563	4.47377e-05	0.00810642
17	55320600	55321200	4.60069	4.10097	4.77456	0.673586	4.69162e-05	0.00839197
17	57499800	57506000	8.62218	8.00042	8.8278	0.827377	5.92294e-06	0.0016544
17	58210400	58214400	7.4809	7.16505	7.59995	0.434895	1.09157e-05	0.00270143
17	61042600	61043400	5.95576	6.51173	5.62353	-0.888203	5.3079e-07	0.000222783
17	61043800	61045200	6.03286	6.52286	5.75192	-0.77095	1.31487e-07	6.78225e-05
17	61515600	61523400	8.87848	9.34264	8.61653	-0.72611	9.07613e-09	6.75253e-06
17	61523800	61525800	7.57607	8.22131	7.16728	-1.05403	1.61618e-09	1.45651e-06
17	62207600	62210800	8.09218	7.25584	8.34613	1.09029	1.04484e-08	7.65427e-06
17	65667400	65669400	6.52563	6.09502	6.67995	0.584934	1.72211e-05	0.00384368
17	65807400	65812800	7.84764	8.36905	7.54281	-0.826242	1.90578e-08	1.30787e-05
17	65814200	65815600	6.31995	6.91498	5.95531	-0.959669	1.39036e-05	0.00323948
17	65818600	65821600	7.48981	7.93744	7.23971	-0.69773	5.22419e-07	0.000220043
17	66288200	66288600	5.56796	4.93479	5.77637	0.841584	4.75722e-05	0.00847436
17	67093000	67096800	7.55096	6.79808	7.78715	0.989072	4.97685e-07	0.000211114
17	73069600	73079400	9.755	8.94885	10.0027	1.05383	9.42525e-15	3.1263e-11
17	73103800	73105400	7.03204	6.24739	7.27514	1.02775	2.06452e-10	2.47763e-07
17	73232800	73251400	11.1675	10.2339	11.4407	1.20681	2.36392e-08	1.54672e-05
17	73262400	73266400	8.38805	7.79315	8.58696	0.793813	1.16141e-05	0.00281797
17	74461600	74496400	11.4642	12.0479	11.1092	-0.93863	2.84624e-13	7.30903e-10
17	74522400	74528800	9.16639	9.93053	8.64036	-1.29017	1.90251e-17	8.90897e-14
17	74952000	74955800	7.97227	8.48027	7.67774	-0.802522	3.52522e-10	3.99001e-07
17	74964200	74966600	7.15832	7.7074	6.83164	-0.875766	3.03958e-11	4.6833e-08
17	74991600	74995800	7.8146	8.10576	7.66606	-0.439703	4.75844e-05	0.00847436
17	75133800	75136800	8.08816	7.5927	8.26086	0.668157	1.51375e-07	7.67548e-05
17	75310400	75330000	10.4373	10.9762	10.1188	-0.857422	7.0074e-08	3.97508e-05
17	75365600	75376000	9.23617	9.552	9.0728	-0.479207	5.33317e-06	0.00152353
17	76332000	76357600	10.6697	11.1531	10.3936	-0.759548	1.21116e-05	0.00291287
17	76640000	76643600	7.64056	7.97825	7.46369	-0.514564	1.00352e-06	0.000394178
17	77907000	77918200	9.22578	9.55925	9.05153	-0.507717	2.78816e-05	0.00561441
17	78008800	78009400	4.91271	5.53535	4.52414	-1.01121	1.0439e-12	2.29835e-09
17	78009600	78011400	7.2164	8.26861	6.30118	-1.96743	1.38004e-31	2.9962e-27
17	80277000	80279800	7.84303	6.89749	8.11844	1.22096	9.73593e-12	1.66081e-08
17	80389600	80407400	10.2003	10.5387	10.0229	-0.515823	3.43847e-05	0.00661173
17	80836000	80847400	9.41486	9.82127	9.1933	-0.627968	2.14109e-07	0.000104142
18	3176800	3180800	8.55148	7.71404	8.80566	1.09162	3.9441e-07	0.000174432
18	3383400	3385800	7.24185	6.55518	7.46303	0.907857	2.69542e-05	0.00547381
18	7566400	7567400	5.11251	5.69318	4.75996	-0.933213	3.799e-06	0.00116767
18	20713600	20715400	7.43796	6.46106	7.71918	1.25812	3.03546e-05	0.00602601
18	21074800	21076400	6.12608	6.54059	5.89903	-0.641558	1.15253e-06	0.000442292
18	21756400	21757200	5.49455	6.11698	5.10618	-1.0108	2.34566e-09	2.02968e-06
18	46394200	46396800	7.51448	7.88117	7.31917	-0.562002	1.10525e-05	0.0027212
18	46452400	46457400	8.11168	8.74992	7.70921	-1.04071	7.63199e-13	1.7195e-09
18	46457800	46471400	9.46148	9.86473	9.24206	-0.622666	3.83877e-07	0.000170404
18	46473600	46478600	8.13334	9.06415	7.4047	-1.65944	2.36994e-36	7.1764e-32
18	46479200	46479800	5.96698	6.92565	5.19892	-1.72672	4.39927e-22	3.89123e-18
18	46502400	46503400	5.5878	6.0323	5.33992	-0.692383	2.04363e-05	0.00441283
18	52729000	52744800	9.99487	9.26324	10.2263	0.963094	5.01846e-06	0.00145981
18	52745600	52782600	11.2492	10.2984	11.5256	1.22721	5.57884e-08	3.25755e-05
18	52783000	52792000	8.91101	8.24837	9.12654	0.878167	8.96745e-06	0.00231275
18	52893600	52898800	8.27522	7.52268	8.51134	0.98866	1.13402e-05	0.00276073
18	52989400	52994400	8.53709	7.74587	8.78159	1.03573	1.43789e-06	0.000525071
18	53041600	53057600	9.73778	9.169	9.93002	0.761026	3.13362e-05	0.00616959
18	53070600	53074400	7.39845	6.66543	7.63022	0.96479	5.83756e-05	0.00990146
18	53083600	53092200	9.51621	8.14832	9.85875	1.71043	2.09696e-12	4.35474e-09
18	53102400	53125400	10.3303	9.37594	10.6074	1.23146	3.34734e-08	2.07639e-05
18	53128800	53135800	8.35007	7.622	8.58074	0.958736	3.80498e-05	0.00714954
18	53154800	53157600	7.35881	6.47469	7.62239	1.1477	5.39932e-05	0.00932369
18	53164800	53170200	7.96429	7.14436	8.21485	1.07049	1.1044e-05	0.0027212
18	53179800	53185400	8.35165	7.53602	8.60131	1.0653	3.62379e-05	0.00688561
18	53199000	53206000	8.49172	7.71046	8.73409	1.02363	1.10992e-05	0.00272706
18	53446000	53447000	6.82661	5.91866	7.09485	1.17619	3.98084e-06	0.00120801
18	57542600	57554800	9.32482	8.5869	9.55769	0.970787	3.3536e-06	0.00105671
18	57616600	57630000	9.46269	8.73623	9.69299	0.956767	2.37337e-05	0.00497636
18	57630800	57631600	5.00274	4.41102	5.20086	0.789834	2.68596e-05	0.0054639
18	60381400	60382000	5.02963	5.63321	4.65767	-0.975548	9.90047e-10	9.69029e-07
18	60383600	60385400	6.35399	6.8149	6.09439	-0.720514	7.01151e-09	5.29902e-06
18	60537000	60537600	4.96136	5.41089	4.70991	-0.700977	1.42854e-05	0.0033155
18	70534600	70535000	4.22436	4.91004	3.77781	-1.13223	2.00618e-06	0.000696389
18	70536400	70538200	6.50011	6.80676	6.3423	-0.464464	4.98374e-05	0.00878388
18	71726600	71737000	10.1326	9.14447	10.4159	1.27144	9.16656e-06	0.00233884
18	74204000	74204800	5.65589	6.07941	5.42265	-0.656763	4.65507e-05	0.00834001
18	74207400	74208000	4.76208	5.30251	4.4423	-0.860209	4.30559e-07	0.000189019
18	77156800	77159800	8.78758	8.15955	8.99474	0.835185	4.71525e-05	0.00841626
19	1248600	1249800	7.51178	7.9206	7.2886	-0.631999	3.43447e-06	0.00107782
19	1344000	1347000	6.83322	7.19279	6.64251	-0.550287	5.05748e-06	0.00146403
19	2329200	2341000	9.79769	10.3741	9.44869	-0.925409	6.00723e-11	8.34097e-08
19	2559400	2568400	8.56255	8.84413	8.41966	-0.424477	4.21801e-05	0.00776188
19	3805400	3815200	9.02458	9.52535	8.73556	-0.789788	1.40431e-10	1.77448e-07
19	4227400	4230800	7.44101	7.86475	7.20762	-0.65713	2.03435e-06	0.000705142
19	4954600	4961000	8.8455	8.44072	8.99219	0.551473	5.06754e-05	0.0088922
19	6526400	6530800	8.4616	7.81662	8.67288	0.856259	2.59381e-06	0.000871244
19	6532200	6540000	8.90628	8.26819	9.1159	0.847704	2.76755e-11	4.34833e-08
19	7181600	7182600	5.50127	5.92569	5.26742	-0.65827	5.82449e-05	0.0098955
19	7182800	7184200	5.99292	6.55684	5.65422	-0.902617	7.28926e-11	9.89103e-08
19	7196600	7199000	6.68298	7.13439	6.43019	-0.704198	4.0664e-05	0.00753404
19	7396600	7413600	10.0186	10.5156	9.73241	-0.783222	3.37965e-10	3.88042e-07
19	8256200	8263200	8.8091	9.6662	8.17651	-1.48968	9.71678e-32	2.32056e-27
19	8272800	8273800	6.16335	6.71917	5.83123	-0.887934	3.12367e-08	1.97353e-05
19	8275200	8282600	8.92672	9.2998	8.72728	-0.572514	2.08868e-05	0.00449386
19	8406600	8408800	6.69737	6.39733	6.81127	0.41394	2.43419e-05	0.00506388
19	8780200	8782200	6.4915	6.7982	6.33366	-0.464532	8.72418e-06	0.00225995
19	9537600	9545200	8.66699	7.9327	8.89905	0.966343	2.73467e-05	0.00552534
19	10338800	10341400	7.151	7.61402	6.88988	-0.724141	7.89838e-08	4.38672e-05
19	10345000	10348000	7.51982	8.01039	7.23846	-0.771933	1.70688e-05	0.00381892
19	10380000	10384000	9.00699	9.53481	8.69716	-0.837649	1.0923e-06	0.000423479
19	11200600	11202000	5.93443	6.46967	5.61876	-0.85091	1.9845e-11	3.20229e-08
19	11545000	11546200	7.14827	7.67704	6.8377	-0.839348	6.43768e-06	0.00177125
19	12074200	12075600	6.44759	6.82475	6.24548	-0.579276	2.63086e-07	0.000123682
19	13971400	13973400	7.1813	7.64879	6.91694	-0.731859	8.47474e-06	0.00221195
19	14639000	14640200	6.40741	6.85848	6.15486	-0.703614	9.51202e-07	0.000374244
19	16613000	16615800	7.4452	6.98789	7.60722	0.619332	3.28403e-05	0.00638155
19	18054200	18065000	9.42958	9.905	9.15942	-0.745574	1.56306e-09	1.41936e-06
19	19776000	19779400	8.66615	7.97766	8.88775	0.910088	3.32793e-07	0.000151098
19	20846200	20849000	7.47682	6.86384	7.68026	0.81642	1.27386e-06	0.000481367
19	23464000	23467400	6.69464	6.32475	6.83076	0.506012	6.88683e-06	0.00187539
19	34983600	34991400	9.18298	8.7822	9.32848	0.546284	2.71441e-05	0.00549369
19	34991800	34993200	7.51315	6.45689	7.80842	1.35153	1.06954e-06	0.000416298
19	35737800	35739000	7.29184	6.51199	7.53391	1.02191	2.86313e-11	4.44016e-08
19	36200000	36207800	10.3901	9.66086	10.6211	0.960216	1.29443e-05	0.00306986
19	36373000	36375600	6.31003	5.86044	6.46984	0.609408	3.17325e-06	0.00101587
19	36890000	36890600	4.48931	3.9235	4.68079	0.757289	1.60321e-05	0.00362918
19	36982800	36984600	6.57059	5.90576	6.78663	0.880876	6.00975e-08	3.49029e-05
19	37996000	37997000	6.17269	5.59469	6.3673	0.772615	1.32511e-05	0.00312093
19	38741000	38748000	8.60072	9.03189	8.36219	-0.669707	2.21106e-08	1.46679e-05
19	42784800	42788200	9.562	9.05589	9.73761	0.681727	4.26075e-05	0.0078153
19	44286400	44290000	9.16713	8.5742	9.36554	0.791339	2.63353e-05	0.005394
19	47728400	47733000	9.40716	8.79345	9.61079	0.817339	5.04075e-08	2.99776e-05
19	49957400	49958600	6.37382	6.86891	6.08907	-0.779835	4.60097e-07	0.000198699
19	50035800	50037000	6.32003	5.84557	6.48689	0.641316	4.33649e-05	0.00792379
19	50049400	50075400	11.4586	10.2032	11.7854	1.5822	8.03116e-19	4.63551e-15
19	50935400	50941600	9.01689	9.46774	8.7645	-0.703231	9.16499e-08	4.97451e-05
19	51376200	51386800	9.88518	9.15465	10.1164	0.961755	4.54262e-05	0.00818152
19	52150000	52156400	8.14889	8.63092	7.87387	-0.757051	3.05257e-07	0.000140465
19	52899600	52900600	5.40526	4.91656	5.57609	0.659527	4.50377e-07	0.000195562
19	53406800	53408200	6.44	5.81355	6.64677	0.833223	3.69471e-06	0.00114543
19	53685600	53689400	7.64999	7.07843	7.84295	0.764526	2.07586e-08	1.4084e-05
19	53693200	53694400	5.60401	5.13284	5.76995	0.637114	4.20541e-06	0.00126173
19	54368600	54371000	7.62013	8.50618	6.95115	-1.55502	1.3537e-13	3.63248e-10
19	54372000	54372600	6.95861	8.1434	5.78375	-2.35965	4.21128e-13	1.02626e-09
19	54876000	54876600	6.03477	6.62365	5.67533	-0.948321	4.64221e-05	0.00832321
19	55169200	55177600	8.74293	8.32143	8.89458	0.573147	6.48818e-06	0.00178309
19	55689400	55692400	7.68622	8.23982	7.3559	-0.883918	2.41652e-07	0.000115192
19	55919200	55920600	8.01091	7.48894	8.19082	0.701882	5.50856e-06	0.00156283
19	57989000	57989600	5.13142	4.23783	5.39687	1.15903	3.07257e-06	0.000995647
19	58135000	58137200	6.29154	5.7729	6.47056	0.697655	1.87888e-05	0.00412421
2	459800	462400	6.88416	7.25022	6.68926	-0.560955	4.4672e-05	0.0081037
2	1157600	1160200	6.9853	7.30708	6.81828	-0.488799	3.35393e-06	0.00105671
2	1240800	1243800	7.10557	7.45109	6.92378	-0.52731	1.32667e-06	0.000495831
2	1746800	1747400	4.61328	5.13968	4.30455	-0.835134	1.55929e-05	0.00355673
2	3461800	3468200	8.53839	8.79162	8.4119	-0.379721	3.95872e-06	0.00120744
2	7005000	7005800	5.34704	5.83482	5.06776	-0.767065	1.34099e-06	0.000497041
2	7006000	7007000	5.64435	6.05591	5.4193	-0.63661	1.09349e-05	0.00270339
2	7057600	7058000	3.96807	4.85535	3.29752	-1.55783	6.2979e-14	1.74781e-10
2	8720600	8725000	8.14377	8.66121	7.842	-0.819211	7.47208e-11	1.00818e-07
2	10440400	10442400	7.5024	6.99619	7.67805	0.681859	3.48301e-05	0.00668282
2	10573200	10575800	7.55745	7.11899	7.71405	0.595053	2.12443e-07	0.000103754
2	11882800	11886600	7.57415	7.92741	7.38745	-0.539958	5.11944e-06	0.00147838
2	11887400	11891800	7.94806	8.73155	7.40104	-1.33051	9.61218e-20	6.5588e-16
2	11892600	11896600	7.60525	8.26194	7.18596	-1.07598	6.52318e-16	2.55388e-12
2	12863200	12869800	8.41141	8.67174	8.28085	-0.390886	2.1076e-05	0.00452642
2	17451400	17458000	8.64272	7.93419	8.86896	0.934768	1.45149e-06	0.000528422
2	20868000	20884800	10.3035	9.73526	10.4956	0.760321	1.12445e-05	0.00274581
2	20962200	20968600	8.50497	7.7632	8.7387	0.975497	1.46673e-08	1.01827e-05
2	23601200	23607400	8.51071	8.11011	8.65616	0.546049	2.6278e-05	0.00539151
2	23607600	23607800	5.99447	4.82238	6.30869	1.48631	1.74829e-11	2.87949e-08
2	24325600	24329200	7.87166	7.34359	8.05321	0.70962	8.26093e-08	4.56684e-05
2	25424000	25428200	7.6128	7.90666	7.46266	-0.444002	7.09341e-06	0.00191741
2	25429200	25439000	9.07726	9.48656	8.85376	-0.632802	7.6588e-06	0.00203457
2	32852000	32852400	4.13915	3.51761	4.34471	0.827095	5.67178e-05	0.00971491
2	37572400	37573200	5.26681	5.83177	4.92725	-0.904527	1.02969e-06	0.000403131
2	37779000	37780400	5.83591	5.47192	5.97021	0.498284	5.77844e-05	0.00985264
2	37826000	37829600	7.45421	6.88262	7.64718	0.764565	2.80522e-05	0.00563459
2	44994600	44998200	7.32567	6.9108	7.47536	0.564567	6.72371e-06	0.00183725
2	47948200	47953400	7.92078	8.26774	7.73809	-0.529652	5.82382e-05	0.0098955
2	55574600	55575800	5.58019	5.12115	5.7427	0.621551	1.9884e-05	0.00431825
2	55584600	55586400	5.88301	5.15651	6.11332	0.95681	5.18303e-05	0.00902195
2	55587200	55588600	5.40257	4.56479	5.65682	1.09203	2.48706e-06	0.000842496
2	55589000	55589600	4.82986	3.35839	5.1857	1.82731	6.58965e-10	6.87223e-07
2	55593200	55593600	4.24958	3.35299	4.51561	1.16262	2.88087e-07	0.000134377
2	55594800	55595200	4.46094	3.74501	4.68886	0.94385	3.40151e-05	0.00656596
2	55630400	55641400	8.90223	8.39105	9.07923	0.688186	8.28724e-06	0.00217251
2	55648000	55650600	6.4266	5.85322	6.62004	0.766821	8.99387e-06	0.00231457
2	64311400	64321200	8.61739	8.0082	8.81989	0.811692	4.77914e-05	0.00849855
2	64326800	64338800	8.77772	8.13773	8.9878	0.850071	1.26154e-07	6.54959e-05
2	64549000	64556600	9.11787	8.56628	9.30564	0.739365	1.01577e-05	0.00254554
2	65077600	65081200	7.6177	8.04901	7.37907	-0.669939	8.34947e-06	0.00218403
2	70329400	70341000	9.54069	8.98597	9.72929	0.743315	3.10231e-05	0.00613322
2	70994800	70995400	5.44604	6.11259	5.0176	-1.09499	5.74511e-13	1.35846e-09
2	73437000	73437800	5.58727	5.19362	5.73064	0.537015	3.30866e-05	0.00641896
2	74212000	74212400	6.60901	7.04125	6.36973	-0.671518	7.24062e-06	0.0019495
2	75659600	75661000	6.26123	6.62384	6.06856	-0.555275	3.51722e-06	0.0011009
2	79325800	79328200	6.75933	7.18783	6.52265	-0.665177	1.74219e-09	1.56417e-06
2	85873600	85879200	8.03182	7.47285	8.22153	0.748681	2.80622e-06	0.000926945
2	85887600	85904800	10.14	9.62973	10.3168	0.687067	4.20905e-05	0.00775622
2	86241400	86273000	12.0608	11.4626	12.2606	0.797934	9.89416e-06	0.00249025
2	87774600	87775600	5.28681	4.54852	5.51977	0.97125	2.168e-05	0.00464136
2	87776000	87777000	5.85068	4.98479	6.11064	1.12585	2.34506e-05	0.00493559
2	95832200	95833000	5.16539	4.65734	5.34153	0.684199	4.92451e-05	0.00869609
2	96988200	96990600	6.76201	5.90525	7.02013	1.11488	6.53476e-08	3.76056e-05
2	97711400	97713400	6.08984	6.40879	5.92455	-0.48424	8.95633e-06	0.00231238
2	105757400	105760000	7.62475	7.09026	7.80802	0.717754	2.34925e-05	0.00493881
2	109224200	109238800	9.93154	8.99079	10.206	1.21525	1.19874e-11	2.01608e-08
2	109239200	109255600	9.59928	8.91887	9.81899	0.900121	8.33285e-08	4.58537e-05
2	114148000	114149200	5.50217	5.93117	5.26515	-0.666016	4.36367e-06	0.00130104
2	120105800	120123600	9.69198	9.16935	9.87207	0.702725	5.26081e-07	0.000221195
2	130912200	130918200	8.40176	8.76358	8.20959	-0.553994	1.96441e-06	0.000684877
2	135475000	135477600	7.0515	7.36882	6.8872	-0.481617	4.69812e-05	0.00839197
2	145279800	145282800	6.60898	6.98446	6.40797	-0.576487	2.52909e-06	0.000853102
2	149178000	149181200	7.08266	6.40649	7.30138	0.894881	8.76837e-08	4.78217e-05
2	172202200	172205400	7.56639	6.94136	7.77281	0.831447	1.67683e-05	0.00376373
2	172377800	172381400	7.67128	7.07624	7.87024	0.794001	1.05975e-08	7.73975e-06
2	172952200	172953200	5.3666	4.79284	5.56013	0.767294	3.72101e-05	0.00703604
2	175613600	175620600	9.14889	8.29371	9.40669	1.11298	4.99979e-05	0.00880568
2	176961200	176961600	3.84958	2.97475	4.11132	1.13657	8.9265e-07	0.000354124
2	178483800	178484000	4.89321	5.52049	4.50053	-1.01997	1.91646e-11	3.13485e-08
2	181198400	181199200	4.74759	3.96004	4.99131	1.03127	1.28666e-06	0.000483995
2	182168800	182169400	5.34832	6.02809	4.90743	-1.12066	2.40731e-12	4.91378e-09
2	182170000	182171000	5.76568	6.52513	5.24466	-1.28047	5.08536e-12	9.41462e-09
2	182171400	182171800	3.68959	4.59317	2.99777	-1.5954	1.02502e-08	7.53217e-06
2	182172200	182174000	6.49575	7.31958	5.903	-1.41658	5.26125e-15	1.84778e-11
2	182175400	182176600	5.25539	5.67271	5.02642	-0.64629	3.25837e-05	0.00634413
2	182177000	182177800	5.46499	6.1111	5.0554	-1.0557	1.2798e-09	1.20585e-06
2	182283000	182283400	4.62997	5.30808	4.19066	-1.11742	3.65178e-09	2.95634e-06
2	182283800	182284000	3.50116	4.16358	3.07658	-1.08701	1.13582e-07	5.9748e-05
2	182285000	182286200	6.11507	6.89722	5.56953	-1.3277	6.22314e-19	3.7456e-15
2	182319800	182323400	8.27738	9.2786	7.44541	-1.83319	4.00237e-26	6.37231e-22
2	182325600	182326600	5.4721	6.16781	5.01588	-1.15192	1.08843e-09	1.05239e-06
2	182327600	182328200	4.95834	5.51502	4.62554	-0.889485	1.4885e-06	0.000539428
2	182328600	182329600	5.41137	5.90666	5.12646	-0.780203	8.81396e-07	0.000350575
2	182337400	182338400	5.7889	6.28205	5.5056	-0.776449	1.36742e-05	0.00320164
2	190700200	190707800	8.09857	7.52179	8.29288	0.771084	2.35429e-05	0.00494504
2	190813400	190815000	6.1371	5.65161	6.30704	0.655431	2.84177e-05	0.00567978
2	190983800	190985200	6.47795	5.81285	6.69406	0.881211	3.76629e-05	0.00710477
2	197046200	197049800	7.11478	7.57005	6.85923	-0.710822	2.10965e-06	0.000727024
2	197075400	197077200	6.90337	7.80241	6.21751	-1.58491	3.90605e-24	4.66422e-20
2	197097000	197100400	6.87983	7.40281	6.57376	-0.829046	3.5545e-07	0.000159565
2	197126600	197128600	6.09524	6.62481	5.78403	-0.840779	2.11067e-07	0.000103293
2	198870000	198872200	6.99441	6.25703	7.22717	0.970143	4.03124e-05	0.0074857
2	201326600	201337400	9.03434	8.44049	9.23299	0.792504	8.26431e-07	0.000331694
2	203453000	203455400	6.90848	6.50262	7.0555	0.552876	4.91972e-05	0.00869609
2	204730000	204732200	7.22154	6.27036	7.498	1.22764	1.08081e-07	5.73599e-05
2	204733200	204747800	10.2453	9.18804	10.5407	1.35267	6.36712e-14	1.74781e-10
2	206546000	206546800	4.79838	5.19711	4.58199	-0.61512	1.1218e-05	0.00274581
2	207000400	207001400	5.32893	4.75929	5.5214	0.76211	2.19107e-05	0.00467915
2	224647600	224649600	6.62865	6.24068	6.77029	0.529607	3.97052e-05	0.0073908
2	224810400	224822000	9.44319	8.76738	9.66182	0.894441	1.75888e-05	0.00391405
2	225500600	225505200	8.06369	7.4275	8.27284	0.845336	1.44851e-07	7.37595e-05
2	231730200	231744800	9.89375	10.2666	9.69444	-0.572197	1.96344e-06	0.000684877
2	232252600	232265800	10.3279	11.0995	9.79393	-1.3056	2.6896e-15	1.00364e-11
2	232418200	232420800	7.30392	7.64996	7.12179	-0.52817	6.98414e-06	0.00189756
2	232584600	232587200	6.92658	6.58559	7.05368	0.468086	3.53425e-05	0.00675781
2	238535600	238537000	5.96888	6.68266	5.49486	-1.1878	2.99247e-13	7.60278e-10
2	240298000	240310400	9.73365	10.1437	9.50963	-0.634076	3.33088e-06	0.00105362
2	240322000	240322200	4.78233	5.36727	4.42621	-0.941055	2.34028e-07	0.000112456
2	242293600	242295600	6.81194	6.42593	6.95299	0.527056	7.00436e-06	0.00189873
2	242790800	242807200	10.6622	9.92941	10.8939	0.964522	3.9955e-10	4.47984e-07
20	1304200	1306000	6.76698	7.3948	6.37384	-1.02096	2.48357e-09	2.14125e-06
20	3073000	3076600	8.23615	8.73442	7.949	-0.785414	4.95187e-06	0.00144396
20	15899000	15904800	7.87303	8.21877	7.6911	-0.527667	2.32656e-05	0.00491273
20	16137200	16140600	7.36407	7.78837	7.13029	-0.658082	1.57658e-06	0.000569621
20	17872800	17878200	8.17235	7.67774	8.34481	0.667073	3.36477e-05	0.00650668
20	30638600	30642000	7.4503	7.92243	7.18257	-0.739865	3.7238e-11	5.52371e-08
20	31553200	31562400	9.35865	10.0093	8.94492	-1.0644	8.15223e-19	4.63551e-15
20	31994600	32000200	8.43413	8.75299	8.26891	-0.484079	9.87781e-06	0.00249025
20	39630800	39645400	9.69861	9.18543	9.87615	0.690721	1.72386e-06	0.000611726
20	42377800	42382200	8.3843	7.55534	8.63673	1.08139	1.48082e-05	0.00340703
20	43992600	44000000	8.3146	9.05656	7.81195	-1.24461	2.79534e-15	1.02705e-11
20	44000400	44003800	7.44701	7.96721	7.1431	-0.824116	2.71616e-08	1.75793e-05
20	44033800	44038000	7.98451	8.3969	7.75891	-0.637992	3.13498e-06	0.00100631
20	44745400	44746800	7.11789	7.54577	6.88165	-0.664121	1.7889e-06	0.000631991
20	46449000	46456000	9.06923	8.1527	9.33912	1.18643	7.90845e-06	0.00208465
20	46967000	46975000	9.49623	8.68102	9.74581	1.06479	2.15018e-06	0.000739924
20	54985800	55021200	10.866	10.3618	11.0411	0.67931	1.86761e-06	0.000656883
20	55082600	55083000	4.78621	4.30801	4.95413	0.646114	4.07346e-05	0.00754127
20	56202000	56206400	7.98143	8.59839	7.59785	-1.00055	5.90015e-13	1.36803e-09
20	56229200	56231000	6.81903	7.1513	6.64553	-0.505777	2.7994e-05	0.00563229
20	56231400	56246200	9.75774	10.1352	9.55544	-0.579772	3.15058e-07	0.000144142
20	56247000	56260400	9.62591	10.2318	9.25192	-0.97992	6.38698e-18	3.2454e-14
20	56260800	56284000	10.4516	10.9596	10.157	-0.802612	5.65991e-12	1.03977e-08
20	56284200	56285200	6.36682	7.62631	5.00865	-2.61766	2.01533e-59	1.20326e-54
20	56285800	56287600	6.73926	7.30487	6.39918	-0.905691	2.66158e-11	4.20952e-08
20	56811600	56812200	5.19848	5.58589	4.98964	-0.596253	1.3828e-05	0.00322815
20	57234400	57237800	7.86219	7.09015	8.10257	1.01242	5.04605e-08	2.99776e-05
20	59217200	59217400	4.26757	4.72128	4.01314	-0.708146	5.20967e-05	0.00906171
20	61440800	61475600	11.7343	10.8865	11.9906	1.10419	8.32195e-10	8.24667e-07
20	61488000	61494000	8.29409	7.80797	8.46421	0.656244	6.61756e-06	0.00181447
20	62273200	62277200	8.51851	7.95797	8.70863	0.750661	4.46011e-08	2.69662e-05
20	62711200	62717800	8.97755	9.30621	8.80629	-0.499919	3.28353e-07	0.000149366
21	16436000	16436600	5.70108	6.37128	5.26923	-1.10205	2.55437e-05	0.00527255
21	16438000	16438600	6.61542	7.32549	6.14509	-1.1804	3.42951e-05	0.0065998
21	19815200	19817000	6.50515	7.04184	6.18835	-0.853484	9.69657e-12	1.66081e-08
21	26420800	26422200	5.59114	4.92551	5.80737	0.881861	2.90034e-06	0.000952763
21	26546200	26554400	8.69444	7.78816	8.96236	1.1742	1.76111e-05	0.00391405
21	26758400	26759000	4.88532	4.06278	5.13642	1.07364	3.87281e-06	0.0011873
21	26767800	26769400	6.60222	5.65405	6.87812	1.22407	3.75536e-07	0.000167324
21	26778000	26783000	8.20775	7.36024	8.46399	1.10375	5.65918e-06	0.00160133
21	30605400	30607200	6.46324	6.85263	6.25308	-0.599544	2.00298e-06	0.000696289
21	30806200	30810400	7.84506	7.07036	8.08602	1.01566	4.5614e-07	0.000197347
21	30821400	30823200	6.85654	5.79246	7.15314	1.36069	6.48788e-09	4.96614e-06
21	35914200	35920600	8.54463	8.12079	8.69697	0.57618	2.70907e-05	0.00548753
21	36597800	36601000	7.8261	7.33477	7.99766	0.662891	5.16561e-05	0.00900094
21	42538600	42539200	5.14551	4.5679	5.34002	0.772121	2.70488e-05	0.0054837
21	43879600	43888200	8.89544	9.37875	8.61947	-0.759281	9.28461e-08	5.01663e-05
21	43894200	43894800	5.71917	6.06205	5.53904	-0.523004	3.29056e-05	0.00638904
21	43941600	43949200	9.18639	9.76521	8.83538	-0.929824	5.02606e-10	5.43133e-07
21	44157800	44159800	6.79349	7.15391	6.60222	-0.551693	3.35263e-07	0.000151931
21	44197000	44200200	7.2022	7.59015	6.99299	-0.59716	8.81973e-08	4.79801e-05
21	44200400	44206800	8.5658	9.08567	8.26215	-0.82352	2.02081e-13	5.30341e-10
21	44595200	44603000	9.27537	9.79015	8.97564	-0.814506	6.91742e-10	7.12077e-07
21	45922200	45924800	7.0017	7.3955	6.78862	-0.606883	4.64501e-06	0.00137123
21	45987800	45990400	7.296	7.55189	7.16799	-0.383898	2.59849e-05	0.00534055
21	46341000	46356800	9.84887	10.3849	9.53255	-0.852394	1.03949e-12	2.29835e-09
21	47034600	47038200	7.72074	8.0876	7.52534	-0.562264	2.27979e-05	0.00482677
21	47057800	47062600	7.81811	8.17233	7.6308	-0.541522	5.95719e-07	0.00024487
21	47063800	47064800	5.35391	5.85046	5.06806	-0.782397	4.92449e-06	0.00143774
22	17517600	17519000	7.41078	6.60921	7.65749	1.04828	4.07148e-06	0.00123238
22	18271400	18272000	5.56708	5.88546	5.40214	-0.483325	3.40489e-05	0.00656596
22	18484800	18491800	8.45363	8.87917	8.219	-0.660162	2.31984e-05	0.00490657
22	18574600	18575600	7.05749	6.17438	7.32087	1.14649	1.04899e-12	2.29835e-09
22	20902000	20913800	10.1371	9.49901	10.3467	0.847723	9.73717e-06	0.00246861
22	23862400	23865600	7.77892	8.18719	7.55611	-0.631078	1.22978e-06	0.000468414
22	24033800	24041400	9.14986	9.53156	8.94478	-0.586784	3.24905e-07	0.000148254
22	29074600	29075200	4.7765	4.04982	5.00686	0.957042	3.30277e-08	2.05408e-05
22	33720200	33724000	7.73675	8.23291	7.4512	-0.781703	3.4749e-10	3.95179e-07
22	33915600	33919600	7.53738	8.05048	7.23894	-0.811535	6.02497e-10	6.36674e-07
22	33961200	33970400	8.71145	9.22083	8.41588	-0.804954	6.69953e-11	9.14275e-08
22	33973200	33974000	5.3971	6.05035	4.98098	-1.06937	3.45822e-10	3.95163e-07
22	37512800	37527000	10.3544	9.74242	10.5575	0.815123	7.75678e-07	0.00031239
22	37753800	37780600	11.3155	10.7567	11.5052	0.748432	4.9163e-05	0.00869609
22	38769400	38772600	7.13949	7.65385	6.8401	-0.813754	3.26033e-08	2.0383e-05
22	39051600	39052400	6.05161	6.54997	5.76439	-0.785581	1.17242e-05	0.00283111
22	39837400	39871400	10.8889	11.2202	10.716	-0.504223	1.8836e-06	0.000661533
22	43317600	43321000	7.46244	7.9151	7.20875	-0.706355	2.94813e-10	3.4345e-07
22	43321400	43337000	9.94211	10.4789	9.62521	-0.853711	1.31674e-09	1.2236e-06
22	44388000	44393800	9.0645	9.48154	8.83573	-0.645809	1.53097e-05	0.00350217
22	46431600	46431800	4.12539	2.43974	4.50557	2.06583	6.33324e-14	1.74781e-10
22	46757400	46771800	10.0366	9.48798	10.2236	0.735658	4.44353e-05	0.00808229
22	46799600	46836600	11.6243	11.1254	11.798	0.672533	1.33488e-06	0.000496155
22	47007800	47011000	7.64794	8.08558	7.40489	-0.680697	3.9799e-06	0.00120801
22	50312800	50329000	10.8371	11.3438	10.5437	-0.800107	7.74601e-06	0.00205089
22	50446600	50458400	9.42778	9.84224	9.20077	-0.641467	3.01201e-06	0.000984032
22	50771600	50775400	7.56024	6.82355	7.79284	0.969285	1.16531e-10	1.49623e-07
3	319600	320600	5.50803	6.09576	5.14956	-0.946202	1.44468e-08	1.00852e-05
3	11328600	11334200	8.33242	8.85484	8.02679	-0.828046	1.14164e-07	5.99225e-05
3	12943000	12948800	8.63138	9.02175	8.42057	-0.601178	3.77755e-07	0.000167999
3	13080600	13116200	11.3605	11.7348	11.1602	-0.574582	3.92999e-05	0.00732677
3	13118800	13139800	10.5252	10.9305	10.3044	-0.626122	3.31312e-06	0.00104939
3	13141000	13158400	10.3388	10.7969	10.0812	-0.715706	2.41188e-07	0.000115192
3	15374400	15376000	7.36739	6.49903	7.62784	1.12881	2.54712e-07	0.000120695
3	15643200	15644800	7.01578	6.47519	7.20067	0.72548	4.29004e-05	0.00785094
3	18467600	18468000	5.06798	5.84825	4.52449	-1.32376	1.10214e-14	3.51262e-11
3	18484400	18488600	8.17087	9.22063	7.25982	-1.9608	3.66316e-83	8.74836e-78
3	24535600	24536600	6.032	6.57048	5.71377	-0.856702	4.82627e-08	2.89715e-05
3	24536800	24537400	5.4621	6.26937	4.88846	-1.3809	1.798e-16	7.66783e-13
3	24563400	24563600	4.10962	4.79789	3.66059	-1.1373	2.74244e-09	2.33078e-06
3	27673800	27675200	5.93872	6.47297	5.62383	-0.849138	2.77158e-09	2.34684e-06
3	27922200	27923600	6.36323	6.84351	6.08951	-0.753996	9.19932e-08	4.98182e-05
3	32432400	32432800	4.45703	4.97938	4.15145	-0.827934	2.41674e-05	0.00504027
3	32434200	32435800	6.75503	7.42961	6.31906	-1.11055	5.95716e-12	1.08602e-08
3	32438000	32438800	5.53218	5.96249	5.29425	-0.668239	1.28893e-06	0.000483995
3	32440000	32442800	7.06166	7.66665	6.68848	-0.978165	1.11983e-10	1.45347e-07
3	32443600	32445200	6.30409	6.96872	5.87745	-1.09127	4.07832e-13	1.00411e-09
3	32455000	32457800	6.95097	7.43633	6.67349	-0.762832	4.11272e-09	3.29598e-06
3	32460600	32467000	8.48752	9.06524	8.13743	-0.927806	1.84828e-10	2.26363e-07
3	32468400	32475600	8.46032	8.89044	8.22251	-0.667932	5.50816e-08	3.22461e-05
3	32476400	32484000	8.43269	8.89454	8.17241	-0.722137	2.24981e-08	1.48836e-05
3	32495400	32503000	9.07334	9.81348	8.57257	-1.24091	1.1337e-22	1.04135e-18
3	32506600	32507200	4.76123	5.35213	4.40007	-0.952062	8.10388e-09	6.06699e-06
3	32508800	32513800	7.83959	8.14685	7.68141	-0.46544	4.50036e-06	0.00133679
3	34239200	34242400	7.1958	7.71208	6.89493	-0.817151	1.17969e-09	1.12693e-06
3	36422000	36422200	3.97335	4.51438	3.6531	-0.861277	5.42501e-05	0.00935452
3	39447800	39448200	4.66093	3.84068	4.91156	1.07088	3.54285e-06	0.00110746
3	40664200	40668200	8.24274	9.05175	7.66711	-1.38464	6.27351e-19	3.7456e-15
3	41010000	41015200	8.14393	8.46556	7.97701	-0.488546	5.28183e-06	0.00151417
3	45717800	45719200	6.22254	6.58651	6.02899	-0.557524	2.5915e-05	0.00533536
3	45934000	45936600	6.85821	7.30964	6.6054	-0.704238	3.24376e-12	6.40227e-09
3	46578200	46585000	8.03426	8.48963	7.77864	-0.710983	2.29208e-07	0.000110585
3	49275000	49277600	7.922	6.93576	8.20491	1.26915	3.69788e-06	0.00114543
3	49841400	49853000	10.062	10.743	9.61993	-1.1231	6.13115e-18	3.2454e-14
3	53015000	53019600	8.66156	7.50287	8.97369	1.47082	2.55653e-11	4.07034e-08
3	53028200	53030000	5.94102	5.22274	6.16947	0.946731	1.57713e-05	0.00359056
3	53032200	53034200	6.80697	6.10904	7.03076	0.921718	1.21355e-08	8.65135e-06
3	53034800	53037400	6.47324	5.75229	6.7023	0.950006	1.24545e-05	0.00298035
3	53038000	53046600	8.84631	8.15267	9.06911	0.916441	3.92146e-06	0.0011976
3	53867000	53879600	9.75506	9.23588	9.93422	0.698342	2.25693e-05	0.0047826
3	58884400	58886400	6.65928	6.94882	6.5117	-0.437119	3.02606e-06	0.000984583
3	59035200	59036600	6.34932	6.7986	6.09805	-0.700543	1.64967e-07	8.27675e-05
3	66351400	66357400	8.80797	7.99375	9.05734	1.06359	3.66015e-06	0.00113817
3	72146800	72153000	8.41367	8.92104	8.11962	-0.801426	3.58176e-09	2.90951e-06
3	98619600	98621200	6.44507	6.86973	6.21105	-0.658685	9.82865e-06	0.00248389
3	99562000	99570600	8.67771	7.92149	8.91464	0.993157	4.90673e-07	0.000209365
3	99577400	99578200	5.20619	4.51705	5.42795	0.910895	3.6001e-05	0.00687271
3	99578600	99582600	7.68312	7.04124	7.89365	0.852413	1.89849e-06	0.000665783
3	99584600	99593800	8.50031	7.62588	8.76197	1.13609	4.77989e-07	0.000204943
3	108321000	108322200	5.56076	6.13359	5.21473	-0.918868	5.81851e-07	0.000240828
3	111577400	111578400	5.81603	6.48836	5.38216	-1.1062	1.8706e-16	7.83749e-13
3	111845800	111850200	7.60742	8.34689	7.10733	-1.23956	7.28945e-13	1.65797e-09
3	111850800	111854200	7.45591	8.10733	7.04148	-1.06586	4.38785e-11	6.38967e-08
3	112153000	112161800	8.45637	7.67054	8.69973	1.02919	9.3765e-06	0.00238477
3	113666200	113666600	6.29198	6.84943	5.95855	-0.89088	3.76489e-09	3.03761e-06
3	114003800	114005400	6.43853	5.52339	6.70816	1.18477	5.03638e-06	0.00146144
3	114041400	114055800	9.32382	8.58152	9.55767	0.976151	4.92129e-05	0.00869609
3	114866200	114866600	3.42511	0.893689	3.87066	2.97697	6.74958e-12	1.21198e-08
3	119277800	119282200	7.97762	8.57117	7.61422	-0.956952	2.04316e-07	0.000100195
3	119813400	119814000	6.09316	5.08666	6.37972	1.29306	3.0154e-12	6.00114e-09
3	126699000	126702000	8.09253	8.46417	7.89402	-0.570152	3.06631e-05	0.00608218
3	128828800	128839400	9.33442	8.68628	9.54647	0.86019	2.76774e-08	1.78165e-05
3	128841000	128843000	7.08614	6.75197	7.21108	0.459105	5.79194e-05	0.00985909
3	129346200	129347000	6.64658	5.95088	6.86986	0.918984	2.41487e-07	0.000115192
3	129397400	129398800	5.51685	5.07514	5.67439	0.599253	4.63538e-05	0.00832081
3	141117600	141120600	7.18902	6.38981	7.43523	1.04542	5.84667e-06	0.00163693
3	141126800	141139400	9.71727	9.08028	9.92662	0.846343	1.85704e-05	0.00408754
3	143386600	143395200	9.17068	8.08994	9.47011	1.38017	4.80282e-09	3.78551e-06
3	146186600	146187200	5.3476	5.77709	5.11024	-0.666857	3.3068e-06	0.00104939
3	151105000	151106200	5.82371	6.45016	5.43176	-1.01839	5.10251e-11	7.2969e-08
3	156780800	156790600	9.1818	8.64649	9.36528	0.718787	2.24633e-05	0.00476862
3	160471800	160473200	6.33991	6.88137	6.01932	-0.862047	6.69616e-11	9.14275e-08
3	160473600	160476000	6.9143	7.20697	6.76487	-0.442102	4.07847e-05	0.00754469
3	170065200	170075400	9.39704	9.99679	9.02835	-0.968433	1.33121e-14	4.18314e-11
3	171175800	171178000	6.84337	7.16	6.6795	-0.480504	8.78377e-07	0.000350207
3	179154400	179157800	7.05064	7.49876	6.80019	-0.698573	6.20871e-07	0.000253898
3	179167800	179169000	5.41093	6.24509	4.80604	-1.43904	2.73029e-21	2.24844e-17
3	182399800	182401400	6.08969	6.54749	5.83234	-0.715152	5.28773e-06	0.00151417
3	185867000	185873000	8.95588	8.33748	9.16067	0.82319	5.00596e-06	0.00145795
3	185965600	185967400	6.40687	6.11413	6.51836	0.404235	5.78118e-05	0.00985264
3	185969200	185980800	9.79686	9.2699	9.97812	0.708219	5.44009e-07	0.000227531
3	186055400	186062800	8.10151	7.45815	8.3124	0.854252	1.50131e-05	0.00344752
3	186080400	186087000	8.48438	8.09834	8.62544	0.527098	3.97457e-05	0.00739257
3	186226000	186258600	10.9783	10.3338	11.1894	0.855561	1.32128e-07	6.8006e-05
3	190962800	190965000	6.39325	6.79424	6.17536	-0.618882	3.36461e-06	0.00105868
3	193720800	193723600	7.08989	7.44493	6.90206	-0.542866	1.60229e-05	0.00362918
3	193774000	193776800	6.93705	7.34054	6.71748	-0.623059	4.46218e-09	3.5522e-06
3	193787600	193790400	7.44924	8.04278	7.08586	-0.95692	9.06395e-11	1.2093e-07
3	193815400	193825200	9.23336	9.90734	8.79794	-1.1094	4.71558e-15	1.70173e-11
3	193847000	193852000	8.17389	8.91794	7.66907	-1.24888	1.73003e-23	1.96745e-19
3	193852200	193856400	8.50787	9.5655	7.5833	-1.9822	5.03569e-41	2.40525e-36
3	193856600	193859200	7.16149	7.8214	6.73924	-1.08216	1.50846e-14	4.67858e-11
3	193859400	193860200	5.78014	6.42721	5.36967	-1.05754	3.44163e-14	1.01473e-10
3	195358800	195360200	6.07551	5.0445	6.3664	1.3219	8.20996e-06	0.00215462
3	195778400	195780400	6.81274	5.92647	7.07674	1.15028	2.97041e-08	1.88994e-05
3	196437800	196438600	6.11761	6.62362	5.8246	-0.799024	7.2597e-06	0.00195243
4	299800	301800	7.04345	6.23066	7.29251	1.06186	2.97954e-07	0.000138169
4	328600	330200	6.92427	6.43194	7.09611	0.664168	5.07572e-05	0.00889354
4	482200	483800	5.8716	5.51913	6.00231	0.483174	9.1907e-06	0.0023425
4	2282200	2286800	8.38445	8.93521	8.05643	-0.878775	4.28957e-09	3.4262e-06
4	2743000	2757200	9.82498	10.2101	9.61763	-0.59248	1.33585e-06	0.000496155
4	3481800	3492000	9.36864	9.88836	9.0651	-0.823256	3.55675e-09	2.89905e-06
4	3495600	3506200	9.16997	9.46413	9.01965	-0.44448	4.37279e-05	0.00798402
4	8161200	8167800	8.63666	8.94745	8.47634	-0.471108	1.10821e-05	0.00272567
4	9153800	9154800	6.39193	7.5657	5.24152	-2.32418	3.42744e-79	4.09271e-74
4	10658000	10661200	7.31575	6.53129	7.55881	1.02752	2.04299e-06	0.000707113
4	10682000	10683800	6.48431	5.57417	6.75297	1.1788	3.02133e-06	0.000984458
4	10684600	10699400	9.71956	9.00842	9.94639	0.937968	3.95606e-08	2.42876e-05
4	10716600	10719800	6.97886	6.14279	7.23277	1.08998	5.08419e-07	0.000215285
4	10722400	10736000	10.005	8.91161	10.3065	1.39489	6.38919e-12	1.15596e-08
4	10736200	10739600	8.27673	6.9743	8.61029	1.63598	1.91184e-12	4.00513e-09
4	26822800	26835800	9.04749	8.38835	9.26218	0.873831	1.61529e-06	0.000578357
4	37955800	37956600	5.19962	4.54171	5.41401	0.872308	9.87502e-06	0.00249025
4	38319600	38321000	6.42746	6.86343	6.18558	-0.67785	5.67469e-05	0.00971491
4	40281600	40296000	10.297	9.40428	10.5623	1.15801	3.57521e-07	0.000160193
4	56812400	56814800	7.41128	8.01086	7.04274	-0.96812	2.98805e-07	0.000138296
4	76822200	76824200	6.31652	6.00674	6.43361	0.426868	4.26055e-05	0.0078153
4	82525800	82529800	7.49481	7.9986	7.2035	-0.795103	3.05534e-06	0.000991408
4	91049400	91050000	5.84633	6.88241	4.95827	-1.92413	1.35884e-34	3.60575e-30
4	102727400	102729600	6.65381	7.39708	6.1498	-1.24727	4.27906e-08	2.60032e-05
4	102938400	102939000	4.94829	5.36021	4.72301	-0.637206	2.68125e-05	0.00545897
4	108954000	108960600	8.51706	7.93269	8.7133	0.780612	1.43542e-06	0.000525071
4	108991600	108996800	7.93114	7.33992	8.12912	0.789205	7.77729e-06	0.00205234
4	109025600	109044200	9.89653	9.27149	10.103	0.831467	9.23595e-06	0.00235152
4	109085800	109087400	6.38906	5.6902	6.61307	0.922863	1.18169e-07	6.18886e-05
4	109090600	109093200	6.94102	6.36598	7.13488	0.768904	3.63824e-05	0.00690688
4	123748000	123749000	6.20508	5.45765	6.44007	0.982417	1.82805e-06	0.000643916
4	124317400	124319000	5.9851	6.55846	5.63863	-0.919829	9.1351e-12	1.59244e-08
4	124319600	124321800	6.8986	7.74569	6.2782	-1.46749	4.21152e-28	7.18425e-24
4	124363200	124366200	6.43226	6.79958	6.23655	-0.563028	1.34473e-05	0.0031547
4	125632400	125635000	6.84858	7.29831	6.59698	-0.70133	3.42742e-09	2.8032e-06
4	140655600	140657400	6.74358	7.31771	6.39647	-0.921236	1.7387e-14	5.22789e-11
4	140975200	140975600	4.7345	5.56627	4.13242	-1.43384	6.90243e-14	1.87322e-10
4	141071200	141076000	7.89684	8.66728	7.36405	-1.30324	2.80772e-25	3.72522e-21
4	144832800	144833800	5.88711	6.51582	5.49317	-1.02265	2.13237e-08	1.43048e-05
4	153728200	153729200	4.68701	4.07835	4.88937	0.811026	2.64479e-05	0.00540779
4	154170200	154170400	5.45718	5.98408	5.14807	-0.836017	1.54241e-05	0.00352496
4	170190800	170194200	7.15954	7.45853	7.00634	-0.452187	2.82035e-05	0.00565063
4	184961000	184961800	5.6384	5.93542	5.48638	-0.449035	5.78402e-05	0.00985264
4	185504000	185508000	7.97097	7.29286	8.19015	0.897294	3.08121e-05	0.00610668
4	185537400	185549600	9.51373	8.80822	9.73927	0.931049	1.16924e-05	0.00282917
5	1098800	1112400	9.66569	10.0297	9.47209	-0.557645	1.92956e-05	0.00420071
5	1150600	1157800	8.52689	8.82407	8.37477	-0.449299	1.83923e-05	0.00405581
5	10562000	10564000	7.19445	8.12855	6.46126	-1.66728	2.69295e-25	3.72522e-21
5	10564800	10570800	8.39695	8.88886	8.11459	-0.774261	1.42812e-12	3.0452e-09
5	10627000	10628600	6.2786	6.68847	6.0547	-0.633773	1.83504e-05	0.00405581
5	10629600	10637400	9.05156	9.67387	8.66328	-1.01059	6.17144e-11	8.51944e-08
5	14992800	14993600	6.13994	6.6325	5.85709	-0.77541	1.39584e-05	0.00324906
5	16615600	16619000	7.45434	7.95382	7.16629	-0.787535	5.01884e-13	1.1986e-09
5	17274800	17285400	8.42033	8.79074	8.22262	-0.568119	3.25286e-07	0.000148254
5	34838400	34838800	4.7046	5.26292	4.37046	-0.892457	6.02127e-08	3.49029e-05
5	34839800	34840000	4.0276	4.76407	3.53061	-1.23346	1.98318e-06	0.000690414
5	40033000	40034200	5.66548	6.30786	5.25927	-1.0486	7.96094e-12	1.39796e-08
5	40440200	40443200	7.08393	6.31144	7.32441	1.01297	1.34063e-05	0.00314817
5	43036400	43039400	7.0564	7.43293	6.85471	-0.57822	5.12552e-05	0.00895448
5	43042600	43043800	7.52588	7.97764	7.27284	-0.704798	9.15813e-06	0.00233884
5	53462600	53477200	9.65184	8.85428	9.8977	1.04342	1.00645e-06	0.000394681
5	53814800	53815800	7.26261	6.28498	7.54396	1.25898	4.16059e-06	0.00124985
5	53816800	53840600	10.6933	9.91427	10.9352	1.02089	3.25946e-05	0.00634413
5	54054800	54073200	9.9108	9.24712	10.1266	0.879442	1.89282e-05	0.00414713
5	54087200	54092800	8.42934	7.76632	8.64495	0.878625	5.79542e-06	0.0016264
5	55974400	56003600	11.1761	10.4667	11.4025	0.935866	3.89505e-05	0.00727868
5	58858800	58862000	7.40608	7.86856	7.14535	-0.723208	1.82923e-07	9.04466e-05
5	59064200	59064800	5.57265	6.0132	5.32756	-0.685648	1.07029e-06	0.000416298
5	59085400	59087200	6.3748	6.96522	6.01406	-0.951154	1.17233e-05	0.00283111
5	59811800	59817200	7.96399	8.27526	7.80339	-0.471871	5.24741e-06	0.00150623
5	59835200	59837400	6.69388	7.07667	6.48809	-0.588576	1.01579e-05	0.00254554
5	64328800	64331000	7.90933	7.12878	8.15155	1.02277	7.77727e-06	0.00205234
5	64988600	64996400	8.0644	7.49942	8.25567	0.756244	1.90122e-05	0.00415796
5	66299400	66301600	6.6653	7.06905	6.44555	-0.623496	1.06334e-06	0.000414944
5	68004800	68007600	6.94048	7.3934	6.68661	-0.706787	2.08388e-06	0.00071918
5	68514600	68515600	4.69946	4.18304	4.87788	0.694847	2.34566e-05	0.00493559
5	73937400	73937600	4.03674	3.44524	4.2348	0.789562	2.82948e-05	0.00566419
5	74160800	74163000	7.06577	7.734	6.63575	-1.09825	6.45134e-13	1.48145e-09
5	75699800	75702000	7.12688	7.54456	6.89766	-0.646901	3.11675e-05	0.00614652
5	78048600	78063400	9.75104	9.13753	9.95461	0.817082	3.2127e-06	0.00102712
5	79474600	79492600	10.2285	9.33765	10.4934	1.15575	3.73614e-07	0.000167091
5	95066200	95068400	6.50801	6.81017	6.35291	-0.457258	3.45233e-06	0.001082
5	95143000	95146800	7.45888	7.90519	7.20972	-0.695465	1.4135e-08	9.95787e-06
5	95151400	95157600	8.31848	8.84418	8.01029	-0.833893	1.2825e-09	1.20585e-06
5	96408000	96411200	7.23158	7.63412	7.01264	-0.62148	1.26909e-08	9.02038e-06
5	100237400	100238000	5.62125	6.11326	5.33882	-0.774441	1.25793e-05	0.00300119
5	100239200	100240600	7.0362	7.43607	6.81906	-0.617009	3.11612e-05	0.00614652
5	102089200	102092400	7.42403	7.88057	7.16758	-0.712987	4.11025e-08	2.51695e-05
5	111092200	111094200	6.60347	7.10912	6.31074	-0.798376	5.7473e-11	8.07395e-08
5	119793200	119794400	6.38961	6.80887	6.15931	-0.649556	2.98858e-05	0.00595274
5	124077200	124081200	7.32564	7.75645	7.08736	-0.669091	1.32395e-05	0.00312093
5	124082600	124085400	6.84082	7.57737	6.34376	-1.23361	5.00219e-10	5.43011e-07
5	132083600	132089800	8.42311	8.14369	8.53017	0.386474	3.66517e-05	0.00694695
5	134236800	134240200	8.30228	7.81494	8.47274	0.657803	5.37772e-05	0.0092931
5	141487400	141488000	5.54556	5.02742	5.72444	0.697028	1.84436e-05	0.00406338
5	150956600	150958400	6.44379	6.8237	6.23988	-0.583823	5.29548e-06	0.00151457
5	158196400	158205400	8.33463	8.65325	8.16954	-0.483708	3.80308e-05	0.00714954
5	158237000	158249600	8.81017	9.20146	8.59876	-0.602702	1.11403e-06	0.00043069
5	158303000	158306200	6.96421	7.52066	6.63159	-0.889071	6.36844e-10	6.67066e-07
5	158306400	158307600	5.59531	5.95743	5.40296	-0.554469	2.1831e-05	0.00466757
5	158308000	158314200	8.01308	8.47266	7.75443	-0.718229	2.77866e-07	0.000130118
5	158324400	158326400	6.41311	7.02333	6.0354	-0.987924	1.81752e-09	1.62039e-06
5	158377000	158386200	8.41034	8.88658	8.13959	-0.746991	1.91471e-08	1.31023e-05
5	158436800	158438800	6.45951	7.1917	5.9669	-1.22479	3.83943e-16	1.58092e-12
5	158439200	158440000	5.32528	5.88033	4.9938	-0.886532	1.86745e-09	1.6518e-06
5	158440200	158441000	5.57812	6.05609	5.3061	-0.749989	1.46271e-05	0.00337512
5	158468400	158469600	5.53411	5.86431	5.3619	-0.502407	3.67124e-05	0.00695294
5	158476600	158479000	6.85904	7.65241	6.30107	-1.35134	3.5619e-23	3.69849e-19
5	158521600	158524400	7.27604	7.82495	6.9495	-0.875448	2.11605e-09	1.86478e-06
5	158525800	158527000	6.00993	7.08472	5.05522	-2.02951	2.40395e-36	7.1764e-32
5	158527200	158527600	5.17214	6.14344	4.38561	-1.75783	2.47112e-24	3.10606e-20
5	158528200	158528400	3.75341	4.51175	3.23358	-1.27817	4.49945e-11	6.51248e-08
5	158528600	158530400	6.5331	6.99612	6.27198	-0.724144	1.28197e-08	9.07943e-06
5	158530600	158534200	7.50831	7.9813	7.23993	-0.741367	1.56906e-09	1.41941e-06
5	158757000	158761600	7.81987	8.29534	7.54968	-0.745666	1.44847e-08	1.00852e-05
5	158762800	158765800	7.01738	7.34058	6.84948	-0.491095	7.76743e-06	0.00205234
5	163340600	163345200	8.55322	9.2216	8.12308	-1.09851	2.78099e-09	2.34684e-06
5	169714200	169724400	8.90845	8.49212	9.05858	0.566466	4.91814e-06	0.00143764
5	170057800	170060800	7.26774	7.48826	7.15954	-0.328726	5.26125e-05	0.00913813
5	173111600	173131400	10.5203	10.0026	10.6991	0.696422	4.33604e-05	0.00792379
5	174943600	174945800	6.63601	6.19722	6.79271	0.595491	1.89453e-05	0.00414713
5	179276600	179284800	8.69601	8.26546	8.85031	0.584846	1.52557e-05	0.00349315
6	443000	450400	8.88897	8.62674	8.99023	0.363496	5.83236e-05	0.00989967
6	813000	815400	6.80177	7.24541	6.55449	-0.690924	3.24144e-08	2.03181e-05
6	815800	817200	6.32099	6.64344	6.15356	-0.489874	2.40181e-05	0.00502717
6	2126200	2130400	7.91737	7.34862	8.1096	0.760981	1.22746e-05	0.00294354
6	3742800	3751800	9.02238	9.52984	8.72828	-0.801563	4.89762e-12	9.1379e-09
6	3752400	3753200	5.22714	5.69537	4.96223	-0.733141	3.78124e-06	0.00116467
6	5132600	5134000	5.90493	6.22318	5.74007	-0.483101	3.08922e-06	0.000998332
6	6608600	6613000	7.79918	8.23254	7.55912	-0.673423	6.5286e-07	0.000266523
6	7937200	7941000	8.29721	7.39507	8.56432	1.16925	1.17051e-08	8.41805e-06
6	10837200	10840000	7.10991	7.67017	6.7742	-0.895968	1.5637e-11	2.59335e-08
6	11705000	11739000	11.2933	10.374	11.5637	1.1897	1.97811e-11	3.20229e-08
6	11790400	11792200	6.85908	6.47762	6.99875	0.521127	4.67519e-05	0.00836979
6	11876400	11879200	7.40523	6.4836	7.6761	1.1925	1.92804e-06	0.000675152
6	11975000	11978000	7.11041	6.63574	7.27733	0.641586	3.52797e-05	0.00675119
6	13444800	13476000	10.9629	10.4404	11.143	0.702605	1.83293e-05	0.00405581
6	16417800	16441800	10.7266	10.0196	10.9525	0.932905	4.53313e-06	0.00134318
6	16480200	16498400	9.9092	9.25553	10.1226	0.867044	1.38063e-05	0.00322625
6	16694400	16700600	8.37794	7.52599	8.63509	1.1091	1.58499e-06	0.000570933
6	16700800	16702400	7.41663	6.33713	7.71585	1.37872	1.73332e-12	3.6633e-09
6	16761400	16761800	5.56711	4.81573	5.80298	0.987246	1.30961e-06	0.000490991
6	16762800	16763200	5.97806	5.28593	6.20051	0.914574	1.44065e-05	0.00333387
6	21596400	21597200	5.40884	5.82767	5.17884	-0.648829	2.1689e-05	0.00464136
6	25006200	25010800	7.92775	8.40845	7.65372	-0.754733	2.86622e-06	0.000944153
6	25026600	25028800	6.68664	7.10231	6.4588	-0.643508	2.68684e-06	0.00089619
6	25034600	25038000	7.49941	8.09816	7.13157	-0.966593	2.16236e-08	1.44244e-05
6	25038600	25044400	7.65291	8.17685	7.3461	-0.83075	2.97107e-08	1.88994e-05
6	25070600	25071200	5.10024	5.72203	4.71242	-1.00961	5.29536e-11	7.52761e-08
6	26043000	26046600	8.21357	7.49856	8.44128	0.942715	3.081e-08	1.95174e-05
6	27721600	27731000	8.90687	8.19806	9.13317	0.935109	1.35607e-07	6.96468e-05
6	30225800	30227000	6.83227	7.36487	6.51868	-0.846185	1.03477e-06	0.000404457
6	31153400	31156200	7.62835	6.94208	7.84944	0.907361	1.71875e-05	0.00383977
6	33282200	33285400	8.50581	8.95323	8.25585	-0.697375	5.74296e-07	0.000238114
6	34149200	34151600	6.7538	7.11315	6.56322	-0.549938	5.14282e-07	0.000216998
6	34190600	34192000	6.87894	7.47165	6.51625	-0.955396	1.07481e-09	1.04344e-06
6	36648200	36663600	10.1249	10.6471	9.81952	-0.827534	9.77992e-06	0.0024742
6	36717400	36727800	9.9044	10.4353	9.59217	-0.843101	1.77189e-06	0.000626909
6	37135600	37137800	8.49293	7.80927	8.71341	0.904139	1.39521e-06	0.000513412
6	41299000	41304600	8.63794	9.12161	8.3617	-0.759905	2.25902e-09	1.96898e-06
6	43215000	43216200	6.57669	6.9301	6.3899	-0.540197	1.60025e-05	0.00362918
6	52185400	52189000	7.28149	6.91656	7.41608	0.49952	2.95776e-05	0.00589627
6	52354400	52378800	10.8284	10.3891	10.9852	0.596064	2.06972e-05	0.00446111
6	53321400	53331400	8.70161	9.06919	8.50573	-0.563467	8.98627e-06	0.00231457
6	53393800	53400600	8.39213	7.70301	8.61388	0.910876	5.91365e-07	0.00024392
6	53410200	53412600	6.53475	5.97414	6.72488	0.750733	3.35896e-05	0.00650472
6	53445200	53455600	8.96966	8.29215	9.18869	0.896544	1.20078e-05	0.00289084
6	53511000	53514200	6.66447	5.99577	6.88143	0.885665	5.6733e-05	0.00971491
6	56407000	56408200	5.87949	6.27821	5.66313	-0.615083	1.33559e-06	0.000496155
6	70576000	70576200	4.08005	4.65925	3.72873	-0.930526	5.90955e-05	0.0100023
6	70589000	70595200	8.18509	8.77798	7.82224	-0.955743	3.57987e-06	0.00111757
6	70596600	70596800	2.84805	3.51749	2.41691	-1.10058	7.73445e-06	0.0020501
6	70597000	70598800	6.78096	7.54071	6.25961	-1.2811	1.10312e-14	3.51262e-11
6	74162200	74163000	6.16957	6.64486	5.89951	-0.745351	1.2767e-05	0.00303386
6	86159400	86159800	5.451	6.25236	4.88407	-1.36829	6.95939e-10	7.13323e-07
6	86170000	86172800	7.2971	7.83254	6.98129	-0.851243	2.71012e-07	0.000127157
6	88823800	88826400	6.66073	7.01265	6.4749	-0.537756	3.82435e-05	0.00718028
6	88850800	88853000	6.24589	6.93272	5.79825	-1.13448	7.13847e-10	7.2545e-07
6	90920200	90933200	9.44457	9.88941	9.19645	-0.692954	2.90565e-06	0.000953197
6	100676600	100677600	5.64869	6.03469	5.44078	-0.593911	2.15214e-05	0.00461378
6	106322600	106325000	6.75154	7.13379	6.5461	-0.58769	2.45634e-06	0.000835084
6	106439400	106440200	6.16397	6.69201	5.85397	-0.838037	8.72489e-06	0.00225995
6	106442600	106443400	5.01526	5.65438	4.61201	-1.04237	2.14008e-08	1.43163e-05
6	107197200	107200600	7.67034	7.30462	7.80517	0.500554	6.24754e-06	0.00173278
6	108144000	108146800	7.0476	7.57193	6.74048	-0.831448	1.15549e-05	0.00280727
6	109191200	109197400	8.83625	8.09537	9.06978	0.97441	8.72743e-10	8.5773e-07
6	114175600	114177800	6.91763	7.8528	6.18294	-1.66985	4.06681e-29	7.47104e-25
6	114178600	114181200	7.86738	8.89245	6.99743	-1.89502	2.55011e-19	1.69172e-15
6	116713000	116714600	5.94552	6.60046	5.52784	-1.07262	5.0711e-11	7.29567e-08
6	119199800	119204400	7.32504	6.75015	7.51886	0.768707	4.21863e-05	0.00776188
6	119207000	119215000	8.68306	8.11287	8.87567	0.762797	3.90508e-05	0.00729173
6	126068400	126070200	5.83064	6.25258	5.5985	-0.654074	1.03288e-05	0.00258026
6	131381400	131383800	6.55759	6.91515	6.36815	-0.547004	5.71002e-06	0.00161
6	132451400	132454800	7.32949	7.90114	6.98444	-0.916703	2.63152e-12	5.28118e-09
6	132672600	132677400	7.44096	7.96055	7.13753	-0.823013	3.12897e-10	3.62748e-07
6	134495600	134495800	4.00273	4.60857	3.62881	-0.979757	1.62052e-06	0.000578493
6	134496800	134500200	7.14697	7.62718	6.87329	-0.753895	5.36421e-10	5.74475e-07
6	134556600	134558000	6.06001	6.88037	5.4713	-1.40907	7.57478e-20	5.48185e-16
6	134561800	134563000	5.73232	6.35004	5.34808	-1.00196	5.31354e-14	1.51069e-10
6	134567200	134571000	7.22288	7.72859	6.9301	-0.798491	1.63812e-07	8.23835e-05
6	138167200	138168600	6.411	6.77511	6.21737	-0.557743	1.46797e-05	0.00338071
6	144979800	144982200	6.81054	7.18227	6.61199	-0.570281	5.12883e-07	0.000216791
6	149067000	149067800	5.68229	6.2152	5.36847	-0.846722	1.45573e-10	1.81072e-07
6	149069600	149073000	7.07797	7.44453	6.88276	-0.561775	1.5981e-06	0.000573923
6	149079200	149084800	8.31005	9.14514	7.70406	-1.44108	4.27992e-26	6.38832e-22
6	149578000	149582000	7.45858	7.13447	7.5803	0.445829	5.56081e-05	0.00954732
6	149584400	149590000	8.50346	7.92002	8.69946	0.779446	2.31991e-06	0.000794893
6	150259200	150261000	6.4393	7.31023	5.78954	-1.52069	1.66984e-14	5.11271e-11
6	150324600	150325800	6.01927	6.58293	5.68078	-0.90215	3.54583e-11	5.35959e-08
6	154639400	154640200	5.24781	4.36643	5.51085	1.14442	5.37647e-05	0.0092931
6	155502600	155505000	6.53533	6.89379	6.34532	-0.548462	8.33173e-06	0.00218178
6	156694400	156721800	10.7066	10.0078	10.9306	0.922786	4.5206e-07	0.000195937
6	157880400	157884400	7.4285	7.84868	7.19756	-0.651119	4.80423e-07	0.000205617
6	157885400	157886400	5.30344	5.90661	4.93181	-0.974799	1.1401e-10	1.47178e-07
6	157887000	157887600	5.26402	5.63986	5.06278	-0.577079	3.75061e-05	0.0070808
6	158243200	158243600	5.70003	4.87333	5.952	1.07868	4.39273e-05	0.0080143
6	158280600	158289000	7.89928	7.61481	8.00802	0.393213	3.40642e-05	0.00656596
6	158294600	158297000	6.57361	5.93693	6.78288	0.845952	2.41536e-05	0.00504027
6	158297400	158299800	6.79558	6.00958	7.03897	1.02939	2.49699e-06	0.000844661
6	158308000	158309600	6.49645	5.85642	6.70653	0.850117	5.09644e-08	3.02018e-05
6	158312200	158314800	7.53936	6.86732	7.7571	0.889788	4.9284e-05	0.00869609
6	163148000	163150000	6.95929	7.51935	6.62374	-0.895613	7.61073e-06	0.00202405
7	865400	879400	10.0149	9.46034	10.2034	0.74307	1.66779e-05	0.00374695
7	1034400	1035600	6.39845	6.81652	6.16896	-0.647557	1.31689e-06	0.000492944
7	1043400	1055800	9.47499	9.92706	9.22173	-0.70533	7.54247e-07	0.000305822
7	1056400	1067400	9.58543	10.2114	9.19388	-1.01755	5.9229e-11	8.27196e-08
7	1099200	1106200	8.58082	9.03639	8.32505	-0.711344	5.95169e-07	0.00024487
7	2560600	2572400	10.1321	10.533	9.91422	-0.618771	1.16241e-05	0.00281797
7	2926200	2938000	9.92536	9.37477	10.1129	0.738106	1.82302e-07	9.03264e-05
7	16792800	16795400	6.96986	7.54729	6.62001	-0.927289	4.77415e-15	1.70173e-11
7	16798400	16803400	7.6453	7.99083	7.4635	-0.527325	1.22972e-06	0.000468414
7	16968400	16969400	4.71455	3.85622	4.97298	1.11675	8.66754e-08	4.75578e-05
7	17338000	17339800	6.95291	7.78235	6.35359	-1.42877	4.52721e-10	4.95958e-07
7	20238600	20239600	5.45398	5.9507	5.16799	-0.782712	7.95178e-06	0.00209376
7	20240000	20242000	6.5497	7.09287	6.22775	-0.865117	6.58567e-08	3.78074e-05
7	20826400	20827000	4.7316	4.21805	4.90924	0.691198	2.57657e-05	0.00531379
7	20830400	20831000	4.50284	3.86458	4.71249	0.847916	7.40212e-06	0.00197738
7	22600800	22606400	8.14225	8.55565	7.91595	-0.639708	8.68235e-08	4.75578e-05
7	22697000	22698800	6.11662	6.54096	5.88283	-0.65813	1.91004e-05	0.0041658
7	22699400	22705600	8.52659	9.40305	7.86986	-1.5332	2.35206e-38	9.36197e-34
7	22709800	22713400	7.14807	7.56185	6.92151	-0.640338	1.65796e-05	0.00373189
7	22714800	22724600	8.48037	8.83849	8.29058	-0.547918	3.03186e-06	0.000985129
7	22733600	22740800	8.03209	8.42579	7.81907	-0.606726	1.83805e-05	0.00405581
7	22751600	22753600	6.87481	7.64304	6.3444	-1.29864	4.39801e-21	3.50111e-17
7	22760600	22767800	8.73582	9.51122	8.19766	-1.31356	2.23492e-30	4.44787e-26
7	25987000	25992200	7.9809	7.29622	8.20162	0.905394	1.21022e-08	8.65135e-06
7	26415200	26416600	6.26719	5.77212	6.43978	0.667663	1.5808e-06	0.000570283
7	26436200	26437400	6.50697	5.52233	6.7896	1.26727	2.02683e-11	3.24865e-08
7	27288400	27289600	5.71229	5.25591	5.87403	0.618122	1.90421e-05	0.00416068
7	30322800	30324200	5.98433	5.49296	6.15591	0.662945	6.00719e-06	0.00167402
7	44789400	44798200	9.70509	10.2002	9.4203	-0.779923	3.16616e-05	0.00621317
7	47758400	47768800	10.1134	9.32103	10.3582	1.03716	1.70537e-05	0.00381892
7	47801600	47806200	8.64048	7.84107	8.88673	1.04565	6.04467e-06	0.00168054
7	55499200	55510800	9.73307	9.19065	9.91843	0.727784	5.67847e-06	0.00160489
7	64934000	64944600	9.73379	8.9602	9.97451	1.01431	8.28043e-08	4.56705e-05
7	68663800	68665000	6.25253	6.76026	5.95821	-0.802052	1.09452e-09	1.05401e-06
7	73509000	73512800	8.13528	8.51304	7.93279	-0.58025	3.18842e-05	0.00624145
7	73624600	73628600	8.54469	9.09136	8.21994	-0.871418	2.11181e-08	1.42068e-05
7	73629000	73646800	10.1267	10.4934	9.93144	-0.561943	1.46792e-05	0.00338071
7	73685400	73687800	6.49331	6.89166	6.27718	-0.614481	3.69275e-05	0.00698813
7	73693400	73695000	6.24306	6.59168	6.05931	-0.532367	1.2872e-06	0.000483995
7	73697200	73700200	7.24205	7.67696	7.00091	-0.676048	4.52997e-09	3.59418e-06
7	73701000	73703600	7.11294	7.6318	6.81006	-0.82174	4.66815e-09	3.69155e-06
7	77167600	77167800	6.00292	5.21389	6.24696	1.03307	2.34259e-05	0.00493559
7	77183000	77196400	9.13072	8.41454	9.3587	0.944157	1.3888e-07	7.10223e-05
7	90226200	90227800	6.1969	6.93477	5.69847	-1.2363	9.26469e-20	6.50763e-16
7	90341400	90356600	10.1395	8.81466	10.4762	1.66152	1.38306e-09	1.2753e-06
7	90357000	90359000	6.99144	5.88504	7.29514	1.4101	4.15489e-06	0.00124971
7	90362200	90371200	9.2963	8.3137	9.57856	1.26486	2.63083e-06	0.000882435
7	90403800	90408800	7.84952	7.17067	8.06888	0.898203	7.37226e-06	0.00197603
7	92461400	92466600	7.86502	8.35785	7.58196	-0.775897	3.6032e-11	5.41206e-08
7	98525600	98532800	8.56262	8.20946	8.69354	0.484086	3.02143e-05	0.00600814
7	100137600	100148800	9.5375	8.88164	9.75139	0.869751	2.19395e-06	0.000753897
7	107318000	107319800	5.97458	6.41399	5.73029	-0.683704	5.16216e-06	0.00148473
7	111164600	111173800	8.49601	7.7881	8.7221	0.934003	1.22761e-05	0.00294354
7	111196600	111201600	7.71293	7.02146	7.93523	0.913769	4.16742e-05	0.00769731
7	115851400	115853000	5.94595	6.47774	5.63299	-0.844751	1.24066e-09	1.18046e-06
7	128799200	128804000	8.10471	8.45559	7.91954	-0.536047	5.03536e-05	0.00884914
7	134675200	134682600	8.43757	7.92924	8.61379	0.68455	9.03009e-06	0.00231522
7	134880600	134895400	9.76284	9.16696	9.962	0.795037	3.11463e-06	0.00100113
7	137598800	137607200	8.92365	8.23362	9.14561	0.911998	2.03525e-05	0.00439872
7	137656600	137685800	11.3811	10.5775	11.6283	1.05078	2.51349e-06	0.000849042
7	139559400	139561400	6.41803	6.75399	6.24223	-0.511759	5.84889e-05	0.00991364
7	150664800	150671600	8.94281	8.60615	9.06854	0.462389	2.67611e-05	0.00545779
7	155279800	155285000	8.21952	8.50878	8.0721	-0.436685	4.54626e-05	0.00818189
7	157359800	157362600	7.45077	7.84448	7.23774	-0.606742	1.38507e-05	0.0032303
7	157406200	157406800	5.28085	5.73211	5.02817	-0.70394	4.37773e-06	0.0013036
8	1648600	1650400	6.56658	6.87094	6.41016	-0.460781	4.26825e-05	0.00782306
8	6281400	6293400	10.0491	9.23519	10.2984	1.06322	2.73733e-06	0.00090922
8	6627800	6638200	10.2275	9.31234	10.4972	1.18482	7.88424e-08	4.38672e-05
8	8140000	8149800	9.31127	8.67946	9.51935	0.839891	7.7523e-07	0.00031239
8	11624800	11627000	7.45773	8.15298	7.00195	-1.15103	6.01099e-16	2.39258e-12
8	18244000	18245400	6.26463	6.54683	6.12138	-0.425451	5.85735e-05	0.00992094
8	19495200	19496200	5.98052	6.59166	5.60202	-0.989636	3.88397e-12	7.4804e-09
8	19564800	19568800	7.30699	7.65873	7.12126	-0.537477	2.71945e-05	0.00549922
8	22906200	22909000	7.58651	6.62497	7.86489	1.23993	2.29299e-09	1.99131e-06
8	28259200	28269000	9.81954	10.2894	9.55344	-0.735983	3.96729e-06	0.00120801
8	29600000	29612200	9.29599	8.77796	9.47484	0.696883	1.08366e-05	0.00269302
8	29629400	29634400	8.71304	8.06484	8.9251	0.860264	4.82818e-08	2.89715e-05
8	38659200	38667800	9.23419	8.47761	9.4712	0.993588	7.7323e-07	0.00031239
8	41679600	41685400	8.07898	7.7504	8.20213	0.451734	2.41862e-05	0.00504027
8	41996800	41997400	4.92351	5.57022	4.51337	-1.05685	6.83227e-09	5.17994e-06
8	41998400	42000800	7.48813	8.17262	7.04273	-1.1299	2.83738e-07	0.000132607
8	47825400	47827600	6.9804	7.35793	6.77806	-0.579866	2.59732e-05	0.00534055
8	47827800	47836400	9.13517	9.82783	8.6819	-1.14594	1.1264e-17	5.48993e-14
8	47866000	47868600	6.98239	7.42739	6.73416	-0.693239	6.33812e-08	3.66506e-05
8	48107200	48111000	7.45889	7.8532	7.24547	-0.607729	1.0375e-07	5.5307e-05
8	48112400	48113200	5.55042	5.88082	5.37808	-0.502745	4.91547e-05	0.00869609
8	48113600	48115600	6.62662	6.91017	6.48257	-0.427599	3.36103e-05	0.00650472
8	53077400	53079400	6.29068	5.97483	6.40974	0.434905	9.02537e-06	0.00231522
8	54639000	54646200	8.82783	8.37447	8.98873	0.614259	6.66295e-06	0.00182273
8	54756400	54758400	6.7569	6.22547	6.93935	0.713874	4.35928e-06	0.00130104
8	57472200	57473200	5.93358	6.72849	5.3739	-1.35459	3.10355e-17	1.42536e-13
8	62626200	62627800	6.57074	7.26528	6.11565	-1.14963	2.45448e-18	1.36321e-14
8	81976000	81978200	6.60219	6.94068	6.42481	-0.515868	1.35294e-05	0.00317085
8	82005800	82006600	5.78571	6.364	5.43514	-0.928863	1.83997e-13	4.88246e-10
8	82022800	82024800	6.86845	7.50618	6.46644	-1.03974	5.90957e-21	4.55266e-17
8	82066600	82067600	5.69565	6.39987	5.23111	-1.16876	2.12852e-15	8.06876e-12
8	91996600	91998800	6.67225	7.05213	6.46837	-0.583764	2.20335e-05	0.00469406
8	95452600	95454400	7.25248	6.54698	7.47802	0.931042	4.82843e-05	0.0085668
8	96083400	96091600	8.8911	9.32352	8.6517	-0.67182	8.04509e-08	4.45784e-05
8	98608200	98612000	7.15746	6.56443	7.3559	0.791466	2.89933e-06	0.000952763
8	98634000	98647800	9.29421	8.84022	9.45527	0.615052	8.05576e-06	0.00211881
8	103941200	103948800	9.0349	8.17975	9.29269	1.11294	2.87295e-09	2.41591e-06
8	129279000	129282400	7.17597	7.78207	6.80183	-0.980239	1.89403e-10	2.2961e-07
8	136467400	136469600	7.02124	7.4834	6.76074	-0.722661	1.73035e-08	1.1909e-05
8	141596000	141612000	10.0628	10.4692	9.8413	-0.627902	4.34265e-06	0.00129964
8	142093800	142111000	10.0118	10.7476	9.51548	-1.23214	5.08913e-23	5.06411e-19
8	142111200	142134200	10.2326	10.6447	10.0072	-0.637492	3.80442e-08	2.34168e-05
8	142136200	142142400	8.68729	9.65513	7.90586	-1.74928	1.01941e-64	8.11518e-60
8	142407800	142417800	9.17068	9.51934	8.98691	-0.532425	3.80527e-06	0.00116809
8	142418400	142431800	9.5838	9.93993	9.39527	-0.544662	5.07904e-05	0.00889354
8	143552800	143560400	9.25534	8.72609	9.43721	0.71112	1.28631e-06	0.000483995
8	144509400	144521800	10.0136	9.43497	10.2084	0.773462	1.12669e-05	0.00274847
8	145000000	145016200	10.5075	10.929	10.2756	-0.653386	7.41026e-08	4.17387e-05
8	146281800	146284200	7.31185	7.60868	7.15993	-0.448745	3.8325e-05	0.00718993
9	2191000	2192600	6.04027	5.6854	6.17173	0.48633	3.86265e-05	0.00722378
9	4982000	4984200	6.61565	5.94346	6.83343	0.889964	2.6702e-06	0.000893134
9	6688800	6696800	8.28526	8.76534	8.01169	-0.753657	5.62544e-07	0.000233647
9	7935000	7937000	6.30705	6.72208	6.07964	-0.64244	2.63056e-05	0.00539253
9	20064400	20067200	6.85676	7.27859	6.62469	-0.653899	3.2028e-05	0.00626448
9	22008800	22009400	5.81175	5.12895	6.03203	0.903084	4.55869e-06	0.00134908
9	27527200	27529200	7.21751	7.80271	6.86117	-0.94154	2.33055e-12	4.79812e-09
9	37527000	37535200	9.97584	8.75897	10.2969	1.53797	7.59683e-11	1.01926e-07
9	79073600	79075800	6.741	7.12095	6.53706	-0.583884	1.43615e-06	0.000525071
9	82689000	82694000	8.0767	7.4661	8.27955	0.81345	5.03558e-05	0.00884914
9	82699800	82704200	8.29232	6.96374	8.62952	1.66578	3.71799e-11	5.52371e-08
9	82705000	82706600	6.12093	5.44043	6.34067	0.900246	1.27542e-05	0.00303382
9	82707200	82708200	5.82661	5.1013	6.05665	0.955344	5.5125e-05	0.00948484
9	82712000	82713400	5.99405	5.19567	6.24009	1.04441	4.82724e-05	0.0085668
9	82728600	82732800	7.89873	7.1801	8.12726	0.947163	2.12309e-05	0.00455558
9	82740400	82744200	7.59586	6.81966	7.83715	1.01749	1.10213e-05	0.00271911
9	86907600	86909600	6.43768	6.88113	6.19054	-0.690582	3.49857e-05	0.00670568
9	92974200	92976200	5.9548	6.30242	5.77169	-0.530734	1.28987e-05	0.00306209
9	95896000	95896200	5.34245	6.06632	4.85831	-1.208	1.54496e-09	1.40827e-06
9	95897000	95901200	8.17414	8.67803	7.88274	-0.795287	1.55771e-08	1.07829e-05
9	99407800	99410800	7.09938	6.57173	7.28082	0.709085	1.07532e-05	0.00267509
9	101153400	101155200	7.02649	7.42566	6.80981	-0.615845	2.34718e-07	0.000112561
9	110773600	110785400	9.16513	8.63929	9.34609	0.706796	8.65677e-06	0.00224816
9	114753800	114758600	7.58431	7.0161	7.77641	0.760314	2.45744e-05	0.00510335
9	114759400	114780200	10.1531	9.52749	10.3597	0.832186	6.38176e-06	0.00175992
9	114781000	114786400	7.93599	7.1183	8.18608	1.06778	7.44234e-08	4.17983e-05
9	114807400	114842400	11.0738	10.3388	11.306	0.967152	2.25942e-07	0.00010923
9	115503600	115507600	7.16022	6.84025	7.2806	0.44035	2.94631e-07	0.000137162
9	116112400	116115800	7.39292	7.03024	7.52681	0.496571	5.16627e-06	0.00148473
9	116638400	116639200	4.51086	5.00286	4.22843	-0.774431	4.55456e-05	0.00819066
9	117364800	117373000	9.03132	8.29724	9.26334	0.966102	1.33395e-06	0.000496155
9	123640400	123642800	6.82651	6.21806	7.02882	0.810764	5.04242e-06	0.00146144
9	124057800	124059600	6.73291	6.9997	6.59864	-0.401061	4.35255e-06	0.00130097
9	125748200	125749600	6.18303	5.4784	6.40836	0.929962	5.34339e-06	0.00152462
9	128196800	128203200	8.89131	8.53141	9.02434	0.492927	9.0281e-06	0.00231522
9	129480800	129484600	8.18008	8.73899	7.84546	-0.893523	5.22129e-14	1.50235e-10
9	129624000	129637400	9.69581	8.99263	9.92081	0.928186	3.60899e-05	0.00687467
9	131901400	131906200	8.69712	9.32233	8.30628	-1.01605	1.17378e-08	8.41805e-06
9	131964600	131966200	6.56237	7.04068	6.2901	-0.750576	7.4203e-10	7.44586e-07
9	132143400	132148000	8.63894	9.05783	8.40889	-0.648939	4.02501e-07	0.000177681
9	132176200	132180400	9.08309	9.49015	8.8611	-0.629058	4.46253e-06	0.0013272
9	132220000	132223800	8.25592	8.75778	7.96606	-0.791725	1.42057e-08	9.97827e-06
9	132243400	132247000	7.7651	8.12501	7.57416	-0.550851	8.06656e-06	0.00211931
9	137035400	137041400	8.71144	8.06335	8.92348	0.860126	9.6548e-06	0.00245033
9	137095400	137138800	11.8388	11.2508	12.036	0.785246	4.40894e-05	0.00803773
9	139606000	139611000	8.12732	8.52266	7.91322	-0.609441	2.25641e-05	0.0047826
9	139887200	139897000	8.97424	9.31093	8.79798	-0.512952	3.08262e-06	0.000997549
9	139916400	139930400	9.46256	9.78948	9.29237	-0.497107	1.04387e-05	0.00260227
9	140009200	140011000	7.18326	7.72636	6.86136	-0.865006	3.3192e-09	2.74288e-06
9	140012200	140014400	6.47986	7.03473	6.14851	-0.88622	4.18136e-08	2.55394e-05
9	140020400	140023600	7.95498	8.40192	7.70537	-0.696553	2.24633e-05	0.00476862
9	140430400	140433200	7.0701	7.33128	6.93907	-0.39221	5.78982e-06	0.0016264
9	140596600	140612000	10.6598	9.82643	10.9132	1.08674	4.03226e-06	0.00122206
9	140614000	140614200	4.77815	4.05109	5.00859	0.957505	1.64397e-05	0.0037052
9	140615200	140627200	10.5384	9.76125	10.7799	1.01865	9.09069e-06	0.00232694
9	140630400	140641600	10.4746	9.57236	10.7417	1.16939	5.15899e-06	0.00148473
9	140642400	140663000	11.5459	10.7534	11.7907	1.03734	4.56798e-06	0.00135015
X	1367000	1369200	6.74769	7.17162	6.51418	-0.657442	2.58779e-08	1.67939e-05
X	1398000	1400000	6.18757	6.47255	6.04269	-0.429864	5.07947e-05	0.00889354
X	1455000	1456600	6.51921	6.91062	6.30772	-0.602898	1.1001e-05	0.00271691
X	20078400	20080400	6.36303	6.90858	6.03917	-0.869409	4.21554e-06	0.00126318
X	29496400	29497000	5.62433	4.57897	5.91772	1.33875	3.13144e-07	0.000143541
X	37635200	37636600	5.51515	6.07948	5.17611	-0.903369	4.4964e-05	0.00814124
X	37645200	37646400	5.13292	5.90325	4.60024	-1.30302	3.40302e-09	2.79676e-06
X	37674800	37676800	5.82215	6.43133	5.44535	-0.985981	7.4346e-06	0.00198383
X	39954800	39956000	6.62639	7.15814	6.31347	-0.844674	9.75623e-09	7.1913e-06
X	44202400	44202600	3.1231	3.73525	2.74371	-0.991542	1.81837e-05	0.00403216
X	47092800	47093400	5.93529	4.82211	6.2401	1.41798	8.05604e-10	8.01643e-07
X	105855200	105855800	4.95568	5.64313	4.50744	-1.13569	2.86318e-11	4.44016e-08
X	109561400	109562000	5.4678	6.07276	5.09463	-0.978131	7.68281e-06	0.00203868
X	117852000	117853600	5.74385	6.34256	5.37604	-0.96652	5.48194e-07	0.000228881
X	117856800	117859600	6.54641	7.08834	6.22544	-0.862903	3.57659e-05	0.00683328
X	117860400	117865600	7.78938	8.35037	7.45306	-0.897306	4.68624e-06	0.00137828
X	135775600	135777200	6.06713	5.29942	6.30657	1.00716	1.26185e-05	0.0030061
X	148587000	148587600	4.94205	5.52288	4.58937	-0.933511	7.89145e-08	4.38672e-05
X	148607200	148608400	5.58128	6.11123	5.26978	-0.841448	1.92103e-05	0.00418595
X	152156200	152161200	8.85753	8.12673	9.08881	0.962087	5.39947e-08	3.17611e-05

## Sheet: 9.8 Diff super-enhancer
Dataset_EV 9.8. List of differential super-enhancer sites between CLL and NBC
#Chr	Start	End	Conc	Conc_NBC	Conc_CLL	Fold	p-value	FDR
1	1107185	1107701	2.96	5.02	2.16	2.86	1.54e-07	2.2e-06
1	1764991	1765199	3.86	4.13	3.81	0.32	0.000247	0.00146
1	2477593	2481118	9.64	9.02	9.71	-0.69	1.84e-07	2.53e-06
1	3582074	3593851	9.85	6.84	10.01	-3.17	0.000167	0.00103
1	14027898	14040368	10.25	7.82	10.4	-2.58	0.00125	0.00603
1	14052414	14058031	10.04	7.87	10.18	-2.31	0.000293	0.00172
1	23875354	23963237	12.89	10.51	13.03	-2.52	1.93e-08	3.5e-07
1	27852123	27855941	10.25	7.15	10.42	-3.27	5.32e-05	0.000392
1	27985655	27989801	9.32	8.71	9.38	-0.68	1.54e-06	1.71e-05
1	37754387	37759385	9.64	5.19	9.81	-4.62	2.14e-14	1.41e-12
1	39735253	39735517	3.18	4.46	2.87	1.58	3.07e-05	0.000237
1	43389604	43418494	10.61	10.14	10.67	-0.52	1.88e-08	3.44e-07
1	53095160	53107224	10.19	9.8	10.24	-0.44	2.58e-07	3.44e-06
1	64279509	64304646	9.98	7.01	10.13	-3.12	1.9e-09	4.25e-08
1	64356866	64359014	8.33	5	8.49	-3.49	9.62e-09	1.89e-07
1	66736999	66749685	9.75	6.52	9.92	-3.4	8.7e-06	7.76e-05
1	66796442	66847852	12.08	9.66	12.23	-2.57	0.000776	0.00405
1	92196972	92202928	7.46	3	7.63	-4.63	0.000324	0.00185
1	93438855	93459791	9.74	7.51	9.88	-2.37	0.000484	0.00268
1	117167923	117191079	10.04	5.66	10.21	-4.55	3.42e-12	1.3e-10
1	150533482	150546123	10.13	9.5	10.2	-0.7	0.000146	0.000927
1	159880183	159894251	10.11	9.69	10.16	-0.47	7.07e-06	6.35e-05
1	161145894	161165132	10.15	7.95	10.3	-2.35	0.00124	0.00603
1	169649527	169665895	10.56	8.35	10.7	-2.35	0.00207	0.00897
1	203410104	203458842	11.82	7.31	12	-4.68	3.17e-19	3.8e-17
1	204422055	204435477	7.97	8.79	7.82	0.97	2.51e-05	0.0002
1	206957759	206977139	10.3	5.95	10.47	-4.52	0.000239	0.00143
1	211502991	211526505	10.06	9.39	10.13	-0.74	1.13e-07	1.67e-06
1	234735343	234749075	10.61	9.79	10.69	-0.9	0.000103	0.000697
1	235090884	235126869	10.91	7.89	11.07	-3.18	2.17e-09	4.77e-08
2	10469735	10472462	8.98	6.73	9.12	-2.39	0.002	0.00876
2	10548589	10554260	9.21	6.58	9.36	-2.79	0.000113	0.000758
2	20872282	20877055	8.86	4.58	9.03	-4.45	9.85e-10	2.28e-08
2	37842850	37863565	10.07	7.48	10.22	-2.74	0.000803	0.00416
2	42324323	42333587	9.86	9.33	9.91	-0.58	8.64e-05	0.000593
2	45951783	45967153	10.14	7.85	10.29	-2.44	2.66e-05	0.00021
2	46761819	46797136	10.68	9.72	10.77	-1.05	0.000144	0.000915
2	60539858	60547835	9.25	6.4	9.41	-3.01	0.00183	0.00827
2	60613028	60628285	9.9	6.59	10.06	-3.47	7.88e-08	1.25e-06
2	65252687	65267970	10.39	7.67	10.55	-2.87	1.26e-07	1.85e-06
2	86254920	86268344	11.42	8.55	11.58	-3.03	3.08e-12	1.23e-10
2	86295359	86308074	9.72	7.06	9.87	-2.81	4.53e-06	4.42e-05
2	109226212	109229502	7.56	3.39	7.73	-4.34	5.05e-07	6.32e-06
2	134991068	135026010	10.41	9.62	10.49	-0.86	0.00233	0.0099
2	197034986	197041300	9.35	8.53	9.43	-0.9	0.000578	0.00312
2	204725961	204745720	10.56	5.74	10.73	-4.99	3.79e-33	1.25e-30
2	208390182	208396083	10.07	9.24	10.15	-0.91	0.00016	0.001
2	224662616	224671130	8.48	5.77	8.63	-2.86	0.000114	0.000759
2	224806405	224817492	9.55	7.14	9.69	-2.55	2.38e-06	2.46e-05
2	232526608	232546071	11.46	10.51	11.55	-1.04	0.00137	0.00637
3	5047224	5068801	9.94	8.87	10.04	-1.17	0.00198	0.00876
3	10234562	10241640	9.76	9.06	9.84	-0.78	0.000588	0.00314
3	13035842	13064188	11.55	10.87	11.62	-0.75	9.19e-05	0.000625
3	16838146	16844809	8.19	4.25	8.36	-4.11	1.13e-08	2.2e-07
3	71106840	71194268	12.83	10.35	12.98	-2.63	6.81e-05	0.000494
3	113926706	113950834	10.59	7.65	10.75	-3.1	6.98e-11	1.96e-09
3	114004432	114028360	10.39	7.76	10.55	-2.79	1.15e-05	9.96e-05
3	129294615	129302429	10.16	7.18	10.32	-3.14	8.14e-05	0.000568
3	141119270	141132642	10.24	7.99	10.39	-2.4	3.95e-05	0.000301
3	143388219	143393406	8.63	5.43	8.79	-3.37	1.46e-07	2.12e-06
3	185869341	185871326	7.7	4.91	7.86	-2.95	0.00224	0.00963
3	186227531	186252618	10.28	6.91	10.45	-3.53	9.78e-11	2.69e-09
3	188103100	188118916	10.04	7.83	10.19	-2.36	0.00156	0.00715
3	193848992	193855812	6.67	8.55	6.03	2.52	3.3e-05	0.000253
3	194846487	194883299	11.28	7.92	11.44	-3.52	6.99e-05	0.000504
4	10675571	10692126	9.49	6.11	9.66	-3.55	2.01e-06	2.12e-05
4	10722858	10749225	10.62	7.11	10.78	-3.67	5.39e-07	6.59e-06
4	40172377	40221855	11.96	9.65	12.11	-2.46	0.000736	0.00387
4	40285073	40292725	9.83	6.21	9.99	-3.79	1.95e-07	2.62e-06
4	40302651	40319831	10.62	8.13	10.77	-2.64	0.00132	0.00631
4	40841233	40861606	9.59	6.78	9.74	-2.96	0.000464	0.0026
4	71870134	71872249	7.31	6.79	7.37	-0.58	0.000576	0.00311
4	109028874	109040653	9.24	5.83	9.41	-3.57	1.86e-12	8.18e-11
4	144265601	144298784	10.37	7.55	10.52	-2.97	1.25e-06	1.43e-05
4	185538406	185547700	8.89	5.34	9.06	-3.72	7.33e-05	0.000518
5	18745194	18746307	6.2	5.97	6.23	-0.27	0.000133	0.000858
5	32276374	32276680	3.88	4.61	3.75	0.86	0.000568	0.00309
5	40033681	40033989	2.68	4.04	2.34	1.7	0.000125	0.000812
5	40676126	40687607	9.36	6.96	9.51	-2.55	7.56e-05	0.000531
5	53467612	53474489	8.63	3.95	8.8	-4.85	3.44e-12	1.3e-10
5	53818043	53838362	10.55	7.29	10.71	-3.43	1.77e-11	5.71e-10
5	55965206	55997307	11.32	8.67	11.47	-2.8	1.82e-07	2.52e-06
5	56057131	56068865	8.99	6.54	9.14	-2.6	0.000547	0.00299
5	58858866	58859274	2.04	4.29	1.05	3.24	1.51e-10	3.85e-09
5	64321741	64346937	10.37	7.82	10.52	-2.7	0.00131	0.00628
5	64357101	64372397	9.44	6.07	9.6	-3.54	0.000136	0.000874
5	67730336	67730543	2.72	4	2.42	1.58	0.000259	0.00153
5	79476845	79489002	9.76	6.17	9.93	-3.76	4.41e-08	7.37e-07
5	98263457	98269647	9.83	8.98	9.91	-0.93	0.00095	0.0048
5	131823721	131837109	10.44	9.58	10.52	-0.95	6.52e-07	7.83e-06
5	133876620	133892014	10.16	9.54	10.23	-0.69	8.66e-07	1.02e-05
5	154134170	154149912	9.81	8.74	9.9	-1.16	0.00125	0.00604
5	173107368	173126372	9.86	6.86	10.02	-3.15	9.07e-06	8.03e-05
5	173160536	173178818	10.08	6.89	10.24	-3.35	1.99e-06	2.11e-05
5	176758647	176758766	1.89	3	1.65	1.35	0.000122	0.000799
5	176871812	176883412	8.94	8.5	8.99	-0.49	0.000324	0.00185
6	2849099	2863489	8.99	8.76	9.02	-0.26	0.00201	0.00876
6	7934257	7940056	8.74	5.73	8.89	-3.17	0.0018	0.00817
6	11710376	11735228	11.01	6.79	11.18	-4.39	3.13e-34	1.38e-31
6	13419769	13435245	9.87	7.08	10.03	-2.94	1.9e-05	0.000156
6	13448386	13466703	10.04	6.88	10.2	-3.32	1.36e-14	9.45e-13
6	16402811	16421920	9.76	6.93	9.91	-2.98	1.88e-05	0.000156
6	16471670	16493527	10.09	6.73	10.26	-3.52	1.18e-08	2.27e-07
6	16684020	16701323	9.65	6.82	9.8	-2.98	4.92e-06	4.64e-05
6	36648081	36660153	8.9	8.7	8.92	-0.22	0.00019	0.00116
6	36721012	36725339	8.28	8.27	8.28	-0.01	1.36e-06	1.52e-05
6	41666384	41701718	11.51	10.75	11.59	-0.84	1.13e-10	2.91e-09
6	44226307	44232278	9.83	9.27	9.89	-0.62	3.02e-05	0.000234
6	52356152	52374568	10.04	7.17	10.2	-3.02	5.25e-07	6.48e-06
6	53036787	53069717	10.52	7.93	10.68	-2.75	4.52e-05	0.000339
6	114176141	114180155	6.5	8.03	6.09	1.94	0.000481	0.00268
6	139579250	139601279	9.83	7.57	9.98	-2.41	0.00119	0.00585
6	149578957	149594728	8.99	6.31	9.14	-2.83	1.11e-06	1.27e-05
6	149789243	149816250	10.92	9.98	11.01	-1.03	0.00219	0.00943
6	158296208	158314606	9.18	6.38	9.34	-2.96	4.58e-05	0.000341
6	159331482	159339008	9.52	6.9	9.67	-2.77	2.97e-06	3.04e-05
7	1546504	1552814	8.59	5.36	8.75	-3.4	0.000706	0.00373
7	5595671	5598646	8.62	8.12	8.68	-0.56	1.11e-07	1.67e-06
7	26437438	26438952	8.5	5.58	8.66	-3.08	0.000322	0.00185
7	44654788	44679093	10.8	8.42	10.95	-2.52	0.000319	0.00185
7	47701044	47712335	9.71	6.88	9.87	-2.99	6.32e-06	5.83e-05
7	47748415	47766625	10.36	7.07	10.53	-3.46	2.39e-06	2.46e-05
7	50346811	50370530	10.37	9.4	10.46	-1.06	0.00212	0.00917
7	50443998	50465870	9.77	8.92	9.86	-0.94	0.00199	0.00876
7	55506460	55517608	9.02	4.43	9.19	-4.77	3.83e-11	1.13e-09
7	55536968	55571067	11.33	7.68	11.5	-3.82	1.27e-12	5.79e-11
7	55571929	55638154	12.62	9.87	12.78	-2.91	3.87e-06	3.9e-05
7	77173701	77185792	8.53	5.67	8.69	-3.01	0.000122	0.000799
7	90339840	90367800	11.05	7.24	11.22	-3.98	3.78e-13	1.85e-11
7	102048703	102092060	11.69	10.7	11.78	-1.09	0.00136	0.00637
7	137657782	137685194	11.3	8.23	11.46	-3.23	5.34e-11	1.53e-09
7	150061152	150075387	10.31	9.56	10.38	-0.82	0.00132	0.0063
7	150103866	150106413	8.6	8.04	8.66	-0.62	0.00193	0.00861
7	150592998	150595805	8.42	3.86	8.59	-4.73	1.6e-08	3.02e-07
8	6589388	6606423	9.89	7.45	10.04	-2.59	0.000587	0.00314
8	6628502	6637367	10.11	6.16	10.28	-4.12	1.77e-13	1.01e-11
8	8130884	8145291	9.3	6.41	9.46	-3.05	4.52e-06	4.42e-05
8	27209413	27224455	9.6	9.19	9.65	-0.46	5.24e-14	3.29e-12
8	27236126	27266775	10.63	9.63	10.72	-1.09	1.04e-05	9.12e-05
8	28258431	28269939	9.64	9.14	9.69	-0.55	2.43e-05	0.000195
8	56747283	56757729	10.17	8.06	10.32	-2.26	0.00136	0.00637
8	126434913	126444495	8.82	5.7	8.98	-3.28	1.45e-05	0.000123
8	126607756	126627974	10.83	7.89	10.99	-3.1	2.18e-08	3.89e-07
8	142099579	142106897	5.82	8.43	4.16	4.27	0.000312	0.00181
8	143553456	143557230	8.19	4.43	8.36	-3.93	2.05e-05	0.000166
9	37408985	37415550	9.75	6.83	9.91	-3.08	4.7e-06	4.5e-05
9	37528627	37539721	10.1	5.95	10.27	-4.31	7.68e-12	2.74e-10
9	74389915	74398628	8.45	5.57	8.61	-3.04	0.000114	0.000759
9	82691993	82712778	9.67	6.73	9.83	-3.1	7.07e-05	0.000507
9	82742708	82759004	9.46	6.47	9.62	-3.15	0.00199	0.00876
9	112728747	112737091	9.5	8.8	9.57	-0.78	4.92e-08	8.11e-07
9	114764839	114794636	10.23	6.83	10.4	-3.57	6.43e-16	5.66e-14
9	114814134	114841151	10.63	6.89	10.8	-3.91	1.9e-13	1.02e-11
9	123653955	123667874	9.79	7.13	9.95	-2.82	5.64e-05	0.000414
9	126100313	126112278	10.36	9.61	10.44	-0.83	0.00136	0.00637
9	134496675	134506122	10.38	7.57	10.53	-2.96	0.00115	0.00566
9	137095695	137096426	6.97	0	7.14	-7.14	0.000154	0.000966
9	139114663	139118179	9.6	7.11	9.75	-2.64	0.0014	0.00648
9	140563865	140621056	12.37	9.34	12.52	-3.18	6.94e-06	6.3e-05
9	140632562	140640420	10.27	6.61	10.44	-3.83	6.23e-10	1.5e-08
9	140652093	140655720	10.22	7.45	10.38	-2.93	1.68e-06	1.83e-05
10	6110403	6115051	9.83	6.97	9.99	-3.02	1.31e-06	1.48e-05
10	14778804	14793837	8.89	8.54	8.93	-0.4	4.27e-05	0.000324
10	17690489	17727355	10.5	7.43	10.66	-3.23	1.18e-09	2.68e-08
10	33381171	33443038	11.81	8.17	11.97	-3.8	1.15e-18	1.26e-16
10	63789300	63814889	11.1	8.81	11.24	-2.44	0.000232	0.0014
10	70804040	70821833	9.87	6.38	10.03	-3.65	9.05e-12	3.15e-10
10	73132302	73137376	9.03	6.37	9.18	-2.82	4.63e-06	4.46e-05
10	81946427	81964212	10.54	8.27	10.68	-2.42	0.000104	0.000698
10	90641279	90662056	9.96	7.19	10.12	-2.93	3.57e-06	3.63e-05
10	101735401	101754424	9.92	6.8	10.08	-3.28	8.84e-10	2.08e-08
10	112114204	112117454	9.97	7.21	10.13	-2.92	7.48e-12	2.74e-10
10	125823292	125844477	10.1	7.22	10.26	-3.04	0.000141	0.000904
10	129861139	129867753	9.4	6.81	9.56	-2.74	0.00103	0.00519
11	287369	298061	9.83	5.67	10	-4.33	1.15e-13	6.88e-12
11	17405678	17422723	9.96	6.09	10.13	-4.05	1.07e-07	1.64e-06
11	44578490	44590965	9.18	8.33	9.26	-0.93	0.00107	0.00534
11	44618179	44633754	10.81	10.21	10.88	-0.67	0.000421	0.00237
11	45944662	45955247	9.69	9.07	9.75	-0.68	0.000123	0.000802
11	48023048	48072092	11.47	8.58	11.62	-3.04	3.45e-08	5.91e-07
11	58844797	58876588	10.67	7.92	10.83	-2.9	1.09e-05	9.44e-05
11	60850718	60866035	10.78	7.29	10.95	-3.66	1.08e-30	2.84e-28
11	72447810	72455576	10.39	9.59	10.47	-0.89	1.8e-06	1.94e-05
11	73089439	73097866	10.73	9.71	10.82	-1.11	0.00124	0.00603
11	76368505	76400554	10.9	7.27	11.07	-3.8	0.00177	0.00804
11	78131784	78150066	9.36	6.79	9.51	-2.72	2.77e-05	0.000218
11	111284720	111289400	9.16	8.31	9.25	-0.93	0.00193	0.00861
11	122614933	122617151	7.49	3.64	7.66	-4.02	1.9e-05	0.000156
12	4395356	4403409	8.93	6.49	9.08	-2.58	0.00141	0.00649
12	6439529	6450132	8.87	5.04	9.04	-4	0.00076	0.00398
12	7058461	7074461	10.57	9.9	10.64	-0.74	0.000915	0.00466
12	11870466	11886046	9.89	6.99	10.04	-3.05	0.000514	0.00283
12	11899174	11934386	11.47	8.52	11.62	-3.11	1.6e-06	1.76e-05
12	11960515	11989968	10.86	8.3	11.01	-2.72	0.00125	0.00603
12	31867953	31876587	9.32	6.87	9.47	-2.6	0.000192	0.00116
12	31895914	31904990	9.36	7.02	9.51	-2.49	0.000668	0.00354
12	48226003	48230759	9.87	6.27	10.04	-3.77	2.82e-11	8.64e-10
12	106620716	106644034	10.63	7.99	10.79	-2.79	0.00085	0.00437
12	106669954	106682671	8.48	5.78	8.63	-2.85	0.00227	0.00969
12	109022276	109036659	11.54	9.32	11.68	-2.36	0.000173	0.00106
12	117562849	117599706	11.42	6.97	11.59	-4.62	1.58e-15	1.16e-13
12	118312759	118345550	10.34	6.09	10.51	-4.43	0.00226	0.00969
12	121678154	121691682	9.17	6.16	9.33	-3.17	0.000164	0.00102
12	121951727	121976498	10.26	9.85	10.3	-0.46	4.51e-07	5.78e-06
12	122211278	122239729	11.05	10.56	11.11	-0.55	3.47e-13	1.76e-11
12	122239855	122249703	9.8	9.07	9.88	-0.81	0.0011	0.00544
12	123559778	123574010	10.24	7.19	10.4	-3.2	2.5e-21	3.67e-19
12	123597700	123635776	11.46	8.34	11.62	-3.27	1.06e-10	2.8e-09
12	124964996	124982478	10.63	7.46	10.79	-3.33	1.06e-07	1.64e-06
12	132538637	132565628	10.21	7.4	10.36	-2.97	1.02e-06	1.18e-05
13	32611004	32621451	8.91	5.64	9.07	-3.43	7.59e-08	1.24e-06
13	42033124	42039837	9.23	5.99	9.39	-3.4	7.78e-08	1.25e-06
13	77899653	77913899	9.35	8.64	9.42	-0.79	1.35e-05	0.000115
13	80973631	80990761	9.29	5.58	9.46	-3.88	1.84e-06	1.97e-05
13	81018619	81028883	8.18	5.23	8.34	-3.11	0.00177	0.00804
13	111114334	111134300	10.02	6.67	10.19	-3.51	0.000235	0.00141
13	111297402	111329352	10.52	8.24	10.66	-2.42	0.000866	0.00443
13	113342856	113366647	9.3	6.08	9.47	-3.39	0.000162	0.00101
14	22917371	22990009	12.79	8.68	12.96	-4.27	9.04e-36	5.97e-33
14	23000440	23039568	12.15	9.76	12.3	-2.54	6.24e-09	1.29e-07
14	35342468	35343790	8.97	8.51	9.02	-0.51	8.57e-05	0.000593
14	64204076	64216093	9.47	6.84	9.62	-2.78	2.39e-06	2.46e-05
14	69252835	69261974	10.11	9.15	10.2	-1.05	2.96e-05	0.000231
14	70081355	70105173	9.79	8.83	9.88	-1.05	0.00056	0.00305
14	91777767	91797485	10.04	9.51	10.1	-0.59	4.84e-07	6.14e-06
14	93004983	93052739	10.89	8.18	11.04	-2.86	9.22e-06	8.11e-05
14	100613652	100633564	10.14	7.12	10.3	-3.18	1.91e-07	2.6e-06
14	102305647	102318372	9.77	6.54	9.93	-3.39	6.04e-07	7.31e-06
15	31620171	31660125	10.91	10.54	10.95	-0.41	1.05e-10	2.8e-09
15	40337344	40361757	10.68	7.61	10.84	-3.23	8.81e-09	1.76e-07
15	63783370	63798017	10.43	9.44	10.52	-1.08	0.00111	0.00547
15	69958875	69979224	9.94	6.68	10.11	-3.43	6.69e-07	7.96e-06
15	75067507	75093306	11.37	10.68	11.44	-0.76	4.37e-07	5.65e-06
15	79299278	79317752	10.52	5.97	10.69	-4.73	8.14e-26	1.54e-23
16	11170291	11189009	10.23	7.72	10.38	-2.66	0.000931	0.00472
16	11666075	11678262	9.76	7.1	9.91	-2.81	0.000603	0.00321
16	12378082	12423990	11.61	8.16	11.77	-3.61	4.31e-10	1.05e-08
16	21367761	21379354	9.86	7.23	10.01	-2.78	1.23e-05	0.000106
16	27237247	27254674	11.32	8.43	11.48	-3.05	1.65e-08	3.06e-07
16	27265924	27274448	8.64	4.64	8.81	-4.17	2.72e-08	4.72e-07
16	46916073	46924157	9.24	5.09	9.41	-4.32	5.16e-09	1.08e-07
16	46944163	46953692	10.05	6.51	10.22	-3.71	6.5e-20	8.58e-18
16	50299248	50316245	10.05	9.28	10.13	-0.85	0.00201	0.00876
16	50717948	50743369	10.41	8.03	10.56	-2.52	4.2e-06	4.17e-05
16	67551747	67566020	10.74	10.05	10.81	-0.75	8.67e-05	0.000593
16	70770969	70781126	10.48	5.92	10.65	-4.73	2.62e-10	6.52e-09
16	88522634	88546972	11.72	7.54	11.89	-4.35	2.73e-17	2.77e-15
16	89119328	89132195	10.86	5.58	11.04	-5.45	1.63e-26	3.58e-24
16	89180353	89198569	10.75	7.77	10.9	-3.14	0.000807	0.00416
16	89542956	89555848	10.11	6.85	10.28	-3.43	2.7e-09	5.85e-08
16	90044575	90053374	8.86	4.95	9.03	-4.07	6.22e-06	5.78e-05
17	1666303	1674896	9.23	4.75	9.4	-4.65	1.05e-11	3.54e-10
17	4268529	4279645	9.6	7.36	9.74	-2.38	0.00134	0.00635
17	12762785	12788741	8.9	5.27	9.07	-3.8	0.00103	0.00519
17	38478630	38486836	10.29	9.89	10.34	-0.45	7.18e-05	0.000512
17	38687505	38718433	12.13	9.79	12.28	-2.5	0.00107	0.00534
17	43301207	43307021	11.08	10.12	11.17	-1.04	5.05e-05	0.000375
17	55517413	55586294	12.08	8.38	12.24	-3.87	0.00138	0.0064
17	57439657	57450821	9.79	7.29	9.94	-2.65	1.57e-07	2.23e-06
17	58166857	58172469	9.39	7.3	9.53	-2.23	0.002	0.00876
17	73094989	73110972	9.66	6.77	9.82	-3.05	3.17e-07	4.19e-06
17	73234877	73247985	11.05	6.98	11.22	-4.23	1.92e-13	1.02e-11
17	73309732	73316474	10.25	7.06	10.41	-3.35	1.18e-15	9.12e-14
17	74488771	74495176	8.29	8.8	8.21	0.6	9.57e-07	1.12e-05
18	3177931	3179946	8.29	5.19	8.45	-3.26	1.11e-07	1.67e-06
18	20802796	20823357	10.79	7.17	10.96	-3.78	6.75e-13	3.18e-11
18	42301389	42311682	9.71	6.98	9.86	-2.88	0.000306	0.00179
18	52732089	52737112	8.48	5.6	8.64	-3.04	0.000358	0.00203
18	52752839	52775830	10.9	6.8	11.07	-4.27	8.4e-16	6.93e-14
18	52887842	52917174	10.42	7.47	10.58	-3.11	5.07e-07	6.32e-06
18	52953575	52969645	9.98	7.14	10.13	-3	5.92e-06	5.54e-05
18	53087839	53132866	11.2	7.13	11.37	-4.23	3.17e-25	5.23e-23
18	53173401	53178462	8.6	5.51	8.76	-3.25	0.000247	0.00146
18	53446120	53448332	9.01	6.19	9.16	-2.97	7.25e-05	0.000514
18	57539843	57553159	9.2	5.97	9.37	-3.4	4.82e-06	4.57e-05
18	57620865	57628925	8.65	5.32	8.81	-3.49	4.56e-06	4.42e-05
18	60798474	60829939	11.65	9.56	11.79	-2.23	0.00188	0.00844
18	60842401	60900892	12.01	9.13	12.16	-3.03	2.45e-08	4.32e-07
18	77256164	77284425	11.24	8.43	11.39	-2.96	0.000152	0.000958
19	937398	955095	10.74	7.69	10.9	-3.21	3.46e-09	7.38e-08
19	1260862	1266708	9.85	9.43	9.9	-0.47	0.000508	0.00281
19	6516477	6536496	10.35	6.94	10.52	-3.58	2.13e-12	9.08e-11
19	7402361	7414046	8.66	8.82	8.63	0.19	1.93e-11	6.05e-10
19	13208825	13215475	9.94	9.17	10.02	-0.85	0.00147	0.00677
19	13262351	13278757	10.6	9.97	10.66	-0.69	2.52e-12	1.04e-10
19	16695183	16705091	10.51	9.42	10.61	-1.19	1.86e-05	0.000156
19	36193172	36207910	10.67	7.87	10.82	-2.95	2.47e-05	0.000198
19	42618422	42633998	10.41	9.54	10.5	-0.95	6.97e-06	6.3e-05
19	49829491	49844136	10.66	9.88	10.73	-0.86	4.43e-05	0.000334
19	49856804	49860763	9.58	6.12	9.74	-3.63	5.8e-16	5.46e-14
19	50054912	50072531	11.31	6.77	11.48	-4.72	2.8e-45	3.7e-42
20	4786372	4803278	10.37	9.92	10.42	-0.5	1.04e-07	1.63e-06
20	4965231	4980758	10.1	7.02	10.26	-3.24	4.13e-08	6.99e-07
20	37487811	37512948	10.37	9.96	10.42	-0.46	6.38e-06	5.85e-05
20	39632405	39641130	8.5	5.41	8.66	-3.25	1.66e-07	2.33e-06
20	39762707	39771852	9.64	7.41	9.79	-2.38	6.1e-05	0.000445
20	46097081	46115972	9.62	7.14	9.77	-2.63	0.000363	0.00205
20	49148332	49163478	9.43	6.97	9.57	-2.6	8.58e-05	0.000593
20	54990323	55004973	9.2	6.01	9.36	-3.35	8.12e-09	1.65e-07
20	57721041	57738895	10.15	7.6	10.3	-2.7	0.00135	0.00637
20	61454253	61470153	11.11	7.07	11.28	-4.22	1.47e-11	4.84e-10
21	34733346	34757349	9.94	9.16	10.02	-0.86	1.89e-05	0.000156
21	34767305	34785808	10.02	9.11	10.11	-1	2.01e-05	0.000164
21	43944560	43956089	9.01	8.82	9.03	-0.21	3.92e-06	3.92e-05
22	35741018	35759303	10.66	8.38	10.8	-2.43	0.000342	0.00195
22	37766635	37774173	9.14	4.49	9.32	-4.83	3.8e-07	4.96e-06
22	39541617	39545047	9.13	8.24	9.21	-0.97	0.000791	0.00411
22	46810018	46829688	10.83	7.95	10.99	-3.04	3.84e-11	1.13e-09
X	13092807	13111002	9.33	8.49	9.41	-0.92	0.000179	0.00109
X	119882847	119889127	8.78	6.43	8.92	-2.49	0.00181	0.00819

## Sheet: 9.9 Diff enh PS vs control 24h
Dataset_EV 9.9. List of differential enhancer sites between panobinostat treated (24T) and mock control (24C) CLL (using CLL min3 and panobinostat min3 enhancerome)
#chr	start	end	width	Conc	Conc_CLL_24T	Conc_CLL_24C	Fold	p.value	FDR
1	876600	882000	5401	3.92	4.86	0.3	4.56	0.000262	0.00912
1	896600	904600	8001	6.33	7.26	3.04	4.22	1.75e-05	0.00114
1	1014600	1023200	8601	5.48	6.46	0.3	6.16	7.19e-11	2.8e-08
1	1055400	1062000	6601	5.06	6.03	0.3	5.73	4.38e-10	1.34e-07
1	1083000	1086400	3401	3.56	4.48	0.3	4.19	7.14e-05	0.0034
1	1134800	1137400	2601	4.79	5.75	0.64	5.11	3.25e-07	4.05e-05
1	1137800	1166400	28601	7.17	8.16	0.3	7.86	4.53e-22	7.34e-18
1	1167600	1180200	12601	5.82	6.81	0.3	6.51	5.17e-14	5.08e-11
1	1184800	1199000	14201	6.91	7.86	3.07	4.79	0.000205	0.00759
1	1202200	1208400	6201	4.48	5.44	0.3	5.14	7.79e-06	0.000587
1	1210000	1211400	1401	4.24	5.19	0.3	4.9	1.5e-06	0.000147
1	1237000	1243200	6201	5.46	6.44	0.3	6.14	7.46e-12	3.84e-09
1	1244600	1252000	7401	5.03	5.92	2.3	3.62	2.1e-06	0.000197
1	1260800	1271600	10801	4.29	5.24	0.3	4.95	1.61e-05	0.00106
1	1291800	1298000	6201	5.41	6.31	2.57	3.74	2.71e-08	4.89e-06
1	1532000	1541000	9001	5.71	6.7	0.3	6.4	2.05e-13	1.6e-10
1	1551800	1568000	16201	6.55	7.54	0.3	7.25	2.8e-19	1.4e-15
1	1608600	1621200	12601	7.81	8.44	6.68	1.75	0.00024	0.00855
1	1800200	1816600	16401	6.41	7.12	4.94	2.18	7.66e-05	0.0036
1	1845200	1850200	5001	4.41	5.37	0.3	5.07	7.82e-08	1.21e-05
1	1851000	1862000	11001	4.85	5.81	0.3	5.52	6.32e-07	7.26e-05
1	1975600	1981000	5401	4.75	5.71	0.3	5.42	7.87e-09	1.67e-06
1	2019000	2029000	10001	4.26	5.22	0.3	4.92	1.88e-05	0.00119
1	2101200	2117800	16601	5.82	6.8	0.3	6.51	9.48e-10	2.6e-07
1	2143400	2148800	5401	4.68	5.64	0.3	5.34	1.81e-08	3.4e-06
1	2246800	2254600	7801	6	6.98	1.09	5.89	2.59e-05	0.00153
1	2258800	2279400	20601	4.76	5.72	0.3	5.43	7.68e-07	8.54e-05
1	2307000	2320000	13001	5.47	6.45	0.3	6.15	1.03e-12	6.63e-10
1	2324000	2329400	5401	4.44	5.4	0.48	4.92	1.38e-07	1.96e-05
1	2330200	2334400	4201	3.66	4.58	0.3	4.29	3.26e-05	0.00186
1	2339400	2343400	4001	4.03	4.87	1.8	3.08	0.000282	0.00965
1	2420200	2441600	21401	7.8	8.77	3.41	5.36	2.56e-18	8.03e-15
1	2458400	2463000	4601	4.79	5.76	0.3	5.46	4.57e-09	1.04e-06
1	2518800	2522800	4001	5.13	6.11	0.3	5.81	6.01e-11	2.42e-08
1	2568800	2574000	5201	5.47	6.32	3.12	3.19	1.48e-05	0.000992
1	2882200	2893400	11201	4.59	5.55	0.3	5.26	6.26e-06	0.000488
1	3410600	3446800	36201	5.02	5.99	0.3	5.7	1.29e-07	1.84e-05
1	3544000	3551000	7001	4.93	5.9	0.3	5.6	5.15e-10	1.56e-07
1	3611000	3617000	6001	3.9	4.84	0.3	4.54	0.000125	0.00524
1	3617200	3641600	24401	5.34	6.32	0.3	6.02	1.02e-08	2.11e-06
1	3643400	3653800	10401	4.35	5.3	0.3	5	6.62e-06	0.000511
1	4064000	4068600	4601	6.26	7.1	3.96	3.14	2.24e-06	0.000209
1	6053400	6065200	11801	5.5	6.48	0.3	6.19	3.73e-13	2.69e-10
1	6551400	6552800	1401	4.81	5.66	2.52	3.13	0.000152	0.00604
1	6554600	6574400	19801	4.35	5.31	0.3	5.01	1.71e-05	0.00112
1	6644000	6661000	17001	7.29	8.16	4.74	3.42	4.55e-10	1.38e-07
1	6686000	6690800	4801	3.95	4.89	0.3	4.59	3.95e-06	0.000332
1	8415600	8418200	2601	3.4	4.31	0.3	4.02	0.000168	0.00653
1	9220000	9228600	8601	6.88	7.65	5.12	2.53	4.33e-06	0.000356
1	9295600	9312200	16601	4.31	5.27	0.3	4.97	7.6e-06	0.000577
1	9649800	9659000	9201	6.56	7.54	1.25	6.28	1.12e-17	3.1e-14
1	9660200	9664600	4401	3.48	4.4	0.3	4.1	0.000225	0.00818
1	9668400	9676600	8201	3.69	4.62	0.3	4.33	0.000293	0.00992
1	9917600	9925400	7801	5.16	6.09	1.8	4.29	7.25e-08	1.14e-05
1	9925600	9928600	3001	4.33	5.2	1.75	3.45	5.98e-05	0.00297
1	10997000	11006400	9401	4.7	5.67	0.3	5.37	1.07e-06	0.000112
1	11117400	11119400	2001	3.97	4.91	0.3	4.61	1.42e-05	0.000962
1	11705800	11714200	8401	6.93	7.79	4.41	3.38	5.39e-07	6.37e-05
1	11715400	11716600	1201	3.83	4.7	1.37	3.33	0.000215	0.00788
1	11784200	11787200	3001	3.69	4.62	0.3	4.32	0.000249	0.0088
1	11806200	11815400	9201	4.35	5.31	0.3	5.01	1.71e-05	0.00112
1	11834800	11840400	5601	3.99	4.93	0.3	4.63	7.73e-05	0.00362
1	11976400	11985800	9401	6.54	7.37	4.4	2.97	1.32e-06	0.000133
1	12064200	12067800	3601	4.84	5.81	0.3	5.52	4.56e-09	1.04e-06
1	12103800	12109200	5401	5.97	6.75	4.14	2.62	6.26e-06	0.000488
1	12111200	12120800	9601	5.95	6.78	3.8	2.98	8.55e-07	9.27e-05
1	12122800	12125400	2601	3.71	4.64	0.3	4.35	4.51e-05	0.0024
1	12136400	12140800	4401	5.2	6	3.24	2.76	7.08e-05	0.00338
1	15747400	15754600	7201	4.55	5.48	1.25	4.23	2.94e-05	0.00171
1	16057000	16069600	12601	5.06	6.04	0.3	5.74	7.16e-07	8.05e-05
1	16082600	16086400	3801	4.3	5.26	0.3	4.96	0.000152	0.00606
1	16315400	16322200	6801	5.05	6.02	0.3	5.73	8.4e-10	2.37e-07
1	16347800	16350600	2801	5.04	5.91	2.42	3.49	4e-05	0.0022
1	16404800	16407600	2801	5.56	6.45	2.7	3.75	8e-08	1.24e-05
1	16414000	16420600	6601	3.85	4.76	0.88	3.88	0.000296	0.00998
1	16478600	16484000	5401	4.29	5.25	0.3	4.95	4.41e-07	5.34e-05
1	16533800	16535600	1801	4.74	5.61	2.12	3.49	2.59e-05	0.00153
1	16542000	16548000	6001	5.95	6.75	3.98	2.77	1.74e-05	0.00113
1	16745400	16749200	3801	5.3	6.1	3.4	2.7	6.06e-05	0.003
1	17197200	17200800	3601	4.79	5.76	0.48	5.28	2.64e-08	4.8e-06
1	17244600	17258200	13601	4.66	5.62	0.3	5.33	2.99e-08	5.3e-06
1	17338800	17341000	2201	4.23	5.18	0.3	4.89	6.32e-07	7.26e-05
1	17846200	17849400	3201	3.79	4.7	0.75	3.95	4.96e-05	0.00259
1	17946600	17967400	20801	5.75	6.59	3.52	3.08	1.61e-05	0.00106
1	19390800	19402400	11601	4.46	5.42	0.3	5.12	4.17e-06	0.000347
1	20990200	20991800	1601	3.61	4.5	0.75	3.76	0.00016	0.00629
1	21023600	21029600	6001	4.17	5.06	1.44	3.62	0.000116	0.00495
1	21583000	21590800	7801	5.81	6.66	3.45	3.21	1.09e-06	0.000114
1	21603600	21608600	5001	6.02	6.78	4.26	2.52	9.95e-06	0.000712
1	22147200	22152400	5201	4.32	5.22	1.52	3.69	0.000226	0.00821
1	22281400	22285000	3601	3.52	4.43	0.48	3.95	0.000153	0.00607
1	22437400	22457200	19801	6.43	7.3	3.98	3.32	4.12e-07	5.02e-05
1	23509200	23511800	2601	5.2	5.97	3.47	2.5	0.000255	0.00894
1	24118200	24126800	8601	7.01	7.79	5.2	2.59	1.17e-06	0.000121
1	24481200	24485400	4201	5.22	6.11	2.53	3.58	1.92e-05	0.00121
1	24740400	24742200	1801	4.87	5.68	2.82	2.86	0.000102	0.00446
1	25222400	25254800	32401	7.3	8.3	0.3	8	2.29e-24	1.11e-19
1	25257000	25264000	7001	7.04	7.71	5.73	1.98	5.68e-05	0.00288
1	26072800	26078600	5801	3.69	4.62	0.3	4.33	3.36e-05	0.0019
1	26127200	26138200	11001	7.53	8.24	6.05	2.19	4.22e-05	0.00228
1	26139000	26145800	6801	5.54	6.22	4.22	1.99	0.00024	0.00856
1	26233200	26234000	801	3.97	4.88	0.92	3.96	3.24e-05	0.00185
1	26363000	26366600	3601	4.24	5.13	1.44	3.69	0.000116	0.00494
1	26795000	26798400	3401	5.2	6.02	3.15	2.87	1.88e-05	0.00119
1	26881800	26883800	2001	4.16	5.09	0.78	4.3	5.21e-06	0.000417
1	27163800	27167200	3401	6.13	6.92	4.25	2.67	8.62e-06	0.000632
1	27188200	27191000	2801	5.86	6.64	4.09	2.55	5.88e-06	0.000462
1	27625800	27628600	2801	3.54	4.46	0.3	4.16	7.83e-05	0.00365
1	27705600	27710800	5201	4.75	5.72	0.3	5.42	4.78e-09	1.08e-06
1	27717200	27722600	5401	5.02	5.98	0.78	5.2	6.46e-10	1.91e-07
1	27870400	27878200	7801	4.49	5.45	0.3	5.16	7.71e-06	0.000582
1	28519200	28521400	2201	4.55	5.48	1.15	4.33	7.05e-07	7.95e-05
1	29214600	29218600	4001	5.93	6.71	4.15	2.56	1.06e-05	0.000755
1	31347400	31357800	10401	5.87	6.84	1.15	5.69	3.15e-09	7.55e-07
1	31363400	31376000	12601	8.11	8.92	6.13	2.79	1.47e-06	0.000144
1	31376800	31381400	4601	6.87	7.74	4.25	3.49	4.28e-09	9.81e-07
1	31382200	31389600	7401	7.05	7.83	5.21	2.62	0.000111	0.0048
1	32078800	32092800	14001	4.73	5.7	0.3	5.4	6.64e-07	7.56e-05
1	32207800	32212000	4201	5.49	6.27	3.69	2.58	6.85e-05	0.00329
1	32222800	32226000	3201	3.64	4.57	0.3	4.27	8.23e-05	0.00378
1	32249200	32253600	4401	5.42	6.27	3.16	3.11	6.61e-06	0.000511
1	32291800	32297400	5601	4.64	5.61	0.3	5.31	1.16e-07	1.69e-05
1	32810400	32816600	6201	5.67	6.36	4.3	2.06	8.73e-05	0.00396
1	32817800	32821600	3801	5.82	6.56	4.22	2.33	3.26e-05	0.00186
1	33218600	33221400	2801	4.44	5.39	0.3	5.1	1.02e-07	1.52e-05
1	33238200	33240400	2201	4.31	5.19	1.75	3.43	9.12e-05	0.00409
1	33333000	33338800	5801	4.33	5.24	1.3	3.94	2.23e-05	0.00137
1	33340400	33344800	4401	4.02	4.94	0.78	4.16	5.63e-05	0.00286
1	33438000	33439200	1201	3.41	4.33	0.3	4.03	0.000197	0.00736
1	36024000	36030800	6801	7.03	7.72	5.64	2.08	0.000113	0.00485
1	36037800	36042600	4801	4.79	5.75	0.3	5.46	2.37e-09	5.82e-07
1	36172000	36175600	3601	4	4.88	1.37	3.51	8.26e-05	0.00379
1	36555200	36560800	5601	5.14	6.02	2.46	3.55	2.74e-06	0.000245
1	36587000	36594600	7601	6.64	7.54	3.68	3.86	6.72e-11	2.63e-08
1	36769000	36771600	2601	5.98	6.64	4.71	1.93	0.000145	0.00585
1	36773200	36777000	3801	5.38	6.21	3.23	2.98	2.59e-06	0.000235
1	36813400	36819600	6201	5.98	6.92	2.37	4.56	4.81e-11	2.01e-08
1	37500800	37504800	4001	5.56	6.42	3.16	3.26	6.91e-06	0.00053
1	37557600	37563800	6201	5.14	5.91	3.36	2.55	0.000142	0.00575
1	37735400	37743600	8201	6.88	7.63	5.22	2.42	3.8e-06	0.000322
1	38093200	38097400	4201	5.41	6.25	3.14	3.11	2.45e-06	0.000226
1	38120800	38124400	3601	4.64	5.51	2.02	3.49	3.3e-05	0.00187
1	38219200	38222600	3401	4.15	5.08	0.78	4.3	4.17e-06	0.000347
1	38468200	38470600	2401	5.72	6.41	4.35	2.06	0.000262	0.00912
1	38491200	38497800	6601	6.65	7.49	4.39	3.09	1.21e-07	1.74e-05
1	40240600	40248400	7801	6.41	7.2	4.52	2.68	3.09e-06	0.000271
1	40390800	40396200	5401	5.36	6.18	3.25	2.93	8.18e-06	0.000608
1	41255200	41279600	24401	7.83	8.64	5.8	2.84	2.45e-08	4.5e-06
1	41280800	41287600	6801	6.07	6.99	2.88	4.12	3.06e-09	7.38e-07
1	41479200	41484200	5001	3.31	4.22	0.3	3.93	0.000264	0.00919
1	42173600	42221200	47601	9.04	9.73	7.65	2.08	1.43e-05	0.000967
1	43249200	43253000	3801	4.2	5.07	1.6	3.47	7.71e-05	0.00362
1	43737000	43744200	7201	5.39	6.27	2.66	3.61	3.33e-07	4.14e-05
1	43767800	43786200	18401	5.43	6.37	1.88	4.49	4.03e-09	9.36e-07
1	43888400	43890400	2001	3.75	4.68	0.3	4.39	3.04e-05	0.00176
1	44395600	44403600	8001	6.06	7.04	0.3	6.75	1.65e-15	2.32e-12
1	44458000	44469200	11201	5.16	6.13	0.3	5.83	7.1e-11	2.77e-08
1	44489200	44493000	3801	4.69	5.61	1.37	4.25	2.2e-07	2.92e-05
1	44496800	44502200	5401	5.47	6.34	2.97	3.36	1.5e-06	0.000147
1	45106000	45111200	5201	4.81	5.61	2.86	2.75	0.000151	0.00602
1	45124400	45131600	7201	6.47	7.13	5.21	1.92	8.92e-05	0.00403
1	45307200	45309800	2601	3.45	4.36	0.3	4.07	0.000169	0.00654
1	45472600	45476200	3601	5.09	5.87	3.31	2.56	0.000112	0.00483
1	45791000	45795000	4001	5.43	6.34	2.34	3.99	2.11e-07	2.82e-05
1	45806400	45811000	4601	6.4	7.07	5.12	1.94	0.000234	0.0084
1	46086000	46090000	4001	4.21	5.16	0.3	4.86	1.97e-05	0.00125
1	46644800	46647000	2201	4.22	5.07	1.89	3.18	0.000183	0.00693
1	51759400	51766200	6801	4.96	5.91	1.15	4.76	4.31e-06	0.000355
1	53794200	53798600	4401	4.62	5.43	2.63	2.8	0.000273	0.0094
1	54582000	54588600	6601	4.08	5.03	0.3	4.73	4.1e-05	0.00224
1	55272400	55281000	8601	4.08	5.03	0.3	4.73	2.72e-05	0.0016
1	56760400	56763000	2601	4.23	1.76	5.09	-3.33	6.25e-05	0.00308
1	78352800	78355400	2601	3.82	4.72	0.88	3.84	0.00024	0.00856
1	92946800	92950000	3201	4.53	5.49	0.3	5.2	8.37e-06	0.000618
1	109788600	109799200	10601	6.39	7.24	4.11	3.13	2.89e-05	0.00168
1	110027200	110032200	5001	5.04	5.87	2.87	3	7.74e-05	0.00362
1	110033000	110036600	3601	4.2	5.15	0.3	4.85	6.72e-06	0.000517
1	110185600	110186800	1201	3.48	4.39	0.3	4.1	0.000239	0.00854
1	110210000	110212800	2801	4.74	5.57	2.52	3.05	9.94e-05	0.00438
1	110452400	110453400	1001	4.87	5.75	2.23	3.52	2.24e-05	0.00137
1	110454000	110459200	5201	5.68	6.49	3.66	2.83	1.21e-05	0.00084
1	110754400	110766800	12401	6.63	7.34	5.16	2.18	0.000171	0.00661
1	113261000	113264000	3001	5	5.85	2.59	3.27	9.79e-06	0.000701
1	113264400	113267000	2601	4.87	5.77	1.95	3.82	3.74e-06	0.000317
1	150253600	150256200	2601	4.87	5.7	2.69	3.01	0.000202	0.00751
1	150521800	150533400	11601	6.04	7.03	0.3	6.73	2.83e-16	5.28e-13
1	150940400	150946000	5601	7.06	7.68	5.95	1.73	0.000142	0.00574
1	151105800	151112800	7001	4.71	5.64	1.44	4.2	9.44e-07	0.000101
1	151674000	151691000	17001	5.05	5.81	3.38	2.42	0.000112	0.00481
1	151964000	151965400	1401	4.65	5.48	2.51	2.97	0.000132	0.00545
1	153577400	153587000	9601	6.22	7.09	3.78	3.3	5.51e-07	6.47e-05
1	153650000	153653000	3001	4.08	5.02	0.3	4.73	3.94e-06	0.000331
1	153743000	153747600	4601	5.48	6.25	3.72	2.53	5.61e-05	0.00285
1	153904400	153906000	1601	3.62	4.55	0.3	4.25	5.67e-05	0.00287
1	154323400	154326600	3201	5.94	6.87	2.67	4.19	3.27e-09	7.79e-07
1	154731400	154733800	2401	3.97	4.91	0.3	4.61	0.000239	0.00853
1	154808200	154823400	15201	5.2	6.02	3.11	2.91	2.01e-05	0.00127
1	154827600	154844400	16801	7.81	8.48	6.53	1.95	5.15e-05	0.00267
1	155001200	155004600	3401	3.4	4.32	0.3	4.02	0.000182	0.00693
1	155009400	155021000	11601	5.27	6.17	2.37	3.8	1.97e-07	2.66e-05
1	155022200	155023000	801	4.41	5.27	2.01	3.26	0.000273	0.00942
1	155049600	155057000	7401	5.97	6.96	0.3	6.66	7.68e-16	1.33e-12
1	155063400	155067400	4001	4.26	5.21	0.3	4.91	1.84e-05	0.00118
1	155138000	155140800	2801	6.02	6.83	3.99	2.85	6.75e-07	7.65e-05
1	155145800	155150600	4801	4.92	5.89	0.3	5.6	4.17e-10	1.28e-07
1	155169000	155178400	9401	7.24	7.89	6.03	1.86	0.000133	0.00549
1	156047000	156048800	1801	4.15	5.04	1.45	3.58	4.86e-05	0.00255
1	156210400	156222000	11601	6.54	7.48	2.66	4.82	1.18e-13	1.01e-10
1	156517600	156523400	5801	5.02	5.8	3.22	2.58	0.00025	0.00881
1	156781600	156787400	5801	4.86	5.8	1.25	4.55	6.43e-07	7.37e-05
1	158087400	158089000	1601	3.44	4.34	0.48	3.87	0.00026	0.00909
1	159895800	159903200	7401	5.79	6.67	3.08	3.59	1.16e-07	1.68e-05
1	160370400	160372400	2001	4.98	5.88	2.12	3.76	2.09e-06	0.000197
1	161008800	161014600	5801	7.49	8.1	6.42	1.67	0.00027	0.00932
1	171811200	171812200	1001	3.89	4.83	0.3	4.53	4.25e-05	0.00229
1	178461400	178468600	7201	4.83	5.75	1.44	4.32	2.01e-06	0.000191
1	180915200	180927000	11801	5.82	6.78	1.8	4.98	0.000156	0.00617
1	200708000	200709600	1601	5.47	6.31	3.22	3.09	1.53e-05	0.00102
1	200862400	200874000	11601	6.16	6.96	4.22	2.74	0.000171	0.00662
1	201139800	201141400	1601	5.43	6.19	3.72	2.47	0.00026	0.00911
1	201855800	201862000	6201	4.62	5.56	1.15	4.41	2.7e-07	3.47e-05
1	202145600	202160000	14401	6.41	7.29	3.76	3.53	5.38e-09	1.19e-06
1	202161400	202165000	3601	3.76	4.69	0.3	4.39	5.75e-05	0.00289
1	202582000	202588400	6401	4.92	5.72	2.94	2.78	0.00012	0.00509
1	202593400	202601400	8001	4.07	5.02	0.3	4.72	4.43e-05	0.00236
1	205195800	205200200	4401	4.45	5.39	0.64	4.75	2.36e-06	0.000219
1	205448400	205455200	6801	4.94	5.72	3.14	2.58	0.000235	0.00843
1	205548600	205558800	10201	5.54	6.34	3.64	2.7	0.000171	0.0066
1	205647400	205650400	3001	3.91	4.85	0.3	4.55	1.73e-05	0.00113
1	206638400	206643400	5001	6.13	6.96	4	2.96	7.03e-07	7.93e-05
1	206644600	206648800	4201	7.05	7.72	5.78	1.93	6.88e-05	0.0033
1	206649000	206651400	2401	3.93	4.87	0.3	4.57	4.88e-06	0.000396
1	206666200	206673800	7601	6.08	6.89	4.13	2.76	1.44e-06	0.000142
1	221054000	221056000	2001	4.09	4.99	1.2	3.8	2.21e-05	0.00136
1	225661200	225664000	2801	4.72	5.58	2.31	3.27	2.55e-05	0.00152
1	226107600	226111200	3601	4.92	5.76	2.64	3.13	2.05e-05	0.00128
1	226769200	226772600	3401	4.44	2.46	5.24	-2.79	0.000275	0.00946
1	227059000	227060400	1401	3.84	4.73	1.09	3.64	0.000174	0.00668
1	227730600	227736200	5601	5.66	6.64	0.3	6.35	2.08e-13	1.6e-10
1	227926200	227960400	34201	8.08	8.92	5.79	3.13	2.75e-07	3.51e-05
1	228075800	228094200	18401	6.71	7.7	0.3	7.4	8.65e-20	5.89e-16
1	228100400	228118800	18401	7.64	8.59	3.96	4.62	7.38e-10	2.11e-07
1	228124800	228134400	9601	6.58	7.57	0.3	7.27	1.96e-17	4.76e-14
1	228259600	228269400	9801	5.43	6.37	1.82	4.55	9.46e-10	2.6e-07
1	228354400	228362000	7601	5.71	6.62	2.62	4	3.72e-08	6.35e-06
1	228459000	228463200	4201	3.55	4.47	0.3	4.17	6.1e-05	0.00302
1	228464400	228472000	7601	3.76	4.69	0.3	4.4	0.000239	0.00854
1	228583600	228593600	10001	5.39	6.17	3.55	2.62	0.000157	0.00618
1	228782400	228784600	2201	4.08	5	0.88	4.12	5.76e-05	0.0029
1	230398600	230410800	12201	6.33	7.16	4.21	2.95	7.85e-07	8.71e-05
1	230411800	230430000	18201	6.96	7.8	4.73	3.07	8.13e-06	0.000606
1	235010400	235023400	13001	6.74	7.42	5.39	2.04	0.00013	0.0054
1	244976400	244979200	2801	5.88	6.61	4.33	2.27	5.8e-05	0.00291
10	847800	854000	6201	4.13	5.08	0.3	4.78	3.97e-05	0.00219
10	988600	991200	2601	6.12	6.78	4.87	1.91	0.000275	0.00946
10	1514000	1522000	8001	4.26	5.21	0.3	4.91	1.08e-06	0.000113
10	3019600	3025800	6201	6.64	7.42	4.86	2.56	6.89e-06	0.000529
10	3706600	3714400	7801	4.44	5.32	1.88	3.43	8.29e-05	0.00381
10	4074600	4078600	4001	6.37	7.06	4.99	2.07	0.00011	0.00475
10	6181400	6186200	4801	6.06	6.8	4.49	2.3	0.000181	0.00691
10	6241600	6244600	3001	4.34	5.25	1.25	4	0.000142	0.00575
10	6338800	6340000	1201	3.33	0.09	4.25	-4.16	0.000273	0.00942
10	11338800	11342800	4001	5.58	6.34	3.88	2.46	5.2e-05	0.00269
10	13344600	13345200	601	3.88	4.82	0.3	4.52	1.36e-05	0.000927
10	23629800	23634600	4801	6.09	6.86	4.32	2.54	3.15e-05	0.00181
10	32612800	32619800	7001	6.47	7.16	5.13	2.03	0.000166	0.00647
10	43691400	43708600	17201	5.97	6.96	0.3	6.66	2.34e-14	2.5e-11
10	43868200	43874200	6001	4	4.94	0.3	4.64	5.34e-06	0.000425
10	45455400	45480800	25401	8.76	9.46	7.34	2.12	4.62e-05	0.00245
10	47025000	47030800	5801	4.75	2.84	5.55	-2.71	0.000173	0.00667
10	47099200	47101200	2001	4.04	1.76	4.88	-3.13	0.000293	0.00992
10	47102400	47105400	3001	4.52	1.76	5.41	-3.66	5.53e-06	0.000439
10	47633200	47639800	6601	7.03	7.66	5.91	1.75	0.000204	0.00756
10	49774400	49777800	3401	4.19	5.05	1.8	3.25	7.24e-05	0.00344
10	49926200	49933000	6801	6.19	6.91	4.72	2.18	6.45e-05	0.00315
10	71885400	71888200	2801	4.36	5.32	0.3	5.02	2.5e-05	0.00149
10	72233600	72243600	10001	6.25	7.09	4.02	3.07	9.24e-05	0.00414
10	72316600	72329000	12401	5.69	6.53	3.43	3.1	8.57e-05	0.0039
10	72352000	72364000	12001	6.98	7.8	4.81	2.99	4.09e-05	0.00223
10	72890800	72899400	8601	3.93	4.87	0.3	4.58	7.13e-05	0.0034
10	73079800	73101400	21601	6.96	7.75	5.12	2.62	9.67e-06	0.000694
10	73402200	73413600	11401	5.23	6.15	1.97	4.18	1.61e-08	3.12e-06
10	73422000	73429400	7401	4.46	5.36	1.6	3.75	4.08e-05	0.00223
10	73464200	73475400	11201	6.61	7.48	4.12	3.36	4.07e-09	9.42e-07
10	73538800	73547000	8201	4.53	5.48	0.78	4.69	1.48e-07	2.08e-05
10	73555400	73563400	8001	4.78	5.6	2.64	2.96	5.96e-05	0.00297
10	73812400	73824400	12001	6.67	7.44	4.89	2.54	9.64e-07	0.000103
10	74058000	74059600	1601	5.84	6.47	4.72	1.75	0.00026	0.00911
10	74067800	74071000	3201	4.81	5.71	1.95	3.76	2.21e-06	0.000207
10	74102200	74105600	3401	5.24	6.1	2.8	3.3	5.43e-06	0.000431
10	74369400	74372800	3401	3.7	4.62	0.48	4.14	0.000133	0.00547
10	75406400	75409200	2801	5.18	6.12	1.52	4.59	1.78e-08	3.35e-06
10	75666400	75675800	9401	5.08	5.96	2.42	3.54	2.06e-06	0.000194
10	76861200	76866800	5601	4.7	5.5	2.78	2.72	0.000114	0.00488
10	79431400	79433000	1601	3.38	0.09	4.3	-4.22	0.000161	0.00631
10	79969200	79984000	14801	7.12	7.9	5.24	2.66	5.7e-05	0.00289
10	80039000	80046600	7601	5.71	6.43	4.2	2.23	0.000131	0.00544
10	80165600	80171800	6201	3.84	4.77	0.3	4.48	0.000185	0.00701
10	80731400	80734000	2601	5.68	6.55	3.14	3.41	0.000172	0.00664
10	80803800	80809800	6001	4.19	5.14	0.3	4.85	0.000126	0.00528
10	80856400	80866000	9601	3.89	4.82	0.3	4.53	0.000151	0.00601
10	80959200	80972000	12801	5.07	5.94	2.51	3.43	9.33e-05	0.00416
10	81003800	81038200	34401	8.74	9.58	6.45	3.13	2.66e-10	8.55e-08
10	81108200	81116600	8401	6.22	7.1	3.65	3.45	1.38e-08	2.71e-06
10	81162400	81181400	19001	4.32	5.27	0.3	4.98	8.89e-06	0.000648
10	88103200	88118600	15401	4.01	4.95	0.3	4.66	5.69e-05	0.00288
10	88713600	88730200	16601	6.7	7.69	0.3	7.39	7.28e-20	5.89e-16
10	90966000	90970400	4401	4.36	5.24	1.71	3.52	2.69e-05	0.00159
10	98270600	98273000	2401	3.45	4.35	0.48	3.87	0.000295	0.00994
10	99118000	99121600	3601	4.73	5.57	2.46	3.11	5.31e-05	0.00273
10	99305600	99310800	5201	4.8	5.68	2.23	3.45	0.000183	0.00695
10	99518600	99533800	15201	4.5	5.46	0.48	4.98	4.94e-06	0.0004
10	102098000	102102800	4801	6.08	6.81	4.56	2.25	4.89e-05	0.00256
10	102759800	102765400	5601	5.81	6.74	2.46	4.28	1.1e-09	2.95e-07
10	102765600	102783000	17401	5.39	6.37	0.3	6.07	6.91e-12	3.59e-09
10	102788400	102790800	2401	5.25	6.11	2.82	3.29	3.38e-06	0.000293
10	102821200	102824400	3201	6.02	6.79	4.27	2.52	6.79e-05	0.00327
10	103324600	103331400	6801	5.65	6.51	3.17	3.34	1.16e-06	0.000119
10	103539400	103542600	3201	4.78	5.75	0.3	5.45	4.03e-09	9.36e-07
10	103870600	103874000	3401	5.56	6.3	3.96	2.34	9.97e-05	0.00439
10	103893800	103902000	8201	5.88	6.6	4.37	2.24	0.000278	0.00955
10	103912800	103916400	3601	4.3	5.13	2.12	3.01	0.000253	0.00889
10	103989600	103992200	2601	4.09	5.03	0.3	4.74	8.2e-06	0.000609
10	104166400	104176800	10401	4.54	5.5	0.3	5.2	2.68e-08	4.85e-06
10	104181800	104186600	4801	5.78	6.5	4.27	2.23	2.24e-05	0.00137
10	104238200	104240600	2401	5.17	5.99	3.08	2.91	1.88e-05	0.0012
10	105244200	105246600	2401	3.96	4.91	0.3	4.61	4.59e-06	0.000376
10	105303200	105305800	2601	4.25	5.17	0.92	4.26	2.98e-06	0.000263
10	105404200	105412000	7801	5.62	6.42	3.67	2.75	2.14e-05	0.00133
10	105447000	105459000	12001	6.14	6.9	4.42	2.48	7.1e-06	0.000542
10	108678800	108681200	2401	3.65	0.62	4.56	-3.94	7.24e-05	0.00344
10	114708600	114713400	4801	4.73	5.61	2.1	3.5	1.84e-05	0.00118
10	121171600	121191200	19601	5.83	6.67	3.5	3.18	6.16e-06	0.000482
10	125773200	125780400	7201	4.25	5.2	0.48	4.72	1.41e-05	0.000957
10	126077000	126079200	2201	4.02	4.96	0.3	4.67	7.6e-05	0.00358
10	126107800	126108600	801	4.8	5.66	2.41	3.25	0.000157	0.00618
10	126152200	126159400	7201	6.86	7.48	5.73	1.75	0.000285	0.00971
10	126160400	126168600	8201	3.84	4.78	0.3	4.48	0.000142	0.00575
10	126251800	126268400	16601	8.53	9.09	7.61	1.48	0.000209	0.0077
10	131308800	131316800	8001	3.82	4.75	0.3	4.46	0.000182	0.00693
10	131323400	131334000	10601	4.54	5.51	0.3	5.21	3.79e-08	6.44e-06
10	134174200	134180400	6201	4.61	5.44	2.47	2.97	0.000187	0.00708
10	134183400	134190400	7001	3.76	4.69	0.3	4.4	0.000239	0.00854
10	134195600	134209200	13601	7.94	8.62	6.6	2.02	0.000159	0.00626
10	134241400	134248600	7201	5.35	6.21	2.91	3.3	5.15e-06	0.000414
10	134327600	134334200	6601	4.33	5.29	0.3	4.99	2.82e-05	0.00164
10	134396000	134411800	15801	6.61	7.34	5.02	2.32	2.01e-05	0.00127
10	134437200	134449000	11801	5.5	6.37	2.93	3.44	2.35e-05	0.00142
10	135115800	135121200	5401	3.89	4.83	0.3	4.54	0.000139	0.00567
10	135131600	135133600	2001	3.57	4.49	0.3	4.19	5.73e-05	0.00289
10	135147800	135148400	601	3.84	4.71	1.37	3.34	0.000243	0.00865
10	135157800	135171000	13201	5.29	6.27	0.3	5.97	1.63e-11	7.49e-09
10	135193400	135196400	3001	4.74	5.57	2.57	3	9.94e-05	0.00438
10	135208400	135217600	9201	6.95	7.65	5.57	2.08	7.14e-05	0.0034
10	135333200	135334800	1601	4.61	5.45	2.29	3.17	5.94e-05	0.00296
11	209400	213800	4401	5.31	6.24	1.99	4.24	1.27e-08	2.54e-06
11	318800	321600	2801	5.07	5.83	3.37	2.46	0.000207	0.00766
11	390800	398200	7401	4.16	5.11	0.3	4.81	2.9e-05	0.00169
11	507600	508800	1201	3.37	4.28	0.3	3.98	0.000181	0.00691
11	531000	535000	4001	5.21	6.18	0.3	5.89	1.32e-10	4.62e-08
11	577000	582600	5601	4.59	5.56	0.3	5.26	2.73e-07	3.49e-05
11	616400	622400	6001	5.27	6.25	0.3	5.95	1.23e-11	5.82e-09
11	623000	630200	7201	3.76	4.69	0.3	4.39	0.000274	0.00942
11	762600	766600	4001	4.72	5.69	0.3	5.39	1.73e-07	2.38e-05
11	769800	776800	7001	5.07	6.04	0.3	5.75	2e-08	3.74e-06
11	785600	795800	10201	5.12	5.9	3.3	2.6	8.9e-05	0.00403
11	800600	804800	4201	4.28	5.24	0.3	4.94	3.2e-07	4.01e-05
11	861600	877000	15401	4.41	5.37	0.3	5.07	5.56e-06	0.000441
11	906200	910000	3801	5.64	6.43	3.75	2.68	5.95e-05	0.00296
11	987800	999600	11801	7.45	8.19	5.84	2.35	6.62e-05	0.00321
11	1047400	1054200	6801	4.23	5.18	0.3	4.88	2.71e-05	0.00159
11	1498400	1516400	18001	5.11	6.09	0.3	5.79	4.18e-11	1.78e-08
11	1531800	1559400	27601	5.52	6.5	0.3	6.21	0.000288	0.00981
11	1786800	1790600	3801	4.24	5.19	0.3	4.9	2.59e-06	0.000235
11	1908400	1915000	6601	5.24	6.22	0.3	5.92	1.05e-11	5.06e-09
11	1936800	1949200	12401	4.75	5.71	0.3	5.42	4.42e-07	5.35e-05
11	2279400	2290200	10801	5.13	6.1	0.3	5.81	8.63e-11	3.24e-08
11	2422600	2437800	15201	4.24	5.19	0.3	4.9	2.07e-05	0.00129
11	2702000	2716000	14001	5.35	6.09	3.76	2.33	0.000293	0.00992
11	2924000	2926800	2801	4.13	5.04	1.09	3.95	4.78e-05	0.00252
11	2947800	2955400	7601	4.37	5.33	0.3	5.03	0.000205	0.0076
11	2960800	2969000	8201	4.93	5.84	1.75	4.09	1.34e-05	0.000916
11	3062600	3078000	15401	7.06	7.96	4.09	3.88	1.6e-11	7.46e-09
11	3107200	3114200	7001	4.59	5.55	0.3	5.26	2.48e-06	0.000227
11	5703000	5705800	2801	5.31	6.09	3.46	2.64	7.35e-05	0.00348
11	6640800	6650400	9601	6.45	7.24	4.56	2.68	8.28e-06	0.000613
11	17521600	17526800	5201	5.43	6.38	1.37	5.02	5.43e-11	2.24e-08
11	18720800	18723600	2801	4.11	5.02	1.12	3.9	3.15e-05	0.00181
11	34172600	34190000	17401	5.06	6.03	0.3	5.74	1.17e-09	3.08e-07
11	34377400	34381200	3801	3.69	4.62	0.3	4.32	4.18e-05	0.00227
11	44555600	44560600	5001	3.95	4.89	0.48	4.41	0.000176	0.00675
11	45913400	45933400	20001	4.49	5.45	0.3	5.15	2.99e-06	0.000264
11	46352000	46356800	4801	3.74	4.67	0.3	4.37	6.51e-05	0.00317
11	46366000	46369000	3001	5.78	6.58	3.85	2.73	8.89e-06	0.000648
11	46369800	46376400	6601	6.6	7.36	4.88	2.48	6.07e-06	0.000476
11	46382000	46392400	10401	7.13	8.03	4.13	3.9	1.6e-10	5.51e-08
11	46395000	46401800	6801	6.09	6.97	3.47	3.5	2.24e-07	2.96e-05
11	46403200	46416000	12801	4.41	5.37	0.3	5.07	1.84e-05	0.00118
11	47278600	47290600	12001	7.57	8.26	6.22	2.04	0.000171	0.00659
11	47377200	47384400	7201	5.06	5.95	2.23	3.72	8.59e-07	9.3e-05
11	47430800	47434400	3601	6.63	7.36	5.07	2.29	1.38e-05	0.000939
11	47439200	47442400	3201	4.49	5.35	2.05	3.3	5.39e-05	0.00277
11	57075600	57083800	8201	4.54	5.5	0.3	5.2	4.65e-06	0.00038
11	57243000	57257800	14801	6.75	7.69	3.19	4.49	6.66e-13	4.5e-10
11	57413000	57418000	5001	6.11	6.91	4.12	2.79	5.61e-06	0.000444
11	60634200	60644200	10001	4.1	5.05	0.3	4.75	1.38e-06	0.000137
11	60770800	60782000	11201	7.1	7.71	6.03	1.68	0.000235	0.00845
11	60885200	60889600	4401	4.9	5.76	2.5	3.26	4.7e-06	0.000383
11	61519200	61527000	7801	4.31	5.26	0.3	4.97	1.41e-05	0.000957
11	61550600	61556000	5401	4.21	5.16	0.3	4.86	2.59e-05	0.00153
11	61581200	61585200	4001	4.42	5.38	0.3	5.08	1.59e-06	0.000154
11	61593800	61597800	4001	5.33	6.29	1.35	4.94	1.79e-07	2.45e-05
11	61662600	61667400	4801	5.87	6.81	2.39	4.41	6.6e-10	1.94e-07
11	62414200	62420200	6001	6.19	6.91	4.7	2.2	9.63e-05	0.00428
11	62542600	62546600	4001	4.87	5.81	1.22	4.58	3.16e-08	5.53e-06
11	63380200	63382600	2401	4.08	4.99	1.09	3.9	5.18e-05	0.00269
11	63742800	63745400	2601	5.08	5.89	3.07	2.81	3.16e-05	0.00181
11	63754600	63756800	2201	3.86	4.8	0.3	4.5	1.77e-05	0.00114
11	63763400	63775000	11601	5.57	6.54	0.88	5.66	4.78e-11	2e-08
11	63821400	63829400	8001	4.56	5.53	0.3	5.23	3.03e-06	0.000267
11	63838600	63874400	35801	4.14	5.09	0.3	4.79	9.28e-05	0.00415
11	63895200	63914400	19201	4.76	5.72	0.3	5.43	5.85e-07	6.83e-05
11	63916000	63922400	6401	3.78	4.71	0.3	4.42	0.000221	0.00805
11	63990200	63993200	3001	6.43	7.11	5.12	1.99	5.99e-05	0.00298
11	64015000	64018800	3801	5.68	6.63	1.82	4.81	9.05e-11	3.36e-08
11	64019600	64032400	12801	6.08	7.07	0.3	6.77	2.61e-16	4.98e-13
11	64098200	64101000	2801	4.49	5.45	0.3	5.16	7.85e-08	1.22e-05
11	64115400	64123400	8001	4.9	5.87	0.3	5.57	3.44e-07	4.26e-05
11	64123800	64133200	9401	6.53	7.35	4.43	2.92	2.62e-07	3.38e-05
11	64420200	64425000	4801	5.09	5.95	2.71	3.24	2.89e-06	0.000256
11	64451600	64458400	6801	6.24	7.14	3.46	3.67	1.04e-08	2.13e-06
11	64506400	64510400	4001	6.31	7.02	4.86	2.16	2.36e-05	0.00143
11	64592200	64604200	12001	4.78	5.75	0.3	5.45	1.35e-08	2.67e-06
11	64608800	64611600	2801	4.94	5.91	0.3	5.62	5.89e-10	1.76e-07
11	64680400	64684200	3801	6.45	7.22	4.65	2.57	3.69e-05	0.00206
11	64700400	64703400	3001	4.26	5.11	1.95	3.16	0.000204	0.00756
11	64751000	64760600	9601	6.94	7.79	4.63	3.16	1.31e-08	2.6e-06
11	64761000	64765200	4201	6.05	6.94	3.32	3.62	3.38e-08	5.88e-06
11	64782400	64786800	4401	4.86	5.69	2.63	3.06	8.07e-05	0.00373
11	64824400	64831800	7401	3.68	4.61	0.3	4.31	2.71e-05	0.00159
11	64843800	64847400	3601	5.44	6.13	4.04	2.1	0.000256	0.00897
11	64852200	64856800	4601	4.87	5.75	2.23	3.52	3.87e-06	0.000327
11	64935800	64941400	5601	5.14	6.05	2.1	3.95	4.45e-08	7.41e-06
11	64950000	64958200	8201	6.68	7.47	4.79	2.68	5.48e-07	6.45e-05
11	64978400	64983800	5401	4.44	5.4	0.3	5.11	2.36e-07	3.1e-05
11	65119000	65122000	3001	5.44	6.21	3.72	2.49	0.000109	0.00471
11	65344400	65380800	36401	10.01	10.63	8.88	1.75	4.5e-05	0.0024
11	65383800	65405200	21401	6.88	7.87	0.3	7.57	2.14e-20	2.08e-16
11	65483400	65487600	4201	5.81	6.56	4.2	2.35	6.73e-05	0.00325
11	65494000	65496000	2001	3.32	4.23	0.3	3.94	0.000266	0.00924
11	65541600	65547400	5801	5.56	6.35	3.68	2.67	1.19e-05	0.000831
11	65616600	65624200	7601	4.38	5.34	0.3	5.04	1.36e-07	1.92e-05
11	65680200	65685800	5601	5.85	6.64	3.98	2.65	2.72e-06	0.000244
11	65730000	65734800	4801	3.82	4.73	0.64	4.09	3.84e-05	0.00213
11	65787400	65791400	4001	4.55	5.51	0.3	5.21	4.26e-06	0.000352
11	66007400	66012000	4601	4.32	5.27	0.3	4.97	8.41e-07	9.16e-05
11	66028400	66035000	6601	5.68	6.64	1.45	5.18	1.58e-11	7.39e-09
11	66091600	66096800	5201	4.63	5.56	1.37	4.19	2.9e-07	3.69e-05
11	66113000	66114600	1601	5.04	5.79	3.35	2.44	0.00026	0.00909
11	66321400	66326000	4601	3.83	4.74	0.75	4	8.74e-05	0.00397
11	66483800	66489400	5601	4.68	5.65	0.3	5.35	1.96e-08	3.68e-06
11	66809000	66814800	5801	4.2	5.15	0.3	4.86	2.7e-05	0.00159
11	66821000	66826600	5601	5.11	6.09	0.3	5.79	2.95e-07	3.74e-05
11	66880200	66883200	3001	4.12	5.07	0.3	4.77	2e-06	0.000191
11	67057000	67060200	3201	6.71	7.36	5.48	1.88	0.000294	0.00993
11	67065400	67073400	8001	7.09	7.98	4.33	3.66	1.36e-08	2.69e-06
11	67074000	67082200	8201	6.56	7.44	3.94	3.5	2.06e-09	5.16e-07
11	67394400	67396800	2401	5.3	6.28	0.3	5.98	9.14e-12	4.53e-09
11	67407200	67410800	3601	4.64	5.57	1.09	4.48	6.56e-07	7.49e-05
11	67411400	67418600	7201	8.64	9.21	7.69	1.52	0.000289	0.00981
11	67429400	67437400	8001	5.62	6.6	0.3	6.3	1.63e-13	1.3e-10
11	67792200	67798000	5801	5.1	6.07	0.3	5.78	7.61e-11	2.93e-08
11	67807000	67815400	8401	7.98	8.68	6.56	2.13	0.000165	0.00642
11	67889600	67891000	1401	4.13	4.98	1.8	3.19	0.000261	0.00911
11	68063000	68068200	5201	6.33	7.27	2.58	4.7	1.81e-10	6.08e-08
11	68080800	68086600	5801	5.02	5.99	0.3	5.7	5.51e-08	8.91e-06
11	68107400	68123400	16001	5.8	6.78	0.3	6.48	0.000127	0.00529
11	68130400	68146200	15801	7.09	7.96	4.49	3.47	3.5e-07	4.33e-05
11	68146400	68154600	8201	6.26	7.23	1.6	5.62	5.8e-08	9.31e-06
11	68161200	68169000	7801	6.03	6.84	4.01	2.83	0.000103	0.00449
11	68177000	68187000	10001	6.6	7.4	4.66	2.74	9.64e-06	0.000692
11	68198200	68211600	13401	6.91	7.76	4.53	3.23	4.88e-06	0.000396
11	68212000	68216400	4401	4.23	5.18	0.3	4.89	7.95e-05	0.00369
11	68702400	68712000	9601	5.39	6.34	1.6	4.73	1.41e-06	0.00014
11	69059400	69071400	12001	4.87	5.84	0.3	5.55	1.24e-09	3.25e-07
11	71721400	71727400	6001	4.65	5.61	0.3	5.32	1.28e-08	2.56e-06
11	71936600	71953200	16601	7.17	8.13	3.04	5.09	8.52e-16	1.41e-12
11	72003000	72013200	10201	5.45	6.21	3.71	2.5	0.000152	0.00604
11	72323400	72330000	6601	5.79	6.6	3.81	2.79	5.16e-06	0.000414
11	72335200	72346400	11201	4.17	5.12	0.3	4.82	1.87e-06	0.000179
11	72348800	72355200	6401	4.48	5.44	0.3	5.14	3.62e-08	6.2e-06
11	72389000	72399200	10201	6.68	7.46	4.85	2.62	1.36e-05	0.000931
11	72399400	72400800	1401	3.6	4.52	0.3	4.23	5.72e-05	0.00289
11	72477000	72492400	15401	7.28	7.95	5.97	1.98	0.00023	0.00829
11	73019400	73027000	7601	4.3	5.25	0.3	4.96	1.93e-07	2.61e-05
11	73069400	73087200	17801	7.53	8.39	5.16	3.23	1.6e-09	4.11e-07
11	74970600	74979200	8601	5.25	6.06	3.24	2.82	2.14e-05	0.00133
11	75224200	75236200	12001	5.18	6.11	1.82	4.28	3.1e-08	5.46e-06
11	75869200	75875600	6401	4.25	5.21	0.3	4.91	4.49e-07	5.41e-05
11	75910400	75919800	9401	5.97	6.96	0.3	6.66	9.18e-12	4.53e-09
11	75937800	75945400	7601	6.1	6.89	4.21	2.68	5.02e-05	0.00262
11	76312200	76319600	7401	4.82	5.76	1.25	4.5	5.65e-08	9.1e-06
11	76324800	76329000	4201	3.84	4.77	0.3	4.48	3.21e-05	0.00184
11	76503800	76511000	7201	4.63	5.6	0.3	5.3	6.43e-08	1.02e-05
11	76778600	76787000	8401	3.7	4.63	0.3	4.33	0.000123	0.00519
11	76811200	76844600	33401	5.04	6.01	0.3	5.72	3.22e-07	4.03e-05
11	76882800	76888800	6001	3.95	4.89	0.3	4.6	7.95e-05	0.00369
11	77750600	77752600	2001	4.31	5.15	2.07	3.08	0.000274	0.00942
11	111166600	111174000	7401	6.19	6.86	4.9	1.96	0.000271	0.00937
11	112160200	112160800	601	4.32	5.19	1.8	3.39	0.000109	0.00471
11	116659200	116664000	4801	5.12	6	2.49	3.5	1.39e-06	0.000138
11	117184600	117186400	1801	3.68	4.61	0.3	4.31	4.39e-05	0.00235
11	117739600	117749200	9601	5.9	6.71	3.87	2.85	2.45e-06	0.000226
11	117945000	117952800	7801	4.31	5.26	0.3	4.97	6.89e-07	7.79e-05
11	118402200	118406000	3801	4.75	5.53	2.91	2.62	0.000124	0.00522
11	118510400	118513600	3201	3.41	4.32	0.3	4.03	0.000206	0.00763
11	118526600	118534400	7801	3.88	4.82	0.3	4.53	0.000127	0.00529
11	118558400	118571800	13401	6.44	7.11	5.15	1.95	0.000254	0.00892
11	118827000	118829200	2201	4	4.94	0.3	4.65	3.98e-06	0.000334
11	118894800	118900800	6001	6.22	6.97	4.57	2.4	1.75e-05	0.00114
11	118921400	118927200	5801	5.2	5.99	3.31	2.68	5.91e-05	0.00295
11	118978800	118983600	4801	5.6	6.32	4.09	2.23	0.000294	0.00993
11	119020200	119023600	3401	3.79	4.72	0.3	4.43	1.47e-05	0.000985
11	119041200	119046200	5001	4.57	5.52	0.64	4.88	9.18e-08	1.39e-05
11	119186600	119187800	1201	4.02	4.96	0.48	4.48	2.22e-05	0.00136
11	119205800	119219200	13401	5.22	6.2	0.3	5.9	1.24e-10	4.39e-08
11	119250800	119253600	2801	4.01	4.95	0.3	4.66	1.27e-05	0.000875
11	120081800	120086000	4201	4.47	5.41	0.92	4.49	4.97e-07	5.92e-05
11	121321200	121323600	2401	5.29	6.12	3.17	2.95	0.000131	0.00542
11	124933600	124934600	1001	5.23	6	3.46	2.55	0.000218	0.00796
11	126054800	126063400	8601	4.37	5.32	0.3	5.03	7.66e-06	0.00058
11	126205800	126209200	3401	4.14	5.07	0.92	4.15	0.000139	0.00567
11	126224200	126232000	7801	5.76	6.72	1.6	5.12	2.67e-11	1.2e-08
11	126343000	126351200	8201	4.94	5.91	0.3	5.61	6.21e-07	7.16e-05
11	128288800	128295600	6801	6.91	7.57	5.62	1.96	9.19e-05	0.00412
11	129734000	129737600	3601	4.25	5.16	1.25	3.9	1.77e-05	0.00115
11	130056400	130062400	6001	5.5	6.29	3.6	2.69	1.98e-05	0.00125
11	130068400	130076800	8401	6.02	6.62	4.98	1.64	0.000182	0.00692
12	79400	85200	5801	4.5	5.39	1.82	3.56	1.62e-05	0.00107
12	679000	682000	3001	4.68	5.59	1.68	3.91	2.05e-05	0.00128
12	1641000	1649000	8001	6.28	7.09	4.3	2.79	0.000173	0.00666
12	3243400	3252200	8801	4.85	5.79	1.25	4.54	8.82e-05	0.004
12	3381400	3388000	6601	3.94	4.88	0.3	4.58	0.000214	0.00785
12	4323000	4327600	4601	7.2	7.81	6.1	1.71	0.000185	0.00702
12	6389600	6391800	2201	3.77	4.71	0.3	4.41	0.000113	0.00485
12	6658400	6664800	6401	5.47	6.36	2.74	3.62	8.82e-07	9.5e-05
12	6665600	6668000	2401	4.73	5.57	2.48	3.09	2.72e-05	0.00159
12	6876600	6882000	5401	8.49	9.19	7.07	2.11	0.000254	0.00893
12	6886600	6894000	7401	6.25	7.01	4.53	2.48	3.25e-05	0.00185
12	6923000	6932200	9201	5.68	6.52	3.41	3.11	9.82e-07	0.000104
12	6944600	6951200	6601	5.39	6.25	2.94	3.31	2.29e-06	0.000213
12	7241400	7246200	4801	5.32	6.3	0.3	6	5.88e-12	3.13e-09
12	7280400	7282200	1801	4.12	4.99	1.6	3.38	0.000168	0.00653
12	7283400	7290000	6601	6.25	6.98	4.67	2.31	4.34e-05	0.00233
12	11650000	11654200	4201	3.81	4.74	0.3	4.44	0.000267	0.00924
12	31269600	31273000	3401	5.96	6.92	1.62	5.31	5.35e-05	0.00275
12	31556200	31561000	4801	5.24	6.02	3.42	2.6	0.000181	0.00691
12	48187000	48188400	1401	4.07	5.01	0.3	4.72	9.42e-06	0.000681
12	48367200	48386800	19601	4.28	5.23	0.3	4.94	7.38e-06	0.000562
12	49203800	49208000	4201	6.01	6.81	4.06	2.75	1.7e-06	0.000164
12	49424200	49428800	4601	4.63	5.59	0.3	5.29	2.1e-08	3.92e-06
12	49430800	49435600	4801	4.29	5.25	0.3	4.95	1.98e-06	0.000189
12	49481600	49489600	8001	5.29	6.12	3.08	3.05	8.61e-06	0.000632
12	49734800	49742800	8001	5.76	6.75	0.3	6.45	1.08e-13	9.25e-11
12	49940800	49946600	5801	5.86	6.82	1.89	4.93	8.91e-11	3.32e-08
12	50213400	50221200	7801	5.97	6.75	4.18	2.56	2.12e-05	0.00132
12	50335600	50340000	4401	4.88	5.72	2.63	3.09	2.7e-05	0.00159
12	50507000	50511600	4601	3.78	4.71	0.3	4.41	0.000151	0.00602
12	52397000	52400400	3401	5.3	6.11	3.26	2.85	2.27e-05	0.00139
12	52452200	52458800	6601	4.76	5.73	0.3	5.43	8.71e-07	9.42e-05
12	52464400	52471400	7001	5.14	5.88	3.54	2.34	0.000291	0.00987
12	52478200	52482600	4401	3.84	4.78	0.3	4.48	0.000177	0.00677
12	53458000	53460800	2801	4.09	4.98	1.35	3.63	6.59e-05	0.0032
12	53461400	53472400	11001	6.34	7.13	4.44	2.69	3.52e-06	0.000303
12	53489600	53493600	4001	5.92	6.68	4.18	2.5	2.62e-05	0.00155
12	53494200	53500200	6001	4.67	5.63	0.3	5.34	8.94e-09	1.88e-06
12	53552000	53555400	3401	4.61	5.53	1.35	4.18	1.31e-06	0.000131
12	53583000	53588600	5601	6.31	6.97	5.05	1.92	0.000211	0.00778
12	53719400	53721000	1601	4.77	5.65	2.11	3.54	7.28e-06	0.000555
12	53727400	53731000	3601	4.82	5.7	2.1	3.6	1.07e-05	0.000757
12	54070000	54071600	1601	5.95	6.74	4.12	2.62	6.68e-05	0.00324
12	54130800	54134400	3601	4.24	5.17	0.92	4.25	4.08e-06	0.000341
12	54608200	54612800	4601	4.52	5.37	2.12	3.25	5.85e-05	0.00293
12	54688000	54689000	1001	3.47	4.39	0.3	4.09	0.000132	0.00545
12	56089200	56093400	4201	3.89	4.83	0.3	4.53	1.13e-05	0.000798
12	56098800	56103200	4401	5.39	6.23	3.11	3.12	9.54e-06	0.000687
12	56628400	56633200	4801	4.84	5.7	2.4	3.31	8.66e-06	0.000635
12	57418800	57426200	7401	6.72	7.39	5.43	1.96	0.000131	0.00542
12	57605800	57609600	3801	5.49	6.33	3.24	3.08	2.62e-06	0.000238
12	57853600	57862400	8801	7.85	8.49	6.68	1.81	0.000156	0.00617
12	57942800	57945000	2201	5.1	5.91	3.07	2.84	8.36e-05	0.00383
12	57999200	58006000	6801	6.6	7.41	4.58	2.83	6.07e-06	0.000476
12	58128800	58135600	6801	5.48	6.38	2.61	3.77	4.63e-08	7.65e-06
12	58157000	58161800	4801	4.94	5.82	2.3	3.52	3.39e-06	0.000293
12	94656800	94658600	1801	5.34	6.14	3.34	2.81	4.22e-05	0.00228
12	102231200	102234400	3201	5.54	6.27	3.95	2.32	0.000197	0.00737
12	104235400	104236400	1001	4.2	5.05	1.85	3.2	0.000208	0.0077
12	107832800	107834600	1801	3.37	0.09	4.3	-4.21	0.000253	0.00891
12	108988800	108994400	5601	4.68	5.64	0.3	5.35	5.13e-09	1.15e-06
12	109990200	109994000	3801	3.51	4.42	0.3	4.13	8.01e-05	0.00371
12	110360600	110365000	4401	3.8	4.74	0.3	4.44	1.79e-05	0.00115
12	110510200	110512400	2201	6.39	7.08	5.04	2.04	0.000102	0.00447
12	111790000	111806200	16201	6.79	7.57	4.97	2.6	4.02e-06	0.000337
12	112193600	112204400	10801	6.1	7.01	3.06	3.96	2.9e-09	7.04e-07
12	113486600	113494400	7801	6.69	7.37	5.36	2.01	6.31e-05	0.0031
12	113565400	113578000	12601	7.41	8.22	5.44	2.78	5.21e-05	0.0027
12	113578400	113581600	3201	5.63	6.39	3.91	2.47	0.000284	0.0097
12	113586800	113604000	17201	6.68	7.6	3.36	4.24	4.28e-08	7.15e-06
12	113617800	113622600	4801	5.76	6.59	3.58	3.01	1.4e-06	0.000139
12	117461600	117466600	5001	5.5	6.37	3	3.37	3.22e-05	0.00184
12	117468600	117474800	6201	4.77	5.73	0.3	5.44	4.68e-08	7.71e-06
12	117488200	117493400	5201	5.1	5.99	2.28	3.72	4.08e-05	0.00223
12	118104800	118106600	1801	3.38	4.3	0.3	4	0.000181	0.00691
12	120535800	120544400	8601	5.19	6.17	0.3	5.87	5.08e-08	8.31e-06
12	120566800	120573200	6401	5.74	6.49	4.12	2.37	6.05e-05	0.003
12	121110800	121113200	2401	4.98	5.76	3.13	2.63	0.000236	0.00846
12	121886000	121896800	10801	5.61	6.43	3.45	2.98	5.7e-06	0.00045
12	121995000	122001800	6801	6.54	7.24	5.15	2.08	4.86e-05	0.00255
12	122089000	122091400	2401	3.89	4.83	0.3	4.53	5.72e-06	0.000451
12	122207600	122210000	2401	4.05	4.93	1.37	3.56	0.000134	0.0055
12	122243200	122253800	10601	8.06	8.76	6.63	2.13	0.000121	0.00512
12	122463800	122471200	7401	3.89	4.77	1.3	3.47	0.000132	0.00545
12	123321600	123334800	13201	4.59	5.55	0.3	5.26	1.68e-06	0.000162
12	123342400	123366400	24001	5.36	6.34	0.3	6.05	2.06e-12	1.21e-09
12	123493200	123499200	6001	5.2	6.08	2.63	3.45	8.04e-07	8.88e-05
12	123869200	123870000	801	3.66	4.55	0.78	3.77	0.000209	0.0077
12	123879600	123882200	2601	4.53	5.36	2.33	3.03	0.000275	0.00946
12	123905600	123908800	3201	5.83	6.53	4.4	2.13	0.00023	0.0083
12	123971600	123976600	5001	4.84	5.75	1.8	3.95	8.3e-07	9.1e-05
12	124886000	124891200	5201	4.82	5.79	0.3	5.49	2.74e-09	6.67e-07
12	125014800	125025200	10401	4.77	5.74	0.3	5.44	7.92e-07	8.77e-05
12	125026200	125050800	24601	7.75	8.63	5.12	3.52	1.16e-09	3.08e-07
12	125052600	125054800	2201	5.19	5.99	3.26	2.73	5.44e-05	0.00279
12	125127400	125132400	5001	5.65	6.57	2.33	4.25	1.04e-09	2.81e-07
12	125230000	125241000	11001	5.8	6.73	2.55	4.18	6.55e-07	7.49e-05
12	125368000	125370400	2401	3.82	4.73	0.88	3.85	0.000121	0.00511
12	125626200	125635400	9201	6.17	6.93	4.48	2.45	7.37e-06	0.000562
12	129309000	129310400	1401	4.85	5.68	2.7	2.98	3.67e-05	0.00205
12	132442000	132445600	3601	4.56	5.43	1.95	3.48	2.02e-05	0.00127
12	132625600	132628200	2601	3.81	4.75	0.3	4.45	9.89e-05	0.00437
12	132629600	132633400	3801	4.64	5.61	0.3	5.31	2.52e-08	4.62e-06
12	132637800	132640200	2401	4.75	5.72	0.3	5.42	7.69e-09	1.65e-06
12	133067600	133092200	24601	5.76	6.74	0.3	6.44	0.000105	0.00459
12	133410000	133417600	7601	4.2	5.15	0.3	4.85	1.62e-06	0.000157
13	20344200	20352600	8401	5.31	6.07	3.64	2.43	0.000142	0.00575
13	29104800	29110200	5401	3.6	4.52	0.3	4.23	0.000107	0.00465
13	31016600	31021000	4401	5.59	6.37	3.74	2.64	5.06e-05	0.00264
13	31307600	31309800	2201	5.77	6.5	4.24	2.27	0.000238	0.00853
13	41030200	41034400	4201	4.26	5.14	1.6	3.54	6.22e-05	0.00306
13	48890600	48895600	5001	3.79	4.73	0.3	4.43	0.000293	0.00992
13	49874600	49881000	6401	5.9	6.64	4.32	2.32	8.8e-05	0.00399
13	50421600	50422800	1201	3.69	4.62	0.3	4.32	3.73e-05	0.00207
13	52701800	52704000	2201	3.54	4.46	0.3	4.16	0.00027	0.00935
13	99110400	99116400	6001	4.71	5.57	2.33	3.24	4.23e-05	0.00229
13	100067200	100081200	14001	7.28	7.99	5.86	2.13	2.14e-05	0.00133
13	110421400	110423600	2201	3.29	0.09	4.21	-4.13	0.000248	0.00877
13	111286600	111294400	7801	4.64	5.52	2.01	3.51	0.000119	0.00505
13	113539000	113556200	17201	5.98	6.96	0.3	6.67	5.41e-16	9.75e-13
13	114240200	114245000	4801	4.16	5.01	1.82	3.18	0.000243	0.00865
13	114425800	114428400	2601	4.68	5.53	2.37	3.15	0.000183	0.00695
13	114860200	114896200	36001	9.43	10.06	8.29	1.78	2.41e-05	0.00145
14	20902600	20910600	8001	6.19	6.95	4.47	2.48	3.2e-05	0.00183
14	21130000	21134200	4201	5.68	6.44	4.01	2.42	5.9e-05	0.00295
14	21438600	21440600	2001	4.32	5.19	1.75	3.44	8.19e-05	0.00377
14	21536400	21538000	1601	5.28	6.08	3.33	2.75	0.000245	0.0087
14	23342200	23355800	13601	7.32	8.01	5.99	2.02	6.78e-05	0.00327
14	24032400	24036400	4001	5.75	6.46	4.25	2.21	8.37e-05	0.00383
14	24457200	24459800	2601	5.4	6.24	3.07	3.17	1.3e-06	0.000131
14	24521600	24530400	8801	4.71	5.68	0.3	5.38	2.28e-08	4.21e-06
14	24533200	24540000	6801	3.36	4.27	0.3	3.97	0.000201	0.00751
14	24647400	24652400	5001	5.78	6.74	1.62	5.12	1.44e-10	4.99e-08
14	24653400	24657400	4001	4.69	5.57	1.99	3.58	1.17e-05	0.000817
14	24734600	24740000	5401	4.7	5.61	1.6	4.02	5.05e-06	0.000406
14	24775200	24779800	4601	5.58	6.3	4.11	2.19	0.000213	0.00783
14	24797800	24808600	10801	6.12	6.9	4.31	2.59	2.34e-05	0.00142
14	24834600	24836400	1801	4.83	5.64	2.74	2.91	0.000154	0.00609
14	34932200	34932800	601	3.32	4.22	0.3	3.93	0.000288	0.00981
14	35800000	35812400	12401	7.15	7.96	5.18	2.77	2.26e-07	2.98e-05
14	35815800	35817600	1801	3.96	4.89	0.48	4.42	9.59e-06	0.000689
14	51026200	51028400	2201	3.4	4.32	0.3	4.02	0.000235	0.00844
14	59681400	59683200	1801	3.26	0.09	4.18	-4.09	0.000235	0.00843
14	70192800	70195200	2401	5.62	6.41	3.74	2.67	1.77e-05	0.00114
14	73701600	73711600	10001	5.01	5.93	1.85	4.08	9.63e-06	0.000692
14	73713200	73716000	2801	4.49	5.4	1.44	3.96	8.77e-06	0.000642
14	75371200	75380000	8801	5.35	6.28	2.07	4.21	9.13e-09	1.91e-06
14	75382400	75391200	8801	4.38	5.33	0.3	5.04	8.94e-08	1.36e-05
14	75401000	75404600	3601	4.66	5.63	0.3	5.33	1.17e-08	2.37e-06
14	75412600	75417400	4801	4.46	5.39	1.15	4.24	2.93e-06	0.000259
14	75759800	75763600	3801	5.26	6.14	2.61	3.54	8.27e-07	9.09e-05
14	76011600	76018200	6601	5.02	5.76	3.41	2.35	0.000236	0.00845
14	76044000	76047200	3201	5.22	6.05	3.1	2.94	9.23e-05	0.00413
14	76443800	76448400	4601	5.03	5.98	1.15	4.83	3.05e-09	7.35e-07
14	77383400	77389200	5801	5.67	6.47	3.71	2.76	1.91e-05	0.00121
14	77463800	77468200	4401	5.16	5.93	3.38	2.54	0.000239	0.00854
14	77488000	77493600	5601	6.1	6.88	4.3	2.57	8.14e-06	0.000606
14	77517200	77520200	3001	5.22	5.96	3.62	2.34	0.000263	0.00915
14	77647000	77648000	1001	3.65	4.58	0.3	4.28	5.89e-05	0.00294
14	92805600	92809600	4001	3.54	4.46	0.3	4.17	6.72e-05	0.00325
14	92922200	92928800	6601	5.62	6.4	3.81	2.59	0.0001	0.00441
14	93423600	93432000	8401	3.93	4.87	0.3	4.58	2.41e-05	0.00145
14	93467400	93487200	19801	6.12	7.11	0.3	6.81	1.17e-16	2.46e-13
14	93526000	93538000	12001	6.22	7.01	4.34	2.67	4.78e-06	0.000389
14	93583000	93583800	801	4.26	5.15	1.6	3.55	0.000132	0.00545
14	94506200	94511600	5401	4.09	5.04	0.3	4.75	4.94e-05	0.00258
14	95825600	95831800	6201	5.78	6.62	3.5	3.13	1.21e-06	0.000124
14	97058000	97060400	2401	3.52	4.44	0.3	4.14	8.92e-05	0.00403
14	100752600	100758000	5401	5.38	6.17	3.52	2.65	7.66e-05	0.0036
14	100773800	100793200	19401	7.68	8.56	5.07	3.49	3.51e-10	1.09e-07
14	100793600	100801800	8201	6.52	7.3	4.69	2.61	4.26e-06	0.000352
14	101005400	101012600	7201	5.23	6.21	0.3	5.91	1.34e-11	6.29e-09
14	101018200	101026200	8001	3.84	4.77	0.3	4.48	0.000182	0.00693
14	102426400	102429000	2601	4.44	5.31	1.88	3.43	2.65e-05	0.00156
14	102567000	102571000	4001	5.12	5.93	3.12	2.81	3.88e-05	0.00215
14	102681400	102689600	8201	3.78	4.71	0.3	4.42	3.41e-05	0.00192
14	102780400	102781600	1201	4.61	5.49	2.05	3.44	3.64e-05	0.00204
14	103022400	103027800	5401	3.93	4.88	0.3	4.58	2.35e-05	0.00142
14	103387800	103394200	6401	6.77	7.49	5.23	2.26	2.15e-05	0.00133
14	103449200	103453800	4601	4.35	5.29	0.64	4.65	5.47e-07	6.45e-05
14	103466400	103471000	4601	5.3	6.05	3.64	2.41	0.000138	0.00564
14	103535600	103543200	7601	5.25	6.23	0.3	5.93	9.24e-12	4.54e-09
14	103555800	103559200	3401	5.31	6.22	2.2	4.02	6.3e-05	0.0031
14	103996200	104006400	10201	5.29	6.27	0.3	5.97	3.28e-10	1.03e-07
14	104154600	104176800	22201	7.92	8.74	5.82	2.92	2.59e-07	3.35e-05
14	104177200	104181200	4001	3.9	4.84	0.3	4.55	0.000177	0.00679
14	104189200	104193400	4201	4.21	5.16	0.3	4.86	7.38e-05	0.00349
14	104333200	104338000	4801	3.88	4.82	0.3	4.52	0.000293	0.00992
14	104350800	104359200	8401	3.97	4.91	0.3	4.62	8.37e-05	0.00383
14	105104800	105110200	5401	4.25	5.2	0.3	4.9	4.19e-05	0.00227
14	105177000	105186800	9801	4.52	5.48	0.3	5.18	3.05e-06	0.000268
14	105191000	105195800	4801	3.85	4.78	0.3	4.49	0.000149	0.00598
14	105220400	105228200	7801	5.39	6.22	3.27	2.95	1.39e-05	0.00095
14	105268000	105273000	5001	5.05	6.02	0.3	5.73	8.3e-11	3.14e-08
14	105291800	105294800	3001	4.95	5.92	0.3	5.63	3.91e-10	1.21e-07
14	105388800	105399800	11001	6.48	7.47	0.3	7.17	1.08e-18	4.19e-15
14	105400200	105401800	1601	3.89	4.83	0.3	4.54	1.05e-05	0.000749
14	105511600	105515200	3601	3.82	4.75	0.3	4.45	1.1e-05	0.000774
14	105550400	105564600	14201	7.32	8.3	2.26	6.04	4.26e-06	0.000352
14	105630400	105647000	16601	4.53	5.49	0.3	5.19	3.42e-06	0.000295
14	105647600	105650200	2601	4.15	5.1	0.3	4.8	6.4e-05	0.00313
14	105659000	105688600	29601	5.67	6.66	0.3	6.36	0.000105	0.00459
14	105755200	105762000	6801	5.7	6.55	3.34	3.22	4.22e-06	0.00035
14	105841800	105860000	18201	4.43	5.39	0.3	5.09	6.91e-06	0.00053
14	105911000	105925400	14401	7.41	8.24	5.17	3.07	1.92e-06	0.000183
14	105958200	105972000	13801	4.26	5.21	0.3	4.92	1.9e-05	0.0012
14	106065200	106073800	8601	7.38	8.09	5.91	2.18	7.07e-05	0.00338
14	106082200	106084600	2401	6.08	6.8	4.61	2.19	0.00013	0.0054
14	106087600	106093600	6001	6.6	7.33	5.09	2.24	1.69e-05	0.00111
15	22911400	22926200	14801	6.01	6.98	1.6	5.37	4.17e-13	2.98e-10
15	31588800	31602000	13201	5.95	6.94	0.3	6.64	1.22e-15	1.85e-12
15	31763600	31767400	3801	5.93	6.67	4.33	2.34	3.34e-05	0.00189
15	40525600	40528400	2801	5.58	6.29	4.1	2.2	0.000134	0.00551
15	40530000	40535200	5201	3.94	4.88	0.3	4.58	1.09e-05	0.00077
15	40545600	40552000	6401	4.42	5.36	0.78	4.57	6.19e-07	7.15e-05
15	40561600	40567400	5801	4.72	5.52	2.74	2.78	0.000229	0.00829
15	40568400	40570800	2401	3.86	4.79	0.3	4.5	1.2e-05	0.000836
15	40571400	40583200	11801	5.74	6.72	0.3	6.43	1.64e-14	1.88e-11
15	40622200	40633600	11401	6.65	7.54	3.86	3.68	1.19e-08	2.39e-06
15	40637800	40642800	5001	4.65	5.62	0.3	5.32	6.57e-09	1.43e-06
15	40655400	40664000	8601	6.6	7.53	3.28	4.25	1.79e-10	6.02e-08
15	40698800	40702200	3401	6.4	7.07	5.12	1.95	0.000154	0.0061
15	40741000	40753400	12401	6.01	6.77	4.26	2.51	4.09e-05	0.00223
15	41209400	41212400	3001	3.48	4.4	0.3	4.11	0.000198	0.00738
15	41234400	41238800	4401	5.83	6.58	4.23	2.35	0.00013	0.00539
15	41246200	41253800	7601	4.79	5.7	1.75	3.94	7.07e-05	0.00338
15	41786600	41789000	2401	4.1	5.05	0.3	4.75	1.52e-05	0.00102
15	41792800	41798800	6001	4.32	5.27	0.3	4.98	0.000117	0.00498
15	41851600	41859000	7401	4.95	5.92	0.3	5.63	6.75e-10	1.98e-07
15	43813800	43816200	2401	3.88	4.74	1.37	3.38	0.0002	0.00748
15	59462000	59463000	1001	3.65	4.58	0.3	4.28	7.32e-05	0.00347
15	65109800	65119000	9201	5.6	6.38	3.74	2.64	1.51e-05	0.00101
15	65488800	65491600	2801	3.37	4.29	0.3	3.99	0.000194	0.00728
15	68093200	68107600	14401	5.84	6.71	3.25	3.46	5.5e-08	8.9e-06
15	68124200	68129400	5201	6.74	7.45	5.29	2.16	1.79e-05	0.00115
15	68495800	68504800	9001	4.87	5.84	0.3	5.54	3.94e-09	9.18e-07
15	69864800	69874600	9801	8.22	8.88	6.97	1.91	0.000232	0.00835
15	70296800	70313400	16601	7.56	8.31	5.86	2.46	2.64e-06	0.000239
15	70324600	70330600	6001	6.24	7	4.54	2.46	8.98e-05	0.00405
15	70344600	70354600	10001	4.96	5.93	0.3	5.64	5.59e-07	6.55e-05
15	70392000	70394400	2401	4.59	5.47	1.95	3.52	2.24e-05	0.00137
15	70477200	70484400	7201	3.88	4.82	0.3	4.52	0.000122	0.00516
15	70547800	70564600	16801	7.92	8.65	6.38	2.27	5.27e-06	0.000422
15	70781000	70798800	17801	6.93	7.71	5.07	2.65	2.91e-06	0.000258
15	74273600	74286400	12801	7.33	8.07	5.74	2.33	3.8e-06	0.000322
15	74603800	74613600	9801	4.81	5.78	0.3	5.48	1.15e-06	0.000119
15	74891400	74900000	8601	5.29	6.14	2.91	3.24	4.1e-06	0.000342
15	74900200	74906800	6601	5.97	6.96	0.3	6.66	9.75e-16	1.53e-12
15	75107000	75119800	12801	6.09	7.07	0.3	6.78	1.88e-14	2.08e-11
15	75188000	75191000	3001	3.8	4.72	0.48	4.25	6.7e-05	0.00325
15	75311400	75314800	3401	4.06	4.98	0.78	4.2	3.1e-05	0.00179
15	75486200	75493600	7401	4.75	5.72	0.3	5.42	4.46e-08	7.42e-06
15	75495200	75509400	14201	6.15	7.14	0.3	6.84	7.56e-15	9.42e-12
15	75510000	75517200	7201	6.18	6.94	4.48	2.47	1.36e-05	0.000932
15	75638400	75649600	11201	5.53	6.51	0.3	6.22	2.46e-13	1.87e-10
15	75650200	75657200	7001	3.98	4.92	0.3	4.63	7.24e-05	0.00344
15	75940800	75948000	7201	5.4	6.24	3.15	3.09	1.76e-05	0.00114
15	75984400	75995400	11001	6.3	7.27	1.8	5.48	1.78e-13	1.4e-10
15	76013000	76021600	8601	4.89	5.86	0.3	5.57	1.32e-07	1.88e-05
15	76481600	76499400	17801	4.39	5.35	0.3	5.05	8.81e-06	0.000644
15	77388600	77394400	5801	4.16	5.03	1.6	3.43	0.000221	0.00805
15	78001400	78008600	7201	4.21	5.17	0.3	4.87	2.51e-05	0.00149
15	78009400	78019000	9601	6.17	7.1	2.7	4.4	6e-07	6.95e-05
15	78020000	78028600	8601	4.94	5.9	0.64	5.26	8.88e-06	0.000648
15	78275000	78288000	13001	7.17	8.01	4.85	3.17	3.3e-07	4.1e-05
15	78402000	78405200	3201	4.01	4.96	0.3	4.66	6.91e-05	0.00332
15	79101800	79103200	1401	4.54	5.45	1.6	3.84	5.4e-06	0.00043
15	79104200	79105600	1401	4.64	5.5	2.23	3.27	5.88e-05	0.00294
15	79164200	79165000	801	3.82	4.74	0.48	4.27	5.11e-05	0.00266
15	79322000	79325600	3601	3.98	4.87	1.25	3.61	0.00015	0.006
15	86291200	86302400	11201	4.8	5.73	1.35	4.38	1.15e-07	1.68e-05
15	89864600	89877200	12601	5.41	6.28	2.87	3.41	2.57e-06	0.000234
15	90292200	90293800	1601	4.32	5.2	1.6	3.6	5.91e-05	0.00295
15	90313000	90314200	1201	3.55	0.09	4.48	-4.39	9.1e-05	0.00409
15	90340000	90350200	10201	6.2	7	4.3	2.7	1.2e-06	0.000123
15	90559600	90568800	9201	7.54	8.21	6.26	1.95	0.000169	0.00655
15	91358600	91364600	6001	4.86	5.83	0.3	5.54	9.68e-10	2.64e-07
15	91378400	91384600	6201	5.76	6.71	1.95	4.76	3.84e-11	1.64e-08
15	91446800	91451200	4401	5.24	6.2	1.15	5.05	1.81e-09	4.57e-07
15	91457800	91462400	4601	4.87	5.72	2.59	3.13	0.000229	0.00829
15	91498800	91501800	3001	4.81	5.69	2.2	3.49	9.43e-06	0.000681
15	91575000	91577400	2401	4.17	5.07	1.3	3.77	0.000183	0.00694
15	99963200	99969000	5801	4.75	5.66	1.62	4.04	1.48e-05	0.000994
15	100024400	100028000	3601	5.32	6.22	2.4	3.82	7.07e-07	7.95e-05
15	101600800	101607800	7001	3.53	4.46	0.3	4.16	8.11e-05	0.00374
16	104600	110800	6201	4.44	5.35	1.35	4	9.92e-05	0.00438
16	309600	322000	12401	4.98	5.95	0.3	5.66	1.27e-07	1.82e-05
16	322200	327600	5401	4.03	4.98	0.3	4.68	5.22e-05	0.0027
16	383400	394200	10801	6.67	7.48	4.62	2.86	0.000143	0.00578
16	394400	401800	7401	5.41	6.29	2.81	3.48	4.12e-07	5.02e-05
16	416000	431200	15201	6.35	7.34	0.3	7.04	9.72e-18	2.95e-14
16	445600	450600	5001	5.6	6.42	3.47	2.95	1.19e-05	0.000828
16	578800	582400	3601	5.96	6.85	3.19	3.65	1.27e-08	2.54e-06
16	582600	600000	17401	3.93	4.87	0.3	4.57	0.000236	0.00846
16	620600	634800	14201	5.42	6.4	0.3	6.1	9.15e-12	4.53e-09
16	635200	638600	3401	5.18	5.95	3.44	2.5	0.000226	0.00821
16	675000	685800	10801	5.2	6.17	0.3	5.88	2.25e-08	4.16e-06
16	767800	770400	2601	4.82	5.79	0.3	5.49	1.68e-08	3.23e-06
16	778000	793200	15201	6.77	7.76	0.3	7.47	7.18e-20	5.89e-16
16	847600	857000	9401	4.65	5.61	0.3	5.32	1.81e-06	0.000173
16	1021000	1034400	13401	5.95	6.91	1.6	5.31	1.35e-13	1.12e-10
16	1350200	1357800	7601	7.2	7.94	5.62	2.32	4.54e-05	0.00241
16	1451800	1463800	12001	4.23	5.18	0.3	4.89	3.36e-07	4.17e-05
16	1535600	1543200	7601	5.14	6.06	1.97	4.09	1.04e-07	1.54e-05
16	1544200	1548000	3801	4.18	5.13	0.3	4.83	4.09e-05	0.00223
16	1669400	1683800	14401	7.37	8.08	5.9	2.18	3.55e-05	0.00199
16	1706600	1709200	2601	4.1	5.04	0.3	4.75	4.65e-06	0.00038
16	1812400	1820800	8401	5.43	6.41	0.3	6.12	1.18e-12	7.45e-10
16	1978800	1980800	2001	4.9	5.81	1.75	4.07	8.09e-06	0.000604
16	1985000	1992600	7601	6.98	7.73	5.31	2.41	1.78e-05	0.00115
16	1993800	1998200	4401	3.74	4.68	0.3	4.38	0.000245	0.00868
16	2008400	2009400	1001	3.74	4.66	0.48	4.18	4.61e-05	0.00245
16	2015600	2018200	2601	5.52	6.29	3.71	2.59	1.54e-05	0.00103
16	2022800	2032400	9601	4.36	5.32	0.3	5.02	9.96e-06	0.000712
16	2049600	2059200	9601	5.25	6.22	0.3	5.93	6.25e-11	2.48e-08
16	2173600	2177800	4201	4.41	5.37	0.3	5.07	1.4e-07	1.98e-05
16	2206200	2219800	13601	6.12	7.1	0.3	6.81	8.48e-16	1.41e-12
16	2239800	2247800	8001	4.73	5.7	0.3	5.4	4.12e-09	9.5e-07
16	2256000	2264200	8201	5.56	6.55	0.3	6.25	4.52e-13	3.16e-10
16	2319200	2324800	5601	4.42	5.38	0.3	5.09	5.61e-08	9.04e-06
16	2474000	2478400	4401	3.78	4.71	0.3	4.41	1.61e-05	0.00106
16	2486000	2491800	5801	5.47	6.22	3.81	2.41	7.99e-05	0.00371
16	2503200	2513000	9801	4.6	5.56	0.3	5.26	1.59e-07	2.22e-05
16	2513600	2524000	10401	5.01	5.98	0.3	5.68	1.6e-07	2.22e-05
16	2525600	2530000	4401	5.27	6.05	3.41	2.64	0.000108	0.0047
16	2545000	2553400	8401	5.47	6.45	0.3	6.15	6.49e-13	4.41e-10
16	2641800	2649200	7401	5.44	6.36	2.09	4.27	9.21e-09	1.92e-06
16	2736600	2738800	2201	5.88	6.62	4.26	2.36	0.000103	0.00451
16	2757200	2770600	13401	4.74	5.7	0.3	5.41	1.1e-06	0.000115
16	2786400	2796400	10001	4.38	5.33	0.3	5.04	5.29e-06	0.000422
16	3031200	3034600	3401	4.81	5.78	0.3	5.49	1.67e-09	4.25e-07
16	3191400	3203200	11801	4.52	5.49	0.3	5.19	3.11e-08	5.47e-06
16	3209000	3210800	1801	3.59	4.52	0.3	4.22	5.54e-05	0.00283
16	3591200	3601200	10001	6.35	7.17	4.24	2.93	4.95e-07	5.91e-05
16	3622200	3626800	4601	6.38	7.07	4.98	2.09	0.000249	0.0088
16	3635600	3643200	7601	5.22	6.11	2.55	3.56	7.02e-07	7.93e-05
16	3701200	3706400	5201	4.32	5.28	0.3	4.98	5.81e-05	0.00291
16	4353600	4357600	4001	5.87	6.79	2.64	4.15	2.33e-09	5.74e-07
16	4358400	4360600	2201	4.42	5.31	1.6	3.71	5.3e-05	0.00273
16	4409000	4437400	28401	6.3	7.29	0.3	6.99	1.58e-17	4.03e-14
16	4656400	4663800	7401	5.1	6.07	0.3	5.77	2.25e-08	4.16e-06
16	4687400	4693600	6201	4.64	5.6	0.3	5.3	3.11e-07	3.92e-05
16	4725600	4743000	17401	4.75	5.71	0.3	5.42	2.77e-05	0.00162
16	4744600	4748400	3801	5.36	6.3	1.6	4.71	1.67e-09	4.25e-07
16	4785000	4788000	3001	5.14	5.98	2.93	3.05	3.82e-06	0.000323
16	4811800	4816600	4801	4.58	5.41	2.42	2.99	0.000164	0.00639
16	4846000	4852000	6001	5.99	6.97	0.75	6.22	4.41e-15	5.65e-12
16	4997000	5000000	3001	3.77	4.71	0.3	4.41	0.000238	0.00853
16	8942000	8947600	5601	5.25	6.03	3.47	2.55	7.69e-05	0.00361
16	8977800	8989000	11201	6.72	7.58	4.29	3.28	4.7e-08	7.73e-06
16	11298200	11305800	7601	4.53	5.49	0.3	5.19	3.91e-06	0.00033
16	11321600	11328600	7001	6.3	7.07	4.55	2.51	1e-05	0.000716
16	11350800	11356200	5401	5.28	6.08	3.37	2.71	3.3e-05	0.00187
16	11439800	11445600	5801	5.33	6.11	3.45	2.66	7.76e-05	0.00363
16	11477200	11483000	5801	4.18	5.13	0.3	4.84	2.76e-05	0.00161
16	11504000	11512200	8201	3.89	4.83	0.3	4.53	0.000133	0.00548
16	11588000	11596400	8401	6.05	6.81	4.32	2.49	1.22e-05	0.000845
16	11599800	11602800	3001	5.93	6.79	3.46	3.33	8.14e-07	8.98e-05
16	11711600	11731800	20201	8.5	9.11	7.42	1.69	0.000259	0.00906
16	14380000	14382000	2001	6.1	6.77	4.82	1.95	0.00019	0.00716
16	15643800	15647400	3601	5.84	6.55	4.38	2.17	0.000251	0.00883
16	16189400	16201800	12401	5.87	6.69	3.77	2.91	1.25e-06	0.000127
16	22309600	22317400	7801	5.47	6.19	3.98	2.22	0.000288	0.0098
16	27200200	27202600	2401	4.82	5.64	2.73	2.91	4.01e-05	0.0022
16	28288600	28290600	2001	4.92	5.89	0.3	5.59	4.43e-09	1.01e-06
16	28292200	28293600	1401	3.56	4.48	0.3	4.18	8.03e-05	0.00372
16	28875800	28879600	3801	5.77	6.64	3.19	3.45	1.51e-07	2.12e-05
16	28919400	28924800	5401	7.76	8.35	6.72	1.63	0.000112	0.00482
16	28956400	28957800	1401	4.19	5.13	0.75	4.38	3.67e-06	0.000312
16	29190600	29194400	3801	4.15	5.09	0.3	4.8	1.06e-06	0.000112
16	29239600	29242600	3001	3.91	4.8	1.09	3.71	6.17e-05	0.00304
16	29616200	29619400	3201	4.46	5.42	0.3	5.13	2.17e-07	2.88e-05
16	29687200	29692800	5601	6.45	7.14	5.07	2.07	2.29e-05	0.00139
16	29869600	29873600	4001	4.48	5.37	1.75	3.62	3.04e-05	0.00176
16	30078000	30082400	4401	5.49	6.3	3.48	2.83	8.13e-06	0.000606
16	30461400	30464600	3201	5.62	6.43	3.57	2.86	3.65e-06	0.000311
16	30774200	30781400	7201	4.66	5.5	2.4	3.1	0.000114	0.00488
16	30782800	30790800	8001	4.95	5.92	0.3	5.63	2.25e-10	7.33e-08
16	30796200	30800000	3801	5.49	6.25	3.79	2.46	0.000163	0.00637
16	30952000	30955600	3601	5.78	6.61	3.65	2.96	8.2e-07	9.02e-05
16	31019400	31023400	4001	3.89	4.83	0.3	4.53	9.18e-06	0.000666
16	31086400	31105600	19201	6.43	7.42	0.3	7.12	2.02e-18	6.55e-15
16	31139200	31148800	9601	5.08	6.02	1.3	4.73	2.37e-08	4.37e-06
16	31149600	31153800	4201	5.58	6.34	3.87	2.47	1.45e-05	0.000979
16	31192600	31199000	6401	5.48	6.26	3.66	2.6	5.37e-05	0.00276
16	31224600	31229800	5201	5.37	6.35	0.3	6.05	5.85e-12	3.13e-09
16	31486600	31489600	3001	4.62	5.58	0.3	5.28	1.36e-08	2.69e-06
16	31495200	31502800	7601	5.62	6.6	0.3	6.31	3.56e-13	2.58e-10
16	31712600	31724200	11601	5.03	6	0.3	5.71	9.7e-11	3.56e-08
16	32618200	32623600	5401	4.8	0.09	5.77	-5.69	1.38e-09	3.58e-07
16	46876200	46879000	2801	5.31	6.27	1.15	5.12	1.44e-08	2.81e-06
16	48567400	48578400	11001	7.05	7.79	5.43	2.36	4.82e-05	0.00254
16	50280600	50284000	3401	4.17	5.12	0.3	4.83	7.67e-07	8.54e-05
16	50293000	50298200	5201	5.39	6.17	3.59	2.58	0.000167	0.00648
16	56389000	56392800	3801	5.98	6.73	4.28	2.46	2.23e-05	0.00137
16	56723600	56725200	1601	3.87	1.29	4.75	-3.45	0.000249	0.0088
16	56891400	56916800	25401	8.95	9.53	7.97	1.56	0.000107	0.00464
16	56924800	56929000	4201	5.23	5.96	3.67	2.29	0.000195	0.0073
16	57092400	57094000	1601	4.09	5.03	0.3	4.74	1.27e-06	0.000128
16	57127000	57129600	2601	3.74	4.67	0.3	4.38	3.91e-05	0.00216
16	57179000	57184000	5001	3.73	4.63	0.75	3.89	0.000113	0.00485
16	57290000	57300800	10801	5.34	6.32	0.3	6.03	2.18e-12	1.27e-09
16	57506200	57522000	15801	5.5	6.48	0.3	6.18	4.09e-12	2.3e-09
16	57547200	57551800	4601	3.6	4.53	0.3	4.23	6.15e-05	0.00304
16	57563000	57569400	6401	5.87	6.67	3.92	2.75	1.27e-05	0.000874
16	58022600	58033600	11001	5.3	6.27	0.3	5.98	4.93e-12	2.66e-09
16	58525800	58534800	9001	5.05	6.02	0.3	5.72	8.43e-10	2.38e-07
16	66505000	66516600	11601	6.75	7.57	4.65	2.92	8.84e-08	1.35e-05
16	66639600	66645800	6201	5.05	5.98	1.68	4.3	1.68e-07	2.33e-05
16	66728800	66731600	2801	5.09	5.93	2.86	3.07	1.42e-05	0.000962
16	66905600	66908600	3001	5.42	6.16	3.82	2.35	0.000142	0.00575
16	66956800	66963200	6401	5.19	6.17	0.3	5.87	1.63e-10	5.57e-08
16	66981200	66983800	2601	4.39	5.29	1.62	3.67	2.73e-05	0.0016
16	67046800	67047800	1001	3.97	4.91	0.3	4.61	1.29e-05	0.000888
16	67207000	67208600	1601	3.91	4.84	0.3	4.55	5.75e-05	0.00289
16	67210200	67214200	4001	3.44	4.36	0.3	4.06	0.000261	0.00911
16	67226800	67237000	10201	4.95	5.92	0.3	5.63	2.24e-09	5.58e-07
16	67269800	67275800	6001	3.84	4.78	0.3	4.48	1.86e-05	0.00119
16	67460600	67482000	21401	6.08	7.07	0.3	6.77	0.000203	0.00756
16	67679400	67682400	3001	6.84	7.49	5.62	1.87	0.000158	0.00621
16	67755000	67766400	11401	6.06	6.85	4.2	2.64	9.11e-05	0.00409
16	67907800	67918400	10601	5.85	6.73	3.22	3.51	8.61e-08	1.32e-05
16	67941400	67946400	5001	4.16	5.11	0.3	4.81	6.63e-07	7.56e-05
16	67949400	67967000	17601	7.44	8.06	6.32	1.75	0.000103	0.00449
16	67972800	67986000	13201	5.51	6.49	0.3	6.19	2.06e-12	1.21e-09
16	68008200	68014800	6601	5.33	6.31	0.3	6.02	5.58e-12	3e-09
16	68276600	68278400	1801	3.59	4.48	0.75	3.74	0.000247	0.00874
16	68394600	68420000	25401	7.36	8.22	4.91	3.32	9.11e-08	1.38e-05
16	68562400	68563800	1401	4.86	5.68	2.82	2.85	0.000216	0.00793
16	70482400	70485600	3201	3.86	4.73	1.32	3.4	0.000273	0.00942
16	74484800	74488000	3201	4.11	5	1.25	3.75	4.18e-05	0.00227
16	74801000	74807800	6801	5.66	6.45	3.76	2.69	1.07e-05	0.000758
16	75297400	75301600	4201	4.28	5.23	0.3	4.94	0.000257	0.009
16	81464800	81467800	3001	5.47	6.27	3.55	2.71	1.3e-05	0.000892
16	81594200	81610800	16601	5.7	6.49	3.82	2.67	3.4e-05	0.00192
16	81680400	81689800	9401	6.71	7.45	5.09	2.36	0.000118	0.00503
16	81739600	81743600	4001	5.28	6.07	3.44	2.63	5.45e-05	0.00279
16	81915600	81917800	2201	4.19	5.06	1.64	3.42	9.86e-05	0.00436
16	84552200	84557200	5001	5.08	5.89	3.1	2.79	6.57e-05	0.00319
16	84683000	84696000	13001	5.85	6.72	3.23	3.49	1.68e-07	2.32e-05
16	85108800	85124200	15401	4.59	5.55	0.3	5.26	7.11e-06	0.000543
16	85339400	85351200	11801	4.09	5.04	0.3	4.74	0.000174	0.00669
16	85582600	85588000	5401	5.79	6.78	0.3	6.48	5.21e-14	5.08e-11
16	85638400	85644800	6401	4.72	5.68	0.3	5.39	3.86e-09	9.05e-07
16	85648000	85689400	41401	6.28	7.27	0.3	6.98	0.000296	0.00998
16	85696000	85700000	4001	3.36	4.27	0.3	3.97	0.000261	0.00911
16	85740200	85744800	4601	4.63	5.51	1.97	3.54	6.55e-06	0.000507
16	85852600	85856800	4201	6.05	6.87	3.94	2.93	2.25e-05	0.00138
16	85857400	85871400	14001	8.55	9.26	7.09	2.18	2.83e-05	0.00165
16	85889400	85897400	8001	5.9	6.6	4.53	2.07	0.00024	0.00855
16	86077200	86087200	10001	4.04	4.99	0.3	4.69	2.86e-06	0.000255
16	87375800	87382800	7001	4.8	5.77	0.3	5.48	5.29e-06	0.000422
16	87715800	87723800	8001	4.07	5.02	0.3	4.72	0.000119	0.00503
16	87811000	87815600	4601	5.63	6.39	3.91	2.48	0.000147	0.00589
16	87834800	87846800	12001	8.2	8.94	6.65	2.29	0.0001	0.0044
16	87854800	87859400	4601	4.13	5.05	1.04	4.01	0.000208	0.00769
16	87860600	87893200	32601	7.82	8.82	0.3	8.52	3.8e-24	1.23e-19
16	87955800	87962200	6401	6.37	7.15	4.57	2.58	1.26e-05	0.000872
16	88035800	88040200	4401	5.68	6.4	4.15	2.26	0.000191	0.0072
16	88119200	88122800	3601	4.17	5.12	0.3	4.83	6.34e-07	7.27e-05
16	88641600	88657000	15401	5.16	6.13	0.3	5.84	7.61e-11	2.93e-08
16	88697200	88700400	3201	5.26	6.11	2.9	3.21	8.56e-06	0.000629
16	88773400	88782400	9001	4.33	5.29	0.3	4.99	1.5e-07	2.1e-05
16	88797400	88850600	53201	8.41	9.41	0.3	9.11	2.62e-31	2.55e-26
16	88853400	88863400	10001	7.48	8.26	5.68	2.58	3.26e-06	0.000283
16	88879000	88886200	7201	4.66	5.62	0.3	5.33	8.59e-08	1.32e-05
16	88898000	88912000	14001	4.04	4.98	0.3	4.69	3.67e-05	0.00205
16	88912400	88923000	10601	5.6	6.58	0.3	6.29	1.46e-13	1.19e-10
16	89097400	89108600	11201	6.77	7.48	5.34	2.14	3.38e-05	0.00191
16	89142600	89148600	6001	4.17	5.12	0.3	4.82	8.6e-06	0.000632
16	89150600	89160000	9401	6.41	7.2	4.49	2.72	2.24e-06	0.000209
16	89202600	89213200	10601	4.8	5.61	2.82	2.79	3.89e-05	0.00215
16	89227200	89239400	12201	5.88	6.81	2.63	4.18	3.21e-09	7.69e-07
16	89354200	89366000	11801	4.42	5.38	0.3	5.08	8.82e-05	0.004
16	89366400	89372400	6001	3.86	4.8	0.3	4.5	0.000141	0.00572
16	89637400	89645200	7801	4.9	5.88	0.3	5.58	2.41e-06	0.000223
16	89647200	89653600	6401	4.57	5.53	0.3	5.23	5.81e-05	0.00291
16	89716600	89723400	6801	4.71	5.68	0.3	5.38	1.82e-07	2.49e-05
16	89783400	89786800	3401	3.86	4.8	0.3	4.51	7.99e-06	0.000598
16	89935600	89939200	3601	4.23	5.16	0.75	4.41	1.64e-05	0.00108
16	89983400	89993400	10001	5.66	6.64	0.3	6.35	2.72e-10	8.7e-08
16	90035800	90038600	2801	4.43	5.36	1.04	4.33	6.64e-06	0.000512
16	90064800	90070000	5201	4.34	5.3	0.3	5	3.4e-07	4.21e-05
16	90070800	90081400	10601	5.65	6.64	0.3	6.34	1.04e-12	6.63e-10
16	90083800	90087200	3401	5.55	6.39	3.29	3.1	4.11e-05	0.00224
16	90106000	90114400	8401	4.54	5.5	0.3	5.2	2.44e-06	0.000225
17	647800	654800	7001	5.08	5.88	3.17	2.71	7.23e-05	0.00344
17	935000	946400	11401	6.08	7.05	1.44	5.61	2.39e-09	5.86e-07
17	1006200	1019400	13201	6.65	7.6	2.81	4.79	1.82e-12	1.09e-09
17	1052600	1067000	14401	4.35	5.31	0.3	5.01	9.13e-06	0.000663
17	1133400	1136400	3001	5.34	6.12	3.56	2.56	0.000145	0.00584
17	1162000	1164600	2601	3.75	4.68	0.3	4.39	2e-05	0.00126
17	1364000	1383200	19201	5.97	6.96	0.3	6.66	1.53e-15	2.19e-12
17	1383600	1388200	4601	3.9	4.84	0.3	4.54	2.35e-05	0.00142
17	1389600	1391000	1401	6.35	7.12	4.63	2.49	0.00018	0.00687
17	1395400	1402000	6601	5.24	6.22	0.3	5.92	2.9e-11	1.29e-08
17	1917400	1924800	7401	6.04	6.94	3.06	3.89	1.63e-09	4.18e-07
17	2285600	2296000	10401	6.21	7.13	3.03	4.1	1.74e-08	3.3e-06
17	2588800	2602000	13201	4.04	4.99	0.3	4.69	4.75e-05	0.0025
17	2603200	2614200	11001	7.06	7.97	4.09	3.88	6.82e-10	1.99e-07
17	2710000	2720800	10801	5.06	6.03	0.3	5.74	2.01e-10	6.66e-08
17	2754200	2758800	4601	4.93	5.83	2.07	3.76	2.87e-06	0.000255
17	2805400	2816400	11001	4.65	5.56	1.6	3.96	5.28e-05	0.00273
17	2830600	2837800	7201	7.25	8	5.6	2.4	3.53e-05	0.00199
17	2838400	2845600	7201	6.74	7.54	4.76	2.78	5.41e-06	0.00043
17	3491200	3497400	6201	4.53	5.49	0.3	5.2	1.22e-06	0.000125
17	3557800	3571400	13601	5.49	6.47	0.3	6.17	0.000163	0.00637
17	3584600	3589200	4601	4.29	5.15	1.89	3.26	0.000153	0.00607
17	3591000	3598000	7001	5.16	5.93	3.37	2.56	0.000105	0.00457
17	3767800	3773400	5601	4.54	5.5	0.3	5.21	4.94e-08	8.12e-06
17	3785400	3795800	10401	6.79	7.51	5.31	2.19	0.000147	0.0059
17	3797000	3802400	5401	6.26	6.93	4.98	1.95	0.000155	0.00615
17	3849800	3851400	1601	3.56	4.48	0.3	4.19	0.000151	0.00601
17	3873400	3878600	5201	5.46	6.42	1.09	5.33	2.51e-11	1.14e-08
17	3904800	3910600	5801	4.57	5.41	2.37	3.03	0.000221	0.00806
17	4078400	4082400	4001	6.04	6.76	4.51	2.25	8.69e-05	0.00395
17	4397600	4405000	7401	4.42	5.38	0.3	5.08	2.04e-05	0.00128
17	4454800	4458000	3201	4.14	5.07	0.78	4.29	8.27e-06	0.000613
17	4537400	4543200	5801	5.82	6.52	4.4	2.13	0.000171	0.00659
17	4811400	4813400	2001	4.08	5.01	0.78	4.22	8.95e-06	0.000652
17	4834200	4842600	8401	5.79	6.63	3.49	3.14	4.35e-07	5.28e-05
17	4853600	4857000	3401	6.27	6.97	4.86	2.12	0.000156	0.00617
17	4881200	4886800	5601	6.36	7.11	4.7	2.41	1.75e-05	0.00114
17	4914200	4918600	4401	4.85	5.79	1.15	4.64	6.09e-08	9.73e-06
17	4933400	4939800	6401	6.87	7.77	3.98	3.79	8.06e-10	2.29e-07
17	4962200	4963800	1601	3.69	4.59	0.88	3.71	0.000156	0.00616
17	5157200	5160200	3001	5.75	6.46	4.29	2.17	0.000126	0.00527
17	6352400	6363400	11001	7.43	8.1	6.16	1.94	6.15e-05	0.00304
17	6371000	6377400	6401	4.21	5.16	0.3	4.86	2.35e-05	0.00142
17	6539400	6543200	3801	5.32	6.2	2.63	3.58	3.05e-07	3.86e-05
17	7010000	7014200	4201	4.33	5.28	0.3	4.99	5.44e-07	6.42e-05
17	7080200	7083800	3601	4.02	4.97	0.3	4.67	2.64e-06	0.000239
17	7128200	7131800	3601	4.91	5.88	0.3	5.59	1.99e-09	5.02e-07
17	7132000	7137000	5001	4.57	5.45	1.96	3.49	1.2e-05	0.000832
17	7143200	7145000	1801	6.33	6.99	5.09	1.9	0.00023	0.00829
17	7183400	7188600	5201	4.34	5.3	0.3	5	1.58e-07	2.21e-05
17	7196800	7200600	3801	4.15	5.1	0.3	4.8	8.38e-07	9.15e-05
17	7226800	7232000	5201	5.76	6.54	3.95	2.58	8.97e-06	0.000653
17	7250400	7254400	4001	6.22	6.87	5.04	1.83	0.000265	0.00919
17	7283200	7287200	4001	4.75	5.72	0.3	5.42	3.85e-09	9.04e-07
17	7291200	7297000	5801	4.8	5.62	2.73	2.89	5.39e-05	0.00277
17	7298600	7300200	1601	3.72	4.65	0.3	4.35	2.46e-05	0.00147
17	7308400	7310800	2401	5.09	6.06	0.3	5.77	1.67e-10	5.69e-08
17	7347800	7350600	2801	4.11	5.05	0.3	4.76	3.88e-06	0.000327
17	7368600	7381800	13201	7.13	7.79	5.89	1.9	0.000126	0.00527
17	7487400	7494400	7001	6.41	7.13	4.89	2.24	3.46e-05	0.00195
17	7553000	7556600	3601	4.1	5.05	0.3	4.76	4.06e-06	0.00034
17	7719800	7723200	3401	3.55	4.48	0.3	4.18	0.000119	0.00503
17	7723400	7727000	3601	4.11	5.03	0.78	4.25	1.47e-05	0.000985
17	7751600	7757000	5401	5.14	6.06	1.97	4.09	2.85e-08	5.09e-06
17	7758000	7760000	2001	4.56	5.49	1.09	4.4	2.96e-07	3.75e-05
17	7905000	7907800	2801	4.25	5.2	0.3	4.91	4.62e-06	0.000379
17	7915200	7920800	5601	4.62	5.58	0.3	5.29	1.81e-06	0.000173
17	7973800	7978000	4201	4.33	5.29	0.3	4.99	1.85e-07	2.51e-05
17	7983400	7984800	1401	3.75	4.65	0.75	3.91	0.000117	0.00496
17	8019800	8022400	2601	5.62	6.53	2.63	3.91	3.38e-08	5.88e-06
17	8025600	8029200	3601	5.34	6.32	0.3	6.02	1.02e-10	3.71e-08
17	8042800	8046400	3601	4.96	5.9	1.45	4.44	9.56e-08	1.44e-05
17	9121200	9132200	11001	4.15	5.1	0.3	4.81	2.65e-05	0.00156
17	9139400	9143200	3801	4.66	5.59	1.3	4.29	4.8e-06	0.000391
17	16285200	16290800	5601	5.97	6.72	4.34	2.38	4.41e-05	0.00236
17	16299000	16302800	3801	6.07	6.8	4.51	2.3	9.76e-05	0.00433
17	16309800	16313000	3201	5.71	6.56	3.36	3.2	8.15e-05	0.00376
17	16317800	16318800	1001	5.01	5.9	2.22	3.68	6.22e-05	0.00306
17	16320000	16324000	4001	6.71	7.4	5.32	2.08	0.000274	0.00944
17	16329800	16333200	3401	4.23	5.15	0.92	4.24	5.63e-06	0.000445
17	16389400	16395200	5801	3.96	4.89	0.64	4.25	6.33e-05	0.00311
17	16871000	16896000	25001	8.82	9.57	7.19	2.38	5.42e-07	6.4e-05
17	17053000	17058000	5001	4.02	4.96	0.3	4.66	3.2e-06	0.000279
17	17067200	17098600	31401	7.13	7.9	5.38	2.52	1.15e-06	0.000119
17	17264600	17271000	6401	5.04	5.81	3.29	2.52	0.000218	0.00799
17	17462000	17476200	14201	5.23	6.2	0.3	5.91	2.78e-08	4.98e-06
17	17564000	17575400	11401	6.88	7.67	4.97	2.7	7.8e-07	8.67e-05
17	17683400	17705800	22401	5.75	6.74	0.3	6.44	0.000194	0.0073
17	17706200	17717000	10801	4.66	5.63	0.3	5.33	1.44e-06	0.000142
17	17717200	17739600	22401	7.5	8.41	4.36	4.05	6.27e-11	2.48e-08
17	17999800	18013800	14001	5.11	6.09	0.3	5.79	4.6e-08	7.62e-06
17	18039200	18049800	10601	5.59	6.51	2.28	4.23	1.77e-08	3.35e-06
17	18050200	18057000	6801	5.91	6.76	3.66	3.1	9.61e-07	0.000103
17	18088400	18099400	11001	6.36	7.05	5	2.06	5.59e-05	0.00284
17	18129600	18147600	18001	5.93	6.91	0.3	6.62	0.000145	0.00584
17	18164800	18168800	4001	5.1	6.08	0.3	5.78	8.04e-11	3.06e-08
17	18219200	18231200	12001	5.75	6.66	2.62	4.04	6.93e-10	2.01e-07
17	18279200	18287200	8001	4.75	5.68	1.3	4.38	3.11e-05	0.00179
17	18863600	18879000	15401	5.52	6.5	0.3	6.21	3.83e-10	1.19e-07
17	18879600	18898400	18801	5.66	6.64	0.3	6.35	2.19e-10	7.17e-08
17	18899400	18907200	7801	6.37	7.24	3.76	3.48	1.15e-07	1.68e-05
17	18913000	18928600	15601	6.13	7.12	0.3	6.83	1.47e-16	3.04e-13
17	19604600	19613800	9201	7.1	7.85	5.41	2.44	3.56e-06	0.000306
17	19650200	19666800	16601	7.93	8.59	6.66	1.93	6.37e-05	0.00312
17	20962800	20966600	3801	5.75	6.56	3.73	2.83	3.64e-06	0.000311
17	21071400	21079400	8001	5.53	6.37	3.29	3.08	2.89e-06	0.000256
17	21100600	21107400	6801	4.15	5.1	0.3	4.8	3.59e-06	0.000307
17	21142200	21156000	13801	6.42	7.41	0.3	7.12	1.03e-17	2.95e-14
17	21217200	21220800	3601	4.53	5.48	0.64	4.84	3.07e-06	0.00027
17	21266800	21285600	18801	4.4	5.36	0.3	5.06	6.22e-06	0.000486
17	25681000	25685000	4001	5.42	6.31	2.59	3.73	1.52e-06	0.000149
17	25784200	25789000	4801	4.21	5.08	1.6	3.48	0.000101	0.00443
17	26707200	26713600	6401	6.12	6.91	4.3	2.61	8.11e-06	0.000605
17	26823600	26829400	5801	4.16	5.1	0.3	4.81	8.36e-07	9.15e-05
17	26899200	26907200	8001	6.34	7.18	4.15	3.03	1.15e-07	1.68e-05
17	27440200	27446600	6401	4.34	5.3	0.3	5	1.08e-05	0.000762
17	27451000	27461200	10201	5.5	6.33	3.29	3.04	3.23e-05	0.00185
17	27480800	27488200	7401	5.98	6.68	4.57	2.11	0.000209	0.00771
17	27917200	27919800	2601	6.27	6.97	4.84	2.12	2.78e-05	0.00162
17	28164200	28166600	2401	3.42	4.33	0.3	4.04	0.000138	0.00565
17	29036600	29042800	6201	4.17	5.12	0.3	4.83	8.5e-07	9.22e-05
17	29848600	29854000	5401	4.4	5.36	0.3	5.06	1.92e-07	2.6e-05
17	29859800	29869800	10001	6.22	7	4.44	2.56	4.97e-06	0.000402
17	30647800	30651800	4001	4.6	5.55	0.64	4.91	2.69e-07	3.46e-05
17	34074400	34080600	6201	5.84	6.74	3.06	3.68	6.78e-06	0.000522
17	35012600	35018000	5401	4.7	5.67	0.3	5.37	5.97e-07	6.94e-05
17	35288200	35291600	3401	3.64	4.53	0.88	3.65	0.000159	0.00626
17	36583400	36584600	1201	4.25	5.2	0.3	4.9	3.51e-06	0.000302
17	36902000	36908000	6001	5.95	6.9	2.15	4.75	3.02e-10	9.57e-08
17	37061000	37070000	9001	5.88	6.62	4.27	2.36	0.000111	0.00479
17	37212800	37214000	1201	4.56	5.42	2.12	3.29	0.000135	0.00555
17	37347400	37353400	6001	5.29	6.11	3.15	2.97	1.12e-05	0.000787
17	37362800	37369400	6601	7.18	8.01	5.01	3	1.23e-06	0.000125
17	37386800	37389200	2401	4.51	5.47	0.3	5.18	4.82e-05	0.00254
17	37728400	37731000	2601	3.65	4.57	0.48	4.09	0.00016	0.00627
17	37770800	37773400	2601	3.84	4.77	0.48	4.29	2.89e-05	0.00169
17	37781200	37793000	11801	6.34	7.33	0.3	7.03	2.75e-17	6.21e-14
17	37879200	37886200	7001	5.13	6.08	1.15	4.93	1.17e-09	3.08e-07
17	37894800	37900200	5401	7.51	8.11	6.47	1.64	0.00017	0.00657
17	38072400	38082800	10401	6.25	7.02	4.47	2.55	2.27e-05	0.00139
17	38099000	38109400	10401	5.87	6.85	0.3	6.56	1.26e-14	1.5e-11
17	38215600	38218800	3201	5.83	6.53	4.4	2.13	0.000217	0.00794
17	38332400	38337800	5401	5.36	6.24	2.7	3.54	4.11e-07	5.02e-05
17	38348400	38352200	3801	4.55	5.37	2.46	2.91	0.000173	0.00666
17	38462400	38474400	12001	7.66	8.35	6.25	2.1	4.3e-05	0.00232
17	38574400	38576800	2401	4.93	5.88	1.09	4.79	1.06e-08	2.15e-06
17	38596800	38599000	2201	6.05	6.66	4.96	1.71	0.000191	0.00718
17	39803400	39805600	2201	5.04	6.01	0.3	5.72	1.07e-09	2.89e-07
17	39821200	39825200	4001	7.72	8.38	6.5	1.88	7.69e-05	0.00361
17	39968600	39971800	3201	5.55	6.29	3.91	2.38	7.41e-05	0.0035
17	40075400	40076600	1201	4.67	5.5	2.54	2.95	0.000225	0.00818
17	40111200	40115400	4201	4.61	5.57	0.3	5.28	9.41e-09	1.95e-06
17	40172600	40181400	8801	6.2	6.89	4.86	2.02	0.00016	0.00629
17	40202800	40204200	1401	4.25	5.2	0.3	4.9	4.65e-05	0.00246
17	40213400	40216800	3401	4.25	5.15	1.35	3.8	2.31e-05	0.0014
17	40220800	40226400	5601	4.65	5.52	2.07	3.45	2.03e-05	0.00127
17	40298800	40306400	7601	6.02	6.73	4.6	2.13	0.000148	0.00592
17	40329200	40335800	6601	4.37	5.33	0.3	5.03	1.61e-07	2.24e-05
17	40339800	40346000	6201	6.17	7.01	3.91	3.09	1.14e-07	1.67e-05
17	40430200	40439800	9601	7.06	7.69	5.89	1.8	0.000116	0.00493
17	40692800	40697600	4801	3.84	4.78	0.3	4.48	1.44e-05	0.000975
17	40698800	40701800	3001	4.05	5	0.3	4.7	3.44e-06	0.000296
17	41164800	41168800	4001	5.23	5.99	3.5	2.49	0.000263	0.00915
17	42014600	42020800	6201	5.05	6.02	0.3	5.72	1.08e-07	1.61e-05
17	42088200	42091800	3601	3.89	4.8	0.78	4.02	3.99e-05	0.0022
17	42148800	42158600	9801	6.08	7	2.94	4.06	4.31e-11	1.82e-08
17	42172200	42178000	5801	5.19	6.14	1.3	4.85	5.1e-07	6.06e-05
17	42184400	42200000	15601	6.76	7.63	4.24	3.39	1.29e-07	1.84e-05
17	42254200	42256800	2601	3.93	4.87	0.3	4.57	7.04e-06	0.000538
17	42265200	42272600	7401	6.11	6.81	4.7	2.11	2.3e-05	0.0014
17	42300000	42301600	1601	4.26	5.19	0.78	4.41	3.81e-06	0.000322
17	42384600	42394800	10201	3.59	4.52	0.3	4.22	0.000272	0.0094
17	42395000	42401400	6401	4.8	5.77	0.3	5.47	6.88e-09	1.49e-06
17	42420600	42422400	1801	5.13	5.97	2.91	3.06	2.03e-05	0.00128
17	42423600	42431600	8001	7.9	8.55	6.67	1.88	0.000255	0.00894
17	42431800	42434200	2401	3.87	4.81	0.3	4.51	2.5e-05	0.00149
17	42435000	42437800	2801	4.92	5.72	2.92	2.8	6.79e-05	0.00327
17	42459800	42464000	4201	3.68	4.61	0.3	4.31	0.000238	0.00851
17	42852200	42855600	3401	5	5.97	0.3	5.67	1.09e-07	1.61e-05
17	42856000	42860000	4001	4.28	5.23	0.48	4.75	2.66e-06	0.00024
17	43007800	43013800	6001	4.01	4.95	0.3	4.66	5.35e-06	0.000426
17	43187600	43192800	5201	5.88	6.77	3.17	3.6	2.51e-07	3.26e-05
17	43195000	43202600	7601	6.85	7.64	4.97	2.66	0.000138	0.00563
17	43204000	43209600	5601	6.04	6.83	4.17	2.66	7.13e-05	0.0034
17	45769200	45786200	17001	8.06	8.78	6.53	2.25	3.58e-06	0.000306
17	46113800	46116200	2401	4.69	5.56	2.13	3.43	2.29e-05	0.00139
17	46126600	46138200	11601	7.25	8.03	5.4	2.63	8.49e-07	9.22e-05
17	47299600	47305600	6001	5.24	5.97	3.69	2.28	0.000271	0.00936
17	48164600	48169200	4601	3.56	4.47	0.48	3.99	0.000254	0.00892
17	48173400	48182600	9201	5.93	6.66	4.39	2.28	0.000132	0.00545
17	48185200	48192400	7201	4.74	5.71	0.3	5.41	6.64e-07	7.56e-05
17	48204600	48215400	10801	5.77	6.75	0.3	6.45	7.78e-15	9.58e-12
17	48257200	48263600	6401	4.29	5.25	0.3	4.95	2.29e-07	3.01e-05
17	48424400	48435000	10601	5.59	6.58	0.3	6.28	3.26e-13	2.39e-10
17	48608800	48619000	10201	5.07	6.03	0.88	5.14	2.16e-09	5.39e-07
17	48623400	48624400	1001	3.4	4.32	0.3	4.02	0.00019	0.00718
17	49126200	49133000	6801	4.69	5.45	2.94	2.51	0.000265	0.00919
17	55943600	55948000	4401	6.64	7.41	4.88	2.53	7.62e-05	0.00359
17	55948200	55954400	6201	4.39	5.34	0.3	5.05	1.75e-07	2.41e-05
17	55975000	55985000	10001	5.81	6.6	3.93	2.67	1.32e-05	0.000909
17	56136400	56138600	2201	3.95	0.62	4.88	-4.26	7.05e-05	0.00337
17	56261600	56265400	3801	3.86	0.81	4.77	-3.96	0.000138	0.00564
17	56607800	56611400	3601	4.79	5.74	0.92	4.83	1.43e-08	2.8e-06
17	60553400	60555200	1801	5.13	5.88	3.47	2.42	0.000232	0.00836
17	60745200	60749600	4401	3.75	4.68	0.3	4.38	0.000233	0.00839
17	61905600	61913600	8001	6.37	7.11	4.73	2.38	1.71e-05	0.00112
17	61914000	61919200	5201	6.88	7.56	5.55	2.01	4.02e-05	0.00221
17	62036400	62045800	9401	4.16	5	1.88	3.12	0.000179	0.00685
17	62074200	62089600	15401	6.58	7.41	4.39	3.03	5.99e-07	6.95e-05
17	62132000	62135000	3001	5.73	6.42	4.39	2.03	0.000257	0.009
17	62768600	62781000	12401	5.35	6.33	0.3	6.04	9.14e-12	4.53e-09
17	62930400	62934200	3801	3.87	4.81	0.3	4.51	0.000164	0.00639
17	66081000	66084800	3801	6.58	7.23	5.36	1.87	0.000183	0.00694
17	66535000	66538600	3601	5.23	5.98	3.58	2.4	0.000186	0.00705
17	71509400	71559600	50201	6.36	7.35	0.3	7.05	1.27e-17	3.33e-14
17	72206200	72215200	9001	7.42	8.13	5.94	2.19	7.03e-06	0.000538
17	72227000	72234600	7601	5.34	6.32	0.3	6.02	2.35e-12	1.36e-09
17	72447800	72452400	4601	4.64	5.59	0.78	4.81	1.8e-06	0.000172
17	72726000	72729000	3001	3.57	4.49	0.3	4.2	5.33e-05	0.00274
17	72746000	72761400	15401	7.18	7.99	5.15	2.84	7.67e-08	1.2e-05
17	72824000	72834400	10401	5.08	6.06	0.3	5.76	7.01e-10	2.02e-07
17	72834600	72841000	6401	4.32	5.28	0.3	4.98	1.23e-06	0.000125
17	72854600	72864600	10001	4.78	5.74	0.3	5.45	7.85e-07	8.71e-05
17	72954000	72961600	7601	4.75	5.71	0.3	5.42	3.15e-08	5.53e-06
17	72966400	72970000	3601	5.16	6.1	1.44	4.66	9.48e-09	1.96e-06
17	73261200	73266200	5001	6.96	7.6	5.76	1.84	0.000105	0.00457
17	73481000	73493800	12801	5.31	6.28	0.3	5.99	4.14e-12	2.31e-09
17	73509400	73512000	2601	4.53	5.37	2.3	3.07	0.00012	0.00506
17	73586000	73589600	3601	4.9	5.87	0.3	5.58	8.57e-10	2.41e-07
17	73616600	73627600	11001	4.29	5.24	0.3	4.95	1.58e-05	0.00105
17	73628400	73634200	5801	4.09	5.03	0.3	4.74	2.25e-06	0.00021
17	73745600	73753400	7801	6.54	7.53	0.3	7.24	3.63e-19	1.68e-15
17	73808200	73811600	3401	3.53	4.45	0.3	4.15	6.97e-05	0.00334
17	73813400	73815000	1601	3.46	4.38	0.3	4.08	0.000141	0.00574
17	73840600	73846400	5801	7.25	7.89	6.05	1.84	0.000128	0.00533
17	73859800	73862000	2201	5.41	6.18	3.65	2.53	7.7e-05	0.00361
17	73995800	73998800	3001	3.73	4.66	0.3	4.36	2.04e-05	0.00128
17	74022400	74026600	4201	4.34	5.3	0.3	5	1.33e-06	0.000133
17	74070000	74080400	10401	4.82	5.6	3	2.61	0.000281	0.00961
17	74116800	74121800	5001	6.13	7.02	3.29	3.73	8.25e-08	1.27e-05
17	74461600	74471800	10201	5.94	6.93	0.3	6.63	4.31e-15	5.59e-12
17	74538200	74544000	5801	4.51	5.32	2.47	2.85	0.000228	0.00828
17	74561800	74572000	10201	4.49	5.45	0.3	5.15	4.61e-08	7.62e-06
17	75081800	75084600	2801	4.91	5.68	3.13	2.55	0.000273	0.0094
17	75241000	75244800	3801	5.15	6.13	0.3	5.83	2.91e-11	1.29e-08
17	75314400	75330000	15601	7.24	8.22	1.37	6.86	7.36e-19	3.11e-15
17	75358000	75364000	6001	4.38	5.34	0.3	5.04	1.92e-05	0.00121
17	75366200	75374400	8201	4.65	5.61	0.3	5.32	2.65e-08	4.81e-06
17	75497600	75499800	2201	4.43	5.32	1.62	3.7	0.000139	0.00566
17	75847400	75854400	7001	3.53	4.45	0.3	4.16	0.000114	0.00489
17	75863000	75867000	4001	4.64	5.52	1.97	3.55	1.06e-05	0.000756
17	75868200	75874600	6401	4.87	5.68	2.87	2.81	0.000112	0.00482
17	75875200	75886800	11601	6.2	7.06	3.78	3.28	1.47e-08	2.86e-06
17	76232000	76240200	8201	5.6	6.49	2.87	3.61	1.76e-05	0.00114
17	76309000	76315800	6801	5.2	6.18	0.3	5.88	4.49e-10	1.37e-07
17	76406800	76412800	6001	4.6	5.56	0.3	5.27	4.67e-06	0.000381
17	76660000	76667600	7601	5.12	6.04	1.99	4.05	2.19e-07	2.9e-05
17	76787800	76791800	4001	4.7	5.53	2.51	3.03	0.000129	0.00536
17	76792400	76797200	4801	4.9	5.85	0.78	5.07	3.92e-09	9.17e-07
17	76896600	76902200	5601	5.18	6	3.11	2.89	3.55e-05	0.00199
17	76904200	76910600	6401	4.69	5.58	1.95	3.63	6.68e-06	0.000515
17	76911000	76919800	8801	7.15	7.87	5.64	2.24	0.000241	0.00857
17	76961200	76969400	8201	4.28	5.23	0.3	4.94	8.82e-07	9.5e-05
17	76971800	76978800	7001	4.47	5.43	0.3	5.14	1.82e-05	0.00117
17	77701200	77716600	15401	5.47	6.32	3.2	3.11	0.000128	0.00533
17	77786400	77790800	4401	4.42	5.38	0.3	5.08	0.000278	0.00955
17	78065600	78074800	9201	5.27	6.16	2.42	3.75	0.000108	0.0047
17	78076000	78087600	11601	4.56	5.52	0.3	5.23	9.9e-05	0.00437
17	78194800	78198200	3401	4.31	5.26	0.3	4.97	5.7e-07	6.67e-05
17	78256200	78261000	4801	4.05	4.99	0.3	4.7	6.12e-06	0.00048
17	78421800	78427800	6001	4.51	5.47	0.48	4.99	1.22e-07	1.76e-05
17	78714600	78722000	7401	3.68	4.61	0.3	4.32	5.07e-05	0.00264
17	78799000	78806800	7801	5.69	6.61	2.55	4.06	3.55e-09	8.36e-07
17	78809400	78813600	4201	3.67	4.6	0.3	4.31	8.21e-05	0.00378
17	78932400	78935400	3001	3.61	4.54	0.3	4.24	6.05e-05	0.003
17	78937800	78946800	9001	5.12	6.1	0.3	5.8	2.56e-10	8.25e-08
17	78959600	78965200	5601	4.72	5.68	0.3	5.39	4.63e-09	1.05e-06
17	78966600	78979400	12801	4.4	5.35	0.3	5.06	4.22e-05	0.00228
17	79003800	79008200	4401	4.73	5.7	0.3	5.4	5.81e-09	1.28e-06
17	79018200	79023400	5201	5.16	6.12	0.78	5.34	3.07e-08	5.43e-06
17	79065400	79078800	13401	4.64	5.61	0.3	5.31	3.29e-05	0.00187
17	79121800	79128400	6601	6.12	6.83	4.67	2.17	0.00016	0.00629
17	79134800	79145400	10601	4.89	5.86	0.3	5.57	1.08e-06	0.000113
17	79200200	79211800	11601	7.76	8.47	6.29	2.18	2.04e-05	0.00128
17	79213800	79217400	3601	4.37	5.32	0.3	5.03	2.24e-07	2.96e-05
17	79258000	79268200	10201	6.58	7.46	4	3.46	2.26e-09	5.61e-07
17	79301600	79312600	11001	4.86	5.83	0.3	5.53	2.44e-07	3.19e-05
17	79455600	79458800	3201	5.3	6.18	2.74	3.44	1.82e-05	0.00117
17	79548400	79551000	2601	3.32	4.22	0.3	3.93	0.000288	0.00981
17	79616800	79621600	4801	5.54	6.46	2.27	4.19	8.69e-09	1.83e-06
17	79646600	79650000	3401	3.54	4.46	0.3	4.16	0.00018	0.00689
17	79671000	79678800	7801	5.13	5.95	3.07	2.88	1.75e-05	0.00114
17	79845800	79848600	2801	3.78	4.71	0.3	4.41	0.000157	0.00618
17	79856000	79868600	12601	4.42	5.38	0.3	5.08	1.17e-05	0.000817
17	79869400	79875400	6001	4.89	5.86	0.3	5.56	3.55e-09	8.36e-07
17	79974200	79980200	6001	5.14	6.11	0.3	5.82	1.41e-10	4.9e-08
17	80003800	80009200	5401	4.89	5.86	0.3	5.57	5.23e-10	1.58e-07
17	80051000	80055400	4401	5.34	6.32	0.3	6.03	1.74e-11	7.98e-09
17	80231600	80237400	5801	4.93	5.91	0.3	5.61	5.52e-10	1.65e-07
17	80238200	80242200	4001	4.58	5.55	0.3	5.25	3.35e-08	5.84e-06
17	80327600	80331800	4201	4.59	5.55	0.3	5.25	5.02e-08	8.22e-06
17	80446800	80454600	7801	5.9	6.74	3.66	3.08	2.5e-07	3.25e-05
17	80479000	80499400	20401	6.63	7.41	4.85	2.55	4.21e-06	0.00035
17	80505400	80513600	8201	5.23	6.09	2.82	3.27	2.47e-06	0.000227
17	80653800	80656600	2801	5.09	5.98	2.33	3.65	0.000145	0.00585
17	80657000	80672000	15001	8.19	8.97	6.35	2.62	7.83e-06	0.000589
17	80771800	80778200	6401	5	5.82	2.94	2.88	3.76e-05	0.00209
17	80805600	80811000	5401	3.75	4.68	0.3	4.38	0.000226	0.00821
17	80835800	80847600	11801	4.58	5.54	0.3	5.24	4.32e-06	0.000356
17	80867200	80875000	7801	4.45	5.41	0.3	5.12	1.04e-06	0.000109
17	81038800	81041800	3001	4.77	5.66	2.02	3.64	1.64e-05	0.00108
18	8543200	8547000	3801	3.89	4.83	0.3	4.54	8.34e-06	0.000616
18	9016200	9018400	2201	5.19	6.02	3.06	2.96	3.11e-05	0.00179
18	10189200	10193000	3801	3.45	0.09	4.38	-4.29	0.000229	0.00829
18	11993200	11998200	5001	4.51	5.4	1.75	3.64	4.13e-05	0.00225
18	43672600	43677400	4801	4.71	5.49	2.91	2.57	0.000286	0.00976
18	46301600	46315800	14201	6.12	6.82	4.73	2.08	0.000192	0.00722
18	46358200	46371400	13201	6.58	7.48	3.69	3.79	4.98e-07	5.92e-05
18	46394200	46400200	6001	5.38	6.28	2.59	3.69	8.13e-05	0.00375
18	46457800	46469400	11601	5.91	6.73	3.85	2.88	4.24e-06	0.000351
18	47823800	47826000	2201	4.56	5.39	2.37	3.02	0.000164	0.00639
18	61603000	61604800	1801	5.11	5.97	2.61	3.36	6.87e-05	0.0033
18	72780600	72787800	7201	4.01	4.91	1.15	3.76	6.93e-05	0.00332
18	77333600	77345600	12001	6.12	7.11	0.3	6.81	5.34e-14	5.14e-11
18	77345800	77351400	5601	4.38	5.33	0.3	5.04	2.11e-05	0.00132
18	77380600	77393400	12801	6.74	7.43	5.38	2.05	0.00014	0.0057
18	77700000	77710600	10601	5.99	6.87	3.32	3.55	1.76e-08	3.34e-06
19	532600	537600	5001	5.47	6.45	0.3	6.15	7.63e-11	2.93e-08
19	573600	581000	7401	5.77	6.75	0.3	6.46	1.49e-14	1.73e-11
19	606600	621600	15001	7.03	7.77	5.43	2.35	2.38e-05	0.00144
19	633600	650000	16401	5.96	6.94	0.3	6.64	1.49e-15	2.19e-12
19	651200	661000	9801	7.37	8.11	5.77	2.34	1.3e-05	0.000891
19	663400	667200	3801	5.84	6.6	4.14	2.46	3.76e-05	0.00209
19	858200	866400	8201	5.16	6.14	0.3	5.84	5.61e-11	2.27e-08
19	867200	877600	10401	5.93	6.91	0.3	6.62	2.79e-15	3.77e-12
19	958600	965600	7001	4.62	5.58	0.3	5.29	1.86e-05	0.00119
19	973400	981400	8001	5.05	6.03	0.3	5.73	3.2e-07	4.02e-05
19	992200	999400	7201	4.55	5.52	0.3	5.22	3.76e-08	6.41e-06
19	1011600	1020200	8601	6.59	7.58	0.3	7.28	9.13e-19	3.7e-15
19	1105200	1108800	3601	5.59	6.51	2.4	4.11	1.65e-08	3.19e-06
19	1109000	1115000	6001	4.73	5.69	0.3	5.4	3.52e-09	8.32e-07
19	1125600	1131400	5801	5.37	6.35	0.3	6.05	4.35e-12	2.41e-09
19	1138000	1142200	4201	3.73	4.66	0.3	4.36	2.31e-05	0.0014
19	1206800	1225200	18401	7.46	8.41	3.5	4.91	1.24e-15	1.85e-12
19	1315200	1319800	4601	4.65	5.61	0.3	5.32	9.25e-09	1.93e-06
19	1333000	1338200	5201	3.77	4.7	0.3	4.4	3.48e-05	0.00196
19	1343600	1347000	3401	5.15	5.95	3.14	2.81	3.24e-05	0.00185
19	1384400	1391600	7201	3.78	4.72	0.3	4.42	2.69e-05	0.00159
19	1394600	1403800	9201	3.81	4.74	0.3	4.45	6.84e-05	0.00329
19	1409000	1419800	10801	6.67	7.55	4.11	3.43	6.67e-07	7.57e-05
19	1439200	1442600	3401	4.75	5.63	2.14	3.49	3.99e-05	0.0022
19	1487800	1493800	6001	4.13	5.07	0.3	4.78	3.65e-06	0.000311
19	1562400	1567800	5401	4.47	5.43	0.3	5.13	5.6e-06	0.000444
19	1589400	1591800	2401	5.72	6.65	2.37	4.28	1.24e-09	3.25e-07
19	1595600	1604600	9001	5.5	6.38	2.81	3.57	2.08e-07	2.77e-05
19	1623600	1628000	4401	5.03	5.97	1.52	4.44	4.87e-07	5.83e-05
19	1629000	1635800	6801	5.26	6.24	0.3	5.94	6.21e-11	2.47e-08
19	1805200	1812400	7201	5.07	6.04	0.3	5.75	4.72e-10	1.43e-07
19	1813000	1815600	2601	3.96	4.9	0.3	4.61	1.18e-05	0.000821
19	1943000	1964800	21801	6.78	7.77	0.3	7.48	1.12e-18	4.19e-15
19	1965200	1978000	12801	5.21	6.19	0.3	5.89	1.15e-11	5.49e-09
19	2061600	2066200	4601	6.58	7.34	4.88	2.45	5.04e-06	0.000406
19	2135200	2150800	15601	5.77	6.76	0.3	6.46	1.25e-13	1.04e-10
19	2175400	2200800	25401	6.26	7.25	0.3	6.95	0.000266	0.00924
19	2237400	2248000	10601	5.99	6.98	0.3	6.68	5.03e-15	6.35e-12
19	2290800	2310800	20001	6.55	7.5	2.63	4.88	3.09e-13	2.27e-10
19	2387800	2389200	1401	3.32	4.23	0.3	3.93	0.00029	0.00986
19	2393200	2397000	3801	4.48	5.41	1.09	4.32	4.11e-07	5.02e-05
19	2440600	2456200	15601	6.43	7.42	0.3	7.12	2.67e-15	3.66e-12
19	2725600	2732600	7001	4.39	5.34	0.3	5.05	9.26e-07	9.94e-05
19	2732800	2739400	6601	4.56	5.53	0.3	5.23	1.14e-06	0.000118
19	2747200	2757400	10201	4.49	5.45	0.3	5.15	1.2e-07	1.73e-05
19	2802400	2817800	15401	5.01	5.98	0.3	5.69	1.98e-07	2.66e-05
19	2820400	2822000	1601	4.25	5.15	1.37	3.78	1.72e-05	0.00112
19	2942200	2944400	2201	4.21	5.14	0.75	4.39	3.35e-06	0.00029
19	3094600	3103000	8401	5	5.97	0.3	5.68	9.36e-09	1.94e-06
19	3119200	3126800	7601	4.38	5.34	0.3	5.04	4.09e-05	0.00223
19	3132600	3134200	1601	4.23	5.11	1.6	3.51	4.67e-05	0.00247
19	3357200	3359000	1801	3.88	4.82	0.3	4.52	1.35e-05	0.000926
19	3361200	3371600	10401	7.21	8.08	4.64	3.44	1.17e-08	2.37e-06
19	3507400	3525600	18201	7.3	8.22	4.16	4.05	1.13e-09	3.02e-07
19	3557800	3562600	4801	5.98	6.78	4.07	2.71	5.04e-06	0.000406
19	3570400	3572800	2401	4.97	5.87	2.06	3.81	2.51e-07	3.26e-05
19	3573600	3577400	3801	3.83	4.77	0.3	4.47	1.89e-05	0.0012
19	3589600	3593800	4201	4.84	5.61	3.07	2.54	0.00012	0.00509
19	3613200	3626200	13001	5.66	6.65	0.3	6.35	8.73e-14	7.73e-11
19	3630200	3635200	5001	3.89	4.83	0.3	4.54	0.000117	0.00496
19	3655400	3676600	21201	7.44	8.44	0.3	8.14	7.98e-20	5.89e-16
19	3756800	3761200	4401	4.92	5.88	0.88	5	1.03e-08	2.12e-06
19	3965400	3970400	5001	4.69	5.63	1.04	4.59	7.3e-08	1.14e-05
19	3976000	3984600	8601	4.44	5.4	0.3	5.1	7.8e-06	0.000587
19	4008400	4021800	13401	5.44	6.42	0.3	6.13	5.19e-09	1.16e-06
19	4107200	4123400	16201	8.43	9.11	7.08	2.04	5.37e-06	0.000428
19	4139600	4141000	1401	3.52	4.44	0.3	4.15	8.12e-05	0.00375
19	4356600	4387200	30601	9.62	10.28	8.34	1.94	0.000229	0.00829
19	4388000	4395800	7801	4.83	5.7	2.28	3.42	0.000177	0.00678
19	4439000	4447000	8001	6.82	7.53	5.36	2.17	4.35e-05	0.00234
19	4640200	4644000	3801	6.1	7.06	2.01	5.05	5.27e-13	3.66e-10
19	4644400	4653000	8601	5.99	6.87	3.34	3.53	1.36e-08	2.69e-06
19	4811200	4813800	2601	3.83	4.77	0.3	4.47	1.29e-05	0.00089
19	4821800	4825800	4001	5.03	5.88	2.6	3.29	7.7e-06	0.000582
19	4860800	4868800	8001	6.77	7.59	4.67	2.92	3.21e-07	4.02e-05
19	4925400	4931600	6201	5.5	6.33	3.34	2.99	2.34e-05	0.00142
19	5063400	5079800	16401	6.07	7	2.73	4.28	3.15e-07	3.96e-05
19	5210000	5217600	7601	3.95	4.89	0.3	4.59	7e-05	0.00335
19	5284600	5293200	8601	4.91	5.88	0.3	5.58	1.7e-08	3.25e-06
19	5316400	5324800	8401	5.19	6.06	2.63	3.43	0.000106	0.00461
19	5674800	5680000	5201	4.55	5.51	0.3	5.22	1.62e-07	2.24e-05
19	5987200	5988800	1601	4.93	5.74	2.86	2.88	6.92e-05	0.00332
19	6216800	6250200	33401	6.2	7.19	0.3	6.89	0.000168	0.00651
19	6414400	6423800	9401	5.21	6.19	0.3	5.89	2.64e-08	4.8e-06
19	6498000	6499600	1601	3.41	4.32	0.3	4.02	0.00016	0.00627
19	6666800	6669800	3001	5.34	6.1	3.64	2.45	0.000289	0.00981
19	6710400	6713400	3001	3.72	4.65	0.3	4.35	2.48e-05	0.00148
19	7467200	7477000	9801	7.19	7.78	6.17	1.61	0.000175	0.00672
19	7660000	7662600	2601	3.96	4.91	0.3	4.61	0.000129	0.00536
19	7702800	7707600	4801	4.92	5.86	1.3	4.57	1.09e-07	1.61e-05
19	7851600	7856000	4401	5.34	6.32	0.3	6.02	7.39e-12	3.82e-09
19	7895800	7899000	3201	4.53	5.41	1.8	3.62	2.41e-05	0.00145
19	7921800	7932400	10601	3.81	4.75	0.3	4.45	0.000204	0.00756
19	8061600	8069800	8201	5.68	6.52	3.43	3.09	2.2e-06	0.000207
19	8272800	8273800	1001	4.05	4.95	1.2	3.75	5.34e-05	0.00275
19	8275200	8282200	7001	5.85	6.72	3.33	3.38	5.81e-08	9.31e-06
19	8302600	8307600	5001	5.31	6.21	2.42	3.79	1.13e-07	1.66e-05
19	8642600	8646400	3801	5.72	6.52	3.73	2.79	3.21e-06	0.00028
19	10378600	10384200	5601	7.38	8.16	5.57	2.59	0.000126	0.00527
19	10394800	10407600	12801	4.69	5.65	0.3	5.35	1.67e-05	0.0011
19	10426800	10429200	2401	4.7	5.48	2.86	2.62	0.000277	0.00949
19	10488600	10490600	2001	4.45	5.33	1.89	3.44	6.42e-05	0.00314
19	10507000	10513800	6801	6.35	7.19	4.07	3.12	1.01e-07	1.51e-05
19	10527400	10547600	20201	8.13	8.81	6.8	2.02	0.000161	0.00629
19	10703000	10708800	5801	6.07	6.9	3.95	2.95	2.65e-05	0.00156
19	10721600	10729000	7401	5.44	6.21	3.67	2.53	6.29e-05	0.0031
19	10800400	10804800	4401	3.63	4.52	0.88	3.64	0.000263	0.00916
19	10919000	10924200	5201	4.52	5.48	0.3	5.18	2.78e-06	0.000248
19	10925200	10932000	6801	4.95	5.89	1.37	4.53	4.04e-07	4.95e-05
19	10945400	10946200	801	4.02	4.93	1	3.92	5.23e-05	0.00271
19	11004000	11011200	7201	3.86	4.8	0.3	4.5	0.000222	0.00807
19	11033800	11036800	3001	3.93	4.87	0.3	4.58	7.61e-06	0.000577
19	11310600	11317400	6801	6.07	6.9	3.91	2.98	1.61e-06	0.000156
19	11405400	11407400	2001	3.35	4.26	0.3	3.96	0.000239	0.00854
19	11446000	11451400	5401	5.82	6.56	4.22	2.34	8.37e-05	0.00383
19	11464000	11469000	5001	4.52	5.48	0.3	5.19	7.79e-06	0.000587
19	11492000	11495600	3601	5.01	5.98	0.3	5.68	1.69e-10	5.71e-08
19	11529800	11535200	5401	5.06	6.04	0.3	5.74	7e-10	2.02e-07
19	11554400	11558000	3601	3.69	4.62	0.3	4.32	3.54e-05	0.00199
19	11709000	11711200	2201	4.58	5.39	2.56	2.83	0.000161	0.00631
19	11804400	11806600	2201	4.12	5.04	1.04	4	1.84e-05	0.00118
19	12201200	12205400	4201	5.08	5.91	2.94	2.97	1.81e-05	0.00116
19	12749200	12752000	2801	4.19	5.11	0.92	4.19	2.21e-05	0.00136
19	12994600	12999000	4401	5.5	6.32	3.43	2.89	1.38e-05	0.00094
19	13057400	13061200	3801	4.96	5.84	2.29	3.55	1.65e-06	0.000159
19	13097400	13099200	1801	3.68	4.61	0.3	4.31	8.91e-05	0.00403
19	13182400	13191200	8801	4	4.94	0.3	4.64	8.48e-05	0.00387
19	13199600	13203400	3801	5.12	6.01	2.3	3.71	1.36e-06	0.000136
19	13241200	13251000	9801	4.2	5.15	0.3	4.85	2.62e-05	0.00155
19	13257200	13260400	3201	4.53	5.38	2.1	3.28	4.27e-05	0.0023
19	13288600	13295000	6401	5.38	6.23	3.03	3.2	5.15e-06	0.000414
19	13303600	13307400	3801	4.52	5.48	0.3	5.19	2.8e-08	5e-06
19	13320600	13329800	9201	7.25	7.96	5.77	2.19	0.000246	0.00872
19	13348200	13357600	9401	4.36	5.32	0.3	5.02	3.36e-05	0.0019
19	13903400	13906000	2601	5.38	6.19	3.29	2.9	6.54e-05	0.00318
19	13927400	13930600	3201	4.69	5.66	0.3	5.36	1.51e-07	2.13e-05
19	13937400	13944000	6601	5.19	6.09	2.27	3.82	9.63e-07	0.000103
19	14064000	14068200	4201	5.52	6.33	3.45	2.88	5.74e-05	0.00289
19	14068600	14073600	5001	3.67	4.6	0.3	4.3	4.29e-05	0.00231
19	14076400	14080400	4001	3.72	4.65	0.3	4.35	6.17e-05	0.00304
19	14181200	14184200	3001	5.1	6.08	0.3	5.78	2.18e-10	7.17e-08
19	14185000	14186800	1801	4.46	5.25	2.63	2.62	0.000289	0.00981
19	14193000	14196600	3601	4.54	5.43	1.8	3.64	7.79e-06	0.000587
19	14211400	14214800	3401	4.39	5.34	0.3	5.05	4.84e-07	5.8e-05
19	14358000	14360800	2801	5.09	6.06	0.48	5.58	2.42e-09	5.92e-07
19	14458600	14462600	4001	5.38	6.21	3.17	3.04	1.38e-06	0.000137
19	14514800	14529400	14601	7.63	8.39	5.92	2.47	3.65e-06	0.000311
19	14581400	14588400	7001	4.19	5.14	0.3	4.84	5.99e-05	0.00298
19	14590000	14592200	2201	4.44	5.36	1.3	4.06	7.71e-05	0.00361
19	14660000	14682400	22401	6	6.98	0.3	6.68	3.36e-16	6.17e-13
19	15341600	15345800	4201	4.12	5.07	0.3	4.78	0.000106	0.00462
19	15481600	15489200	7601	4.98	5.95	0.3	5.66	9.94e-10	2.71e-07
19	15504800	15518200	13401	7.11	7.96	4.75	3.21	7.81e-09	1.66e-06
19	15579200	15581200	2001	4.11	5.06	0.3	4.76	2.38e-05	0.00144
19	16123200	16137800	14601	4.1	5.05	0.3	4.75	9.43e-05	0.0042
19	16333800	16341200	7401	6.44	7.17	4.86	2.31	4.65e-05	0.00246
19	16940800	16949800	9001	6.62	7.34	5.1	2.24	9.02e-05	0.00406
19	17293400	17299000	5601	6.28	6.98	4.85	2.14	2.57e-05	0.00152
19	17312200	17316800	4601	3.85	4.74	1.09	3.66	8e-05	0.00371
19	17344200	17346000	1801	4.31	5.18	1.69	3.49	4.06e-05	0.00222
19	17373000	17376400	3401	4.74	5.53	2.82	2.71	0.000114	0.00488
19	17401800	17404200	2401	5.08	5.87	3.2	2.67	0.000113	0.00484
19	17411000	17414000	3001	5.54	6.27	3.98	2.28	0.000174	0.00668
19	17443000	17447600	4601	4.53	5.49	0.3	5.19	3.6e-08	6.19e-06
19	17512200	17516000	3801	5.68	6.39	4.21	2.18	9.28e-05	0.00415
19	17531400	17532200	801	3.49	4.4	0.3	4.11	0.000231	0.00833
19	17598000	17601000	3001	4.41	5.23	2.3	2.94	0.000181	0.0069
19	17606200	17612200	6001	4.35	5.31	0.3	5.01	2.42e-07	3.18e-05
19	17614600	17622000	7401	5.43	6.28	3.11	3.17	3.16e-06	0.000276
19	17831200	17837400	6201	5.93	6.91	0.3	6.62	8.56e-16	1.41e-12
19	17953400	17958200	4801	5.76	6.48	4.3	2.18	9.78e-05	0.00433
19	17981600	17986000	4401	5.11	6.08	0.3	5.79	1.03e-10	3.74e-08
19	18042000	18043400	1401	4.16	5.11	0.3	4.81	8.4e-07	9.16e-05
19	18052200	18058600	6401	5.06	5.99	1.6	4.39	2.17e-07	2.89e-05
19	18221200	18222600	1401	4.53	5.47	0.88	4.59	1.44e-06	0.000142
19	18222800	18227200	4401	4.5	5.41	1.35	4.07	2.02e-06	0.000192
19	18269800	18274600	4801	5.68	6.38	4.24	2.14	0.000261	0.00911
19	18304600	18310000	5401	5.26	6.21	1.37	4.85	8.7e-10	2.43e-07
19	18316000	18317400	1401	5.75	6.52	4.02	2.5	2.32e-05	0.00141
19	18334000	18337400	3401	3.83	4.77	0.3	4.47	2.53e-05	0.0015
19	18362600	18367000	4401	5.26	6.05	3.34	2.72	0.000124	0.00522
19	18382200	18387200	5001	4.24	5.2	0.3	4.9	3.08e-07	3.89e-05
19	18481600	18486400	4801	6.35	7.04	4.97	2.06	0.000279	0.00957
19	18496200	18500600	4401	5.83	6.56	4.29	2.28	0.000131	0.00544
19	18524800	18529000	4201	4.64	5.6	0.3	5.3	1.12e-08	2.27e-06
19	18544800	18556000	11201	6.29	7.28	0.3	6.99	2.06e-17	4.88e-14
19	18574800	18582400	7601	4.62	5.58	0.3	5.28	2.3e-05	0.0014
19	18582800	18631600	48801	8.25	9.21	4.35	4.86	8.67e-15	1.05e-11
19	18765400	18784000	18601	5.51	6.49	0.3	6.19	1.31e-12	8.09e-10
19	18795000	18811400	16401	8.38	8.95	7.43	1.53	0.000147	0.00589
19	18818200	18839200	21001	6.54	7.43	3.8	3.63	3.33e-09	7.91e-07
19	18840000	18858200	18201	5.04	6.01	0.3	5.72	5.22e-08	8.47e-06
19	18878000	18897400	19401	3.86	4.8	0.3	4.5	0.000143	0.00579
19	18943600	18975400	31801	7.17	8.16	0.3	7.86	8.76e-22	1.22e-17
19	19031000	19035800	4801	4.04	4.99	0.3	4.69	2.63e-06	0.000239
19	19169600	19174400	4801	6.02	6.73	4.57	2.16	3.84e-05	0.00213
19	19261000	19279200	18201	6.87	7.79	3.73	4.06	1.28e-10	4.52e-08
19	19294600	19302000	7401	3.62	4.55	0.3	4.25	3.97e-05	0.00219
19	19304200	19311000	6801	5.24	6.1	2.82	3.28	1.48e-06	0.000145
19	19315000	19320000	5001	3.95	4.89	0.3	4.6	8.87e-05	0.00402
19	19442400	19447200	4801	4.07	5.01	0.3	4.72	9.41e-05	0.0042
19	19471400	19474000	2601	3.65	4.58	0.3	4.28	3.37e-05	0.0019
19	19477000	19479600	2601	4.14	5.07	0.75	4.33	8.24e-06	0.000611
19	19633400	19654800	21401	7.12	8.11	0.3	7.81	8.13e-23	1.98e-18
19	19728200	19730800	2601	4.14	5.09	0.3	4.79	3.56e-06	0.000306
19	19744800	19748800	4001	4.27	5.15	1.62	3.53	3.54e-05	0.00199
19	19852800	19867200	14401	4.64	5.6	0.3	5.31	2.7e-06	0.000242
19	28285600	28287400	1801	4.16	5	1.94	3.06	0.000267	0.00924
19	30153200	30155600	2401	4.86	5.8	1.25	4.54	9.16e-08	1.39e-05
19	30161400	30174600	13201	7.74	8.44	6.36	2.08	4.38e-05	0.00235
19	33162000	33165400	3401	3.85	4.75	1.04	3.71	0.000111	0.00481
19	34856800	34860000	3201	5.23	6	3.49	2.51	0.000247	0.00875
19	35528600	35531400	2801	6.21	7.03	4.16	2.87	8.66e-05	0.00394
19	35532000	35535200	3201	4.57	5.54	0.3	5.24	0.000146	0.00587
19	35563000	35572800	9801	5.2	6.14	1.62	4.53	7.95e-08	1.23e-05
19	35605200	35608600	3401	3.44	4.35	0.3	4.06	0.000217	0.00794
19	35613800	35620200	6401	6.14	6.89	4.53	2.35	4.31e-05	0.00232
19	35766400	35775000	8601	6.17	7.1	2.82	4.27	0.00017	0.00659
19	35781200	35789600	8401	5.34	6.25	2.27	3.98	5.16e-08	8.4e-06
19	35999800	36006000	6201	7.03	7.64	5.94	1.7	0.000174	0.0067
19	36037200	36042800	5601	4.39	5.26	1.82	3.44	4.07e-05	0.00223
19	36107800	36114200	6401	3.75	4.61	1.3	3.31	0.000288	0.00981
19	36163800	36165200	1401	3.73	4.66	0.3	4.37	2.65e-05	0.00156
19	36217800	36223000	5201	3.77	4.71	0.3	4.41	2.37e-05	0.00143
19	36242800	36249000	6201	4.65	5.61	0.3	5.32	4.12e-08	6.91e-06
19	36487000	36491000	4001	4.76	5.6	2.55	3.05	0.000132	0.00546
19	36505200	36509200	4001	5.3	6.1	3.32	2.78	6.73e-05	0.00325
19	36579200	36586000	6801	4.52	5.33	2.52	2.82	9.12e-05	0.00409
19	36601600	36605200	3601	4.73	5.7	0.3	5.4	5.31e-09	1.18e-06
19	36607200	36611600	4401	4.77	5.74	0.3	5.44	2.99e-09	7.23e-07
19	38629400	38632400	3001	3.6	4.52	0.3	4.22	5.24e-05	0.00271
19	38685800	38695200	9401	4.23	5.18	0.3	4.88	2.15e-05	0.00133
19	38809000	38810200	1201	4.22	5.12	1.2	3.93	8.23e-06	0.000611
19	38849400	38854200	4801	4.87	5.84	0.3	5.54	9.32e-10	2.57e-07
19	38907200	38912000	4801	5.63	6.55	2.28	4.27	1.29e-09	3.36e-07
19	38915800	38920800	5001	5.07	5.99	1.68	4.31	5.13e-07	6.09e-05
19	39049400	39060800	11401	5.62	6.58	1.44	5.14	6.36e-12	3.34e-09
19	39068200	39071600	3401	4.11	5.01	1.2	3.81	2.14e-05	0.00133
19	39125000	39128800	3801	4.91	5.79	2.27	3.52	2.69e-06	0.000241
19	39178800	39192000	13201	5.09	5.94	2.66	3.28	6.32e-06	0.000492
19	39327400	39340000	12601	6.82	7.58	5.16	2.41	5.75e-05	0.00289
19	39383800	39389600	5801	4.75	5.66	1.82	3.83	2.06e-05	0.00129
19	39617000	39637800	20801	6.44	7.38	2.65	4.73	1.06e-12	6.73e-10
19	39644200	39662600	18401	3.86	4.8	0.3	4.5	0.000285	0.00972
19	39865400	39866800	1401	3.53	4.45	0.3	4.16	9.28e-05	0.00415
19	39988200	39990600	2401	4.02	4.9	1.37	3.53	8.14e-05	0.00375
19	40004200	40007600	3401	4.5	5.43	1.15	4.28	9.77e-07	0.000104
19	40439600	40445000	5401	5.55	6.37	3.48	2.89	4.3e-06	0.000355
19	40667200	40672000	4801	5.02	5.89	2.51	3.39	4.24e-06	0.000351
19	40760600	40764200	3601	3.74	4.67	0.3	4.37	4.91e-05	0.00257
19	40768000	40790200	22201	7.77	8.59	5.74	2.85	4.22e-07	5.12e-05
19	40881400	40887800	6401	3.76	4.69	0.3	4.4	0.000219	0.00802
19	40915200	40919600	4401	3.99	4.93	0.3	4.63	1.5e-05	0.00101
19	41072800	41079800	7001	5.84	6.57	4.25	2.32	6.62e-05	0.00321
19	41899400	41902600	3201	4.55	5.39	2.36	3.02	0.000113	0.00485
19	42071400	42072400	1001	5.12	6.05	1.66	4.39	1.02e-06	0.000108
19	42406000	42422600	16601	6.18	6.93	4.54	2.39	6.16e-05	0.00304
19	42423000	42432200	9201	5.71	6.57	3.32	3.25	1.02e-06	0.000108
19	42570800	42576200	5401	5.05	6.02	0.3	5.73	1.09e-10	3.91e-08
19	42581000	42586400	5401	6.02	6.76	4.42	2.35	4.18e-05	0.00227
19	42637400	42645800	8401	7.3	7.98	5.96	2.02	1.52e-05	0.00102
19	42699800	42714400	14601	8.52	9.15	7.38	1.76	2.55e-05	0.00152
19	42732400	42741400	9001	5.9	6.86	1.95	4.91	3.07e-11	1.35e-08
19	42830400	42842000	11601	5.65	6.63	0.3	6.34	9.02e-14	7.91e-11
19	42906200	42907800	1601	5.23	6.02	3.35	2.67	6.09e-05	0.00302
19	42909200	42917600	8401	5.07	6.04	0.3	5.74	6.04e-11	2.42e-08
19	42928000	42931400	3401	5.71	6.44	4.18	2.26	5.74e-05	0.00289
19	44038200	44040400	2201	4.82	5.72	2.04	3.68	1.09e-05	0.000769
19	44228200	44234000	5801	5.22	5.99	3.44	2.55	0.000149	0.00595
19	44301400	44304600	3201	3.78	4.71	0.3	4.42	0.000202	0.00752
19	45240200	45242800	2601	3.42	4.33	0.3	4.04	0.000169	0.00655
19	45395000	45397600	2601	4.51	5.4	1.75	3.65	1e-05	0.000716
19	45636200	45645400	9201	6.12	7.1	0.3	6.81	2.54e-16	4.94e-13
19	45751800	45754200	2401	4.32	5.22	1.35	3.87	1.14e-05	0.000801
19	45952000	45954200	2201	4.38	5.29	1.35	3.94	1.06e-05	0.000756
19	45979400	45982600	3201	5.76	6.47	4.33	2.14	0.000202	0.00753
19	45998800	46003600	4801	4.64	5.6	0.64	4.96	2.56e-08	4.67e-06
19	46012200	46022400	10201	8.34	8.95	7.26	1.69	0.000288	0.0098
19	46030600	46033600	3001	3.84	4.78	0.3	4.48	3.58e-05	0.00201
19	46044200	46055800	11601	7.72	8.43	6.24	2.19	0.000113	0.00485
19	46059400	46070000	10601	6.89	7.61	5.41	2.2	5.1e-05	0.00265
19	46375000	46383000	8001	5.34	6.3	1.12	5.18	1.9e-10	6.32e-08
19	46501400	46504600	3201	4.15	5.03	1.52	3.5	0.000114	0.00487
19	46517600	46519600	2001	3.3	4.2	0.3	3.91	0.000291	0.00987
19	46728000	46734600	6601	3.96	0.09	4.91	-4.82	7.37e-05	0.00349
19	46851000	46861400	10401	6.9	7.6	5.47	2.13	0.000116	0.00493
19	46874200	46878800	4601	3.98	4.92	0.3	4.62	8.93e-05	0.00403
19	47285400	47290000	4601	7.13	7.81	5.76	2.05	7.87e-05	0.00366
19	47491000	47497000	6001	4.34	5.25	1.25	4	0.000138	0.00564
19	47635000	47640800	5801	5.38	6.14	3.66	2.48	5.73e-05	0.00289
19	47760800	47768200	7401	6.49	7.28	4.63	2.65	4.98e-06	0.000403
19	47988000	48005200	17201	5.47	6.45	0.3	6.15	7.39e-13	4.89e-10
19	48009400	48017600	8201	5.01	5.87	2.59	3.28	0.000226	0.00821
19	48018400	48025600	7201	5.7	6.62	2.5	4.12	6.95e-08	1.1e-05
19	48674400	48676200	1801	4.18	5.06	1.6	3.46	5.04e-05	0.00263
19	48821400	48824600	3201	5.04	6.02	0.3	5.72	6.53e-10	1.92e-07
19	48872000	48877400	5401	4.79	5.76	0.3	5.46	2.05e-09	5.13e-07
19	48973400	48976600	3201	4.06	5	0.48	4.52	3.74e-06	0.000317
19	48976800	48985200	8401	6.04	6.86	3.92	2.94	2.66e-06	0.00024
19	49198800	49202000	3201	3.95	4.9	0.3	4.6	1.14e-05	0.000801
19	49241400	49245400	4001	4.88	5.85	0.3	5.55	5.59e-09	1.23e-06
19	49283400	49286200	2801	5.11	5.9	3.27	2.63	0.0001	0.0044
19	49314800	49320200	5401	6.81	7.43	5.68	1.75	7.66e-05	0.0036
19	49398000	49403000	5001	4.95	5.92	0.3	5.63	8.16e-09	1.73e-06
19	49567000	49570000	3001	4.29	5.2	1.3	3.9	6.73e-05	0.00325
19	49616200	49617400	1201	3.88	4.8	0.64	4.16	4.02e-05	0.00221
19	49618400	49621800	3401	6.34	7.06	4.86	2.2	3.8e-05	0.00211
19	49651000	49653400	2401	4	4.94	0.48	4.46	5.34e-06	0.000425
19	49706800	49711600	4801	6.38	7.08	5.01	2.06	0.000222	0.00808
19	49713000	49719000	6001	5.75	6.67	2.59	4.08	9.95e-09	2.05e-06
19	49909800	49919200	9401	7.26	8	5.64	2.36	7.71e-06	0.000582
19	50027200	50029800	2601	3.79	4.73	0.3	4.43	1.17e-05	0.000817
19	50035800	50036800	1001	3.58	4.5	0.3	4.2	0.00013	0.00539
19	50086200	50089200	3001	4.46	5.29	2.28	3	0.000108	0.00469
19	50138400	50143600	5201	5.66	6.61	1.82	4.8	2.35e-10	7.58e-08
19	50146200	50151400	5201	4.89	5.85	0.3	5.56	8.17e-10	2.32e-07
19	50186800	50196800	10001	5.13	6.11	0.3	5.81	9.34e-11	3.45e-08
19	50291400	50295400	4001	3.99	4.94	0.3	4.64	1.54e-05	0.00102
19	50355400	50370000	14601	5.54	6.52	0.3	6.22	6.75e-13	4.53e-10
19	50373600	50379200	5601	7.02	7.67	5.81	1.86	0.000147	0.0059
19	50389800	50432000	42201	9.46	10.19	7.92	2.27	7.78e-05	0.00363
19	50880200	50891800	11601	6.7	7.58	3.99	3.6	5.3e-10	1.59e-07
19	50959800	50965800	6001	6.71	7.43	5.23	2.2	4.37e-05	0.00234
19	50966800	50973800	7001	4.66	5.63	0.3	5.33	6.93e-09	1.49e-06
19	51008800	51014000	5201	5.68	6.4	4.17	2.22	0.000112	0.00481
19	51292800	51307200	14401	5.92	6.89	0.92	5.98	3.09e-14	3.13e-11
19	51332800	51337000	4201	3.76	4.69	0.3	4.39	0.000181	0.0069
19	51411400	51417000	5601	5.67	6.41	4.07	2.34	8.33e-05	0.00382
19	51606800	51611400	4601	3.88	4.82	0.3	4.53	8.55e-06	0.000629
19	51843800	51851200	7401	7.7	8.32	6.61	1.7	0.000246	0.00872
19	51916400	51920400	4001	6.19	6.95	4.47	2.48	7.83e-05	0.00365
19	51921000	51925800	4801	6.41	7.15	4.81	2.33	5.93e-05	0.00296
19	52190800	52200800	10001	6.16	7.1	2.37	4.73	3.41e-09	8.1e-07
19	53837800	53842600	4801	4.37	5.23	1.89	3.34	0.000261	0.00912
19	53934400	53935200	801	4.24	5.16	0.88	4.28	1.47e-05	0.00099
19	54642400	54652200	9801	5.66	6.54	3.03	3.52	2.98e-07	3.78e-05
19	54653800	54656800	3001	3.47	4.39	0.3	4.09	0.000147	0.0059
19	54663600	54669400	5801	5.65	6.61	1.09	5.53	1.18e-11	5.62e-09
19	54705200	54715800	10601	6.77	7.5	5.22	2.28	9.8e-05	0.00434
19	54961400	54974400	13001	5.18	6.15	0.3	5.86	1.09e-07	1.61e-05
19	54975600	54976800	1201	4.3	5.23	0.88	4.35	0.000127	0.00531
19	54980600	54983400	2801	3.9	4.84	0.3	4.54	0.000281	0.00963
19	55082800	55089400	6601	6.01	6.85	3.71	3.14	1.72e-05	0.00112
19	55594600	55601600	7001	3.87	4.81	0.3	4.52	0.000236	0.00845
19	55784600	55791000	6401	6.06	6.77	4.59	2.19	2.01e-05	0.00126
19	55811800	55814600	2801	5.18	6.08	2.27	3.81	1.22e-06	0.000125
19	55898000	55904600	6601	6.15	7.03	3.56	3.47	4.55e-08	7.54e-06
19	56112400	56116200	3801	6.33	7.03	4.9	2.13	6.45e-05	0.00315
19	56167000	56176600	9601	5.77	6.51	4.13	2.38	7.41e-05	0.0035
19	56187400	56203200	15801	6.73	7.61	4.11	3.5	4.75e-09	1.07e-06
19	56591800	56593800	2001	4.93	5.79	2.4	3.4	3.18e-05	0.00182
19	56653200	56660800	7601	4.28	5.23	0.3	4.94	1.67e-05	0.0011
19	57741600	57745600	4001	3.73	4.66	0.3	4.37	0.000265	0.0092
19	58835800	58838200	2401	5.51	6.23	4.02	2.21	0.000242	0.00863
19	58888800	58891600	2801	4.92	5.77	2.52	3.26	8.8e-06	0.000644
19	58903600	58912800	9201	4.16	5.11	0.3	4.81	9.84e-05	0.00435
19	58988200	58994400	6201	4.78	5.63	2.4	3.24	3.84e-05	0.00213
19	59020600	59030400	9801	6.28	7.19	3.27	3.92	8.78e-10	2.45e-07
19	59071200	59076000	4801	4.45	5.32	1.82	3.5	0.000214	0.00788
19	59079800	59084000	4201	4.58	5.46	1.97	3.49	7.93e-06	0.000595
2	3239400	3244200	4801	4.35	5.17	2.27	2.9	0.000215	0.00788
2	3255600	3262200	6601	4.93	5.8	2.37	3.43	5.39e-05	0.00277
2	3462600	3469600	7001	3.8	4.74	0.3	4.44	1.84e-05	0.00118
2	3482000	3497800	15801	4.7	5.66	0.3	5.37	7.1e-08	1.12e-05
2	9902800	9915200	12401	5.96	6.84	3.36	3.47	3.89e-08	6.6e-06
2	10166800	10169200	2401	5.09	5.87	3.27	2.6	8.96e-05	0.00404
2	10301800	10308000	6201	4.22	5.17	0.3	4.87	1.17e-06	0.00012
2	10409200	10415000	5801	5.32	6.16	3.05	3.11	3.58e-06	0.000307
2	10416200	10420600	4401	5.01	5.86	2.66	3.19	4.12e-05	0.00224
2	10561800	10569000	7201	5.11	5.98	2.63	3.35	2.04e-06	0.000193
2	10881200	10887000	5801	4.81	5.58	2.99	2.59	0.000225	0.00818
2	11267800	11274400	6601	5.57	6.43	3.15	3.28	3.59e-06	0.000307
2	11510400	11520400	10001	7.48	8.22	5.89	2.33	1.78e-05	0.00115
2	20720600	20725800	5201	4.78	5.66	2.18	3.48	2.14e-05	0.00133
2	20844800	20850200	5401	5.79	6.51	4.31	2.2	6.52e-05	0.00317
2	23745200	23758400	13201	4.45	5.41	0.3	5.11	6.72e-05	0.00325
2	24244000	24248800	4801	4.01	4.95	0.3	4.66	4.92e-06	0.000399
2	25093000	25098800	5801	4.51	5.47	0.3	5.18	4.47e-06	0.000367
2	25135600	25142400	6801	5.3	6.27	0.3	5.98	1.08e-10	3.89e-08
2	25146800	25150600	3801	4.13	5.02	1.35	3.67	5.24e-05	0.00271
2	25471800	25474400	2601	5.51	6.39	2.85	3.54	5.78e-08	9.29e-06
2	25500600	25540400	39801	8.29	9.08	6.4	2.68	4.12e-05	0.00224
2	25580800	25583400	2601	4.32	5.22	1.41	3.81	8.52e-06	0.000627
2	25583800	25588600	4801	6.87	7.53	5.61	1.92	0.000164	0.00641
2	25589000	25593200	4201	3.89	4.81	0.75	4.06	0.000145	0.00585
2	26176800	26180000	3201	3.43	4.34	0.3	4.04	0.000201	0.0075
2	26394400	26399800	5401	4.74	5.71	0.3	5.41	3.81e-06	0.000322
2	26402400	26404200	1801	3.7	4.63	0.3	4.34	0.000194	0.00727
2	27301200	27305600	4401	4.96	5.91	1.3	4.61	7.73e-08	1.2e-05
2	27305800	27308600	2801	4.32	5.27	0.3	4.98	3.76e-07	4.62e-05
2	27463600	27467400	3801	3.4	4.31	0.3	4.02	0.000229	0.00829
2	31358600	31362800	4201	6.21	6.98	4.47	2.51	6.45e-05	0.00315
2	37571200	37571800	601	3.87	4.79	0.64	4.15	9.29e-05	0.00415
2	39186400	39188400	2001	4.35	5.3	0.48	4.82	0.000115	0.00492
2	43013400	43019200	5801	5.43	6.29	2.99	3.3	1.77e-05	0.00115
2	45175400	45179400	4001	4.2	5.15	0.3	4.86	1.23e-06	0.000125
2	47052800	47057200	4401	4.34	0.81	5.28	-4.46	0.000101	0.00443
2	47246600	47253000	6401	4.12	5.07	0.3	4.77	8.25e-05	0.00379
2	47253400	47268400	15001	6.95	7.8	4.6	3.19	9.14e-09	1.91e-06
2	47278400	47288600	10201	6.81	7.56	5.14	2.42	1.65e-05	0.00108
2	62700200	62703800	3601	5.36	6.16	3.43	2.74	8.6e-05	0.00392
2	65294400	65301000	6601	6.22	6.9	4.88	2.02	0.000153	0.00607
2	73401200	73404200	3001	4.61	5.5	1.75	3.75	9.95e-06	0.000712
2	73490600	73498800	8201	4.58	5.5	1.35	4.15	4.02e-05	0.00221
2	74662800	74670200	7401	5.71	6.69	0.3	6.39	2.61e-13	1.95e-10
2	74710800	74712000	1201	3.82	4.75	0.3	4.46	1.1e-05	0.000775
2	74775800	74778000	2201	3.97	4.91	0.3	4.62	2.46e-05	0.00147
2	74782800	74789600	6801	5.85	6.61	4.14	2.47	2.18e-05	0.00135
2	85529800	85538200	8401	4.96	5.77	2.96	2.81	0.000168	0.00653
2	85671400	85675200	3801	4.06	4.96	1.25	3.7	5.12e-05	0.00266
2	85920400	85927000	6601	6.3	6.99	4.93	2.07	0.000201	0.00751
2	86038200	86041800	3601	4.38	5.25	1.89	3.36	0.000159	0.00626
2	87015800	87019800	4001	3.37	4.28	0.3	3.98	0.000291	0.00987
2	96779600	96782200	2601	3.86	4.8	0.3	4.5	0.000164	0.00641
2	96782800	96791400	8601	5.78	6.7	2.42	4.28	6.05e-10	1.8e-07
2	96795200	96809800	14601	8.47	9.21	6.87	2.33	2.06e-06	0.000194
2	97173200	97178200	5001	4.6	5.54	0.92	4.63	4.64e-07	5.57e-05
2	97190200	97200000	9801	7.14	7.98	4.88	3.1	2.75e-08	4.95e-06
2	97214200	97221000	6801	5.18	6.11	1.82	4.29	1.18e-07	1.72e-05
2	97503000	97510800	7801	5.07	6.04	0.3	5.75	1.14e-10	4.05e-08
2	97528600	97535200	6601	4.95	5.92	0.3	5.63	2.32e-10	7.53e-08
2	97538400	97545800	7401	5.29	6.27	0.3	5.97	8.11e-11	3.08e-08
2	97546800	97555200	8401	4.16	5.11	0.3	4.81	3.31e-05	0.00188
2	97627200	97634600	7401	4.02	4.97	0.3	4.67	2.14e-05	0.00133
2	98270800	98279600	8801	4.46	5.42	0.3	5.13	6.32e-08	1e-05
2	98352800	98367000	14201	6.19	7.04	3.79	3.25	2.2e-07	2.92e-05
2	100813800	100816000	2201	4.17	5.06	1.37	3.7	4.69e-05	0.00248
2	101005000	101015000	10001	6.71	7.48	4.92	2.57	2.38e-06	0.00022
2	101590400	101596000	5601	5.14	5.89	3.48	2.41	0.000272	0.0094
2	104948600	104951800	3201	3.92	0.51	4.85	-4.34	0.000144	0.00582
2	106790000	106796200	6201	5.54	6.23	4.18	2.05	0.000132	0.00545
2	111629000	111635800	6801	4.66	5.61	0.78	4.82	3.63e-08	6.21e-06
2	112905800	112920000	14201	7.69	8.3	6.59	1.71	0.000242	0.00862
2	113390800	113395200	4401	6.1	6.77	4.83	1.93	0.000174	0.00668
2	120189800	120191400	1601	3.57	4.45	0.88	3.57	0.000277	0.00949
2	120437200	120442800	5601	4.55	5.51	0.3	5.22	1.83e-07	2.49e-05
2	120447800	120457600	9801	5.04	5.91	2.46	3.45	4.33e-05	0.00233
2	120993600	120998000	4401	4.38	5.34	0.3	5.04	1.03e-07	1.53e-05
2	127728000	127737600	9601	4.3	5.21	1.15	4.07	0.000141	0.00573
2	127802400	127820000	17601	4.46	5.42	0.3	5.12	6.83e-06	0.000524
2	128330400	128342800	12401	4.79	5.67	2.23	3.44	1.43e-05	0.000969
2	128428200	128432800	4601	4.78	5.75	0.3	5.45	1.11e-06	0.000115
2	128662000	128664600	2601	5.02	5.8	3.22	2.58	0.00022	0.00802
2	128989800	128992000	2201	4.06	5.01	0.3	4.71	2.55e-06	0.000232
2	129056000	129074800	18801	4.57	5.53	0.3	5.24	2.01e-06	0.000191
2	130900600	130902200	1601	3.64	4.57	0.3	4.27	4.6e-05	0.00245
2	130912400	130917800	5401	4.34	5.3	0.3	5	1.28e-07	1.84e-05
2	130936600	130938600	2001	3.78	4.68	0.78	3.9	0.000284	0.00971
2	131555800	131557400	1601	4.79	5.61	2.7	2.91	0.000208	0.00769
2	131576200	131612600	36401	8.85	9.64	6.97	2.66	3.29e-05	0.00187
2	132245200	132249400	4201	5.91	6.8	3.21	3.58	3.5e-08	6.04e-06
2	132429000	132432000	3001	3.32	4.22	0.3	3.93	0.000262	0.00912
2	133014000	133015000	1001	4.37	5.33	0.3	5.03	3.56e-07	4.4e-05
2	135216000	135222200	6201	3.7	4.63	0.3	4.34	0.000118	0.00501
2	158888600	158889800	1201	3.26	0.09	4.18	-4.09	0.000251	0.00883
2	161125600	161128400	2801	5.39	6.22	3.19	3.03	9.52e-06	0.000686
2	208630400	208634000	3601	5.69	6.48	3.83	2.65	1.43e-05	0.000968
2	219526800	219529600	2801	3.71	4.64	0.3	4.35	4.66e-05	0.00247
2	219736800	219739600	2801	3.96	4.9	0.3	4.61	4.8e-05	0.00253
2	220077400	220083000	5601	5.91	6.65	4.33	2.33	7.39e-05	0.0035
2	220084000	220087800	3801	4.77	5.62	2.42	3.2	0.000188	0.0071
2	223183400	223186000	2601	3.52	4.44	0.3	4.15	0.000129	0.00535
2	231753400	231762000	8601	5.73	6.52	3.87	2.65	7.57e-05	0.00357
2	231787600	231791400	3801	4.7	5.66	0.3	5.37	1.01e-08	2.07e-06
2	232394200	232401200	7001	4.45	5.39	0.88	4.51	5.03e-05	0.00263
2	232506800	232509200	2401	5.32	6.21	2.54	3.68	3.11e-06	0.000273
2	232546400	232562200	15801	7.18	8.02	4.91	3.11	1.61e-08	3.12e-06
2	233468800	233471600	2801	5.01	5.82	2.94	2.89	8.69e-05	0.00395
2	233761600	233764400	2801	4.61	5.52	1.44	4.09	9.46e-06	0.000683
2	233806000	233810600	4601	5.94	6.75	3.93	2.83	6.99e-06	0.000535
2	238601800	238617800	16001	7.15	7.92	5.42	2.5	1.34e-05	0.000917
2	238790800	238796600	5801	5.9	6.8	2.97	3.83	3.58e-05	0.00201
2	238999200	239003600	4401	3.85	4.79	0.3	4.49	9.19e-06	0.000666
2	239066000	239077600	11601	4.87	5.84	0.3	5.55	5.58e-07	6.55e-05
2	239198200	239200600	2401	4.35	5.28	1.01	4.28	8.02e-06	0.000599
2	240248200	240253800	5601	3.94	4.88	0.3	4.59	1.79e-05	0.00115
2	240296400	240315600	19201	4.65	5.61	0.3	5.31	1.27e-06	0.000129
2	241071000	241075200	4201	4.5	5.37	1.99	3.38	5.71e-05	0.00289
2	241076400	241080400	4001	3.68	4.61	0.3	4.31	5.81e-05	0.00291
2	241490600	241499400	8801	4.96	5.77	2.94	2.84	9.96e-05	0.00439
2	241508400	241520600	12201	6.5	7.49	0.3	7.19	1.37e-18	4.59e-15
2	241526800	241546400	19601	4.96	5.93	0.3	5.63	4.46e-07	5.39e-05
2	241988800	241993400	4601	4.3	5.23	0.75	4.49	0.000198	0.00738
2	242001600	242013600	12001	4.74	5.71	0.3	5.41	4.43e-09	1.01e-06
2	242429000	242441400	12401	4.01	4.96	0.3	4.66	5.81e-05	0.00291
2	242443000	242447000	4001	4.67	5.62	0.78	4.84	4.18e-08	7.01e-06
2	242547800	242552600	4801	6.05	6.88	3.93	2.95	3.82e-07	4.69e-05
2	242638400	242640600	2201	3.5	4.42	0.3	4.13	0.000135	0.00554
2	242733800	242745000	11201	4.82	5.79	0.3	5.5	2.55e-06	0.000232
2	242749600	242761400	11801	6.23	7.21	0.3	6.92	7.49e-14	6.77e-11
2	242818200	242823200	5001	6.37	7.1	4.8	2.3	9.74e-05	0.00432
2	242864200	242869800	5601	3.57	4.5	0.3	4.2	5.54e-05	0.00283
2	242915600	242932000	16401	6.92	7.67	5.23	2.45	7.98e-06	0.000598
2	242953000	242956000	3001	4.04	4.98	0.3	4.68	6.53e-06	0.000506
20	399200	403200	4001	4.94	5.83	2.13	3.7	1.46e-05	0.000982
20	819800	830000	10201	7.52	8.19	6.24	1.95	3.2e-06	0.000279
20	1257600	1258800	1201	3.88	4.82	0.3	4.53	7.86e-06	0.00059
20	1828400	1832400	4001	4.64	5.49	2.37	3.11	0.000159	0.00625
20	1867800	1872800	5001	4.42	5.37	0.48	4.89	1.1e-07	1.62e-05
20	1884000	1889600	5601	4.54	5.41	1.97	3.44	1.54e-05	0.00102
20	2187200	2189000	1801	4.29	5.15	1.88	3.27	5.63e-05	0.00286
20	2851000	2853200	2201	4.33	5.26	0.75	4.52	9.29e-07	9.95e-05
20	2912000	2913400	1401	3.84	0.99	4.74	-3.75	0.000105	0.00457
20	3202000	3212200	10201	4.75	5.72	0.3	5.42	1.43e-08	2.8e-06
20	3757200	3767200	10001	6.97	7.69	5.46	2.23	2.99e-05	0.00173
20	3804200	3807600	3401	4.27	5.17	1.37	3.81	1.85e-05	0.00118
20	3867400	3869200	1801	5.07	5.85	3.25	2.6	0.00016	0.00629
20	17484400	17487200	2801	4.68	5.51	2.51	3	9.1e-05	0.00409
20	17613600	17619800	6201	4.85	5.81	0.3	5.52	4.29e-07	5.21e-05
20	17620600	17635800	15201	5.99	6.7	4.57	2.13	7.36e-05	0.00348
20	24929200	24941600	12401	7.37	8.21	5.14	3.07	0.000173	0.00666
20	25199000	25207600	8601	3.74	4.68	0.3	4.38	0.000284	0.00971
20	25255000	25285400	30401	5.9	6.88	0.3	6.58	0.000255	0.00894
20	25516400	25523400	7001	4.45	5.35	1.66	3.69	2.51e-05	0.0015
20	30251800	30256400	4601	5.35	6.15	3.45	2.7	0.000286	0.00975
20	30407800	30415000	7201	5.99	6.75	4.29	2.46	2.93e-05	0.0017
20	30447800	30451000	3201	3.77	4.65	1.15	3.5	0.000284	0.0097
20	30638600	30641600	3001	3.73	4.66	0.3	4.37	5.82e-05	0.00291
20	31052800	31070800	18001	6.48	7.43	2.52	4.91	1.32e-05	0.000904
20	31155800	31165200	9401	4.59	5.55	0.3	5.26	4.57e-06	0.000375
20	31187800	31201200	13401	6.37	7.35	1.71	5.63	2.48e-13	1.87e-10
20	31209200	31218200	9001	4.73	5.7	0.3	5.4	5.07e-09	1.13e-06
20	32234600	32251000	16401	6.26	7.18	2.98	4.2	1.02e-11	4.96e-09
20	32256200	32261800	5601	6.04	6.88	3.77	3.12	4.47e-07	5.39e-05
20	32262600	32270800	8201	6.05	6.92	3.45	3.47	6.59e-09	1.43e-06
20	32271400	32273800	2401	4.17	5.06	1.42	3.64	4.14e-05	0.00225
20	32450000	32455000	5001	4.08	5.02	0.3	4.73	1.54e-06	0.00015
20	33460800	33464000	3201	6.23	6.91	4.87	2.05	0.000125	0.00526
20	33854800	33864800	10001	6.19	7.03	3.91	3.12	1.24e-06	0.000126
20	33873000	33881400	8401	5.35	6.31	1.09	5.23	5.03e-09	1.13e-06
20	35067400	35070200	2801	4.69	5.6	1.68	3.92	2.04e-05	0.00128
20	35257600	35264400	6801	6.53	7.26	5.02	2.24	5.49e-05	0.00281
20	35975000	35988600	13601	7.13	7.93	5.16	2.77	5.96e-07	6.93e-05
20	36006800	36016000	9201	6.32	7.14	4.21	2.93	9.39e-07	0.000101
[truncated: 1,000 more rows]

## Sheet: 9.10 Active enhancers CLL
Dataset_EV 9.10. List of "active enhancers in CLL" determined with ATAC-seq (min3 CLL patients)
[truncated: 10,219 more rows]

[truncated: 3 more sheets: 9.11 Active enhancers NBC, 9.12 Active-Bidi-enhancer-CLL, 9.13 Active-Bidi-enhancer-NBC]
