# Supplementary material for: Linking aberrant chromatin features in chronic lymphocytic leukemia to transcription factor networks
Source: Mol Syst Biol. 2019 May 22;15(5):e8339. doi: 10.15252/msb.20188339 (PMC6529931; doi:10.15252/msb.20188339)
Supplement: Supplementary file 12 — Dataet EV10 [file MSB-15-e8339-s012.xlsx]

## Sheet: 10.1 Differential ATAC
Dataset_EV 10.1. List of differential ATAC sites between CLL and non-malignant
#Chr	Start	End	Conc	Conc_CLL	Conc_non-malig	Fold change	p-value	FDR
chr2	204725638	204726650	7.12445	7.56537	2.05162	5.51375	4.32e-80	1.74e-76
chr11	103886115	103887605	7.02576	7.45162	3.14707	4.30455	1.24e-66	1.69e-63
chr2	204732322	204732637	6.50318	6.94007	1.85969	5.08038	1.34e-59	1.19e-56
chr2	201330281	201330794	6.28855	6.72467	1.71401	5.01066	9.64e-59	8.09e-56
chr3	99727998	99729207	6.72804	7.13915	3.4774	3.66175	1.77e-56	1.26e-53
chr1	92139078	92140028	6.10652	6.53942	1.78898	4.75043	5.92e-56	4.02e-53
chr2	201449135	201449808	6.02483	6.46243	1.31407	5.14836	1.62e-55	1.05e-52
chr2	190703135	190704396	6.52963	6.96033	2.36437	4.59595	5.29e-54	3.07e-51
chr2	190698643	190699241	5.56862	5.98329	2.19039	3.7929	3.75e-53	2.01e-50
chr3	99565956	99566525	5.81752	6.24815	1.65666	4.59149	5.84e-52	2.88e-49
chr11	103960016	103960813	5.86357	6.27901	2.45587	3.82314	2.15e-51	1.01e-48
chr5	40442079	40442894	6.1418	6.53702	3.35211	3.18491	8.53e-51	3.75e-48
chr7	110880066	110881414	8.39131	8.82143	4.26336	4.55808	2.72e-50	1.13e-47
chr2	204733814	204734753	7.50557	7.94019	3.05671	4.88348	6.92e-50	2.82e-47
chr13	23896999	23897590	5.68994	6.1157	1.81645	4.29925	1.49e-48	5.46e-46
chr6	135423436	135424788	7.81642	8.24924	3.50471	4.74453	6.9e-48	2.4e-45
chr14	59038683	59039620	6.18428	6.61197	2.2041	4.40788	1.25e-47	4.23e-45
chr11	111033766	111034816	6.75851	7.17693	3.23134	3.94558	2.68e-46	8.35e-44
chr14	40149951	40150912	6.51534	6.93667	2.86096	4.07571	4.25e-45	1.23e-42
chr14	40151033	40151701	5.36831	5.79396	1.50117	4.29279	2.7e-44	7.42e-42
chr14	40152785	40153194	4.95042	5.38633	0.394279	4.99205	9.22e-44	2.42e-41
chr5	53467503	53468439	7.02928	7.44954	3.42319	4.02634	1.44e-43	3.74e-41
chr12	17010060	17011186	7.25485	7.67852	3.4891	4.18942	5.27e-43	1.31e-40
chr1	107648498	107649276	4.44997	4.83477	1.89613	2.93863	9.52e-43	2.3e-40
chr6	53453056	53454007	6.53625	6.95981	2.7761	4.18371	1.78e-42	4.25e-40
chr5	109257080	109258578	9.39592	9.83873	4.068	5.77074	6.03e-42	1.38e-39
chr13	32620417	32621030	6.98778	7.40235	3.61319	3.78915	2.3e-41	4.96e-39
chr11	103932664	103932985	4.32635	4.75224	0.445878	4.30636	3.79e-41	7.93e-39
chr10	17960169	17961181	5.96822	6.40839	0.986021	5.42237	6.19e-41	1.27e-38
chr7	111167220	111169237	7.916	8.31507	5.02797	3.2871	8.32e-41	1.69e-38
chr4	114367123	114367866	6.57034	6.99544	2.73165	4.26379	8.34e-41	1.69e-38
chr2	152551855	152553337	5.64597	6.04541	2.74785	3.29756	8.82e-41	1.78e-38
chr2	210432353	210432898	4.89519	5.30922	1.54066	3.76856	1.22e-40	2.43e-38
chr5	79477097	79477994	7.53568	7.95568	3.94077	4.01491	1.54e-40	3.02e-38
chr5	53474101	53474648	5.35411	5.77561	1.69217	4.08343	4.95e-40	9.4e-38
chr2	196195046	196195930	6.20083	6.61213	2.94392	3.66821	1.12e-39	2.07e-37
chr11	103934903	103935465	5.16142	5.57575	1.79583	3.77992	1.63e-39	2.99e-37
chr11	103944522	103945490	7.23592	7.61389	4.81733	2.79656	1.86e-39	3.4e-37
chr12	103827755	103829155	8.64994	9.07103	5.00659	4.06444	2e-39	3.65e-37
chr6	71247792	71248655	5.10373	5.52352	1.51818	4.00535	3.58e-39	6.37e-37
chr5	53469631	53470640	6.35433	6.7758	2.69329	4.08251	9.97e-39	1.73e-36
chr14	59036231	59036744	5.06269	5.49044	1.0792	4.41124	1.19e-38	2.05e-36
chrX	135728626	135729310	5.44846	5.86099	2.14847	3.71252	2.55e-38	4.3e-36
chr2	166133851	166135086	7.25174	7.66203	4.02914	3.63289	8.28e-38	1.35e-35
chr11	103931498	103931969	4.97335	5.39593	1.26046	4.13547	1.35e-37	2.15e-35
chr4	109037475	109038287	6.71647	7.13323	3.25712	3.87612	1.9e-37	3.01e-35
chr2	204735579	204736801	8.5741	8.98984	5.15456	3.83529	2.38e-37	3.73e-35
chr4	109086696	109087064	5.84272	6.26218	2.27138	3.9908	8.88e-37	1.32e-34
chr2	201330905	201332324	8.31882	8.71138	5.59301	3.11837	1.19e-36	1.75e-34
chr10	18207167	18208070	5.9811	6.42103	1.02655	5.39448	4.54e-36	6.36e-34
chr21	26780521	26781752	7.32713	7.71331	4.74435	2.96896	9.34e-36	1.27e-33
chr13	60592999	60594326	6.19716	6.59819	3.25615	3.34204	1.36e-35	1.82e-33
chr3	99575303	99575928	5.17871	5.58065	2.21235	3.3683	2.73e-35	3.54e-33
chr2	181280661	181281107	4.05216	4.45929	0.931953	3.52734	3.44e-35	4.44e-33
chr3	99734086	99734794	5.2414	5.66679	1.3876	4.2792	4.96e-35	6.34e-33
chr5	53833050	53833509	5.28451	5.71157	1.33995	4.37162	6.1e-35	7.73e-33
chr8	98635321	98636370	6.6998	7.1136	3.35363	3.75997	1.7e-34	2.06e-32
chr14	40050569	40051786	5.46293	5.86456	2.50517	3.3594	2.27e-34	2.73e-32
chrX	29842056	29843085	6.21365	6.64218	2.18383	4.45835	5.28e-34	6.13e-32
chr11	104023537	104024165	5.54423	5.94687	2.55827	3.3886	6.71e-34	7.68e-32
chr4	99565310	99565980	4.65451	5.0671	1.35252	3.71458	7.7e-34	8.76e-32
chr14	40133475	40134771	5.09908	5.4861	2.49825	2.98785	8.52e-34	9.63e-32
chr1	92178351	92179482	6.59566	7.00092	3.53294	3.46798	1.07e-33	1.19e-31
chr11	103968819	103969207	3.96273	4.34918	1.37415	2.97503	1.27e-33	1.41e-31
chr13	23910453	23911124	4.61198	5.02301	1.36417	3.65884	1.62e-33	1.79e-31
chr10	89973847	89974608	4.68591	5.07662	2.00309	3.07354	4.87e-33	5.21e-31
chr17	67094579	67095328	4.76608	5.17013	1.73923	3.43089	5.21e-33	5.56e-31
chr13	36268138	36269400	7.00386	7.42552	3.33414	4.09138	5.4e-33	5.75e-31
chr2	191022015	191023255	6.58624	6.95177	4.38425	2.56752	8.4e-33	8.84e-31
chr10	119415994	119416969	6.64027	7.06354	2.89419	4.16935	8.94e-33	9.39e-31
chrX	29496064	29497529	7.7136	8.13551	4.0326	4.1029	1.22e-32	1.27e-30
chr2	201332924	201333223	4.56282	4.98319	0.951801	4.03138	1.43e-32	1.47e-30
chr11	103946544	103946876	5.08004	5.47573	2.27862	3.19711	1.47e-32	1.52e-30
chr11	103798370	103798601	4.01701	4.42156	0.975578	3.44598	1.63e-32	1.67e-30
chr5	78666492	78667670	6.73203	7.14787	3.30878	3.83909	1.75e-32	1.78e-30
chr7	134680060	134681209	7.05153	7.48081	2.97663	4.50418	2.09e-32	2.11e-30
chr10	33425213	33425619	6.47558	6.91279	1.80145	5.11134	2.21e-32	2.23e-30
chrX	9424342	9425243	6.16614	6.58281	2.71071	3.8721	2.88e-32	2.87e-30
chr8	54643083	54644196	7.08555	7.51158	3.19793	4.31365	3.4e-32	3.37e-30
chr3	61653819	61654765	5.41858	5.83007	2.15496	3.67511	3.42e-32	3.39e-30
chr1	87398875	87399534	4.70796	5.09484	2.11032	2.98452	3.73e-32	3.68e-30
chr11	103991615	103991983	4.1768	4.57396	1.33832	3.23564	4.34e-32	4.26e-30
chr5	109252045	109252673	5.83092	6.2654	1.39349	4.8719	5.21e-32	5.05e-30
chr10	17724015	17724522	5.5672	5.9741	2.45418	3.51992	1.14e-31	1.07e-29
chr13	32621032	32621320	4.40734	4.82683	0.834769	3.99206	1.16e-31	1.08e-29
chr2	55592394	55592859	5.85882	6.25462	3.05485	3.19977	5.79e-31	5.11e-29
chr1	117167872	117168274	4.85894	5.27908	1.25787	4.02121	8.09e-31	7.05e-29
chr2	204762226	204762985	5.75226	6.14995	2.90028	3.24967	8.42e-31	7.32e-29
chr2	20963104	20963720	6.46062	6.87196	3.20231	3.66965	9.31e-31	8.04e-29
chrX	22055844	22056637	6.477	6.91311	1.90359	5.00952	1.08e-30	9.28e-29
chr6	136060364	136060982	4.62698	5.03565	1.45793	3.57772	1.96e-30	1.63e-28
chr1	64388356	64389124	6.29174	6.70686	2.89627	3.81059	1.96e-30	1.63e-28
chr10	33427889	33428810	7.54979	7.96506	4.14853	3.81653	1.97e-30	1.64e-28
chr11	103995808	103996021	3.5731	3.97586	0.583588	3.39227	2.33e-30	1.93e-28
chr13	80983061	80983434	4.62889	5.05691	0.62894	4.42797	2.56e-30	2.11e-28
chr11	103841355	103842362	5.24585	5.63153	2.67356	2.95798	2.57e-30	2.11e-28
hs37d5	6107834	6108550	5.3594	5.76174	2.38188	3.37986	2.84e-30	2.33e-28
chr6	111622402	111623934	6.69083	7.08389	3.95353	3.13036	3.11e-30	2.53e-28
chr2	204739167	204739638	5.80822	6.24117	1.4869	4.75427	3.24e-30	2.63e-28
chr1	108614146	108614713	6.37619	6.77575	3.47499	3.30076	4.03e-30	3.26e-28
chr1	92118423	92119373	5.39647	5.80321	2.28857	3.51464	4.28e-30	3.44e-28
chr12	80958642	80959825	7.66194	8.09107	3.59634	4.49473	5.28e-30	4.23e-28
chr1	92341531	92342297	5.20591	5.62268	1.74631	3.87636	8.23e-30	6.46e-28
chr5	64675198	64675793	4.22411	4.61488	1.53996	3.07492	9.7e-30	7.57e-28
chr1	92348893	92349221	4.45932	4.86627	1.34483	3.52144	1e-29	7.82e-28
chr2	201332438	201332518	3.57859	4.00642	-0.409552	4.41597	1.07e-29	8.29e-28
chr3	17234837	17235005	3.92726	4.35126	0.144979	4.20628	1.22e-29	9.39e-28
chr2	181270311	181270650	4.13499	4.54498	0.922742	3.62224	1.32e-29	1.01e-27
chr3	99723395	99723804	4.34133	4.73611	1.56246	3.17365	1.49e-29	1.14e-27
chr5	53832640	53832919	5.19014	5.61985	1.08892	4.53093	1.59e-29	1.2e-27
chr12	67596246	67597012	5.41304	5.8125	2.51439	3.29811	1.61e-29	1.22e-27
chr10	17674478	17675376	5.36956	5.74585	2.98224	2.76361	2.63e-29	1.95e-27
chr7	55537946	55538355	5.96407	6.38681	2.24336	4.14345	3.11e-29	2.3e-27
chr5	53837359	53837591	4.7075	5.13531	0.719966	4.41535	3.64e-29	2.67e-27
chr2	181239321	181240202	5.19967	5.58427	2.64994	2.93433	3.98e-29	2.9e-27
chr18	52772937	52773427	6.49971	6.89233	3.77279	3.11954	4.48e-29	3.25e-27
chr2	190716262	190716680	3.96184	4.34951	1.34686	3.00265	6.08e-29	4.34e-27
chr1	92343288	92343783	4.17764	4.60127	0.413749	4.18753	9.19e-29	6.47e-27
chr13	32617653	32617988	4.79057	5.20972	1.23266	3.97706	9.7e-29	6.82e-27
chr11	103799734	103800731	5.96592	6.3612	3.17461	3.18659	9.92e-29	6.97e-27
chr11	103945973	103946200	3.93192	4.33779	0.850857	3.48693	1.16e-28	8.11e-27
chr2	201332650	201332794	3.92768	4.34494	0.448146	3.89679	1.91e-28	1.3e-26
chr4	144272965	144273310	4.35366	4.77207	0.827238	3.94483	2.64e-28	1.78e-26
chr13	80987882	80988215	4.62642	5.04437	1.11864	3.92573	2.85e-28	1.91e-26
chr5	53833651	53833850	4.48998	4.91167	0.819084	4.09258	3.27e-28	2.18e-26
chr2	20962581	20963016	4.8718	5.28798	1.43525	3.85273	3.4e-28	2.26e-26
chr2	204744843	204745740	5.62058	6.03511	2.24728	3.78784	3.66e-28	2.42e-26
chr12	80891728	80892608	6.00595	6.42379	2.50299	3.9208	3.68e-28	2.43e-26
chr18	61869412	61871134	6.9607	7.37649	3.53978	3.83671	3.86e-28	2.55e-26
chr13	23895466	23896040	5.2793	5.64875	3.01257	2.63618	4.89e-28	3.21e-26
chr11	103975055	103975920	5.01834	5.37601	2.93721	2.4388	6.01e-28	3.9e-26
chrX	22060132	22060370	4.10682	4.54136	-0.336167	4.87753	6.09e-28	3.95e-26
chr13	39669499	39670385	4.56848	4.96683	1.69917	3.26766	6.33e-28	4.1e-26
chr13	74731955	74732620	5.00266	5.39896	2.18587	3.2131	6.34e-28	4.1e-26
chr3	17067060	17067528	5.085	5.49362	1.91757	3.57606	1.01e-27	6.43e-26
chr14	40153914	40154117	3.58061	4.00159	-0.0578207	4.05941	1.13e-27	7.18e-26
chr4	114368936	114369378	5.68423	6.08347	2.79152	3.29195	1.2e-27	7.62e-26
chr5	53837720	53837917	4.47188	4.90889	-0.183254	5.09214	1.21e-27	7.68e-26
chr5	54013287	54014139	4.9919	5.38931	2.14684	3.24247	1.25e-27	7.93e-26
chr12	80878481	80880148	7.14221	7.56559	3.39075	4.17484	1.47e-27	9.23e-26
chr4	109038550	109038755	4.17234	4.60007	0.189937	4.41013	1.73e-27	1.07e-25
chr1	90073326	90074890	7.4431	7.81897	5.06341	2.75556	2e-27	1.23e-25
chr6	11730807	11731334	7.03985	7.4565	3.58496	3.87153	2.22e-27	1.36e-25
chr9	82742700	82743352	5.00814	5.40651	2.13844	3.26807	2.56e-27	1.56e-25
chr10	17901346	17902092	5.13965	5.56688	1.18587	4.38101	2.57e-27	1.56e-25
chr3	17069225	17069673	4.44535	4.85281	1.3149	3.53791	2.94e-27	1.78e-25
chr5	64995093	64995677	5.65056	6.05622	2.57566	3.48057	3.07e-27	1.86e-25
chr2	181106439	181106760	3.66676	4.05398	1.06153	2.99245	3.17e-27	1.91e-25
chr10	17724615	17724902	4.49394	4.89716	1.49094	3.40623	3.99e-27	2.38e-25
chr12	9867751	9868166	5.36838	5.73741	3.10876	2.62865	4.39e-27	2.61e-25
chr12	12620077	12621020	5.85495	6.27034	2.44909	3.82125	4.55e-27	2.7e-25
chr21	30821176	30822517	7.03042	7.45311	3.31242	4.14069	4.94e-27	2.92e-25
chr5	64991078	64991848	6.55678	6.94981	3.82003	3.12978	5.29e-27	3.12e-25
chr5	54070535	54071015	6.91743	7.31446	4.08224	3.23222	6.69e-27	3.91e-25
chr1	92292337	92293476	6.90888	7.34811	2.03311	5.315	7.11e-27	4.14e-25
chr5	64339886	64340122	4.70757	5.12764	1.1096	4.01804	8.07e-27	4.67e-25
chr9	110774710	110775471	5.33653	5.74939	2.02452	3.72487	8.78e-27	5.06e-25
chr13	80983897	80984159	3.93274	4.35106	0.409876	3.94118	9.23e-27	5.3e-25
chr2	181296168	181296754	4.76689	5.15494	2.14381	3.01112	9.29e-27	5.33e-25
chr8	103943422	103943766	3.86892	4.28269	0.52392	3.75877	9.34e-27	5.36e-25
chr11	123364781	123365383	5.21704	5.62076	2.19984	3.42092	9.82e-27	5.63e-25
chr1	92178074	92178310	4.03791	4.46766	-0.0664274	4.53408	1.05e-26	6.01e-25
chr1	104480126	104480864	7.24026	7.64173	4.28683	3.3549	1.17e-26	6.68e-25
chr18	51755905	51756603	4.39263	4.78347	1.70708	3.07639	1.28e-26	7.28e-25
chr4	109031168	109031593	4.64696	5.05926	1.35494	3.70433	1.31e-26	7.44e-25
chrX	29506605	29507554	6.27358	6.69327	2.69233	4.00094	1.32e-26	7.47e-25
chr10	18629426	18630292	5.89817	6.32115	2.16603	4.15513	1.45e-26	8.18e-25
chr5	64267920	64268390	3.89564	4.26905	1.56037	2.70869	1.57e-26	8.78e-25
chr13	23899375	23899742	4.18719	4.61265	0.330149	4.2825	1.84e-26	1.03e-24
chr4	109040471	109040804	4.30792	4.7142	1.21412	3.50008	2.05e-26	1.14e-24
chr3	99562093	99562768	5.49665	5.87432	3.08382	2.7905	2.75e-26	1.51e-24
chr5	53829417	53829617	4.48548	4.91443	0.430668	4.48376	2.93e-26	1.6e-24
chr2	190816903	190818104	8.17294	8.54626	5.83933	2.70693	3.44e-26	1.87e-24
chr11	103904395	103904988	4.35735	4.75556	1.49167	3.26389	3.81e-26	2.07e-24
chr8	79733061	79733622	5.2297	5.60509	2.85883	2.74626	4.88e-26	2.62e-24
chr5	109246621	109247029	5.41844	5.84695	1.39035	4.4566	5.12e-26	2.75e-24
chr5	64771726	64772045	5.18982	5.57773	2.56977	3.00796	5.41e-26	2.9e-24
chr8	52246830	52247767	5.72799	6.14607	2.21479	3.93128	5.53e-26	2.96e-24
chr13	74732742	74733029	3.22179	3.62318	0.270743	3.35243	5.7e-26	3.04e-24
chr5	79479586	79480026	6.13426	6.53046	3.32007	3.21039	6.3e-26	3.35e-24
chr11	104034125	104035380	7.96687	8.35835	5.26644	3.09191	6.53e-26	3.47e-24
chr2	55588939	55589557	5.1945	5.59792	2.18609	3.41182	6.54e-26	3.47e-24
chr2	166095148	166096252	5.36019	5.71664	3.29677	2.41987	6.93e-26	3.67e-24
chr11	103994476	103994908	3.92154	4.3049	1.39741	2.90748	6.99e-26	3.71e-24
chrX	29549097	29549945	5.0392	5.44247	2.03487	3.4076	7.55e-26	3.99e-24
chr18	52769385	52769742	5.61049	6.01484	2.57479	3.44005	7.9e-26	4.17e-24
chr21	26782197	26782626	5.38873	5.79087	2.41665	3.37422	8.49e-26	4.45e-24
chr14	40237553	40238491	5.76397	6.18766	1.99716	4.1905	8.52e-26	4.47e-24
chrX	29841564	29841903	4.39175	4.82183	0.266465	4.55537	8.89e-26	4.64e-24
chr3	17229454	17229882	4.57115	4.98087	1.36777	3.6131	9.21e-26	4.8e-24
chr5	64737629	64738082	3.31859	3.71682	0.452671	3.26415	9.7e-26	5.04e-24
chr7	7712700	7713077	4.08611	4.47885	1.35614	3.12271	9.78e-26	5.08e-24
chr13	80984217	80984901	5.19656	5.60248	2.11389	3.48859	1.03e-25	5.35e-24
chr6	109786729	109787700	6.03346	6.45319	2.4506	4.00259	1.21e-25	6.24e-24
chr16	46916031	46916601	5.21174	5.62278	1.96347	3.65931	1.22e-25	6.26e-24
chr2	190663515	190664183	5.50548	5.84255	3.69774	2.14481	1.47e-25	7.53e-24
chr9	110779896	110780512	5.70577	6.12859	1.98133	4.14726	1.5e-25	7.66e-24
chr9	4994185	4994930	4.54156	4.94418	1.55582	3.38836	1.7e-25	8.63e-24
chr4	109040121	109040331	3.8846	4.29586	0.62894	3.66692	1.88e-25	9.51e-24
chr2	215356510	215357487	6.02647	6.4453	2.48193	3.96338	2.1e-25	1.06e-23
chr11	103949079	103949271	3.89105	4.25846	1.65829	2.60017	2.48e-25	1.24e-23
chr3	99656344	99657804	7.10847	7.48745	4.67057	2.81689	2.52e-25	1.25e-23
chr10	17725938	17726482	4.70781	5.08639	2.27756	2.80883	3.15e-25	1.55e-23
chr4	109082209	109082681	4.9123	5.30678	2.14078	3.166	3.58e-25	1.76e-23
chr7	111172127	111172468	4.80457	5.21104	1.70487	3.50617	3.75e-25	1.84e-23
chr5	64367881	64368503	5.23614	5.64021	2.20878	3.43142	3.8e-25	1.86e-23
chr9	67968074	67969039	7.07643	7.46974	4.33307	3.13667	3.84e-25	1.88e-23
chr18	52768754	52769297	6.39001	6.78287	3.65731	3.12555	5.2e-25	2.51e-23
chr10	93653470	93654593	6.30754	6.70124	3.55476	3.14647	5.57e-25	2.68e-23
chr2	55591969	55592368	4.23483	4.63905	1.20298	3.43607	7.38e-25	3.51e-23
chr5	40441702	40441961	4.28962	4.67938	1.62861	3.05077	8.7e-25	4.12e-23
chr2	201186296	201187241	4.98807	5.39309	1.93276	3.46032	8.78e-25	4.15e-23
chr4	109009160	109009653	4.01902	4.43452	0.608809	3.82571	1.01e-24	4.76e-23
chr2	181281156	181281553	4.09394	4.48822	1.32728	3.16094	1.11e-24	5.2e-23
chr3	3728619	3729395	4.94912	5.35207	1.9542	3.39787	1.12e-24	5.23e-23
chr2	20965361	20965894	4.73697	5.1558	1.19265	3.96315	1.32e-24	6.13e-23
chr5	86408696	86409387	5.12019	5.50602	2.54473	2.96129	1.35e-24	6.25e-23
chr6	119784185	119784833	5.88714	6.29047	2.88125	3.40922	1.69e-24	7.74e-23
chr11	103732782	103733577	5.17142	5.52559	3.14078	2.38481	1.7e-24	7.81e-23
chr10	18640180	18641454	5.98942	6.39413	2.94325	3.45088	2.06e-24	9.35e-23
chr1	92196934	92197721	5.35409	5.76267	2.1879	3.57477	2.13e-24	9.69e-23
chr7	21488319	21489303	5.78706	6.19774	2.55143	3.64631	2.51e-24	1.13e-22
chr10	32229749	32230466	4.32252	4.70191	1.8769	2.82501	2.71e-24	1.22e-22
chr9	42409578	42410613	6.90546	7.29738	4.1949	3.10248	2.73e-24	1.23e-22
chr9	22146690	22147016	3.45169	3.85746	0.373748	3.48371	3.27e-24	1.45e-22
chr2	190735468	190735933	4.10054	4.51432	0.755193	3.75913	3.48e-24	1.54e-22
chr13	24373772	24374755	6.25759	6.66409	3.15716	3.50693	3.59e-24	1.59e-22
chr12	76307408	76308149	5.8612	6.27495	2.51692	3.75804	3.91e-24	1.72e-22
chr13	32610981	32611343	5.44503	5.82485	2.99095	2.8339	3.97e-24	1.75e-22
chr10	18148181	18149128	5.26139	5.68463	1.51638	4.16826	4.72e-24	2.07e-22
chr2	181125480	181126415	5.79399	6.16452	3.50888	2.65564	5.32e-24	2.32e-22
chr2	17434608	17435399	5.00832	5.41958	1.75244	3.66714	6.09e-24	2.64e-22
chr11	103893389	103894065	4.27723	4.66955	1.55722	3.11233	6.32e-24	2.73e-22
chr12	31874696	31875773	6.57979	6.96311	4.05652	2.90658	6.38e-24	2.76e-22
chr2	201449836	201450172	3.14806	3.54206	0.387993	3.15407	6.55e-24	2.83e-22
chr3	143389143	143389496	6.08094	6.4715	3.40171	3.06979	6.64e-24	2.86e-22
chr4	30258555	30259947	6.6899	7.11125	3.03449	4.07676	6.83e-24	2.94e-22
chr12	92792293	92793001	7.14921	7.53566	4.56041	2.97525	6.86e-24	2.95e-22
chr9	15670199	15670772	3.96205	4.36378	1.00154	3.36223	7.12e-24	3.06e-22
chr10	18601391	18602142	5.37008	5.75291	2.85656	2.89635	7.66e-24	3.28e-22
chr5	86410577	86410770	3.56773	3.96957	0.604071	3.3655	7.81e-24	3.34e-22
chr5	64993723	64993961	4.15636	4.55116	1.37693	3.17423	8.7e-24	3.7e-22
chr6	144480416	144480778	4.22755	4.60946	1.73242	2.87704	9.49e-24	4.01e-22
chr2	20963847	20964159	3.88668	4.29729	0.653388	3.6439	9.75e-24	4.12e-22
chr4	108993304	108994124	6.31053	6.72134	3.07051	3.65082	1.11e-23	4.66e-22
chr4	113073770	113074100	3.46271	3.84538	0.952334	2.89305	1.16e-23	4.86e-22
chr18	52767359	52767545	3.59312	4.0129	0.00822051	4.00468	1.17e-23	4.9e-22
chr4	124209440	124210293	5.64299	6.04773	2.59574	3.45199	1.24e-23	5.19e-22
chr18	53089422	53089868	6.04159	6.45442	2.73072	3.72371	1.29e-23	5.38e-22
chr5	64995681	64995868	3.59826	3.99843	0.680646	3.31779	1.31e-23	5.46e-22
chr17	67125269	67125462	3.32818	3.75278	-0.483985	4.23676	1.79e-23	7.33e-22
chr12	80866613	80867706	6.28293	6.68166	3.40375	3.27791	1.89e-23	7.71e-22
chr13	32621990	32622420	5.27593	5.67766	2.31552	3.36213	1.9e-23	7.73e-22
chr2	210429411	210429873	5.22503	5.64354	1.69408	3.94946	1.92e-23	7.81e-22
chr13	33562580	33563801	6.58812	7.0075	3.02046	3.98703	2.19e-23	8.86e-22
chr13	23918972	23919883	4.2348	4.60906	1.88446	2.7246	2.25e-23	9.1e-22
chr12	80953221	80954216	6.19304	6.61048	2.70645	3.90403	2.83e-23	1.13e-21
chr18	29660209	29660834	5.14507	5.55103	2.06104	3.48999	3.54e-23	1.4e-21
chr18	48717449	48717969	5.8636	6.25293	3.21212	3.04081	3.59e-23	1.41e-21
chr9	43090989	43092253	6.87893	7.2677	4.23993	3.02777	3.92e-23	1.54e-21
chr4	108956892	108958031	6.7836	7.18408	3.85727	3.32681	4.19e-23	1.64e-21
chr1	104336920	104337947	5.48885	5.89665	2.34787	3.54878	4.25e-23	1.66e-21
chr2	204773071	204774650	6.07237	6.44612	3.73111	2.71502	4.34e-23	1.69e-21
chr5	78752880	78753622	5.21098	5.58802	2.80986	2.77816	4.64e-23	1.8e-21
chr4	26143317	26144418	6.89756	7.31152	3.54553	3.76599	5.31e-23	2.05e-21
chr1	114295985	114296309	4.77238	5.19151	1.21546	3.97605	5.44e-23	2.1e-21
chr7	21410961	21411310	3.09748	3.48397	0.508066	2.9759	5.66e-23	2.18e-21
chr6	109276502	109277085	4.34709	4.75017	1.34848	3.40169	6.36e-23	2.44e-21
chr7	110872323	110873035	4.94974	5.319	2.68626	2.63274	7.2e-23	2.74e-21
chr3	99564169	99564477	4.78411	5.17869	2.01001	3.16868	7.41e-23	2.82e-21
chr7	140601728	140602811	6.42657	6.81388	3.81952	2.99436	7.44e-23	2.83e-21
chr11	103867673	103868538	5.08189	5.48104	2.19152	3.28952	7.45e-23	2.83e-21
chr7	94174531	94175037	4.62913	4.96784	2.8016	2.16623	7.89e-23	2.99e-21
chr8	74401870	74402635	5.5935	5.9892	2.79196	3.19724	8.12e-23	3.07e-21
chr2	201242213	201242624	4.37453	4.77826	1.35695	3.42132	8.23e-23	3.11e-21
chr5	109124314	109124784	4.25157	4.64641	1.47137	3.17503	8.63e-23	3.25e-21
chr5	154800503	154801019	4.57908	4.97892	1.67032	3.3086	9.02e-23	3.4e-21
chr9	110776746	110776932	4.29155	4.69346	1.32604	3.36741	9.06e-23	3.41e-21
chr9	69423223	69424492	6.68406	7.06128	4.27952	2.78176	9.55e-23	3.59e-21
chr13	81134063	81134797	4.69581	5.09951	1.67936	3.42015	9.99e-23	3.75e-21
chr3	99574977	99575299	3.98341	4.37572	1.26389	3.11182	1.05e-22	3.91e-21
chr11	103996075	103996316	2.9795	3.37924	0.0733306	3.30591	1.35e-22	4.99e-21
chr2	201333377	201333433	3.15823	3.581	-0.56399	4.14499	1.37e-22	5.07e-21
chr4	10736339	10736717	5.16313	5.5747	1.89696	3.67774	1.45e-22	5.34e-21
chr3	101554402	101554855	5.19656	5.56617	2.92722	2.63895	1.47e-22	5.44e-21
chr1	114298568	114298823	4.04456	4.46474	0.44209	4.02265	1.85e-22	6.77e-21
chr1	243063631	243064793	6.27624	6.69996	2.5077	4.19226	1.88e-22	6.85e-21
chr4	26152257	26153066	5.17641	5.58765	1.92165	3.666	2.03e-22	7.37e-21
chr2	223292383	223292986	5.95332	6.32142	3.70929	2.61213	2.08e-22	7.57e-21
chr6	151321780	151322110	3.48662	3.90606	-0.0837964	3.98985	2.12e-22	7.7e-21
chr6	44835720	44836316	5.22629	5.62514	2.34402	3.28112	2.15e-22	7.8e-21
chr6	85042156	85042818	5.00752	5.424	1.55932	3.86469	2.22e-22	8.02e-21
chr5	53820518	53820644	3.22941	3.65004	-0.393219	4.04326	2.29e-22	8.25e-21
chr4	109039633	109039993	5.06324	5.45598	2.33342	3.12255	2.34e-22	8.44e-21
chr17	57501316	57501902	4.85235	5.26832	1.42415	3.84417	2.45e-22	8.82e-21
chr10	17740265	17740769	4.47469	4.88071	1.38878	3.49193	2.46e-22	8.83e-21
chr5	126286792	126287005	3.68508	4.07857	0.937344	3.14122	2.73e-22	9.74e-21
chr4	108994885	108995386	4.39816	4.82289	0.578766	4.24412	2.83e-22	1.01e-20
chr6	136831406	136832430	4.71585	5.09236	2.3246	2.76775	3.1e-22	1.1e-20
chr13	80976238	80976449	4.13774	4.54255	1.08843	3.45412	3.3e-22	1.17e-20
chr8	54756846	54757455	5.73553	6.11093	3.36457	2.74635	3.48e-22	1.23e-20
chr21	15226484	15227600	5.35665	5.76577	2.17313	3.59264	3.64e-22	1.28e-20
chr5	53828037	53828204	3.83616	4.25036	0.475085	3.77528	4.16e-22	1.46e-20
chr10	91411440	91412583	7.35176	7.7028	5.36482	2.33798	4.5e-22	1.57e-20
chr4	109008289	109008767	4.35171	4.76601	0.987061	3.77895	4.94e-22	1.71e-20
chr2	54312039	54312672	4.35407	4.74117	1.75152	2.98964	4.96e-22	1.72e-20
chr14	40152560	40152650	2.76513	3.1829	-0.735249	3.91815	5.24e-22	1.81e-20
chr5	93685366	93685887	4.105	4.51351	0.941106	3.5724	5.25e-22	1.81e-20
chr11	94328102	94329119	5.4126	5.80908	2.59147	3.2176	5.6e-22	1.92e-20
chr5	126184200	126184521	4.85755	5.24893	2.15958	3.08934	5.86e-22	2.01e-20
chr18	61694591	61695879	5.8874	6.27282	3.32048	2.95234	5.88e-22	2.01e-20
chr1	114246599	114246941	3.58824	3.99715	0.411426	3.58572	6.46e-22	2.2e-20
chr2	210418561	210418967	4.15262	4.50522	2.14405	2.36118	7.14e-22	2.42e-20
chr7	93904162	93904441	3.5333	3.93049	0.694084	3.2364	7.45e-22	2.52e-20
chr5	55996992	55997407	4.47357	4.88582	1.1836	3.70222	7.66e-22	2.58e-20
chr3	156784101	156785546	7.60825	7.99118	5.09282	2.89836	7.8e-22	2.63e-20
chr4	99407028	99407461	3.45928	3.8516	0.739231	3.11237	8.36e-22	2.8e-20
chr2	16106383	16106726	4.35951	4.76457	1.30284	3.46173	8.5e-22	2.85e-20
chr14	40278894	40279531	3.93749	4.29941	1.79226	2.50715	9.17e-22	3.06e-20
chr9	110778616	110779030	4.36105	4.75959	1.4869	3.27269	9.28e-22	3.09e-20
chr9	88261236	88261427	3.30356	3.69532	0.596594	3.09873	9.98e-22	3.31e-20
chr7	90350171	90350744	6.74213	7.13141	4.09164	3.03977	1.06e-21	3.5e-20
chr10	17704592	17705195	4.60582	4.99329	1.9951	2.9982	1.07e-21	3.53e-20
chr12	118344706	118345621	5.63723	6.05791	2.01206	4.04585	1.1e-21	3.62e-20
chr12	75805317	75805675	3.69265	4.06629	1.35332	2.71297	1.12e-21	3.7e-20
chr1	92175796	92176252	4.59968	5.02672	0.65666	4.37006	1.15e-21	3.77e-20
chr2	166125062	166125818	5.02544	5.41054	2.46523	2.94531	1.18e-21	3.87e-20
chr13	42035702	42036059	6.71566	7.10639	4.03242	3.07398	1.21e-21	3.97e-20
chr1	229677975	229678695	5.51984	5.92009	2.59983	3.32026	1.21e-21	3.97e-20
chr1	117188114	117189708	6.2632	6.66019	3.42914	3.23105	1.23e-21	4.02e-20
chr4	8392528	8394078	6.45745	6.87418	2.99923	3.87496	1.3e-21	4.24e-20
chr6	136725560	136726349	5.39363	5.73573	3.5241	2.21163	1.44e-21	4.66e-20
chr5	53490217	53490854	4.28978	4.67539	1.71903	2.95636	1.51e-21	4.88e-20
chr4	124225336	124226215	6.59253	6.99418	3.63426	3.35992	1.79e-21	5.75e-20
chr4	108955815	108956042	3.26529	3.68567	-0.346612	4.03229	1.85e-21	5.93e-20
chr4	109087359	109087527	3.99821	4.39351	1.20655	3.18696	1.94e-21	6.19e-20
chr3	132995219	132996193	6.42424	6.83321	3.24521	3.588	2.28e-21	7.21e-20
chr7	93980183	93980441	4.26519	4.66874	1.25269	3.41605	2.29e-21	7.24e-20
chr5	73924154	73924355	3.87165	4.26592	1.10529	3.16062	2.34e-21	7.4e-20
chr3	99723067	99723232	3.66911	4.03405	1.47657	2.55748	2.5e-21	7.87e-20
chr2	181385006	181385756	5.49934	5.8847	2.93371	2.95099	2.56e-21	8.04e-20
chr4	109092389	109092470	3.56995	3.96316	0.82898	3.13418	2.56e-21	8.05e-20
chr3	156704136	156704750	4.47289	4.80725	2.69727	2.10998	2.6e-21	8.17e-20
chr10	17712257	17712890	5.17253	5.52679	3.14066	2.38612	2.9e-21	9.04e-20
chr10	18433783	18434380	5.67049	6.09895	1.64485	4.45411	2.94e-21	9.15e-20
chr12	43604097	43605309	7.09004	7.42892	5.26043	2.16849	2.99e-21	9.3e-20
chr1	248902853	248903433	4.9344	5.35475	1.32399	4.03077	4.02e-21	1.23e-19
chr4	178674542	178675517	5.88851	6.27071	3.3878	2.88292	4.05e-21	1.24e-19
chr1	87511409	87512138	7.36722	7.71619	5.40832	2.30787	4.1e-21	1.26e-19
chr4	113074195	113075023	4.93489	5.27361	3.10709	2.16652	4.28e-21	1.31e-19
chr13	29655060	29655915	6.94363	7.32449	4.46942	2.85507	4.39e-21	1.34e-19
chr4	185546347	185547266	6.14779	6.54156	3.39349	3.14806	4.41e-21	1.35e-19
chr10	17900781	17901178	3.75696	4.18974	-0.551854	4.7416	4.58e-21	1.4e-19
chr2	201328132	201328462	4.88757	5.25466	2.66025	2.59441	4.6e-21	1.4e-19
chr1	92217462	92217649	3.17291	3.58189	-0.00619627	3.58809	4.62e-21	1.41e-19
chr11	103829570	103830750	6.86159	7.23232	4.57311	2.65921	5.14e-21	1.55e-19
chr7	55541719	55542007	5.12209	5.54136	1.55897	3.98239	5.2e-21	1.57e-19
chr2	181388485	181388827	4.33777	4.71503	1.93249	2.78253	5.41e-21	1.63e-19
chrX	96387753	96388400	4.43242	4.81696	1.8839	2.93306	5.42e-21	1.63e-19
chr10	17726599	17726847	4.75823	5.15711	1.87522	3.28189	5.49e-21	1.65e-19
chr2	190706285	190706367	2.68309	3.09068	-0.451211	3.54189	5.78e-21	1.73e-19
chr7	111199119	111199336	4.30197	4.71174	1.09665	3.61509	5.82e-21	1.75e-19
chr2	201248254	201248937	5.41622	5.74539	3.70012	2.04526	6e-21	1.8e-19
chr1	150808596	150809303	4.55596	4.97786	0.875218	4.10264	6.01e-21	1.8e-19
chr9	70389503	70390391	6.26952	6.65485	3.70456	2.95029	6.49e-21	1.94e-19
chr2	201335402	201335492	3.33892	3.71901	0.879706	2.8393	6.87e-21	2.05e-19
chr9	44076285	44077316	4.9986	5.38755	2.35554	3.03201	6.87e-21	2.05e-19
chr1	213277074	213278277	5.78563	6.1658	3.32502	2.84078	6.98e-21	2.07e-19
chr13	81036222	81036710	4.9075	5.28195	2.55371	2.72824	6.98e-21	2.08e-19
chr11	22702722	22703625	5.55094	5.90313	3.54817	2.35495	7.08e-21	2.1e-19
chr2	16105741	16106302	5.09649	5.48592	2.44285	3.04307	7.94e-21	2.35e-19
chr2	190934980	190935482	5.11651	5.46983	3.09785	2.37198	7.98e-21	2.36e-19
chr5	154813898	154814915	6.40243	6.7872	3.84921	2.93799	8.48e-21	2.5e-19
chr12	43593850	43594451	4.59277	4.9263	2.8268	2.0995	8.61e-21	2.54e-19
chr4	99565061	99565173	2.94468	3.35944	-0.437191	3.79663	8.7e-21	2.56e-19
chr5	53824749	53824923	3.98331	4.40519	0.303676	4.10151	9.78e-21	2.86e-19
chr6	71247379	71247671	3.30409	3.69898	0.522486	3.17649	1.01e-20	2.94e-19
chr8	79760405	79760959	4.99872	5.34998	3.00873	2.34124	1.01e-20	2.94e-19
chr13	60582965	60583501	4.0789	4.47002	1.38681	3.08321	1.02e-20	2.99e-19
chr9	69772294	69773389	6.99355	7.37496	4.50847	2.86649	1.15e-20	3.34e-19
chr13	42037211	42037933	7.60753	7.9806	5.27846	2.70213	1.22e-20	3.53e-19
chr2	181206318	181206793	3.98238	4.31978	2.17061	2.14917	1.24e-20	3.57e-19
chr11	103946344	103946424	2.8012	3.20612	-0.251539	3.45766	1.24e-20	3.57e-19
chr6	53396760	53397521	5.53504	5.92126	2.95127	2.96999	1.35e-20	3.88e-19
chr2	39235190	39236519	6.60268	6.98859	4.0256	2.96299	1.41e-20	4.04e-19
chr4	37955826	37956783	5.72032	6.14176	2.06079	4.08097	1.53e-20	4.38e-19
chr3	61655246	61655848	5.88512	6.28801	2.8917	3.39632	1.62e-20	4.61e-19
chr21	26735433	26736002	3.83596	4.19533	1.72963	2.4657	1.7e-20	4.83e-19
chr12	43592490	43592712	3.53601	3.91091	1.17404	2.73687	1.7e-20	4.83e-19
chr10	92877197	92877571	3.20269	3.51959	1.61723	1.90236	1.75e-20	4.96e-19
chr2	179902342	179902907	4.36716	4.72639	2.26282	2.46357	1.77e-20	5.02e-19
chr18	52763996	52764188	3.76845	4.16437	0.961359	3.20301	1.78e-20	5.05e-19
chr2	181198813	181200457	8.07549	8.40568	6.34786	2.05782	1.79e-20	5.06e-19
chr4	163772160	163773172	5.63044	5.97927	3.67348	2.30579	1.8e-20	5.08e-19
chr9	70139062	70140096	6.96539	7.35345	4.34188	3.01157	1.84e-20	5.19e-19
chr4	163812998	163814227	7.22496	7.60198	4.82415	2.77783	1.86e-20	5.24e-19
chr4	151018676	151019923	6.90034	7.32508	3.08054	4.24454	1.96e-20	5.5e-19
chr6	136272209	136272605	4.35958	4.71477	2.31449	2.40028	2e-20	5.62e-19
chr10	119412527	119413183	5.98901	6.40377	2.60729	3.79648	2.09e-20	5.87e-19
chr6	147713989	147714745	4.95018	5.28927	3.11793	2.17134	2.1e-20	5.88e-19
chr11	120294947	120295718	4.36047	4.75984	1.46429	3.29555	2.16e-20	6.03e-19
chr5	53825489	53825753	4.30156	4.71455	0.98498	3.72957	2.18e-20	6.1e-19
chr11	123388178	123389520	6.48268	6.85387	4.18638	2.66749	2.31e-20	6.45e-19
chr10	33439640	33440816	7.18694	7.57874	4.47906	3.09968	2.35e-20	6.55e-19
chr18	13745256	13746241	4.86617	5.2646	1.99484	3.26976	2.37e-20	6.6e-19
chr11	103962511	103962713	3.46542	3.87153	0.376925	3.49461	2.42e-20	6.72e-19
chr3	159726863	159727699	6.39481	6.77818	3.87029	2.90789	2.59e-20	7.19e-19
chr12	44551057	44551681	3.88319	4.24771	1.69727	2.55044	2.66e-20	7.36e-19
chr4	128930407	128931033	3.66183	4.02466	1.50262	2.52203	2.76e-20	7.63e-19
chr1	92219073	92219498	3.66988	4.07147	0.713067	3.35841	2.77e-20	7.67e-19
chr1	51076207	51076925	4.44718	4.84574	1.57254	3.2732	2.81e-20	7.76e-19
chr4	48221314	48221829	4.39804	4.79035	1.67839	3.11195	2.93e-20	8.07e-19
chr3	19538652	19539324	4.37376	4.75639	1.86422	2.89217	3.05e-20	8.4e-19
chr2	157395676	157395909	4.51509	4.89982	1.96268	2.93714	3.1e-20	8.52e-19
chr20	20284021	20285049	7.71678	8.12754	4.47851	3.64903	3.11e-20	8.55e-19
chr5	73687211	73687725	5.23008	5.65516	1.3931	4.26205	3.57e-20	9.73e-19
chr13	60583580	60583978	4.40981	4.80464	1.62961	3.17503	3.67e-20	1e-18
chr5	78029373	78029735	4.13662	4.50311	1.91893	2.58418	3.69e-20	1.01e-18
chr2	190824563	190825507	4.68214	5.03324	2.6944	2.33883	3.81e-20	1.04e-18
chr8	52334864	52335643	4.92146	5.31415	2.19265	3.12151	4.6e-20	1.24e-18
chr2	204857616	204858828	5.35296	5.75676	2.33342	3.42333	4.94e-20	1.32e-18
chr3	107273943	107274522	5.06514	5.4111	3.14614	2.26495	5.11e-20	1.37e-18
chr1	233079251	233080461	6.14628	6.54183	3.34837	3.19346	5.2e-20	1.39e-18
chr3	99562893	99562995	3.07685	3.49485	-0.433011	3.92786	5.52e-20	1.47e-18
chr2	191395190	191395489	5.14982	5.49103	3.29141	2.19961	5.97e-20	1.59e-18
chr11	103964734	103964890	3.09732	3.50308	0.0194478	3.48363	6.02e-20	1.6e-18
chr12	12619026	12619673	5.67861	6.0638	3.11663	2.94717	6.42e-20	1.7e-18
chr7	94278955	94279427	4.33209	4.70929	1.9279	2.78139	6.91e-20	1.82e-18
chr2	201242719	201242981	4.20666	4.61521	1.04164	3.57356	7.35e-20	1.93e-18
chr2	17579270	17580057	5.11087	5.52846	1.6179	3.91056	7.75e-20	2.03e-18
chr10	17952268	17952576	3.24377	3.64103	0.402878	3.23815	8.45e-20	2.21e-18
chr12	43463228	43463983	4.11182	4.4387	2.42108	2.01762	8.95e-20	2.33e-18
chr2	162006369	162007086	5.49408	5.88494	2.80809	3.07685	9.05e-20	2.35e-18
chr3	99565405	99565562	3.55624	3.96741	0.303676	3.66373	9.2e-20	2.39e-18
chr11	103858711	103858956	2.6756	3.05672	0.196247	2.86047	9.48e-20	2.46e-18
chr21	26548380	26548640	5.04711	5.40407	2.97623	2.42784	9.76e-20	2.53e-18
chr7	35755510	35756074	4.40952	4.80596	1.58942	3.21654	9.9e-20	2.56e-18
chr5	76675205	76676205	5.59555	5.98568	2.92614	3.05955	1.06e-19	2.73e-18
chr18	53115578	53116060	4.54806	4.93327	1.9855	2.94777	1.09e-19	2.81e-18
chr10	90846330	90847421	7.2742	7.68456	4.0492	3.63537	1.12e-19	2.88e-18
chrX	31837931	31838274	3.9861	4.41285	0.0585639	4.35429	1.13e-19	2.91e-18
chr7	134677303	134678237	7.14647	7.50568	5.04258	2.46309	1.16e-19	2.98e-18
chr18	53107697	53108615	6.19476	6.57	3.8268	2.74319	1.18e-19	3.01e-18
chr11	104033880	104033990	3.16257	3.57091	0.00411611	3.56679	1.18e-19	3.03e-18
chr6	53450201	53450722	4.89541	5.27918	2.36297	2.91621	1.19e-19	3.03e-18
chr6	111659719	111660645	5.19263	5.54508	3.18609	2.35899	1.21e-19	3.1e-18
chr3	179109601	179110203	4.26464	4.62176	2.19152	2.43024	1.28e-19	3.25e-18
chr3	99676273	99676512	2.69175	3.07436	0.182692	2.89167	1.3e-19	3.31e-18
chr11	26064979	26065817	6.50772	6.86112	4.488	2.37312	1.32e-19	3.36e-18
chr7	21409917	21410472	4.23677	4.61883	1.73892	2.8799	1.33e-19	3.38e-18
chr11	103903593	103903826	2.64798	3.04605	-0.214001	3.26005	1.45e-19	3.68e-18
chr13	32610353	32610520	4.75225	5.14798	1.94994	3.19805	1.46e-19	3.7e-18
chr1	104330997	104331257	3.23629	3.61167	0.865636	2.74603	1.48e-19	3.74e-18
chr1	90011203	90011685	4.46036	4.85242	1.74662	3.1058	1.49e-19	3.76e-18
chr13	60569062	60569789	6.27447	6.67189	3.42933	3.24256	1.49e-19	3.77e-18
chr8	100315426	100316177	4.82722	5.22242	2.03814	3.18428	1.54e-19	3.89e-18
chr2	60643722	60644205	5.20787	5.58857	2.73676	2.85181	1.54e-19	3.89e-18
chrX	9413033	9413993	5.3027	5.67643	2.96176	2.71468	1.54e-19	3.89e-18
chr7	21803396	21803883	4.25464	4.65413	1.35534	3.29879	1.56e-19	3.93e-18
chr8	74403473	74403722	3.21631	3.63563	-0.349235	3.98487	1.76e-19	4.39e-18
chr1	92350317	92350428	3.25701	3.65872	0.296982	3.36174	1.77e-19	4.42e-18
chr2	133034013	133034754	5.97109	6.40377	1.66935	4.73442	1.88e-19	4.69e-18
chr7	111138274	111138764	3.59588	3.95204	1.53676	2.41528	1.93e-19	4.8e-18
chr5	102596316	102596463	3.0919	3.47119	0.648137	2.82305	2.2e-19	5.45e-18
chr2	180289129	180289597	4.53082	4.90608	2.16235	2.74373	2.37e-19	5.85e-18
chr3	99748586	99749002	3.2819	3.64522	1.11484	2.53038	2.41e-19	5.94e-18
chr18	56754565	56754999	5.23723	5.6649	1.25787	4.40703	2.54e-19	6.23e-18
chr11	103934290	103934514	3.34965	3.7512	0.394279	3.35692	2.59e-19	6.35e-18
chr1	118877747	118878566	5.84249	6.26496	2.13492	4.13004	2.63e-19	6.44e-18
chr6	110129965	110130677	4.72115	5.05833	2.9121	2.14623	2.65e-19	6.49e-18
chr18	53117018	53117366	4.01917	4.41998	1.08406	3.33592	2.75e-19	6.72e-18
chr18	53201794	53202541	6.10245	6.4654	3.94117	2.52423	2.79e-19	6.79e-18
chr6	143998242	143998472	2.52134	2.90912	-0.09586	3.00498	2.86e-19	6.97e-18
chr1	90072253	90073261	6.69488	7.06314	4.44815	2.61499	2.96e-19	7.18e-18
chr11	26108110	26108238	3.52149	3.88696	1.32028	2.56668	3.1e-19	7.52e-18
chr4	99563658	99563900	3.05605	3.4458	0.395063	3.05074	3.34e-19	8.04e-18
chr3	114046475	114046968	5.60769	5.96303	3.56037	2.40266	3.57e-19	8.58e-18
chr6	107198475	107199261	4.31535	4.69901	1.7851	2.91391	3.58e-19	8.62e-18
chr4	114495656	114496288	5.73148	6.08043	3.77287	2.30757	3.66e-19	8.78e-18
chr1	87527373	87528300	7.73549	8.08134	5.81784	2.2635	3.68e-19	8.84e-18
chr8	53249674	53250492	5.17241	5.54698	2.81645	2.73053	3.76e-19	9e-18
chr6	136249109	136249652	4.29141	4.70531	0.941643	3.76367	3.88e-19	9.27e-18
chr14	31958580	31959710	7.65043	7.98889	5.82582	2.16307	3.94e-19	9.42e-18
chr13	32610797	32610868	3.6112	3.99784	1.01843	2.97941	3.95e-19	9.43e-18
chr9	42756259	42757134	6.12146	6.50222	3.6492	2.85301	4.07e-19	9.69e-18
chr3	143300906	143301483	4.62054	4.97863	2.53321	2.44542	4.07e-19	9.7e-18
chr6	149585843	149586052	3.7014	4.1157	0.336691	3.77901	4.48e-19	1.06e-17
chr21	15246254	15246922	4.6155	5.02255	1.49789	3.52467	4.56e-19	1.08e-17
chr3	156703493	156704095	4.80748	5.14813	2.95606	2.19207	4.57e-19	1.08e-17
chr6	11728401	11729221	6.46932	6.8552	3.89274	2.96246	4.82e-19	1.14e-17
chr11	26120729	26121419	4.4165	4.7557	2.5829	2.1728	5.19e-19	1.22e-17
chr7	155097967	155098725	5.10492	5.5049	2.19242	3.31248	5.25e-19	1.23e-17
chr3	16838054	16838752	6.4246	6.79049	4.21673	2.57376	5.26e-19	1.23e-17
chr1	63078581	63079527	6.70531	7.05729	4.70531	2.35198	5.34e-19	1.25e-17
chr10	18689028	18689740	5.42347	5.84379	1.81499	4.0288	5.44e-19	1.27e-17
chr11	103614847	103615757	5.3149	5.68534	3.03134	2.654	5.65e-19	1.32e-17
chr7	107821146	107822022	4.87555	5.14556	3.6956	1.44996	5.67e-19	1.33e-17
chr2	201173246	201173455	2.87306	3.23153	0.78001	2.45152	5.7e-19	1.33e-17
chr3	143387147	143387728	5.79252	6.15	3.71417	2.43583	5.8e-19	1.35e-17
chr1	84234773	84236283	6.78235	7.15405	4.47721	2.67683	6.09e-19	1.42e-17
chr2	175614188	175614423	4.90541	5.28153	2.52123	2.7603	6.12e-19	1.42e-17
chr5	53472994	53473138	3.02632	3.44483	-0.504305	3.94913	6.14e-19	1.43e-17
chr5	53818043	53818178	3.02141	3.41922	0.166256	3.25296	6.2e-19	1.44e-17
chr12	16788910	16790261	7.08531	7.50705	3.4121	4.09495	6.31e-19	1.46e-17
chr5	109265424	109265985	4.48993	4.90737	1.00309	3.90428	6.42e-19	1.49e-17
chr5	154802535	154803125	4.17023	4.55822	1.54844	3.00978	6.67e-19	1.55e-17
chr10	18147674	18148020	3.667	4.09112	-0.121415	4.21254	6.82e-19	1.58e-17
chr2	210327902	210328476	4.19233	4.53013	2.37573	2.1544	6.84e-19	1.58e-17
chr4	108951555	108952000	4.76687	5.15766	2.08236	3.0753	7.06e-19	1.63e-17
chr2	166136949	166137137	3.49982	3.90118	0.549493	3.35169	7.1e-19	1.64e-17
chr17	67497786	67498618	5.35673	5.74293	2.77339	2.96953	7.24e-19	1.67e-17
chr14	39916994	39917303	3.08289	3.48536	0.101458	3.3839	7.25e-19	1.67e-17
chr12	104301245	104302473	5.45188	5.85057	2.57376	3.27682	7.31e-19	1.68e-17
chr13	106604328	106605265	4.65282	5.01226	2.54526	2.467	7.38e-19	1.7e-17
chr1	92202663	92203108	4.89679	5.3165	1.3149	4.00159	7.57e-19	1.74e-17
chr5	102596670	102596916	4.6413	5.02229	2.16465	2.85764	8.14e-19	1.86e-17
chr18	20370125	20370576	3.83901	4.22285	1.30493	2.91793	8.52e-19	1.94e-17
chr5	79486750	79487112	4.76409	5.14468	2.29509	2.84959	8.83e-19	2.01e-17
chr2	196208015	196209066	6.8891	7.25135	4.73877	2.51258	9.12e-19	2.07e-17
chrX	29573451	29574446	5.47977	5.8945	2.0993	3.7952	9.36e-19	2.13e-17
chr18	52773559	52774566	7.35318	7.7198	5.1334	2.5864	9.37e-19	2.13e-17
chr6	131990964	131991663	4.60259	5.00515	1.61857	3.38658	9.73e-19	2.2e-17
chr11	103828938	103829139	2.84228	3.22013	0.426073	2.79405	9.75e-19	2.21e-17
chr2	226299868	226300251	3.68549	4.09139	0.603393	3.48799	1.07e-18	2.4e-17
chr6	144641873	144642545	4.2407	4.61533	1.88362	2.73171	1.12e-18	2.51e-17
chr10	27020319	27021146	5.36478	5.76134	2.54155	3.21979	1.12e-18	2.51e-17
chr18	52768226	52768407	4.03958	4.43002	1.36297	3.06705	1.13e-18	2.53e-17
chr6	16488136	16488903	5.68377	6.05952	3.30639	2.75313	1.21e-18	2.71e-17
chr3	143388944	143389037	4.36609	4.72878	2.20901	2.51977	1.22e-18	2.72e-17
chrX	62421442	62422367	5.41454	5.83327	1.87438	3.95889	1.22e-18	2.73e-17
chr2	95480739	95481654	5.74649	6.13104	3.19782	2.93322	1.24e-18	2.77e-17
chr11	103991252	103991494	2.99148	3.36454	0.662531	2.702	1.28e-18	2.85e-17
chr5	77957355	77957865	4.22033	4.5986	1.79612	2.80247	1.39e-18	3.07e-17
chr7	37865857	37867019	6.10135	6.45512	4.07633	2.37879	1.42e-18	3.14e-17
chr3	114044648	114044946	3.82065	4.20188	1.33914	2.86274	1.44e-18	3.18e-17
chr9	21042408	21043374	4.91884	5.2948	2.53747	2.75733	1.44e-18	3.18e-17
chr9	22147961	22148550	4.55135	4.9296	2.1274	2.80221	1.46e-18	3.22e-17
chr14	39911416	39912363	5.23682	5.64111	2.20298	3.43814	1.46e-18	3.23e-17
chr5	64361921	64362510	6.71101	7.07514	4.53125	2.54389	1.46e-18	3.23e-17
chr2	215544227	215544918	4.99977	5.39742	2.14893	3.24848	1.53e-18	3.36e-17
chr7	138816176	138816945	6.17552	6.57766	3.20354	3.37412	1.55e-18	3.42e-17
chr13	32689965	32690715	5.04871	5.40133	3.03989	2.36144	1.58e-18	3.46e-17
chr6	135586305	135586900	4.80472	5.21301	1.64781	3.5652	1.67e-18	3.66e-17
chr4	164474348	164474851	4.87604	5.27224	2.06202	3.21022	1.68e-18	3.67e-17
chr3	114018804	114019552	5.99763	6.35111	3.97669	2.37442	1.72e-18	3.76e-17
chr6	71240963	71241378	3.79492	4.20044	0.724338	3.4761	1.92e-18	4.18e-17
chr8	52255309	52256352	6.16848	6.55188	3.64328	2.90861	2.07e-18	4.48e-17
chr11	103552600	103553681	6.31281	6.63679	4.65351	1.98328	2.2e-18	4.76e-17
chr4	40285073	40285378	4.15009	4.56707	0.681931	3.88514	2.35e-18	5.07e-17
chr6	135663748	135664339	3.97066	4.30349	2.21279	2.0907	2.41e-18	5.17e-17
chr11	84277442	84278691	6.61972	7.04736	2.64254	4.40482	2.45e-18	5.25e-17
chr18	61871220	61871434	3.30799	3.71485	0.196247	3.51861	2.57e-18	5.51e-17
chr2	190810994	190811904	4.89177	5.22654	3.11127	2.11527	2.59e-18	5.54e-17
chr7	134892568	134892689	4.39097	4.78251	1.6893	3.09321	2.83e-18	6.03e-17
chr2	204798616	204799302	3.79374	4.15841	1.60543	2.55298	2.85e-18	6.06e-17
chr1	92277161	92277691	3.9162	4.31971	0.905241	3.41446	2.91e-18	6.2e-17
chr21	26834602	26835699	7.54158	7.90251	5.41167	2.49084	3.01e-18	6.38e-17
chr5	79479132	79479466	5.19397	5.55979	2.98719	2.5726	3.07e-18	6.5e-17
chr10	91247437	91247853	3.78035	4.17651	0.967169	3.20934	3.28e-18	6.93e-17
chr7	93784309	93784700	4.36703	4.71391	2.43601	2.2779	3.29e-18	6.96e-17
chr8	29538208	29539222	5.91673	6.29542	3.4846	2.81082	3.3e-18	6.96e-17
chr5	40687525	40687816	4.54577	4.88049	2.76584	2.11465	3.42e-18	7.21e-17
chr17	12769030	12769525	3.61203	4.01884	0.502258	3.51658	3.56e-18	7.5e-17
chr12	67714455	67715463	7.31094	7.68221	5.01324	2.66897	3.9e-18	8.19e-17
chr3	61622682	61623789	7.97377	8.34838	5.61717	2.73121	3.92e-18	8.21e-17
chr5	108389339	108390420	6.07398	6.39506	4.4455	1.94956	4.04e-18	8.46e-17
chr15	33216389	33217091	4.50453	4.8875	1.98836	2.89914	4.13e-18	8.65e-17
chr8	8343650	8344369	4.22883	4.57948	2.24728	2.3322	4.26e-18	8.89e-17
chr13	32927929	32928870	5.20139	5.51236	3.67477	1.83759	4.43e-18	9.23e-17
chr4	109036982	109037336	4.8478	5.23066	2.33383	2.89683	4.52e-18	9.41e-17
chr1	104483846	104484007	2.85411	3.26137	-0.270059	3.53143	4.88e-18	1.01e-16
chr1	117190765	117191221	4.01116	4.40982	1.13375	3.27607	4.92e-18	1.02e-16
chr5	53411411	53412218	4.28318	4.64351	2.16235	2.48116	4.92e-18	1.02e-16
chr5	77014328	77016166	7.3155	7.66255	5.3823	2.28025	4.98e-18	1.03e-16
chr1	117148719	117149447	4.88293	5.24528	2.73103	2.51425	5.06e-18	1.05e-16
chr1	92201707	92202551	5.24409	5.6662	1.55371	4.11248	5.09e-18	1.05e-16
chr7	110602796	110603173	3.15611	3.52402	0.915111	2.60891	5.22e-18	1.08e-16
chr7	90348905	90348993	3.50164	3.9101	0.339137	3.57096	5.5e-18	1.14e-16
chr14	31322435	31322645	4.08231	4.48979	0.951268	3.53852	5.55e-18	1.14e-16
chr1	90014158	90014307	3.06051	3.45421	0.307845	3.14637	5.61e-18	1.16e-16
chr6	139829388	139829923	3.40455	3.76869	1.22475	2.54394	5.77e-18	1.19e-16
chr12	10242464	10243150	5.1752	5.57434	2.28519	3.28915	6.32e-18	1.29e-16
chr5	107071880	107072089	4.32096	4.72047	1.42108	3.29939	6.42e-18	1.31e-16
chr2	180115935	180116334	5.34519	5.68574	3.49496	2.19078	6.43e-18	1.32e-16
chr12	96001113	96002075	5.33443	5.75001	1.92138	3.82863	6.49e-18	1.33e-16
chr2	171997884	171998012	3.58787	3.97105	1.06744	2.90361	6.73e-18	1.37e-16
chr1	92349966	92350204	3.57412	3.96104	0.975578	2.98546	6.76e-18	1.38e-16
chr1	93064745	93065158	3.33359	3.67674	1.45079	2.22595	6.86e-18	1.4e-16
chr3	99776779	99777169	3.65992	4.00318	1.7758	2.22737	6.87e-18	1.4e-16
chr5	64339702	64339823	3.11952	3.51126	0.412975	3.09829	7.07e-18	1.44e-16
chr9	82746746	82747004	3.35742	3.74953	0.642206	3.10733	7.09e-18	1.44e-16
chr3	16852113	16852386	2.56658	2.96226	-0.234465	3.19672	7.39e-18	1.5e-16
chr5	86409923	86410117	3.27202	3.64021	1.02655	2.61366	7.39e-18	1.5e-16
chr7	94078395	94079084	5.12116	5.4154	3.74754	1.66786	7.53e-18	1.52e-16
chr21	15939182	15939770	5.81159	6.20007	3.17906	3.02101	7.54e-18	1.52e-16
chrX	31760984	31761572	4.89562	5.32101	1.04214	4.27886	8.09e-18	1.63e-16
chr6	144217375	144217933	4.06864	4.44956	1.59318	2.85638	8.17e-18	1.64e-16
chr3	16837645	16837926	3.23071	3.58148	1.24749	2.33398	8.2e-18	1.65e-16
chr2	60457159	60457967	5.86237	6.20402	3.99845	2.20556	8.64e-18	1.73e-16
chr11	104273220	104274477	5.7801	6.1246	3.87999	2.24461	8.67e-18	1.74e-16
chr12	10081138	10081714	3.78981	4.14548	1.73769	2.4078	8.68e-18	1.74e-16
chr18	52788496	52789655	6.98023	7.34193	4.83848	2.50344	8.71e-18	1.74e-16
chr3	62272964	62273542	4.92965	5.32226	2.20275	3.11951	9.34e-18	1.86e-16
chr6	143417614	143417988	3.46572	3.84504	1.02148	2.82356	9.67e-18	1.92e-16
chr18	52803390	52804058	4.74019	5.0979	2.65846	2.43944	9.96e-18	1.98e-16
chr8	52679729	52680625	5.47893	5.83679	3.39496	2.44182	1e-17	1.99e-16
chr10	17674204	17674429	2.78921	3.16891	0.337507	2.83141	1e-17	1.99e-16
chr2	204717973	204718366	3.01174	3.38219	0.728076	2.65412	1.02e-17	2.03e-16
chr6	143860292	143860585	4.57693	4.96961	1.84857	3.12104	1.09e-17	2.15e-16
chr1	64302560	64303127	5.30045	5.67713	2.90607	2.77106	1.12e-17	2.21e-16
chr18	62374289	62374757	3.887	4.24869	1.74539	2.5033	1.16e-17	2.29e-16
chr1	117143685	117144045	3.78569	4.18774	0.816161	3.37158	1.18e-17	2.32e-16
chr4	123679208	123679580	4.07351	4.39154	2.47657	1.91497	1.22e-17	2.4e-16
chr7	95099376	95100453	5.83258	6.20214	3.56394	2.6382	1.25e-17	2.45e-16
chr3	107508763	107509824	5.99149	6.39911	2.85585	3.54327	1.27e-17	2.5e-16
chr14	39917796	39918265	4.26526	4.65308	1.64715	3.00593	1.3e-17	2.54e-16
chr11	103768856	103770150	7.23602	7.59267	5.1699	2.42277	1.32e-17	2.59e-16
chr12	102218946	102219154	3.39258	3.76078	1.14684	2.61394	1.33e-17	2.6e-16
chr3	108180456	108181239	5.52913	5.88992	3.40132	2.4886	1.37e-17	2.68e-16
chr10	27158086	27158963	4.82618	5.16478	2.99987	2.16491	1.4e-17	2.72e-16
chr2	203164271	203164993	5.87151	6.24808	3.47906	2.76902	1.4e-17	2.73e-16
chr13	81136437	81137107	4.70161	5.049	2.76387	2.28513	1.43e-17	2.79e-16
chr2	157383608	157384424	6.15931	6.52115	4.01544	2.50571	1.44e-17	2.8e-16
chr10	33427050	33427179	3.4982	3.91605	-0.00516171	3.92121	1.48e-17	2.88e-16
chr1	88057722	88058427	5.81897	6.16921	3.84298	2.32623	1.54e-17	2.99e-16
chr2	180214431	180214949	5.10701	5.44034	3.34341	2.09693	1.59e-17	3.07e-16
chr2	181311267	181312091	4.34881	4.715	2.1361	2.5789	1.65e-17	3.18e-16
chr14	31427922	31428123	3.24641	3.63862	0.528928	3.10969	1.65e-17	3.19e-16
chr6	119780479	119781513	7.25498	7.6207	5.04982	2.57088	1.67e-17	3.22e-16
chr4	109008842	109009092	3.41798	3.81234	0.649451	3.16288	1.73e-17	3.33e-16
chr18	57617906	57618122	3.55	3.93814	0.924914	3.01322	1.78e-17	3.41e-16
chr1	83809147	83809715	3.28614	3.6517	1.08358	2.56812	1.92e-17	3.67e-16
chr11	26039343	26039713	3.42329	3.76531	1.55476	2.21055	1.92e-17	3.67e-16
chr7	91631822	91632455	3.91782	4.28752	1.64682	2.6407	1.94e-17	3.71e-16
chr10	17697089	17698500	8.66411	9.0148	6.68185	2.33295	1.97e-17	3.75e-16
chr3	156577072	156577944	6.70175	6.99429	5.3427	1.6516	2.11e-17	4e-16
chr8	103943069	103943221	2.75246	3.14026	0.13469	3.00557	2.23e-17	4.22e-16
chr2	201173572	201173696	2.3744	2.77422	-0.533839	3.30806	2.36e-17	4.46e-16
chr6	71316751	71317582	4.42563	4.81904	1.68	3.13903	2.52e-17	4.74e-16
chr3	108020431	108021160	5.02576	5.34854	3.3793	1.96924	2.56e-17	4.82e-16
chr6	139583533	139584931	7.52921	7.8938	5.34219	2.55161	2.61e-17	4.9e-16
chr4	153602515	153602762	3.78869	4.18837	0.884179	3.30419	2.73e-17	5.11e-16
chr7	35755002	35755451	3.99489	4.38645	1.29278	3.09367	2.82e-17	5.27e-16
chr2	166703633	166704012	4.05172	4.39587	2.15612	2.23976	2.87e-17	5.36e-16
chr6	143189004	143189511	6.18085	6.53088	4.20773	2.32315	3e-17	5.6e-16
chr3	99587316	99587455	2.78136	3.16066	0.337507	2.82315	3.13e-17	5.82e-16
chr10	17724969	17725072	2.67976	3.06831	0.0456427	3.02267	3.18e-17	5.91e-16
chr17	67124851	67124994	2.31151	2.72016	-0.856887	3.57705	3.27e-17	6.08e-16
chr2	181380886	181381422	4.71514	5.08671	2.4122	2.67451	3.31e-17	6.13e-16
chr8	79759827	79760385	5.17583	5.52416	3.22563	2.29853	3.33e-17	6.16e-16
chr1	64310975	64311456	3.59815	3.97482	1.20387	2.77095	3.34e-17	6.19e-16
chr2	191539864	191540263	4.98424	5.37365	2.33097	3.04268	3.35e-17	6.19e-16
chr1	87399657	87399764	3.03149	3.42609	0.257011	3.16908	3.38e-17	6.25e-16
chr13	80935781	80936497	4.92518	5.28483	2.81455	2.47028	3.56e-17	6.57e-16
chr7	90348471	90348572	3.71663	4.11829	0.758242	3.36004	3.61e-17	6.66e-16
chr4	108970481	108971246	4.66916	5.04658	2.26089	2.78569	3.84e-17	7.05e-16
chr8	103943835	103944184	4.60412	4.99242	1.97532	3.01711	3.87e-17	7.09e-16
chr5	122251237	122252088	4.75254	5.14112	2.1177	3.02343	3.89e-17	7.14e-16
chr6	136223295	136223561	2.58672	2.97327	-0.00412789	2.9774	3.96e-17	7.25e-16
chr2	20964493	20964602	2.53763	2.95586	-0.981569	3.93743	4.02e-17	7.36e-16
chrX	29505938	29506253	3.88758	4.30012	0.587022	3.7131	4.13e-17	7.55e-16
chr13	28217793	28218258	3.78828	4.18087	1.06202	3.11885	4.15e-17	7.59e-16
chr4	45477586	45478040	4.08266	4.45476	1.77038	2.68439	4.48e-17	8.16e-16
chr4	30257710	30258254	4.77228	5.16931	1.93708	3.23224	4.56e-17	8.28e-16
chr2	191009892	191010608	3.72779	4.02097	2.36337	1.65759	4.67e-17	8.47e-16
chr9	82701023	82702667	6.35242	6.72464	4.03832	2.68631	4.76e-17	8.63e-16
chr11	104267086	104267704	3.6129	3.96326	1.63526	2.328	4.81e-17	8.71e-16
chr2	190706911	190707045	2.82187	3.22322	-0.128156	3.35138	4.84e-17	8.76e-16
chr4	114494861	114495615	5.40182	5.76363	3.25841	2.50522	4.95e-17	8.95e-16
chr6	97496889	97498042	8.50797	8.86239	6.47379	2.38861	4.98e-17	8.98e-16
chr5	99919616	99920290	5.54599	5.94047	2.77445	3.16602	4.98e-17	9e-16
chr6	63038451	63039292	4.98305	5.32826	3.07382	2.25444	5.18e-17	9.33e-16
chr1	171219504	171219809	3.91894	4.31309	1.15519	3.1579	5.2e-17	9.36e-16
chrX	16722675	16723763	6.79161	7.17041	4.35725	2.81316	5.23e-17	9.41e-16
chr21	15990156	15990450	4.45448	4.83427	2.00103	2.83324	5.46e-17	9.81e-16
chr21	26552892	26553150	4.61823	4.9825	2.4362	2.5463	5.65e-17	1.01e-15
chr12	81157400	81157867	3.78617	4.16598	1.33261	2.83337	5.68e-17	1.02e-15
chr11	104214454	104214630	3.20383	3.5663	1.05013	2.51617	5.79e-17	1.04e-15
chr5	115717600	115718515	4.65498	5.05348	1.78181	3.27167	5.88e-17	1.05e-15
chr2	179902001	179902303	3.36804	3.70827	1.52177	2.18651	6e-17	1.07e-15
chr10	101743939	101744622	5.15114	5.52318	2.83996	2.68322	6.05e-17	1.08e-15
chr6	71247112	71247274	3.67525	4.06132	1.09472	2.9666	6.14e-17	1.1e-15
chr12	92865797	92866158	4.86357	5.24823	2.31262	2.9356	6.16e-17	1.1e-15
chr3	3786112	3787173	6.16848	6.55716	3.53152	3.02564	6.18e-17	1.1e-15
chr21	26421050	26421439	3.25919	3.62619	1.03311	2.59308	6.2e-17	1.11e-15
chr2	179886769	179886992	3.73001	4.08234	1.72527	2.35707	6.38e-17	1.14e-15
chr3	114419261	114419528	2.72209	3.10531	0.200737	2.90457	6.43e-17	1.14e-15
chr7	18556740	18557357	6.41545	6.78686	4.1152	2.67166	6.61e-17	1.18e-15
chr1	193181434	193182237	4.62321	4.98682	2.45173	2.53509	6.81e-17	1.21e-15
chr8	59810557	59811525	7.18582	7.52822	5.31242	2.21581	7.35e-17	1.3e-15
chr11	26108247	26109711	8.96786	9.31467	7.03771	2.27696	7.62e-17	1.35e-15
chr17	67499111	67499365	3.55539	3.92072	1.35655	2.56417	7.63e-17	1.35e-15
chr5	86409509	86409802	3.98895	4.34778	1.89059	2.45719	7.79e-17	1.37e-15
chr12	42848142	42849069	5.72159	6.08592	3.53863	2.54729	8.03e-17	1.42e-15
chr15	31495131	31495556	4.7088	5.12538	1.25658	3.8688	8.25e-17	1.45e-15
chr9	22052722	22053632	4.65597	4.95912	3.20309	1.75603	8.29e-17	1.46e-15
chr8	52851544	52851768	3.19086	3.54307	1.18768	2.3554	8.57e-17	1.51e-15
chr8	114664255	114664847	4.69003	5.03932	2.72683	2.31249	8.67e-17	1.52e-15
chr9	82659061	82659774	4.13308	4.52047	1.52428	2.99619	8.83e-17	1.55e-15
chr7	142492334	142492422	2.81025	3.20777	-0.0375832	3.24535	8.95e-17	1.57e-15
chr8	100452089	100452894	4.03799	4.39627	1.9478	2.44847	9.23e-17	1.61e-15
chr18	53122709	53123724	5.39575	5.74032	3.49478	2.24554	9.31e-17	1.63e-15
chr9	66762192	66763174	4.71793	5.04537	3.02097	2.0244	9.61e-17	1.68e-15
chr5	86649870	86650787	4.54027	4.87462	2.76478	2.10984	9.67e-17	1.69e-15
chrX	135702003	135702366	3.46329	3.84607	0.950735	2.89534	1.03e-16	1.79e-15
chr4	103493724	103494741	4.92054	5.28825	2.68289	2.60536	1.07e-16	1.86e-15
chr5	109032267	109032557	4.38868	4.76717	1.9603	2.80687	1.1e-16	1.91e-15
chr9	4982864	4982996	3.75306	4.10899	1.69727	2.41172	1.11e-16	1.92e-15
chr8	52258373	52258791	4.97122	5.38349	1.68032	3.70316	1.12e-16	1.93e-15
chr4	103730268	103731316	6.2143	6.56862	4.1815	2.38712	1.12e-16	1.94e-15
chr10	92866107	92866433	3.4146	3.82399	0.222098	3.60189	1.2e-16	2.06e-15
chr6	151322155	151322954	4.91173	5.29652	2.35816	2.93836	1.2e-16	2.07e-15
chr18	53106976	53107635	5.61921	5.99307	3.27607	2.717	1.22e-16	2.11e-15
chr3	17231996	17232167	3.4936	3.86368	1.21634	2.64733	1.26e-16	2.17e-15
chr4	81075409	81076057	4.42015	4.81148	1.72309	3.08839	1.26e-16	2.17e-15
chr15	29604581	29604947	3.90709	4.29665	1.25053	3.04612	1.31e-16	2.26e-15
chr2	204804827	204805362	3.23552	3.61012	0.879146	2.73097	1.32e-16	2.27e-15
chr8	79673583	79674062	4.29148	4.64713	2.23966	2.40747	1.42e-16	2.43e-15
chr12	76375487	76376069	5.92779	6.29577	3.6857	2.61007	1.43e-16	2.44e-15
chr6	145077715	145078091	4.25189	4.57678	2.5829	1.99388	1.45e-16	2.48e-15
chr4	104096605	104096874	2.4327	2.81077	0.0123133	2.79845	1.46e-16	2.49e-15
chr10	93191449	93191771	3.11427	3.48404	0.842261	2.64178	1.46e-16	2.49e-15
chr6	82398991	82399574	4.19087	4.58702	1.37812	3.2089	1.47e-16	2.5e-15
chr18	53089990	53090390	6.4947	6.87875	3.95652	2.92223	1.47e-16	2.51e-15
chr11	26003474	26004993	7.32437	7.64686	5.68105	1.96581	1.48e-16	2.53e-15
chr3	99568489	99569065	5.29391	5.71286	1.74447	3.96839	1.49e-16	2.54e-15
chr13	80917833	80917949	3.62113	4.00249	1.13704	2.86545	1.5e-16	2.56e-15
chr6	109194864	109194991	2.38596	2.79679	-0.855021	3.65182	1.52e-16	2.58e-15
chr2	215547791	215549117	6.51837	6.89408	4.1416	2.75249	1.53e-16	2.6e-15
chr9	22104874	22105663	5.06213	5.42575	2.89031	2.53544	1.54e-16	2.61e-15
chr6	111710200	111710453	2.9364	3.31695	0.468397	2.84855	1.57e-16	2.67e-15
chr1	242976820	242977427	4.95226	5.33207	2.49862	2.83345	1.58e-16	2.68e-15
chr4	176964838	176965697	6.22596	6.65247	2.31179	4.34068	1.59e-16	2.7e-15
chr6	136187590	136187927	3.44931	3.83441	0.889195	2.94521	1.61e-16	2.74e-15
chr4	114493624	114493912	4.03775	4.42147	1.50625	2.91522	1.68e-16	2.84e-15
chr12	13943110	13943887	5.73065	6.08199	3.73962	2.34237	1.68e-16	2.84e-15
chr12	95411080	95411619	3.89659	4.24354	1.96453	2.27901	1.69e-16	2.85e-15
chr5	40276668	40277931	6.40998	6.74446	4.63297	2.11148	1.72e-16	2.91e-15
chr3	61654954	61655172	2.96362	3.36269	0.0752881	3.2874	1.74e-16	2.93e-15
chr5	55988145	55988568	4.4913	4.86835	2.08989	2.77847	1.74e-16	2.94e-15
chr11	104067280	104067551	2.5728	2.94683	0.226509	2.72032	1.75e-16	2.95e-15
chr2	179969477	179969874	4.74812	5.13243	2.20454	2.92788	1.76e-16	2.97e-15
chr2	181061097	181062017	4.99631	5.32029	3.3371	1.98319	1.78e-16	2.99e-15
chr5	64342873	64343084	3.72874	4.11511	1.14171	2.9734	1.81e-16	3.04e-15
chr4	109081030	109081253	3.586	3.97127	1.02249	2.94877	1.82e-16	3.06e-15
chr7	137676830	137677011	3.30936	3.72545	-0.123658	3.84911	1.89e-16	3.17e-15
chr2	92010505	92011116	5.36658	5.73858	3.05621	2.68236	1.93e-16	3.23e-15
chr21	26569484	26570011	3.67173	4.0121	1.82375	2.18835	1.94e-16	3.24e-15
chr11	26248280	26249447	6.45349	6.76659	4.90607	1.86052	1.94e-16	3.25e-15
chrX	62395977	62396871	5.4989	5.91222	2.17038	3.74184	2e-16	3.35e-15
chr18	57625178	57625783	6.76702	7.12568	4.67121	2.45447	2.07e-16	3.45e-15
chr6	119907546	119908220	4.9998	5.34489	3.09206	2.25283	2.18e-16	3.63e-15
chr7	21711236	21711934	4.55206	4.88496	2.79345	2.09151	2.21e-16	3.67e-15
chr6	154650536	154651356	4.88418	5.26723	2.36617	2.90106	2.23e-16	3.71e-15
chr11	103935581	103935667	2.34952	2.74138	-0.359776	3.10116	2.25e-16	3.74e-15
chr14	40110289	40110904	3.61855	3.98993	1.31904	2.67089	2.25e-16	3.74e-15
chr14	50872658	50873089	4.24334	4.65516	0.968222	3.68693	2.3e-16	3.81e-15
chr12	96125140	96125961	6.54035	6.89711	4.47253	2.42458	2.32e-16	3.85e-15
chr7	90347157	90347250	3.27234	3.68041	0.122436	3.55798	2.34e-16	3.87e-15
chr2	223292015	223292377	4.65475	5.0016	2.72403	2.27757	2.39e-16	3.96e-15
chr1	198134992	198135382	5.35523	5.71328	3.26839	2.44489	2.44e-16	4.04e-15
chr10	112409619	112410623	5.93145	6.30774	3.5442	2.76354	2.45e-16	4.04e-15
chr8	120656169	120656548	4.993	5.35756	2.80647	2.55109	2.62e-16	4.32e-15
chr8	99083016	99083985	5.12872	5.49065	2.98329	2.50737	2.77e-16	4.54e-15
chr12	39712123	39712273	2.93854	3.29042	0.940032	2.35038	2.79e-16	4.57e-15
chr10	92656693	92657591	4.33455	4.68272	2.38642	2.2963	2.84e-16	4.65e-15
chr11	104240993	104241672	4.58429	4.95678	2.26539	2.69138	2.86e-16	4.68e-15
chr2	204686960	204687230	3.16409	3.57534	-0.0914616	3.66681	2.88e-16	4.71e-15
chr11	103867332	103867661	2.9164	3.28774	0.617567	2.67017	3.04e-16	4.97e-15
chr18	52757818	52758057	3.57847	3.94769	1.31573	2.63196	3.17e-16	5.16e-15
chr6	152371805	152372372	4.17236	4.53865	1.95791	2.58074	3.26e-16	5.29e-15
chrX	62418628	62418890	3.20079	3.61988	-0.354496	3.97437	3.27e-16	5.31e-15
chr8	28353690	28354396	5.30009	5.65949	3.19321	2.46628	3.37e-16	5.46e-15
chr8	67426033	67426599	3.92233	4.31771	1.12858	3.18913	3.4e-16	5.5e-15
chr2	190896138	190896799	4.39547	4.76472	2.13211	2.63262	3.42e-16	5.53e-15
chr5	118715415	118716316	6.78264	7.15472	4.47072	2.684	3.45e-16	5.58e-15
chr18	20852545	20852799	3.56468	3.95172	0.963474	2.98825	3.5e-16	5.67e-15
chr7	93188733	93189013	3.68844	4.02801	1.85029	2.17773	3.56e-16	5.74e-15
chr12	77456506	77456974	5.77356	6.1214	3.82978	2.29162	3.64e-16	5.87e-15
chr18	3458970	3459483	4.85585	5.20692	2.86846	2.33846	3.69e-16	5.95e-15
chr2	204761990	204762213	2.81001	3.19961	0.152415	3.0472	3.69e-16	5.95e-15
chr1	64403083	64403646	4.43522	4.79347	2.34544	2.44803	3.84e-16	6.17e-15
chr3	112178670	112179864	6.80471	7.14903	4.90703	2.242	3.9e-16	6.26e-15
chrX	29495815	29495927	2.83507	3.24905	-0.51752	3.76657	3.96e-16	6.34e-15
chr10	18199079	18199501	3.33546	3.70833	1.00976	2.69858	3.98e-16	6.37e-15
chr5	64368674	64369225	6.01931	6.37669	3.94251	2.43417	4e-16	6.41e-15
chr6	53396485	53396742	3.53478	3.92627	0.834191	3.09208	4.06e-16	6.5e-15
chr5	64364098	64364744	6.99018	7.33705	5.05934	2.27771	4.12e-16	6.58e-15
chr2	19030789	19031536	4.39617	4.75514	2.29572	2.45942	4.22e-16	6.74e-15
chr9	74324948	74325729	3.79123	4.10487	2.23857	1.8663	4.23e-16	6.75e-15
chr12	76310638	76311781	7.49245	7.83061	5.67146	2.15916	4.25e-16	6.78e-15
chr7	94176545	94176946	4.07454	4.43782	1.90826	2.52956	4.29e-16	6.84e-15
chr2	64349340	64350270	6.24564	6.60013	4.21051	2.38962	4.36e-16	6.93e-15
chr5	82601970	82603138	6.35076	6.73025	3.90324	2.827	4.37e-16	6.95e-15
chr8	60986649	60987571	5.21718	5.61563	2.34523	3.2704	4.4e-16	7e-15
chr2	64323815	64323938	2.50031	2.91356	-0.825502	3.73906	4.42e-16	7.02e-15
chr21	29977349	29978208	7.6021	7.93545	5.8382	2.09726	4.47e-16	7.11e-15
chr10	18145841	18146273	3.5373	3.94481	0.405214	3.53959	4.49e-16	7.14e-15
chr10	18120085	18120896	4.992	5.37688	2.43658	2.9403	4.6e-16	7.3e-15
chr12	39835710	39835812	3.171	3.55126	0.70866	2.8426	4.61e-16	7.31e-15
chr4	114409391	114409882	3.12805	3.4928	0.93842	2.55438	4.62e-16	7.32e-15
chr2	179693926	179694516	4.37151	4.75302	1.88446	2.86856	4.71e-16	7.45e-15
chr1	87968101	87968480	3.07935	3.45985	0.612184	2.84766	5.06e-16	7.97e-15
chr8	134060773	134061192	3.75534	4.13266	1.34888	2.78378	5.08e-16	7.99e-15
chr6	16722983	16723656	4.04002	4.40673	1.81879	2.58793	5.33e-16	8.37e-15
chrX	11180945	11181251	2.62806	3.00833	0.165338	2.84299	5.35e-16	8.39e-15
chr5	88527739	88528654	5.24037	5.57131	3.50426	2.06705	5.65e-16	8.85e-15
chr6	143132056	143132691	4.12151	4.4703	2.16511	2.30519	5.7e-16	8.91e-15
chr11	103715045	103716043	5.24281	5.57043	3.54385	2.02658	5.8e-16	9.06e-15
chr18	53114701	53115363	5.61349	5.97946	3.40434	2.57512	6.06e-16	9.45e-15
chr5	81204910	81206374	7.32012	7.64784	5.62002	2.02782	6.09e-16	9.5e-15
chr4	99158382	99158779	3.74445	4.149	0.702974	3.44602	6.15e-16	9.57e-15
chr5	78053733	78054896	8.39865	8.73364	6.61562	2.11801	6.6e-16	1.02e-14
chr6	139598389	139598531	3.31294	3.71878	0.232661	3.48612	6.67e-16	1.03e-14
chr1	90033570	90033887	3.28349	3.65309	1.01436	2.63873	6.68e-16	1.03e-14
chr12	11880179	11880694	6.61339	7.00272	3.96176	3.04097	6.8e-16	1.05e-14
chr2	161989997	161990143	3.47499	3.86662	0.77098	3.09564	7.01e-16	1.08e-14
chr9	99408491	99409532	6.05326	6.42415	3.76205	2.66211	7.11e-16	1.1e-14
chr3	19547433	19548254	4.40797	4.75442	2.48248	2.27194	7.22e-16	1.11e-14
chr4	109021354	109021566	2.39131	2.78384	-0.333568	3.11741	7.3e-16	1.13e-14
chr1	90005942	90006353	3.46906	3.84697	1.05162	2.79535	7.42e-16	1.14e-14
chr9	95519643	95520313	4.8864	5.2969	1.65666	3.64024	7.59e-16	1.17e-14
chr2	109227561	109227750	3.77341	4.14617	1.44966	2.69652	7.74e-16	1.19e-14
chr4	99443261	99443572	3.38264	3.74272	1.26561	2.47711	7.76e-16	1.19e-14
chr5	78665887	78666325	4.69124	5.09689	1.6169	3.47999	7.88e-16	1.21e-14
chr18	57626887	57627174	4.89514	5.22974	3.11674	2.11299	7.94e-16	1.22e-14
chr21	26670764	26672392	7.17968	7.49188	5.64113	1.85075	8.03e-16	1.23e-14
chr7	55536923	55537524	6.45109	6.84901	3.5931	3.25591	8.3e-16	1.27e-14
chr3	19601020	19602110	7.32864	7.66866	5.48485	2.18381	8.44e-16	1.29e-14
chr2	17453123	17454356	5.74249	6.11978	3.33669	2.78309	8.46e-16	1.29e-14
chr2	157438239	157438622	2.7223	3.09237	0.445121	2.64725	8.64e-16	1.32e-14
chr16	88925918	88926415	3.90844	4.29706	1.27288	3.02418	8.69e-16	1.33e-14
chr10	92900730	92901589	4.80217	5.14927	2.86832	2.28095	8.71e-16	1.33e-14
chr11	123365525	123365869	3.00419	3.38234	0.582212	2.80013	9.46e-16	1.44e-14
chr4	114374411	114374958	4.29479	4.62813	2.53107	2.09706	9.6e-16	1.46e-14
chr1	92195309	92195476	3.21197	3.60569	0.458682	3.14701	9.69e-16	1.47e-14
chr1	230884611	230885502	5.72495	6.0777	3.71432	2.36338	9.78e-16	1.48e-14
chr12	40022647	40023439	5.33963	5.63363	3.96809	1.66554	9.82e-16	1.49e-14
chr2	162102946	162103126	3.88123	4.26208	1.40716	2.85493	9.85e-16	1.49e-14
chr21	26548702	26550043	8.8317	9.15594	7.16975	1.98619	1.02e-15	1.54e-14
chr10	70011457	70012068	3.96342	4.30961	2.04139	2.26822	1.05e-15	1.59e-14
chr17	12771094	12771629	3.73667	4.14996	0.4091	3.74086	1.06e-15	1.6e-14
chr10	18503841	18504243	3.45372	3.83108	1.04664	2.78444	1.07e-15	1.61e-14
chr7	111019243	111019421	2.38373	2.75168	0.14218	2.6095	1.1e-15	1.65e-14
hs37d5	11233149	11234595	5.18601	5.52818	3.31563	2.21255	1.1e-15	1.65e-14
chr6	150942792	150943159	5.92893	6.3143	3.36307	2.95123	1.11e-15	1.67e-14
chr6	136240223	136240690	3.07454	3.43759	0.911829	2.52576	1.13e-15	1.69e-14
chr7	21451891	21452753	4.77359	5.10793	2.9982	2.10973	1.13e-15	1.69e-14
chr5	55648043	55649106	5.14349	5.50341	3.02882	2.47459	1.16e-15	1.74e-14
chr7	110441652	110442036	3.69505	4.0278	1.93815	2.08965	1.18e-15	1.76e-14
chr2	179969178	179969429	3.05194	3.40542	1.03109	2.37433	1.2e-15	1.79e-14
chr5	21013464	21015191	7.67745	8.068	4.99832	3.06968	1.22e-15	1.82e-14
chr1	94164709	94165115	3.60247	3.95395	1.60948	2.34447	1.25e-15	1.87e-14
chr11	103810529	103810767	2.68943	3.06786	0.262175	2.80568	1.26e-15	1.88e-14
chr10	70195420	70196289	4.9863	5.35829	2.67598	2.68232	1.27e-15	1.89e-14
chr13	81022217	81022385	3.4885	3.86188	1.15381	2.70807	1.33e-15	1.98e-14
chr8	6578203	6578526	3.90495	4.29902	1.14311	3.15591	1.34e-15	1.98e-14
chr4	48198631	48199385	6.21552	6.53483	4.60538	1.92945	1.39e-15	2.05e-14
chr6	143189625	143189705	2.75665	3.13824	0.268178	2.87006	1.4e-15	2.07e-14
chr3	112084227	112084678	4.05737	4.43493	1.64649	2.78843	1.43e-15	2.12e-14
chr5	131107110	131107645	3.8934	4.2292	2.10074	2.12847	1.43e-15	2.12e-14
chr4	10736853	10736962	2.3608	2.75949	-0.51752	3.27701	1.44e-15	2.13e-14
chr1	88058607	88058915	3.17282	3.54639	0.834769	2.71162	1.48e-15	2.18e-14
chr1	92352191	92352501	4.77889	5.162	2.2596	2.90241	1.49e-15	2.2e-14
chr5	88720836	88721879	5.06263	5.3843	3.42789	1.95641	1.55e-15	2.28e-14
chr17	12787676	12788175	3.366	3.7745	0.20253	3.57197	1.57e-15	2.3e-14
chr2	17696889	17697295	4.92801	5.30742	2.48211	2.82531	1.57e-15	2.31e-14
chr10	18492997	18493379	3.20188	3.57678	0.83996	2.73682	1.62e-15	2.38e-14
chr12	44408872	44409706	4.65964	4.94556	3.35584	1.58972	1.64e-15	2.41e-14
chr1	117559968	117560739	4.58645	4.96712	2.11603	2.85109	1.64e-15	2.41e-14
chr10	97005181	97005626	4.88383	5.2765	2.15566	3.12084	1.64e-15	2.41e-14
chr7	110963998	110965150	6.02414	6.35293	4.31221	2.04072	1.67e-15	2.44e-14
chr9	22032843	22033560	5.17549	5.58446	1.99691	3.58755	1.67e-15	2.45e-14
chr5	65015453	65015664	3.99144	4.39405	1.00617	3.38788	1.7e-15	2.49e-14
chr18	53109971	53110289	4.27479	4.63172	2.20454	2.42717	1.82e-15	2.66e-14
chr10	17873086	17873716	4.89804	5.2601	2.75076	2.50934	1.84e-15	2.68e-14
chr5	123242457	123243495	6.02592	6.37352	4.08528	2.28825	1.85e-15	2.69e-14
chr5	64487258	64487746	3.4785	3.83425	1.42531	2.40894	1.87e-15	2.72e-14
chr4	42392500	42393226	4.66528	5.01847	2.64847	2.37001	1.87e-15	2.72e-14
chr5	71590407	71590653	4.22272	4.60924	1.6326	2.97664	1.88e-15	2.74e-14
chr10	33390608	33391011	3.83003	4.1807	1.848	2.33271	1.9e-15	2.77e-14
chr8	81423139	81423413	3.17574	3.51499	1.34158	2.17341	1.94e-15	2.82e-14
chr5	55995580	55995744	2.92059	3.30946	0.279259	3.0302	1.98e-15	2.88e-14
chr13	42062217	42062699	4.41823	4.79734	1.97793	2.81941	2.01e-15	2.91e-14
chr5	64267278	64267828	4.69766	4.98465	3.38514	1.59951	2.02e-15	2.92e-14
chr10	33439238	33439517	3.41894	3.8256	0.31366	3.51194	2.06e-15	2.99e-14
hs37d5	204829	205136	3.20747	3.61403	0.105295	3.50873	2.08e-15	3.01e-14
chr1	230366838	230367816	5.82245	6.22709	2.77806	3.44903	2.1e-15	3.04e-14
chr11	14369472	14369996	4.41868	4.79656	2.0018	2.79476	2.11e-15	3.06e-14
chr6	135754775	135755721	6.27946	6.61902	4.44152	2.1775	2.24e-15	3.23e-14
chr10	17734787	17735430	3.70727	4.03226	2.03713	1.99513	2.26e-15	3.25e-14
chrX	31825685	31826120	4.07916	4.50058	0.420694	4.07989	2.27e-15	3.27e-14
chr1	183957788	183958097	2.59891	2.99976	-0.337469	3.33723	2.29e-15	3.29e-14
chr10	17725192	17725363	3.37704	3.75649	0.930332	2.82616	2.3e-15	3.31e-14
chr2	149180536	149180854	3.9099	4.30992	0.996389	3.31353	2.31e-15	3.32e-14
chrX	31829710	31830017	3.55104	3.97793	-0.383777	4.36171	2.33e-15	3.35e-14
chr18	52894984	52895249	3.10447	3.51083	0.00822051	3.50261	2.34e-15	3.37e-14
chr5	64275067	64275775	6.76288	7.09752	4.98394	2.11359	2.37e-15	3.41e-14
chr18	13938477	13938965	3.79352	4.18016	1.20074	2.97942	2.41e-15	3.46e-14
chr5	79500437	79501480	5.64618	6.02501	3.21135	2.81367	2.41e-15	3.46e-14
chr4	10732315	10732462	3.28694	3.69757	0.0526146	3.64496	2.46e-15	3.53e-14
chr2	191543256	191543855	6.27718	6.61266	4.48837	2.12429	2.52e-15	3.6e-14
chr14	40202919	40203635	4.6772	5.08212	1.62494	3.45718	2.54e-15	3.64e-14
chr4	103794366	103794664	4.54719	4.92958	2.04264	2.88693	2.57e-15	3.68e-14
chr2	223297948	223299331	6.52529	6.84914	4.86751	1.98163	2.62e-15	3.75e-14
chr6	143188592	143188785	3.8652	4.23853	1.53143	2.7071	2.79e-15	3.97e-14
chr4	109034432	109034839	4.63729	4.99768	2.51547	2.48221	2.84e-15	4.04e-14
chrX	22085113	22085572	4.52969	4.8885	2.43162	2.45688	2.84e-15	4.04e-14
chr11	123233902	123234250	2.96241	3.33827	0.5829	2.75537	2.9e-15	4.12e-14
chrX	31829270	31829604	3.98234	4.40332	0.344017	4.0593	2.92e-15	4.14e-14
chr5	79544060	79544642	4.22686	4.57247	2.31242	2.26006	2.93e-15	4.16e-14
chr13	80992555	80992918	3.67417	4.07016	0.86507	3.20509	3.16e-15	4.47e-14
chr3	99631954	99632369	3.29866	3.67875	0.839384	2.83937	3.17e-15	4.49e-14
chr18	11871454	11871856	3.70296	4.0785	1.32933	2.74917	3.27e-15	4.61e-14
chr1	92219942	92220310	4.10174	4.51133	0.902487	3.60884	3.28e-15	4.63e-14
chr12	10853564	10854422	5.54755	5.93194	3.00206	2.92988	3.29e-15	4.65e-14
chr5	53819861	53820228	4.26981	4.65206	1.76796	2.88411	3.34e-15	4.71e-14
chr2	207000556	207000856	3.1833	3.56297	0.732424	2.83054	3.38e-15	4.76e-14
chr8	51798680	51799167	4.59155	4.95828	2.36996	2.58832	3.4e-15	4.79e-14
chr5	154712123	154712945	5.02564	5.42721	2.06965	3.35756	3.41e-15	4.8e-14
chr21	26938887	26938987	3.83507	4.18227	1.89973	2.28255	3.41e-15	4.8e-14
chr3	42119302	42119605	4.00516	4.4	1.22475	3.17525	3.42e-15	4.81e-14
chr5	88639027	88640291	8.35697	8.68455	6.65851	2.02605	3.42e-15	4.82e-14
chr14	40231859	40232851	6.42733	6.7522	4.75843	1.99377	3.44e-15	4.83e-14
chr6	45029829	45030843	6.09701	6.51492	2.59113	3.92378	3.46e-15	4.87e-14
chr2	105888247	105888966	5.47533	5.89172	2.03059	3.86113	3.5e-15	4.92e-14
chr6	143838402	143839075	4.76698	5.07065	3.3094	1.76124	3.58e-15	5.02e-14
chr7	137671461	137671961	5.84812	6.2339	3.27373	2.96017	3.62e-15	5.07e-14
chr6	144568131	144568533	2.95377	3.29495	1.09568	2.19927	3.77e-15	5.28e-14
chr2	137133771	137135038	7.83613	8.20354	5.60335	2.60019	3.83e-15	5.35e-14
chr2	181225345	181225527	3.12652	3.47338	1.1958	2.27758	3.91e-15	5.46e-14
chr2	201319650	201320103	5.51437	5.86555	3.52544	2.34011	3.91e-15	5.46e-14
chr6	70356548	70356923	2.85745	3.21825	0.72932	2.48893	3.97e-15	5.53e-14
chr3	93789016	93789777	5.50923	5.89286	2.97937	2.91349	3.99e-15	5.57e-14
chr13	60308076	60309198	6.13733	6.45919	4.50067	1.95852	4.01e-15	5.58e-14
chrX	29615818	29616353	3.42851	3.83102	0.445878	3.38515	4.01e-15	5.59e-14
chr13	80973464	80976087	8.66722	9.00353	6.86861	2.13492	4.04e-15	5.62e-14
chr18	52896832	52897330	4.78734	5.18086	2.03889	3.14197	4.05e-15	5.63e-14
chr1	92198079	92198435	4.38767	4.78848	1.45267	3.33581	4.1e-15	5.7e-14
chr3	44868357	44869114	3.99406	4.34533	2.00386	2.34147	4.12e-15	5.73e-14
chr14	59033824	59034235	3.79536	4.17886	1.26818	2.91068	4.14e-15	5.76e-14
chr18	11511188	11512109	4.64414	5.01595	2.3371	2.67885	4.17e-15	5.79e-14
chr4	96751698	96752816	6.04971	6.45831	2.88306	3.57525	4.2e-15	5.83e-14
chr6	154688411	154689093	3.91552	4.30438	1.27458	3.0298	4.22e-15	5.86e-14
chr5	53827440	53827705	4.26483	4.6623	1.41838	3.24391	4.26e-15	5.91e-14
chr2	190716775	190716887	2.15337	2.54454	-0.539819	3.08436	4.36e-15	6.04e-14
chr18	57539736	57540003	3.89828	4.28513	1.30117	2.98396	4.37e-15	6.05e-14
chr1	179841768	179842032	4.19002	4.54395	2.16281	2.38114	4.4e-15	6.09e-14
chr14	40133263	40133458	2.32901	2.72229	-0.413664	3.13596	4.41e-15	6.1e-14
chr18	57617562	57617799	2.79976	3.17838	0.368968	2.80941	4.44e-15	6.14e-14
chr2	183844675	183845321	5.26938	5.56947	3.84427	1.7252	4.48e-15	6.2e-14
chr6	136222980	136223222	2.47014	2.82589	0.41684	2.40905	4.52e-15	6.25e-14
chr2	191380605	191381121	4.38344	4.73652	2.36817	2.36835	4.6e-15	6.35e-14
chr12	12759663	12760032	3.51965	3.88632	1.29908	2.58724	4.67e-15	6.44e-14
chr3	99563627	99563718	3.02803	3.40402	0.646163	2.75786	4.76e-15	6.56e-14
chr4	101099771	101100043	2.51111	2.89408	-0.00516171	2.89924	4.84e-15	6.67e-14
chr13	60592812	60592922	2.09456	2.48705	-0.629437	3.11649	4.91e-15	6.75e-14
chr6	130239177	130239711	4.12744	4.48361	2.06818	2.41543	4.94e-15	6.8e-14
chr10	18760586	18761360	5.65196	6.04742	2.85627	3.19114	4.99e-15	6.86e-14
chr3	19373332	19373875	4.06978	4.40587	2.27373	2.13214	5.13e-15	7.04e-14
chr2	55648159	55648332	4.25095	4.60766	2.18383	2.42383	5.16e-15	7.08e-14
chr11	95421671	95421909	4.41975	4.81144	1.71432	3.09712	5.47e-15	7.49e-14
chr10	25189177	25189407	3.45915	3.84684	0.843984	3.00285	5.52e-15	7.55e-14
chr9	110779482	110779583	2.52934	2.94086	-0.735249	3.67611	5.54e-15	7.58e-14
chr5	71580494	71581268	5.13208	5.4733	3.27352	2.19978	5.57e-15	7.62e-14
chr3	114004409	114005034	4.99472	5.302	3.50344	1.79856	5.58e-15	7.63e-14
chr5	78189792	78190648	4.7271	5.08245	2.67968	2.40277	5.65e-15	7.71e-14
chr2	210382055	210382279	3.21768	3.58762	0.942716	2.6449	5.67e-15	7.74e-14
chr6	116787607	116787747	3.85061	4.22064	1.57427	2.64636	5.77e-15	7.88e-14
chr21	26780228	26780377	3.38681	3.77144	0.836501	2.93494	6.21e-15	8.44e-14
chr2	181264204	181265091	5.04637	5.43695	2.36657	3.07038	6.3e-15	8.55e-14
chr3	112096616	112096903	3.38832	3.73894	1.40716	2.33178	6.35e-15	8.62e-14
chr2	190953690	190954028	4.4474	4.72924	3.17655	1.55269	6.49e-15	8.78e-14
chr2	196204634	196205210	4.34686	4.74039	1.5983	3.14209	6.62e-15	8.95e-14
chr4	54922592	54922866	3.59462	3.94661	1.59455	2.35206	6.75e-15	9.12e-14
chr8	59883883	59884141	3.12531	3.52762	0.148702	3.37892	6.78e-15	9.16e-14
chr12	43505315	43505774	4.48714	4.84467	2.40794	2.43674	6.84e-15	9.23e-14
chr6	73345833	73346547	4.83395	5.16094	3.14195	2.019	6.86e-15	9.26e-14
chr10	17912928	17913452	3.32589	3.73455	0.157044	3.57751	6.89e-15	9.29e-14
chr18	8860639	8861311	5.13716	5.51056	2.80205	2.70852	6.94e-15	9.36e-14
chr21	26412979	26413047	2.07639	2.46274	-0.510164	2.9729	7.03e-15	9.47e-14
chr8	6594646	6594934	4.36769	4.76636	1.4902	3.27615	7.09e-15	9.55e-14
chr3	99648449	99648749	3.04554	3.4162	0.758242	2.65796	7.14e-15	9.62e-14
chr4	109089621	109090178	6.05548	6.43273	3.65035	2.78238	7.16e-15	9.64e-14
chr2	20964284	20964403	2.48864	2.88182	-0.251539	3.13336	7.23e-15	9.73e-14
chr2	210289954	210290167	4.36198	4.70413	2.49185	2.21228	7.65e-15	1.03e-13
chr1	229987319	229987832	5.28649	5.68728	2.35191	3.33537	7.7e-15	1.03e-13
chr18	52731464	52731689	3.33147	3.70446	1.0036	2.70086	7.8e-15	1.04e-13
chr18	52698512	52699621	4.98104	5.32533	3.0837	2.24163	7.89e-15	1.06e-13
chr3	114425359	114426085	4.42764	4.7948	2.19917	2.59563	7.97e-15	1.07e-13
chr3	114051080	114052392	7.93498	8.2593	6.27205	1.98725	8.13e-15	1.09e-13
chr2	150017209	150018050	6.40047	6.73574	4.61421	2.12153	8.21e-15	1.1e-13
chr6	119655462	119655721	3.54409	3.92077	1.14963	2.77114	8.29e-15	1.11e-13
chr21	15242411	15242759	3.55822	3.95417	0.7503	3.20387	8.42e-15	1.12e-13
chr4	26073391	26073565	3.6699	4.05329	1.14498	2.90832	8.55e-15	1.14e-13
chr14	22938222	22938849	5.06018	5.43588	2.6837	2.75219	8.63e-15	1.15e-13
chr9	69942416	69943106	4.12232	4.46207	2.28202	2.18005	8.72e-15	1.16e-13
chr1	109113504	109114095	4.71877	5.11209	1.97532	3.13677	8.75e-15	1.17e-13
chr11	14364519	14364773	4.87817	5.25094	2.55424	2.6967	8.83e-15	1.17e-13
chr7	90347397	90347474	2.91022	3.31596	-0.166965	3.48292	9.06e-15	1.2e-13
chr2	182742728	182743010	3.01367	3.37445	0.885853	2.4886	9.12e-15	1.21e-13
chr10	90969189	90969744	4.82316	5.14855	3.1487	1.99985	9.19e-15	1.22e-13
chr21	30406963	30407854	4.48582	4.85054	2.29677	2.55377	9.43e-15	1.25e-13
chr6	136175708	136176289	5.24401	5.55927	3.67509	1.88418	9.52e-15	1.26e-13
chr12	117579594	117580419	7.14118	7.50886	4.90393	2.60493	9.76e-15	1.29e-13
chr5	135366696	135367535	5.63522	6.0267	2.93492	3.09178	1.01e-14	1.34e-13
chr5	137389842	137390347	4.02382	4.39129	1.79018	2.60111	1.03e-14	1.36e-13
chr2	204816036	204816647	4.60699	4.93352	2.92002	2.0135	1.04e-14	1.38e-13
chr5	160565691	160566751	7.57561	8.00451	3.52392	4.48059	1.04e-14	1.38e-13
chr12	106620687	106622274	7.88504	8.23093	5.96697	2.26396	1.05e-14	1.38e-13
chr6	1870428	1870853	4.13563	4.5043	1.88194	2.62236	1.06e-14	1.4e-13
chr18	52895391	52895780	3.77166	4.1679	0.956588	3.21131	1.07e-14	1.4e-13
chr5	64339371	64339563	3.64406	4.01522	1.34807	2.66715	1.08e-14	1.42e-13
chr2	92217748	92218306	5.39187	5.74846	3.32646	2.42201	1.09e-14	1.43e-13
chr3	105615728	105616203	3.57408	3.89734	1.92247	1.97487	1.09e-14	1.44e-13
chr11	120296209	120296469	3.119	3.49108	0.807355	2.68372	1.13e-14	1.48e-13
chr12	80961154	80961641	5.11008	5.49839	2.481	3.01739	1.15e-14	1.51e-13
chr5	77404058	77405034	7.05364	7.39051	5.24831	2.1422	1.16e-14	1.52e-13
chr11	103904076	103904315	2.7454	3.13175	0.158891	2.97286	1.18e-14	1.55e-13
chr18	23651726	23652964	5.84771	6.23404	3.26164	2.9724	1.19e-14	1.55e-13
chr2	180313836	180314065	2.9562	3.31233	0.897517	2.41481	1.19e-14	1.56e-13
chr6	146187970	146188768	7.15072	7.4755	5.48285	1.99265	1.23e-14	1.6e-13
chr4	99564354	99564602	2.97273	3.3361	0.804998	2.5311	1.28e-14	1.66e-13
chr12	67713348	67713584	4.22623	4.63511	1.05013	3.58498	1.28e-14	1.67e-13
chr3	16844585	16844915	5.62485	5.97818	3.60619	2.37199	1.29e-14	1.68e-13
chr7	95298723	95299249	4.36812	4.69533	2.67372	2.02162	1.31e-14	1.7e-13
chr1	92177173	92177403	3.30454	3.72195	-0.180916	3.90286	1.39e-14	1.8e-13
chr14	71904564	71905155	3.75893	4.12857	1.4891	2.63946	1.43e-14	1.84e-13
chr12	118313331	118314559	6.08183	6.48003	3.21634	3.26369	1.44e-14	1.86e-13
chr14	31979238	31979815	4.27713	4.57636	2.85969	1.71668	1.45e-14	1.87e-13
chr21	30808498	30809280	4.83017	5.22185	2.12527	3.09657	1.45e-14	1.87e-13
chr6	73605399	73605686	2.11558	2.49657	-0.361099	2.85767	1.47e-14	1.9e-13
chr18	60842401	60843184	5.93146	6.30556	3.5841	2.72145	1.49e-14	1.92e-13
chr5	118635126	118636129	6.79966	7.16989	4.51979	2.65009	1.5e-14	1.93e-13
chr3	112059912	112060059	2.71729	3.11664	-0.178581	3.29523	1.51e-14	1.94e-13
chr2	181224328	181225320	7.33656	7.67637	5.49554	2.18084	1.57e-14	2.02e-13
chr13	80993616	80994026	3.7395	4.1223	1.22651	2.89579	1.59e-14	2.04e-13
chr5	81462995	81463649	5.24973	5.60384	3.22	2.38384	1.62e-14	2.07e-13
chr8	114673667	114673826	2.99095	3.37167	0.519614	2.85206	1.63e-14	2.09e-13
chr7	134679963	134680038	2.84298	3.2609	-0.663309	3.92421	1.66e-14	2.13e-13
chr11	111097465	111097936	4.12601	4.50512	1.68578	2.81934	1.68e-14	2.15e-13
chr1	203397791	203398724	5.32062	5.68302	3.16786	2.51516	1.68e-14	2.15e-13
chr21	26955353	26956332	5.67256	5.98414	4.14002	1.84412	1.68e-14	2.15e-13
chrX	10055104	10055516	3.25134	3.62022	0.994321	2.62589	1.69e-14	2.16e-13
chr5	71467450	71468226	5.80377	6.16026	3.73993	2.42033	1.69e-14	2.17e-13
chr18	53071918	53072674	5.42311	5.77006	3.49121	2.27885	1.73e-14	2.2e-13
chr14	39916679	39916856	2.26153	2.64853	-0.338772	2.9873	1.76e-14	2.24e-13
chr10	17898918	17899352	3.57144	3.97475	0.566293	3.40845	1.76e-14	2.24e-13
chr3	141609365	141610222	3.89698	4.22928	2.14521	2.08407	1.76e-14	2.25e-13
chr12	101739340	101740062	4.8946	5.23647	3.02794	2.20853	1.79e-14	2.28e-13
chr5	86490988	86491321	3.71731	4.05435	1.90991	2.14444	1.83e-14	2.33e-13
chr3	112207721	112208179	4.99681	5.36615	2.73196	2.63419	1.86e-14	2.36e-13
chr1	92350490	92350623	3.73513	4.11338	1.31117	2.80221	1.87e-14	2.37e-13
chr6	11714267	11715172	6.76025	7.12246	4.61062	2.51183	1.89e-14	2.4e-13
chr2	210287581	210287657	3.08266	3.42736	1.17997	2.24739	1.91e-14	2.43e-13
chr18	67695292	67695630	3.11814	3.45802	1.27628	2.18173	1.91e-14	2.43e-13
chr6	109268714	109269224	3.98973	4.34856	1.89142	2.45714	1.92e-14	2.43e-13
chr6	130239831	130239941	2.28067	2.64853	0.040642	2.60788	1.94e-14	2.47e-13
chr2	190718994	190719462	3.85534	4.25132	1.04664	3.20468	1.95e-14	2.47e-13
chr3	114013866	114014095	4.08036	4.47747	1.24315	3.23433	1.97e-14	2.5e-13
chr1	172054624	172055143	3.9378	4.32105	1.41568	2.90537	2.02e-14	2.56e-13
chr13	111125654	111125867	3.80765	4.182	1.45568	2.72632	2.03e-14	2.57e-13
chr2	204851810	204852709	5.03178	5.42391	2.31615	3.10777	2.04e-14	2.58e-13
chr12	12760171	12760362	3.13137	3.52874	0.287726	3.24101	2.05e-14	2.6e-13
chr2	157397595	157397742	3.6136	3.9889	1.24445	2.74445	2.06e-14	2.6e-13
chrX	100948306	100949142	5.9348	6.27017	4.14725	2.12293	2.08e-14	2.63e-13
chr18	52957032	52957378	5.51136	5.87016	3.41346	2.4567	2.09e-14	2.64e-13
chr10	92963584	92963945	3.63229	3.98931	1.56071	2.42859	2.11e-14	2.67e-13
chr4	99491488	99491739	2.45883	2.82894	0.180875	2.64807	2.12e-14	2.68e-13
chr6	73093745	73093909	3.4199	3.77658	1.35332	2.42325	2.17e-14	2.74e-13
chr13	81426768	81427424	3.98809	4.30703	2.38188	1.92515	2.2e-14	2.76e-13
chr12	118406594	118407497	5.80116	6.19867	2.95366	3.24501	2.2e-14	2.77e-13
chr2	204688431	204688655	2.4955	2.88485	-0.15659	3.04145	2.21e-14	2.78e-13
chr18	53124220	53124607	4.16715	4.52098	2.14125	2.37974	2.23e-14	2.8e-13
chr5	73926285	73926614	5.89343	6.23576	4.02091	2.21485	2.25e-14	2.82e-13
chr3	105569989	105570439	6.01611	6.34984	4.24782	2.10202	2.25e-14	2.83e-13
chr18	53109529	53109789	3.73789	4.10135	1.56873	2.53263	2.29e-14	2.87e-13
chr1	64386204	64386352	3.29171	3.67825	0.701074	2.97718	2.29e-14	2.88e-13
chr3	19546298	19546660	3.33304	3.67156	1.5077	2.16386	2.4e-14	3e-13
chr6	137948665	137949177	3.03457	3.38168	1.1005	2.28119	2.4e-14	3.01e-13
chr12	96209375	96210005	3.62862	3.9275	2.21435	1.71315	2.44e-14	3.05e-13
chr5	86489753	86489857	2.13826	2.53356	-0.65355	3.18711	2.45e-14	3.06e-13
chr3	114012815	114012937	3.27615	3.64279	1.05609	2.5867	2.47e-14	3.09e-13
chr5	109266763	109267216	3.6181	4.00341	1.05361	2.9498	2.48e-14	3.1e-13
chr3	59392601	59393682	5.44978	5.82494	3.08333	2.7416	2.57e-14	3.2e-13
chr6	144047403	144048304	4.23328	4.55633	2.58393	1.9724	2.59e-14	3.23e-13
chr3	99721840	99722370	4.01463	4.34862	2.24336	2.10525	2.61e-14	3.24e-13
chr5	53827795	53827912	3.18367	3.58018	0.361768	3.21841	2.64e-14	3.28e-13
chr2	210390513	210390708	4.21392	4.56922	2.16717	2.40204	2.65e-14	3.29e-13
chr7	114561597	114562007	6.17569	6.53066	4.13358	2.39709	2.69e-14	3.35e-13
chr6	109194628	109194745	2.15872	2.55595	-0.681373	3.23732	2.7e-14	3.35e-13
chr13	33403342	33403935	3.86972	4.25866	1.22695	3.03171	2.76e-14	3.43e-13
chr5	65808437	65808645	4.19423	4.55553	2.05856	2.49696	2.77e-14	3.43e-13
chr3	99568182	99568386	3.40201	3.78781	0.827238	2.96057	2.77e-14	3.43e-13
chrX	11808017	11808217	4.5573	4.88872	2.81572	2.073	2.77e-14	3.43e-13
chr12	95988906	95989286	3.38062	3.75216	1.07822	2.67394	2.82e-14	3.49e-13
chr9	110779720	110779804	2.41117	2.82761	-1.03547	3.86307	2.84e-14	3.52e-13
chr18	12861012	12861982	5.53912	5.89428	3.49432	2.39996	2.84e-14	3.52e-13
chr6	144477460	144477962	4.81856	5.15416	3.02832	2.12584	2.84e-14	3.52e-13
chr19	23722673	23723411	4.38799	4.79637	1.22827	3.5681	2.89e-14	3.57e-13
chr6	154666579	154666816	3.19068	3.60263	-0.0892673	3.6919	2.9e-14	3.58e-13
chr7	28214101	28214471	3.65132	4.0387	1.04264	2.99606	2.9e-14	3.59e-13
chr13	80990652	80990885	3.02983	3.42814	0.161657	3.26648	2.96e-14	3.65e-13
chr18	61685033	61685471	3.99847	4.33989	2.1375	2.20238	2.99e-14	3.69e-13
chr1	90246941	90247745	4.93273	5.27329	3.08236	2.19093	3.02e-14	3.73e-13
chrX	29919969	29920537	4.20117	4.61842	0.721841	3.89658	3.06e-14	3.78e-13
chr18	57543042	57543940	6.47826	6.82412	4.56054	2.26358	3.08e-14	3.79e-13
chr4	185344106	185344579	4.90465	5.27729	2.58307	2.69422	3.13e-14	3.85e-13
chr12	80991754	80992442	4.67062	5.03412	2.5008	2.53332	3.14e-14	3.86e-13
chr6	144260811	144261919	6.41707	6.70768	5.07437	1.63331	3.16e-14	3.89e-13
chr9	22203293	22204558	6.81744	7.12895	5.28561	1.84334	3.17e-14	3.9e-13
chr2	64129958	64130680	4.52062	4.88049	2.40658	2.47392	3.18e-14	3.92e-13
chr18	54690662	54691305	4.37171	4.68056	2.86549	1.81507	3.18e-14	3.92e-13
chr5	89193470	89194025	3.73252	4.05834	2.05336	2.00498	3.19e-14	3.92e-13
chr2	190682884	190683198	2.66256	3.01572	0.646163	2.36955	3.2e-14	3.93e-13
chr2	16195807	16196594	4.31195	4.69052	1.88194	2.80858	3.29e-14	4.04e-13
chr12	26950826	26951879	6.39164	6.71505	4.73846	1.97659	3.33e-14	4.08e-13
chr11	123233276	123233401	2.36479	2.76095	-0.448396	3.20935	3.33e-14	4.08e-13
chr7	141674757	141675310	4.84701	5.20177	2.80809	2.39368	3.34e-14	4.09e-13
chr4	109028874	109029571	4.61901	4.99459	2.24467	2.74992	3.39e-14	4.15e-13
chr14	53657548	53658089	3.23685	3.60298	1.02503	2.57795	3.4e-14	4.16e-13
chr10	18159872	18160335	3.27409	3.66962	0.476567	3.19306	3.55e-14	4.34e-13
chr2	187263663	187264111	3.18815	3.58771	0.286881	3.30083	3.63e-14	4.44e-13
chr13	42074082	42074403	3.70389	4.04495	1.84742	2.19752	3.67e-14	4.47e-13
chr2	17434295	17434499	2.24489	2.64883	-0.778786	3.42761	3.7e-14	4.51e-13
chr8	86050364	86050930	4.20957	4.55896	2.2451	2.31386	3.74e-14	4.55e-13
chr5	108815052	108815229	2.92315	3.26224	1.09085	2.17139	3.83e-14	4.66e-13
chr1	117139312	117139895	4.29887	4.64071	2.43258	2.20813	3.94e-14	4.78e-13
chr9	82730687	82730995	2.80275	3.17863	0.423002	2.75563	4.07e-14	4.93e-13
chr10	18527826	18528151	2.71956	3.10879	0.0703893	3.0384	4.1e-14	4.96e-13
chr2	105716262	105717161	5.61973	5.98251	3.46121	2.5213	4.1e-14	4.96e-13
chr17	67124039	67124118	2.02073	2.4152	-0.750771	3.16597	4.11e-14	4.98e-13
chr6	53482682	53483502	4.15637	4.48932	2.39722	2.0921	4.16e-14	5.03e-13
chr2	203248932	203249167	3.73717	4.12019	1.21989	2.9003	4.16e-14	5.03e-13
chr7	110709423	110709721	2.76867	3.1039	0.982896	2.121	4.22e-14	5.09e-13
chr10	121567274	121568153	5.33993	5.72877	2.69933	3.02944	4.3e-14	5.19e-13
chr13	33654833	33655106	2.48632	2.89106	-0.560947	3.45201	4.33e-14	5.23e-13
chr2	204869622	204870020	2.78418	3.1783	0.0214797	3.15682	4.36e-14	5.26e-13
chr5	64254589	64255151	4.08338	4.37709	2.71432	1.66276	4.42e-14	5.32e-13
chr2	180988719	180988773	2.20603	2.55582	0.236165	2.31965	4.48e-14	5.39e-13
chr3	64025527	64026631	6.44511	6.78961	4.54504	2.24457	4.54e-14	5.46e-13
chr3	101660053	101660335	4.55078	4.90168	2.56577	2.33591	4.54e-14	5.46e-13
chr8	103943264	103943400	2.35587	2.74524	-0.296393	3.04163	4.56e-14	5.48e-13
chr18	32989017	32989307	3.59765	3.97189	1.24749	2.7244	4.65e-14	5.58e-13
chr6	13461679	13461934	3.97844	4.37586	1.13328	3.24258	4.83e-14	5.79e-13
chr1	117135865	117136149	3.16949	3.55656	0.567685	2.98887	4.84e-14	5.79e-13
chr1	92249835	92250190	2.26511	2.63202	0.040642	2.59138	4.87e-14	5.83e-13
chr3	3687599	3688577	5.34368	5.66712	3.69026	1.97686	4.93e-14	5.9e-13
chrX	10046342	10046612	2.53629	2.91245	0.151488	2.76096	5.06e-14	6.05e-13
chr3	5373940	5374654	4.55051	4.90724	2.48303	2.42421	5.07e-14	6.05e-13
chr2	149480807	149481200	3.75071	4.07021	2.13867	1.93153	5.07e-14	6.06e-13
chr6	119207805	119208080	3.74464	4.13383	1.09617	3.03767	5.08e-14	6.06e-13
chr14	50877385	50878362	5.20342	5.60889	2.13422	3.47467	5.14e-14	6.13e-13
chr6	154640308	154640524	2.53849	2.92235	0.00411611	2.91823	5.15e-14	6.14e-13
chr11	103770267	103770321	2.25823	2.65221	-0.501384	3.1536	5.18e-14	6.18e-13
chr12	46100972	46101573	4.60234	4.94687	2.70187	2.245	5.25e-14	6.26e-13
chr6	119770515	119771407	6.37568	6.7296	4.34863	2.38097	5.27e-14	6.28e-13
chr2	176006791	176007839	5.63964	5.98612	3.71385	2.27227	5.3e-14	6.31e-13
chr3	5418135	5418993	7.71855	8.08441	5.51103	2.57338	5.34e-14	6.35e-13
chr18	13278984	13280250	6.36831	6.70214	4.59885	2.10329	5.43e-14	6.45e-13
chr11	123354852	123354946	2.64939	3.03493	0.0801703	2.95476	5.44e-14	6.47e-13
chrX	62388497	62389223	5.12031	5.51775	2.27458	3.24317	5.46e-14	6.49e-13
chr4	40851651	40852029	3.58566	3.98778	0.614205	3.37357	5.46e-14	6.49e-13
chr2	202869703	202870716	6.45915	6.79801	4.62969	2.16832	5.51e-14	6.55e-13
chr2	166200218	166200494	2.67777	3.03303	0.631603	2.40143	5.61e-14	6.66e-13
chr2	180123359	180123477	2.6027	2.97656	0.259595	2.71696	5.61e-14	6.66e-13
chrX	10055621	10055886	2.67369	3.05357	0.21856	2.83501	5.62e-14	6.66e-13
chr10	45929599	45930139	5.07707	5.45605	2.6394	2.81665	5.62e-14	6.67e-13
chr14	40241644	40242090	4.11414	4.50315	1.46989	3.03326	5.65e-14	6.69e-13
chr6	112153765	112154500	4.47941	4.78716	2.98368	1.80348	5.66e-14	6.7e-13
chr7	21448001	21448497	4.54693	4.875	2.84298	2.03203	5.94e-14	7.01e-13
chr21	15261968	15262141	2.52727	2.93526	-0.619904	3.55517	5.97e-14	7.05e-13
chr2	165723752	165723949	3.9708	4.30681	2.17564	2.13118	6.02e-14	7.1e-13
chrX	142038523	142038728	2.37236	2.78175	-0.820034	3.60178	6.11e-14	7.21e-13
chr6	151365771	151366509	5.12609	5.51808	2.41394	3.10414	6.12e-14	7.22e-13
chr10	18628977	18629221	2.58214	2.97882	-0.244197	3.22302	6.12e-14	7.22e-13
chr5	125833121	125833858	4.65549	5.03157	2.27224	2.75933	6.15e-14	7.25e-13
chr6	154664535	154665655	6.60775	7.0102	3.62686	3.38335	6.19e-14	7.29e-13
chr5	6188318	6189106	6.1117	6.44031	4.40185	2.03845	6.24e-14	7.34e-13
chr12	102049586	102050285	4.21062	4.53862	2.50752	2.0311	6.24e-14	7.35e-13
chr2	166675329	166675452	3.23033	3.55433	1.57081	1.98352	6.27e-14	7.38e-13
chr8	91991092	91991313	2.70249	3.04743	0.796716	2.25071	6.3e-14	7.42e-13
chr2	179887132	179887222	3.09531	3.46178	0.878025	2.58375	6.37e-14	7.49e-13
chr5	86627053	86627405	3.70198	4.05105	1.7417	2.30935	6.4e-14	7.52e-13
chr3	99657988	99658100	2.70432	3.08626	0.208785	2.87747	6.46e-14	7.58e-13
chr18	53090444	53091342	8.51785	8.87159	6.49331	2.37828	6.52e-14	7.64e-13
chr8	91108529	91109322	3.06118	3.41606	1.02046	2.39559	6.53e-14	7.66e-13
chr2	175652538	175652870	3.078	3.42291	1.17267	2.25024	6.58e-14	7.71e-13
chr8	52002803	52003661	4.71926	5.06002	2.86634	2.19368	6.72e-14	7.87e-13
chr9	42837386	42838347	5.19541	5.49828	3.74516	1.75312	6.92e-14	8.08e-13
chr14	31318295	31319121	5.70333	6.08166	3.27798	2.80368	7.16e-14	8.35e-13
chr2	191540557	191540625	2.89056	3.28345	0.157044	3.12641	7.17e-14	8.36e-13
chr9	82635022	82636032	4.60773	4.9799	2.29425	2.68565	7.21e-14	8.4e-13
chr8	28727608	28727945	3.37062	3.76785	0.530356	3.23749	7.38e-14	8.59e-13
chr2	175696590	175696968	2.63892	2.97791	0.807944	2.16996	7.42e-14	8.64e-13
chr1	94195540	94195824	2.18153	2.54389	0.0295791	2.51431	7.43e-14	8.64e-13
chr8	30405489	30406471	6.0103	6.36814	3.92654	2.4416	7.48e-14	8.7e-13
chr18	52956714	52956948	3.62147	3.9873	1.41452	2.57277	7.61e-14	8.84e-13
chr6	154639974	154640265	3.08691	3.47914	0.368968	3.11017	7.62e-14	8.85e-13
chr1	114295746	114295912	2.75341	3.14069	0.146841	2.99385	7.74e-14	8.99e-13
chr2	157421383	157422019	3.89219	4.22622	2.1203	2.10592	7.75e-14	9e-13
chr17	67123632	67123729	2.14793	2.53566	-0.468218	3.00388	8.17e-14	9.45e-13
chr21	15252183	15252680	3.78279	4.15184	1.52284	2.629	8.31e-14	9.61e-13
chr8	100070057	100070505	3.40009	3.73304	1.64089	2.09216	8.42e-14	9.72e-13
chr6	147605555	147606565	5.0545	5.32216	3.89184	1.43032	8.51e-14	9.82e-13
chr11	95422005	95422511	5.9173	6.29912	3.42425	2.87487	8.53e-14	9.84e-13
chr6	143021040	143021608	5.35998	5.68908	3.6446	2.04448	8.84e-14	1.02e-12
chr7	111126552	111126917	4.09482	4.37213	2.85954	1.51258	8.92e-14	1.03e-12
chr2	127662562	127663072	4.27999	4.68855	1.11437	3.57418	9.06e-14	1.04e-12
chr2	202313422	202313720	5.26311	5.6454	2.76053	2.88488	9.07e-14	1.04e-12
chr2	152906187	152906572	4.30582	4.67964	1.96321	2.71643	9.24e-14	1.06e-12
chr14	31323831	31324028	2.54345	2.95214	-0.626252	3.57839	9.54e-14	1.09e-12
chr18	52968644	52968845	3.16832	3.56178	0.421464	3.14031	9.62e-14	1.1e-12
chr12	10861268	10862384	6.40163	6.72884	4.70724	2.0216	9.7e-14	1.11e-12
chr6	135786371	135787493	6.63427	6.95179	5.04258	1.90921	9.74e-14	1.11e-12
chr5	65104809	65105050	2.39938	2.77544	0.0163944	2.75904	9.77e-14	1.12e-12
chr12	80868194	80868352	2.76684	3.14761	0.294463	2.85314	9.95e-14	1.14e-12
chr12	43719437	43720262	4.3735	4.63585	3.24912	1.38673	1.01e-13	1.15e-12
chr13	81260004	81260781	5.28327	5.63185	3.32964	2.30222	1.02e-13	1.16e-12
chr5	126347668	126348531	6.04722	6.35992	4.50376	1.85616	1.03e-13	1.17e-12
chr13	33310615	33312230	6.7115	7.01956	5.21293	1.80663	1.03e-13	1.18e-12
chr7	142492534	142492882	4.98775	5.35359	2.78061	2.57298	1.05e-13	1.2e-12
chr18	13925403	13926050	4.67219	5.06117	2.02832	3.03286	1.05e-13	1.2e-12
chr14	31427550	31427827	2.61176	2.96026	0.659272	2.30099	1.06e-13	1.2e-12
chr10	33425787	33426066	4.90931	5.31611	1.79968	3.51643	1.06e-13	1.21e-12
chr18	48827645	48828045	3.10656	3.47672	0.827819	2.6489	1.07e-13	1.21e-12
chr2	166359295	166359464	2.30243	2.66448	0.155194	2.50929	1.07e-13	1.22e-12
chr8	79732830	79732922	2.21071	2.59285	-0.28882	2.88167	1.07e-13	1.22e-12
chr8	79650938	79651232	3.40594	3.75199	1.48579	2.26619	1.08e-13	1.23e-12
chr6	82776567	82777373	5.7467	6.14704	2.82433	3.32271	1.09e-13	1.24e-12
chr1	64301495	64301665	2.98795	3.3896	0.0295791	3.36002	1.09e-13	1.24e-12
chr3	143387998	143388837	8.03633	8.35363	6.44682	1.90681	1.1e-13	1.25e-12
chr12	118334606	118336082	5.04609	5.43084	2.49332	2.93752	1.11e-13	1.26e-12
chr7	94184848	94186148	8.39149	8.69406	6.94401	1.75004	1.11e-13	1.26e-12
chr6	46326707	46327292	3.37196	3.75365	0.881385	2.87226	1.12e-13	1.27e-12
chr4	48501530	48502237	3.8674	4.23542	1.6246	2.61082	1.13e-13	1.28e-12
chr8	66770181	66770296	2.37	2.74399	0.0245223	2.71947	1.16e-13	1.32e-12
chr12	104888009	104889036	6.65558	6.99338	4.83902	2.15436	1.19e-13	1.34e-12
chr10	17946445	17946849	2.71501	3.11129	-0.101377	3.21267	1.21e-13	1.37e-12
chr2	120455053	120455546	4.20138	4.59332	1.4902	3.10312	1.22e-13	1.37e-12
chr11	123234304	123234955	3.92955	4.30532	1.55196	2.75336	1.22e-13	1.38e-12
chr4	124004739	124005418	4.01331	4.29363	2.75443	1.5392	1.23e-13	1.38e-12
chr1	242951912	242952617	7.116	7.43922	5.46488	1.97434	1.25e-13	1.41e-12
chr1	230908957	230909163	2.2481	2.63691	-0.391867	3.02878	1.27e-13	1.42e-12
chr8	120630959	120631994	6.17822	6.49847	4.55831	1.94016	1.27e-13	1.43e-12
chrX	31671351	31672027	4.23405	4.63666	1.2488	3.38786	1.28e-13	1.44e-12
chr6	108190367	108191493	5.16255	5.51263	3.18858	2.32405	1.3e-13	1.45e-12
chr7	64086057	64086928	5.04783	5.41287	2.85357	2.5593	1.3e-13	1.46e-12
chr9	42994483	42994842	3.38056	3.68818	1.88613	1.80205	1.32e-13	1.48e-12
chr12	80805641	80806015	4.04369	4.42533	1.55406	2.87127	1.33e-13	1.49e-12
chr3	143201591	143202379	5.62456	5.94962	3.9536	1.99602	1.33e-13	1.49e-12
chr1	92311600	92311964	2.9734	3.36084	0.363371	2.99747	1.37e-13	1.53e-12
chr2	181688202	181689047	4.77381	5.14568	2.46579	2.67989	1.37e-13	1.53e-12
chr10	32516901	32517597	3.93136	4.29868	1.70012	2.59855	1.4e-13	1.57e-12
chr2	204910533	204911313	3.74433	4.10096	1.67839	2.42256	1.42e-13	1.58e-12
chr1	203429935	203431384	6.11296	6.46717	4.08181	2.38535	1.45e-13	1.61e-12
chr2	157368014	157369288	5.87491	6.23158	3.80824	2.42335	1.45e-13	1.61e-12
chr4	151324087	151324604	4.29658	4.65579	2.19265	2.46314	1.46e-13	1.62e-12
chr2	122305175	122305830	4.32329	4.69705	1.98185	2.7152	1.46e-13	1.63e-12
chr2	210421034	210421520	4.77283	5.11962	2.84298	2.27664	1.46e-13	1.63e-12
chrX	77960889	77961182	2.10666	2.49104	-0.438587	2.92963	1.47e-13	1.63e-12
chr10	70807892	70808157	4.92771	5.30049	2.60373	2.69676	1.48e-13	1.65e-12
chr12	43671446	43671712	3.88198	4.20512	2.23178	1.97333	1.49e-13	1.65e-12
chr18	52896462	52896687	3.21732	3.61486	0.368968	3.2459	1.51e-13	1.67e-12
chr14	55532856	55533409	5.2556	5.6096	3.22728	2.38232	1.54e-13	1.71e-12
chr1	92295896	92296365	4.4574	4.86479	1.32933	3.53546	1.56e-13	1.73e-12
chr7	110732114	110732306	2.92051	3.29007	0.652077	2.63799	1.57e-13	1.74e-12
chr11	122567236	122567913	6.47769	6.82991	4.47444	2.35547	1.57e-13	1.74e-12
chr5	109389436	109390464	6.527	6.90774	4.05516	2.85258	1.57e-13	1.74e-12
chr4	40180399	40180673	3.53407	3.92232	0.906341	3.01598	1.58e-13	1.75e-12
chr13	80982936	80983002	2.37188	2.78379	-0.906247	3.69003	1.61e-13	1.78e-12
chr11	26039799	26040099	3.02905	3.36586	1.2243	2.14156	1.65e-13	1.82e-12
chr10	18342983	18343322	2.53232	2.91592	0.00308818	2.91284	1.72e-13	1.9e-12
chr12	78118179	78118636	4.14492	4.50617	2.01001	2.49616	1.74e-13	1.91e-12
chr18	52948497	52948904	3.96788	4.33207	1.78719	2.54487	1.77e-13	1.95e-12
chr3	112160734	112161038	3.20933	3.59555	0.625604	2.96995	1.78e-13	1.95e-12
chr5	71586256	71587058	6.84973	7.20644	4.78267	2.42377	1.78e-13	1.96e-12
chr12	43619912	43620312	2.98119	3.32447	1.09665	2.22782	1.83e-13	2.01e-12
chr4	113049594	113049978	3.26425	3.61248	1.31532	2.29716	1.84e-13	2.02e-12
chr2	180289706	180290058	3.33977	3.69553	1.28646	2.40907	1.85e-13	2.03e-12
chr6	73130506	73130943	3.18684	3.49317	1.70456	1.78861	1.86e-13	2.05e-12
chr6	74270507	74271186	4.86816	5.1964	3.16235	2.03406	1.87e-13	2.05e-12
chr13	42330735	42331081	3.58741	3.93925	1.58942	2.34983	1.89e-13	2.07e-12
chr6	53454054	53454202	3.12051	3.49522	0.761893	2.73333	1.9e-13	2.09e-12
chr6	119630326	119630457	2.8168	3.18658	0.544556	2.64202	1.94e-13	2.12e-12
chr17	12769677	12770266	3.82526	4.20017	1.46317	2.73699	1.96e-13	2.15e-12
chr2	17347693	17348449	6.25563	6.58714	4.51304	2.0741	1.97e-13	2.16e-12
chr11	123352377	123352729	5.39057	5.75432	3.21679	2.53754	1.98e-13	2.17e-12
chr11	111238129	111238284	3.72918	4.08221	1.71464	2.36757	2e-13	2.19e-12
chr4	144303734	144304184	4.95221	5.30427	2.95113	2.35314	2.03e-13	2.22e-12
chr11	104066930	104067160	2.33227	2.69511	0.17267	2.52244	2.06e-13	2.24e-12
chr2	201241263	201241440	3.48624	3.84984	1.3149	2.53494	2.09e-13	2.28e-12
chr7	21986850	21986947	4.08372	4.41794	2.30972	2.10822	2.13e-13	2.32e-12
chr14	59102508	59102648	3.06609	3.39831	1.31532	2.08299	2.13e-13	2.32e-12
chr13	40136477	40136850	2.82304	3.19211	0.562809	2.6293	2.14e-13	2.33e-12
chr2	166267918	166268228	2.51091	2.86826	0.434485	2.43378	2.17e-13	2.36e-12
chrX	31324131	31324907	4.6527	5.05091	1.7869	3.26402	2.25e-13	2.44e-12
chr11	123355233	123355564	4.94046	5.29391	2.91988	2.37403	2.25e-13	2.44e-12
chr1	87916442	87916595	3.34786	3.6778	1.62293	2.05487	2.26e-13	2.45e-12
chr14	31322758	31322885	2.69089	3.08925	-0.178581	3.26783	2.27e-13	2.46e-12
chr4	103424546	103425056	5.98187	6.30231	4.36001	1.9423	2.28e-13	2.47e-12
chr6	137095384	137095780	4.41411	4.78122	2.18632	2.5949	2.3e-13	2.49e-12
chr8	126617025	126617411	6.32507	6.66784	4.44706	2.22078	2.34e-13	2.53e-12
chr5	78820237	78821069	5.06296	5.47976	1.60204	3.87773	2.37e-13	2.56e-12
chr13	34498738	34499837	4.7028	5.05097	2.75458	2.29639	2.39e-13	2.59e-12
chr3	9209683	9210436	5.42919	5.78713	3.34412	2.44301	2.41e-13	2.6e-12
chr14	50866492	50866860	4.53899	4.90771	2.28456	2.62316	2.42e-13	2.62e-12
chr7	94207936	94208426	3.67788	4.04373	1.47063	2.5731	2.47e-13	2.67e-12
chr1	92219526	92219770	3.55542	3.94648	0.864505	3.08198	2.48e-13	2.68e-12
chr7	37458179	37458735	4.93254	5.30193	2.66676	2.63518	2.52e-13	2.71e-12
chr11	102925816	102926407	4.73728	5.04622	3.23025	1.81598	2.6e-13	2.8e-12
chr8	103942166	103942934	5.59875	5.93797	3.76485	2.17312	2.62e-13	2.82e-12
chr5	77403780	77404022	3.94297	4.28084	2.12551	2.15533	2.64e-13	2.84e-12
chr7	111135622	111136077	3.27277	3.63325	1.14963	2.48362	2.65e-13	2.85e-12
chr7	7712114	7712566	3.81445	4.14729	2.05658	2.0907	2.66e-13	2.86e-12
chr7	94588668	94589160	3.31662	3.6852	1.06449	2.62071	2.71e-13	2.92e-12
chr3	17086410	17086722	2.68331	3.06795	0.132812	2.93513	2.71e-13	2.92e-12
chr10	70811061	70811448	4.84785	5.18294	3.06363	2.11932	2.72e-13	2.92e-12
chr3	142940486	142940746	2.7639	3.11997	0.706136	2.41383	2.74e-13	2.94e-12
chr1	85444318	85444541	2.77813	3.13392	0.724338	2.40958	2.75e-13	2.95e-12
chr13	76220601	76221940	6.95072	7.29762	5.01945	2.27817	2.76e-13	2.97e-12
chr6	111189677	111189895	3.59666	3.94612	1.63127	2.31484	2.78e-13	2.98e-12
chr2	120068313	120069243	4.70062	5.07722	2.30764	2.76958	2.8e-13	3e-12
chr6	145077536	145077596	1.73085	2.1061	-0.63743	2.74353	2.81e-13	3.02e-12
chr10	12279677	12280141	3.87933	4.27585	1.05708	3.21877	2.81e-13	3.02e-12
chr12	43676066	43676290	3.64503	3.96089	2.07014	1.89075	2.85e-13	3.06e-12
chr15	84596955	84597519	3.70366	4.09455	1.0169	3.07764	2.88e-13	3.08e-12
chr5	65023473	65024115	4.34752	4.66759	2.72948	1.93812	2.91e-13	3.11e-12
chr21	15898667	15900155	7.28947	7.60481	5.71973	1.88508	2.91e-13	3.12e-12
chr8	93424892	93425816	5.96399	6.3937	1.86281	4.53089	2.92e-13	3.12e-12
chr9	22244217	22244402	5.38745	5.7102	3.74131	1.96888	2.94e-13	3.15e-12
chr4	99564886	99564951	1.8279	2.2209	-0.908179	3.12908	2.95e-13	3.15e-12
chr18	52911810	52912056	4.34625	4.72015	2.00232	2.71783	2.96e-13	3.16e-12
chr12	40342597	40343044	2.89164	3.24645	0.851999	2.39445	2.97e-13	3.17e-12
chr9	20883038	20883447	2.74284	3.08384	0.886968	2.19687	2.99e-13	3.2e-12
chr2	59540165	59541719	5.84614	6.16565	4.23398	1.93168	3.06e-13	3.26e-12
chr2	179963162	179963391	3.30299	3.66637	1.13516	2.53121	3.11e-13	3.31e-12
chr6	144720291	144720787	3.8795	4.26115	1.38957	2.87159	3.14e-13	3.34e-12
chr6	144052819	144053357	3.2146	3.5583	1.32481	2.23349	3.16e-13	3.37e-12
chr11	22702539	22702620	2.03799	2.42252	-0.510164	2.93268	3.17e-13	3.37e-12
chr1	66832956	66833736	5.72487	6.05865	3.95599	2.10266	3.18e-13	3.39e-12
chr1	175289987	175290268	2.93521	3.30965	0.581523	2.72813	3.23e-13	3.43e-12
chr11	104022260	104022393	2.48513	2.8452	0.36817	2.47703	3.23e-13	3.43e-12
chr2	179887336	179887412	2.88475	3.24332	0.790176	2.45315	3.23e-13	3.43e-12
chr4	185504787	185505694	6.08048	6.44443	3.90366	2.54077	3.25e-13	3.45e-12
chr8	79764409	79764642	4.47169	4.795	2.81952	1.97548	3.26e-13	3.46e-12
chr3	99993105	99993644	4.17393	4.48624	2.63426	1.85198	3.33e-13	3.53e-12
chr12	104317862	104318065	3.70334	4.04299	1.86422	2.17877	3.34e-13	3.54e-12
chr21	26409179	26409397	3.62819	3.94887	2.00386	1.94501	3.42e-13	3.62e-12
chr12	9795940	9796036	3.37472	3.73581	1.24228	2.49353	3.43e-13	3.63e-12
chr5	123371695	123371916	3.4273	3.75272	1.75244	2.00028	3.51e-13	3.72e-12
chr2	190992802	190992970	2.28836	2.6789	-0.390515	3.06942	3.52e-13	3.72e-12
chr9	22243814	22243939	3.11222	3.45584	1.22342	2.23242	3.52e-13	3.72e-12
chr12	14553640	14553952	3.8652	4.24962	1.31904	2.93059	3.55e-13	3.75e-12
chr1	101777208	101777313	3.27366	3.64282	1.0118	2.63102	3.56e-13	3.76e-12
chr7	137677155	137678041	5.59622	5.97078	3.24053	2.73025	3.57e-13	3.77e-12
chr14	51553317	51554347	5.41651	5.78561	3.15589	2.62972	3.58e-13	3.78e-12
chr13	33683754	33685812	8.7585	9.1325	6.41281	2.7197	3.61e-13	3.81e-12
chr14	39578646	39579404	5.20304	5.59266	2.54491	3.04775	3.64e-13	3.84e-12
chr2	181126607	181126758	2.25149	2.59071	0.417611	2.1731	3.67e-13	3.86e-12
chr8	6593985	6594548	6.48522	6.84235	4.41186	2.43049	3.72e-13	3.91e-12
chr7	148610044	148610913	5.02806	5.34794	3.4121	1.93583	3.72e-13	3.91e-12
chr8	130912409	130912865	3.70698	4.07677	1.43449	2.64229	3.75e-13	3.94e-12
chr5	109961187	109961610	4.1096	4.43152	2.4723	1.95922	3.78e-13	3.97e-12
chr1	87548774	87549332	3.80233	4.13806	2.01052	2.12754	3.78e-13	3.98e-12
chr10	64299788	64300730	6.75142	7.06503	5.199	1.86603	3.78e-13	3.98e-12
chr5	81150493	81150689	2.5713	2.88968	0.970854	1.91882	3.81e-13	4e-12
chr5	54124714	54125400	4.83581	5.18907	2.81806	2.371	3.81e-13	4e-12
chr3	66354473	66355092	5.65497	5.97805	4.0054	1.97265	3.86e-13	4.05e-12
chr12	9461362	9461794	4.58598	4.92852	2.71087	2.21765	3.88e-13	4.07e-12
chr18	52991507	52991665	3.99724	4.34212	2.0923	2.24981	3.91e-13	4.1e-12
chr6	144218070	144218690	3.94651	4.31898	1.62794	2.69104	3.92e-13	4.12e-12
chr6	111589251	111589776	3.45025	3.78279	1.69568	2.08712	3.95e-13	4.14e-12
chr2	225893271	225893776	4.91121	5.3044	2.17084	3.13356	3.96e-13	4.15e-12
chr13	39856608	39857223	4.30591	4.69589	1.63989	3.056	4.01e-13	4.2e-12
chr12	77485536	77486646	6.06656	6.37759	4.53938	1.83821	4.04e-13	4.24e-12
chr7	110969169	110969677	4.3183	4.67969	2.18133	2.49836	4.06e-13	4.25e-12
chr8	91685396	91685716	2.70428	3.03558	0.964002	2.07158	4.07e-13	4.26e-12
chr4	144286063	144286912	5.29833	5.67797	2.84785	2.83011	4.09e-13	4.28e-12
chr7	8188535	8189594	5.17957	5.45457	3.96209	1.49248	4.12e-13	4.31e-12
chr7	93980868	93981978	7.68747	8.02226	5.90682	2.11544	4.19e-13	4.38e-12
chr2	198869629	198870785	6.81942	7.20891	4.16419	3.04472	4.3e-13	4.49e-12
chr6	130196059	130197611	7.15097	7.44197	5.80498	1.63699	4.33e-13	4.52e-12
chr8	99570369	99570697	3.10936	3.43412	1.44171	1.99241	4.39e-13	4.58e-12
chr6	119811176	119811712	4.77171	5.14993	2.34848	2.80145	4.41e-13	4.6e-12
chr9	4944365	4944776	4.03342	4.38094	2.09399	2.28694	4.43e-13	4.62e-12
chr11	123350264	123350496	3.58531	3.95464	1.32069	2.63395	4.44e-13	4.64e-12
chr6	130118957	130119360	3.4061	3.72439	1.80647	1.91792	4.51e-13	4.7e-12
chr13	80011401	80011805	2.18471	2.54681	0.0366289	2.51018	4.53e-13	4.71e-12
chr13	32689176	32689649	4.34822	4.64489	2.95353	1.69136	4.57e-13	4.75e-12
chr13	42038041	42038328	6.24708	6.60687	4.1344	2.47247	4.61e-13	4.79e-12
chr18	53016724	53017153	4.19116	4.52944	2.36877	2.16067	4.64e-13	4.83e-12
chr6	79941377	79941474	2.78615	3.16701	0.312001	2.85501	4.65e-13	4.84e-12
chr10	33406743	33407287	7.02624	7.37417	5.08136	2.29281	4.66e-13	4.85e-12
chr7	127496581	127497352	5.04102	5.41552	2.68626	2.72926	4.67e-13	4.85e-12
chr6	139648148	139648678	6.17606	6.52803	4.17632	2.35171	4.7e-13	4.88e-12
chr6	146187570	146187851	4.78113	5.10278	3.14661	1.95617	4.73e-13	4.91e-12
chr5	108376729	108377486	5.09649	5.37892	3.82091	1.55801	4.73e-13	4.91e-12
chr18	48708193	48708620	4.02056	4.38494	1.83679	2.54815	4.79e-13	4.97e-12
chr10	17889383	17889963	3.91018	4.27943	1.64682	2.63261	4.81e-13	4.99e-12
chr8	59881126	59881781	4.79546	5.13074	3.00899	2.12175	4.86e-13	5.04e-12
chrX	31834860	31835198	3.12509	3.54372	-0.410921	3.95465	4.92e-13	5.1e-12
chr5	52827317	52827793	3.24562	3.58594	1.39819	2.18775	4.93e-13	5.1e-12
chr7	21490387	21491066	4.88582	5.28071	2.1041	3.17662	4.95e-13	5.13e-12
chr4	144293281	144294108	5.41806	5.77079	3.40774	2.36305	4.96e-13	5.13e-12
chr7	93447786	93448034	2.3237	2.6988	-0.0418202	2.74062	5.03e-13	5.2e-12
chr5	54068225	54069275	8.22687	8.55933	6.47331	2.08602	5.05e-13	5.22e-12
chr3	176916913	176917418	6.27368	6.61327	4.43525	2.17802	5.08e-13	5.26e-12
chr5	109272448	109273321	4.54545	4.92913	2.01461	2.91452	5.12e-13	5.29e-12
chr6	154640631	154640942	2.94989	3.35874	-0.224799	3.58354	5.14e-13	5.3e-12
chr12	9880452	9880731	4.02743	4.38134	2.00052	2.38082	5.19e-13	5.35e-12
chr10	33381171	33381483	3.25073	3.61929	0.998969	2.62032	5.24e-13	5.4e-12
chr9	69943139	69943542	2.65984	2.99658	0.85599	2.14059	5.25e-13	5.41e-12
chr6	111757610	111757763	2.13188	2.48881	0.0615294	2.42728	5.26e-13	5.42e-12
chr2	185215643	185216543	5.76011	6.15617	2.94953	3.20663	5.29e-13	5.45e-12
chr10	90643264	90643562	4.7764	5.11757	2.91839	2.19919	5.34e-13	5.49e-12
chr6	116329650	116330805	6.11566	6.45436	4.28815	2.16621	5.38e-13	5.53e-12
chr9	19137922	19138624	3.76792	4.08556	2.17495	1.91061	5.4e-13	5.55e-12
chr13	110431329	110432080	6.54357	6.90125	4.46224	2.43901	5.44e-13	5.59e-12
chr5	86393581	86393759	2.69115	3.0365	0.78001	2.25649	5.47e-13	5.62e-12
chr12	93370820	93371681	5.50754	5.84075	3.74531	2.09543	5.49e-13	5.64e-12
chr12	69861970	69862545	4.92174	5.30038	2.49039	2.81	5.54e-13	5.69e-12
chr11	104102353	104102594	2.66374	3.01736	0.640885	2.37647	5.56e-13	5.71e-12
chr8	52240019	52240296	2.43239	2.81843	-0.14743	2.96586	5.6e-13	5.74e-12
chr11	84261147	84261310	3.63482	4.01546	1.16488	2.85058	5.65e-13	5.79e-12
chr8	95452639	95453789	7.22024	7.51842	5.81228	1.70614	5.7e-13	5.85e-12
chr2	196366412	196366525	2.23042	2.6273	-0.601024	3.22832	5.73e-13	5.88e-12
chr1	85450976	85451430	4.88751	5.26538	2.47082	2.79456	5.77e-13	5.91e-12
chr1	169653669	169653850	3.4103	3.78368	1.07578	2.7079	5.86e-13	5.99e-12
chr6	109787828	109788035	2.73102	3.12785	-0.0991677	3.22702	5.98e-13	6.11e-12
chr5	79487848	79488591	5.25542	5.63023	2.89516	2.73507	5.99e-13	6.11e-12
chr5	109350894	109351364	3.2582	3.65752	0.363371	3.29415	6.01e-13	6.14e-12
chr6	116337940	116338768	5.35076	5.68219	3.60898	2.07321	6.05e-13	6.18e-12
chr18	71621202	71622432	6.06149	6.4321	3.77513	2.65698	6.12e-13	6.24e-12
chr5	135291170	135291759	4.91792	5.2787	2.79018	2.48852	6.13e-13	6.25e-12
chr8	52239276	52240018	3.93034	4.30553	1.56316	2.74237	6.14e-13	6.26e-12
chr13	34424398	34425023	2.81416	3.17376	0.70424	2.46952	6.28e-13	6.39e-12
chr11	111219660	111220682	6.01998	6.35306	4.25922	2.09384	6.34e-13	6.45e-12
chr6	145050421	145051193	4.34806	4.64215	2.97571	1.66645	6.46e-13	6.57e-12
chr13	43814290	43814934	4.42607	4.77051	2.52678	2.24372	6.61e-13	6.71e-12
chr7	137638364	137638660	3.16832	3.55849	0.497886	3.06061	6.72e-13	6.82e-12
chr2	190329442	190330181	4.63169	4.96072	2.91702	2.0437	6.73e-13	6.83e-12
chr6	119765669	119766134	5.7893	6.1236	4.01429	2.10931	6.74e-13	6.83e-12
chr1	92270866	92271434	5.11983	5.53397	1.76098	3.77299	6.86e-13	6.95e-12
chr5	53825822	53826012	3.79972	4.17191	1.48616	2.68574	6.89e-13	6.97e-12
chr12	43671819	43672609	7.03262	7.33791	5.56004	1.77787	6.97e-13	7.05e-12
chr12	75731823	75732034	2.8579	3.17043	1.31615	1.85429	7e-13	7.08e-12
chr1	64302202	64302328	3.06529	3.4385	0.733664	2.70484	7.06e-13	7.13e-12
chr12	25178485	25178622	2.67768	3.00085	1.02705	1.9738	7.09e-13	7.16e-12
chr9	4965540	4965824	3.32412	3.67415	1.3509	2.32325	7.1e-13	7.17e-12
chr2	210391350	210392578	7.81193	8.11966	6.31642	1.80324	7.1e-13	7.18e-12
chr13	76248540	76248908	3.16909	3.48366	1.60712	1.87654	7.17e-13	7.24e-12
chr15	34695222	34696053	4.95834	5.31143	2.94298	2.36845	7.22e-13	7.29e-12
chr4	104033281	104033977	4.27443	4.66786	1.52821	3.13965	7.3e-13	7.36e-12
chr6	119763684	119764461	7.8072	8.15578	5.8536	2.30217	7.35e-13	7.41e-12
chr11	123228524	123229286	4.79341	5.1739	2.32646	2.84744	7.36e-13	7.42e-12
chr5	66714280	66714685	2.46195	2.82139	0.354533	2.46686	7.39e-13	7.45e-12
chr7	94234420	94234948	3.6907	4.03845	1.74815	2.29029	7.49e-13	7.54e-12
chr9	97817434	97817817	3.47444	3.88282	0.314489	3.56833	7.52e-13	7.57e-12
chr18	53116812	53116896	2.26043	2.6664	-0.823677	3.49008	7.6e-13	7.65e-12
chr8	59929948	59930658	5.39035	5.72498	3.61159	2.11339	7.62e-13	7.67e-12
chr5	109246318	109246505	2.39496	2.77893	-0.141735	2.92066	7.74e-13	7.78e-12
chr1	64660162	64660843	3.56459	3.93539	1.27501	2.66038	7.86e-13	7.89e-12
chr3	141118867	141119096	3.66385	4.00875	1.75855	2.25021	8.07e-13	8.09e-12
chr4	11652266	11652942	4.08544	4.48522	1.17815	3.30708	8.18e-13	8.2e-12
chr5	64655563	64655888	3.18162	3.53012	1.22915	2.30097	8.2e-13	8.21e-12
chr7	137635566	137636178	4.779	5.18741	1.61824	3.56917	8.25e-13	8.26e-12
chr5	115694264	115695158	7.45252	7.75069	6.04457	1.70612	8.26e-13	8.27e-12
chr2	200185850	200186290	2.85767	3.18624	1.14824	2.03801	8.38e-13	8.38e-12
chr18	71709569	71710468	6.11446	6.47712	3.95772	2.51941	8.39e-13	8.39e-12
chr5	108222606	108223038	3.08929	3.44747	1.00052	2.44696	8.41e-13	8.41e-12
chr10	33384484	33385460	6.56948	6.88683	4.9796	1.90723	8.45e-13	8.44e-12
chr1	235122181	235122990	4.48761	4.8349	2.55108	2.28382	8.45e-13	8.45e-12
chr1	174878643	174879196	3.07882	3.44116	0.927084	2.51408	8.68e-13	8.66e-12
chr2	204891716	204892311	5.3372	5.70211	3.14498	2.55713	8.7e-13	8.68e-12
chr1	64170784	64171012	2.66531	3.04237	0.263893	2.77847	8.89e-13	8.86e-12
chr5	148213618	148213817	3.97428	4.32511	1.99018	2.33494	8.9e-13	8.86e-12
chr1	87914761	87916319	8.89834	9.21187	7.34675	1.86511	9e-13	8.96e-12
chr5	69670619	69670894	2.60935	2.97143	0.461678	2.50976	9.01e-13	8.97e-12
chr2	181240356	181240517	2.26089	2.6121	0.271596	2.34051	9.04e-13	8.99e-12
chr9	84593674	84594770	5.45063	5.81451	3.27479	2.53972	9.06e-13	9.02e-12
chr21	26440238	26440445	2.54359	2.86143	0.948601	1.91283	9.22e-13	9.16e-12
chr6	11710474	11710751	3.54706	3.93221	0.986021	2.94618	9.35e-13	9.28e-12
chr18	12859071	12859236	2.48116	2.88604	-0.570097	3.45613	9.38e-13	9.31e-12
chr1	117172563	117172691	2.72645	3.08259	0.66773	2.41486	9.51e-13	9.44e-12
chr11	35238448	35239238	5.79123	6.14721	3.73467	2.41254	9.77e-13	9.69e-12
chr2	210483924	210485199	6.61266	6.92077	5.11353	1.80724	9.8e-13	9.71e-12
chr6	143132778	143133209	3.31587	3.64522	1.59762	2.04761	9.82e-13	9.72e-12
chr13	32615616	32616076	5.59054	5.93537	3.68618	2.24919	9.87e-13	9.77e-12
chr2	194403982	194404331	3.11725	3.50191	0.566293	2.93562	1e-12	9.9e-12
chr18	53215955	53216677	4.75463	5.09078	2.95791	2.13286	1.01e-12	9.97e-12
chr7	21295908	21296172	3.32381	3.61294	1.99354	1.6194	1.02e-12	1.01e-11
chr1	87549490	87549929	4.04219	4.3594	2.45361	1.90579	1.05e-12	1.04e-11
chr1	171220548	171222236	7.85751	8.19935	5.99117	2.20819	1.06e-12	1.04e-11
chr2	44995890	44997080	4.95769	5.28663	3.24413	2.0425	1.08e-12	1.07e-11
chr1	117190026	117190281	2.79061	3.18507	0.0194478	3.16563	1.1e-12	1.08e-11
chr13	81136300	81136401	1.97177	2.35273	-0.504305	2.85703	1.1e-12	1.09e-11
chr2	223290973	223291525	5.87548	6.21294	4.06295	2.14999	1.11e-12	1.1e-11
chr13	60726614	60727009	2.71501	3.05027	0.928709	2.12156	1.16e-12	1.14e-11
chr9	82709221	82709602	3.12452	3.47901	1.0894	2.3896	1.19e-12	1.16e-11
chr12	104299736	104300111	4.49233	4.87314	2.01919	2.85395	1.19e-12	1.16e-11
chr10	63810122	63810350	5.1162	5.45628	3.27181	2.18447	1.19e-12	1.17e-11
chr12	118326993	118327379	3.87731	4.28273	0.809708	3.47302	1.21e-12	1.18e-11
chr2	238431678	238431726	6.16953	6.61803	-0.427457	7.04548	1.21e-12	1.18e-11
chr11	111229050	111229987	5.85305	6.16617	4.30545	1.86072	1.23e-12	1.2e-11
chr9	22079616	22080627	5.34102	5.65928	3.74178	1.9175	1.26e-12	1.23e-11
chrX	109026256	109026993	4.24625	4.59137	2.33812	2.25325	1.28e-12	1.25e-11
chr5	96017459	96017904	4.38879	4.74443	2.3371	2.40733	1.29e-12	1.26e-11
chr1	64304350	64304829	4.41398	4.75653	2.53872	2.21782	1.3e-12	1.27e-11
chr6	45016701	45016945	2.2029	2.55595	0.18813	2.36782	1.31e-12	1.28e-11
chr6	130143199	130143669	3.28084	3.64455	1.10769	2.53687	1.31e-12	1.28e-11
chr11	110615609	110615975	2.69046	3.01759	0.996905	2.02069	1.31e-12	1.28e-11
chr5	64317370	64318201	6.09255	6.38904	4.69937	1.68967	1.32e-12	1.28e-11
chr14	40345803	40346351	3.65663	3.9952	1.83072	2.16448	1.34e-12	1.3e-11
chr10	93907944	93908051	2.31648	2.70598	-0.338772	3.04475	1.34e-12	1.3e-11
chr10	58347696	58348459	4.88367	5.20858	3.21435	1.99423	1.34e-12	1.31e-11
chr9	21986844	21987051	3.51206	3.88809	1.12952	2.75857	1.34e-12	1.31e-11
chr6	88447751	88448024	3.16786	3.53929	0.867332	2.67196	1.34e-12	1.31e-11
chr4	26786951	26787403	3.78249	4.14818	1.57773	2.57045	1.35e-12	1.32e-11
chr8	100015377	100015708	3.00902	3.36638	0.932493	2.43388	1.36e-12	1.32e-11
chr5	64644403	64644647	2.3147	2.6873	-0.00619627	2.69349	1.37e-12	1.33e-11
chr12	14772786	14773074	4.03144	4.35562	2.36996	1.98566	1.37e-12	1.33e-11
chr5	53700415	53700749	2.74631	3.11178	0.545262	2.56652	1.38e-12	1.34e-11
chr2	64328482	64329170	5.03764	5.40152	2.86196	2.53956	1.38e-12	1.34e-11
chrX	62429104	62429798	5.11675	5.5012	2.57012	2.93109	1.39e-12	1.35e-11
chr6	73448679	73448870	3.13731	3.46474	1.44057	2.02416	1.39e-12	1.35e-11
chr6	111685536	111686161	3.30043	3.66553	1.10529	2.56024	1.42e-12	1.37e-11
chr5	73491940	73492358	3.53028	3.89206	1.3872	2.50485	1.43e-12	1.39e-11
chr3	100036611	100037034	3.1393	3.47713	1.32234	2.15479	1.43e-12	1.39e-11
chr1	197277864	197278293	2.98868	3.35225	0.817916	2.53433	1.44e-12	1.4e-11
chr2	210421654	210421833	2.33161	2.69177	0.213236	2.47853	1.45e-12	1.41e-11
chr10	70805031	70805624	5.56569	5.8945	3.85357	2.04093	1.47e-12	1.42e-11
chr3	142779485	142780118	4.6079	4.9114	3.15184	1.75957	1.5e-12	1.45e-11
chr12	105363017	105363539	3.19656	3.52745	1.46093	2.06652	1.51e-12	1.46e-11
chr4	101441916	101442078	1.79294	2.16341	-0.491209	2.65462	1.52e-12	1.47e-11
chr12	9540103	9540318	3.19961	3.529	1.481	2.048	1.55e-12	1.5e-11
chr7	93166944	93167215	2.99116	3.32841	1.18133	2.14708	1.56e-12	1.5e-11
chr6	129947133	129947504	3.02809	3.37116	1.14638	2.22478	1.57e-12	1.51e-11
chr12	43505140	43505288	1.81825	2.20427	-0.761213	2.96549	1.57e-12	1.51e-11
chr11	111078023	111078495	3.54587	3.89915	1.52786	2.37129	1.6e-12	1.54e-11
chr7	134908770	134909380	3.91851	4.23818	2.30472	1.93346	1.61e-12	1.55e-11
chr10	17880199	17880652	3.61799	4.00311	1.05757	2.94553	1.62e-12	1.56e-11
chr1	87341350	87342028	4.50865	4.83732	2.79805	2.03927	1.62e-12	1.56e-11
chr12	102189591	102190120	3.95335	4.34214	1.31407	3.02806	1.63e-12	1.56e-11
chr8	125631062	125631437	3.23124	3.60192	0.943787	2.65813	1.63e-12	1.57e-11
chr3	105626079	105627257	6.0911	6.37045	4.83989	1.53057	1.64e-12	1.58e-11
chr9	117366716	117367832	5.54646	5.90531	3.44777	2.45755	1.66e-12	1.59e-11
chr4	109092760	109092877	3.4397	3.80998	1.15889	2.65109	1.66e-12	1.59e-11
chr9	67239399	67239743	2.84692	3.19369	0.917295	2.27639	1.68e-12	1.61e-11
chr18	30458685	30459116	4.32809	4.69646	2.07944	2.61702	1.69e-12	1.62e-11
chr6	143896326	143897488	6.0634	6.31829	4.99089	1.3274	1.7e-12	1.63e-11
chr18	10391626	10391887	3.1153	3.49936	0.576695	2.92266	1.71e-12	1.64e-11
chr5	79682918	79683501	4.23848	4.56199	2.58428	1.97771	1.74e-12	1.67e-11
chr5	73926731	73926852	3.58522	3.925	1.74447	2.18053	1.74e-12	1.67e-11
chr12	92826282	92827087	6.60827	6.94711	4.77907	2.16804	1.76e-12	1.68e-11
chr9	69777700	69778138	4.27149	4.65338	1.77701	2.87637	1.78e-12	1.7e-11
chr8	95439836	95440135	2.12172	2.48522	-0.0481991	2.53342	1.78e-12	1.7e-11
chr4	99564147	99564278	2.77038	3.13634	0.561413	2.57492	1.78e-12	1.7e-11
chr10	18430868	18431025	2.66549	3.07409	-0.501384	3.57548	1.8e-12	1.72e-11
chr12	78139454	78140822	8.26363	8.61981	6.20428	2.41553	1.81e-12	1.73e-11
chr4	166180984	166181364	4.25969	4.67296	0.933033	3.73993	1.82e-12	1.73e-11
chr2	185308894	185309318	4.21053	4.5708	2.09061	2.48019	1.82e-12	1.74e-11
chrX	62321259	62322197	5.90803	6.33308	2.07211	4.26097	1.85e-12	1.76e-11
chr3	19087858	19088029	1.96617	2.31828	-0.0354693	2.35375	1.87e-12	1.78e-11
chr8	101844470	101845214	4.75693	5.0961	2.92369	2.17241	1.87e-12	1.78e-11
chr2	201164890	201165114	2.55577	2.89454	0.727454	2.16708	1.88e-12	1.79e-11
chr4	10630926	10631419	3.5925	3.97151	1.15427	2.81724	1.88e-12	1.79e-11
chr4	144278286	144278583	5.14849	5.50993	3.01065	2.49928	1.89e-12	1.8e-11
chr7	110641360	110641615	2.23943	2.59612	0.17267	2.42345	1.9e-12	1.8e-11
chr2	166730878	166731768	6.91923	7.19149	5.72241	1.46908	1.9e-12	1.8e-11
chr4	101689961	101690190	2.24886	2.61521	0.0336118	2.58159	1.91e-12	1.81e-11
chr2	181235119	181235243	2.23101	2.61694	-0.346612	2.96355	1.91e-12	1.82e-11
chr6	143186811	143187024	4.19344	4.51854	2.52213	1.99641	1.92e-12	1.82e-11
chr3	142939553	142940066	3.99554	4.33405	2.17038	2.16366	1.93e-12	1.83e-11
chr1	243399824	243400766	4.26759	4.56382	2.87676	1.68705	1.93e-12	1.83e-11
chr1	88057307	88057461	2.91361	3.29889	0.349689	2.9492	1.94e-12	1.84e-11
chr13	30008466	30009429	7.17578	7.53473	5.07562	2.4591	1.96e-12	1.86e-11
chr9	71160328	71160483	3.07543	3.45119	0.697901	2.75329	1.97e-12	1.87e-11
chr7	55537648	55537810	2.96696	3.34699	0.508791	2.8382	1.97e-12	1.87e-11
chr2	166131431	166131593	2.90122	3.31622	-0.489761	3.80598	2e-12	1.9e-11
chr2	182036509	182036748	2.23166	2.57976	0.284345	2.29542	2.02e-12	1.91e-11
hs37d5	201649	202576	5.86226	6.24484	3.35393	2.89091	2.03e-12	1.92e-11
chr11	88036197	88036478	3.49222	3.87252	1.02907	2.84344	2.03e-12	1.92e-11
chr2	204680044	204680352	4.43641	4.76045	2.77656	1.98389	2.03e-12	1.92e-11
chr12	40085665	40086488	4.61095	4.93977	2.89862	2.04115	2.03e-12	1.92e-11
chrX	22059939	22060026	2.17029	2.5718	-0.7841	3.3559	2.07e-12	1.96e-11
chr14	35399587	35400827	6.34757	6.6796	4.59894	2.08067	2.08e-12	1.96e-11
chr2	210198907	210199543	4.88842	5.17265	3.5983	1.57436	2.08e-12	1.97e-11
chr7	111127014	111127238	2.33028	2.67165	0.469886	2.20176	2.09e-12	1.97e-11
chr1	174190287	174190671	3.86972	4.22614	1.80677	2.41938	2.1e-12	1.98e-11
chr12	77443458	77444125	5.77017	6.04809	4.53013	1.51796	2.12e-12	2e-11
chr6	154639065	154639476	3.48869	3.86227	1.15056	2.71171	2.14e-12	2.01e-11
chr5	109332865	109333300	3.52115	3.89426	1.19129	2.70296	2.17e-12	2.05e-11
chr18	74570896	74571976	4.77635	5.14655	2.49697	2.64957	2.2e-12	2.06e-11
chr4	69114913	69115833	4.6887	5.05431	2.48524	2.56907	2.21e-12	2.08e-11
chr3	4039789	4040384	4.16596	4.45599	2.82811	1.62788	2.24e-12	2.1e-11
chr5	160397734	160398685	5.01617	5.4136	2.17061	3.24299	2.24e-12	2.11e-11
chr8	59811632	59811748	2.91467	3.26398	0.951268	2.31272	2.25e-12	2.12e-11
chr4	109093711	109094572	6.25235	6.60409	4.25582	2.34826	2.26e-12	2.12e-11
chr3	114033081	114033414	2.71492	3.05348	0.889195	2.16428	2.26e-12	2.12e-11
chr4	108950466	108950759	3.25154	3.63524	0.720591	2.91464	2.28e-12	2.14e-11
chr7	110946618	110946834	2.13441	2.49185	0.0565835	2.43527	2.3e-12	2.15e-11
chr12	40622670	40622786	4.6002	4.9188	2.99742	1.92138	2.31e-12	2.16e-11
chr2	181047746	181048055	2.46823	2.83863	0.185414	2.65322	2.34e-12	2.19e-11
chr11	123349504	123350264	5.31998	5.65252	3.56551	2.08701	2.34e-12	2.19e-11
chrX	24751215	24751917	4.0596	4.42893	1.79494	2.63399	2.35e-12	2.2e-11
chr12	42841069	42841726	5.21363	5.49415	3.9532	1.54096	2.37e-12	2.22e-11
chr1	146127447	146128056	3.64252	4.01809	1.26861	2.74948	2.38e-12	2.22e-11
chr5	88320202	88320937	3.89487	4.19638	2.45699	1.73939	2.44e-12	2.28e-11
chr2	194772253	194772689	3.72371	4.09237	1.47026	2.62211	2.45e-12	2.29e-11
chr2	194340046	194341658	8.17084	8.48783	6.58449	1.90334	2.47e-12	2.31e-11
chr2	208366637	208368264	8.82072	9.1282	7.3276	1.8006	2.48e-12	2.31e-11
chr13	103929351	103929917	3.7067	4.0801	1.37176	2.70834	2.48e-12	2.31e-11
chr13	100034920	100035995	6.948	7.30039	4.94245	2.35794	2.48e-12	2.32e-11
chr8	103997207	103997946	4.95341	5.2993	3.03525	2.26406	2.53e-12	2.36e-11
chr4	151038625	151039497	5.19691	5.59719	2.2765	3.32069	2.54e-12	2.37e-11
chr3	19538457	19538652	2.21747	2.58452	-0.00930441	2.59382	2.54e-12	2.37e-11
chr1	83942210	83942558	3.83419	4.17725	1.9526	2.22465	2.54e-12	2.37e-11
chr1	95611789	95612006	2.37931	2.7227	0.493501	2.2292	2.55e-12	2.38e-11
chr1	111944726	111944996	2.47633	2.85505	0.0436445	2.8114	2.56e-12	2.38e-11
chr21	29933998	29934544	3.148	3.50006	1.14684	2.35322	2.56e-12	2.38e-11
chr9	82758150	82759004	4.17099	4.52719	2.11127	2.41592	2.61e-12	2.43e-11
chr1	117133991	117134126	2.02796	2.4257	-0.825502	3.2512	2.62e-12	2.44e-11
chr5	154813743	154813868	1.78732	2.18628	-1.09806	3.28435	2.66e-12	2.47e-11
chr2	198857116	198857833	5.66178	6.06541	2.64715	3.41826	2.67e-12	2.48e-11
chr7	110642554	110642785	2.26471	2.58458	0.648794	1.93579	2.67e-12	2.48e-11
chr2	180216974	180217277	4.01226	4.35369	2.15102	2.20267	2.68e-12	2.49e-11
chr5	69962441	69962808	2.69342	3.05339	0.578076	2.47531	2.69e-12	2.5e-11
chr7	110946329	110946504	2.08026	2.43289	0.0713704	2.36152	2.73e-12	2.53e-11
chr21	15265957	15266505	3.95436	4.32844	1.60712	2.72132	2.74e-12	2.54e-11
chr6	87930655	87931058	3.13217	3.44942	1.54314	1.90628	2.76e-12	2.55e-11
chr2	16106857	16107051	2.57634	2.95464	0.151488	2.80315	2.79e-12	2.58e-11
chr6	73393560	73394006	3.82641	4.17531	1.86846	2.30685	2.84e-12	2.63e-11
chr9	88314901	88315815	6.4664	6.8093	4.58672	2.22258	2.88e-12	2.66e-11
chr7	111131262	111131660	3.25131	3.62779	0.860537	2.76725	2.94e-12	2.71e-11
chr11	104265088	104265713	3.72253	4.04324	2.09785	1.94539	2.96e-12	2.73e-11
chr12	96126121	96126264	1.97686	2.38398	-1.14287	3.52685	2.97e-12	2.74e-11
chr6	138389273	138389573	2.18098	2.5496	-0.0718327	2.62144	2.97e-12	2.74e-11
chr12	80898168	80898945	4.69977	5.04477	2.79315	2.25162	3e-12	2.76e-11
chrX	29841376	29841456	2.10769	2.50248	-0.671492	3.17397	3.06e-12	2.81e-11
chrX	29890728	29891372	3.53526	3.90929	1.18903	2.72026	3.06e-12	2.82e-11
chr12	22688229	22688886	3.76733	4.08438	2.18042	1.90396	3.12e-12	2.87e-11
chr5	93837617	93838027	2.5888	2.94624	0.510962	2.43528	3.19e-12	2.93e-11
chr10	18193298	18193751	2.90556	3.27116	0.702341	2.56882	3.19e-12	2.93e-11
chr21	15271700	15272163	3.25084	3.62185	0.957649	2.6642	3.21e-12	2.95e-11
chrX	31557804	31558208	3.33422	3.73267	0.462426	3.27024	3.22e-12	2.95e-11
chr5	88842575	88843094	4.79402	5.10246	3.29173	1.81073	3.38e-12	3.09e-11
chr1	217648124	217648608	3.16313	3.49825	1.37851	2.11974	3.42e-12	3.12e-11
chr5	154786305	154786756	4.11968	4.42535	2.64353	1.78182	3.42e-12	3.13e-11
chr10	18467849	18468474	3.38689	3.75508	1.14125	2.61384	3.43e-12	3.14e-11
chr1	93064444	93064726	2.3768	2.73278	0.320278	2.4125	3.46e-12	3.16e-11
chr3	100935550	100936671	5.83805	6.17455	4.03713	2.13742	3.54e-12	3.23e-11
chr5	142399773	142400067	4.61509	4.97218	2.54243	2.42975	3.62e-12	3.3e-11
chr8	52682152	52682267	2.1191	2.50194	-0.394573	2.89652	3.66e-12	3.34e-11
chr12	26969649	26970747	7.26141	7.58663	5.58878	1.99785	3.7e-12	3.37e-11
chr7	95077256	95077491	1.98865	2.35859	-0.286304	2.64489	3.71e-12	3.37e-11
chr2	166374511	166374694	1.95068	2.32367	-0.37707	2.70074	3.72e-12	3.38e-11
chr2	210388508	210389141	6.17801	6.50265	4.51168	1.99096	3.76e-12	3.42e-11
chr14	56012872	56013839	4.95154	5.25631	3.48386	1.77244	3.77e-12	3.43e-11
chr5	64346753	64346937	3.16071	3.53533	0.803817	2.73152	3.79e-12	3.44e-11
chr4	84156496	84157232	5.4669	5.79981	3.70811	2.0917	3.83e-12	3.48e-11
chr6	166738854	166739441	4.66204	5.02443	2.50951	2.51492	3.9e-12	3.54e-11
chr12	65067627	65068168	4.926	5.25755	3.18292	2.07463	3.91e-12	3.55e-11
chr6	73345522	73345636	2.77598	3.11375	0.95977	2.15398	3.93e-12	3.56e-11
chr1	63091017	63091787	4.92254	5.28945	2.69806	2.59139	3.95e-12	3.58e-11
chrX	135699220	135699835	4.28485	4.63456	2.31594	2.31862	3.96e-12	3.58e-11
chr2	208090423	208090903	3.40125	3.77486	1.06252	2.71234	4.01e-12	3.62e-11
chr7	110652703	110653840	6.18944	6.48823	4.77599	1.71224	4.04e-12	3.65e-11
chr7	16649298	16650570	6.49314	6.82833	4.70775	2.12058	4.05e-12	3.66e-11
chr1	84238122	84238300	3.02127	3.39376	0.702341	2.69142	4.06e-12	3.67e-11
chr9	69654273	69654449	2.24272	2.59008	0.305345	2.28473	4.06e-12	3.67e-11
chr6	140219080	140219467	2.47134	2.82744	0.412975	2.41447	4.07e-12	3.68e-11
GL000192.1	418677	419303	3.67707	4.05961	1.16947	2.89015	4.08e-12	3.69e-11
chr4	99414599	99414745	1.99075	2.37983	-0.655172	3.035	4.13e-12	3.73e-11
chr1	76196529	76197053	5.57878	5.95191	3.24847	2.70344	4.17e-12	3.76e-11
chr2	181745633	181745788	2.09541	2.45411	-0.00103086	2.45514	4.19e-12	3.78e-11
chr2	64327771	64328201	4.53996	4.91357	2.20119	2.71238	4.21e-12	3.8e-11
chr12	103706786	103707279	3.33722	3.68399	1.40755	2.27644	4.24e-12	3.82e-11
chr21	35940463	35940844	3.27847	3.65782	0.833613	2.82421	4.27e-12	3.85e-11
chr4	113040406	113040982	4.02297	4.33707	2.4656	1.87147	4.35e-12	3.91e-11
chr5	123417794	123418299	4.05319	4.37055	2.46317	1.90738	4.41e-12	3.97e-11
chr13	60280388	60281000	3.54754	3.87565	1.84312	2.03253	4.43e-12	3.98e-11
chr9	101660305	101661010	3.81648	4.21455	0.954462	3.26009	4.47e-12	4.02e-11
hs37d5	205219	205573	3.36936	3.75907	0.709291	3.04978	4.48e-12	4.02e-11
chr8	52073928	52074216	2.70342	3.05731	0.676783	2.38053	4.49e-12	4.03e-11
chr1	92217925	92218031	1.71682	2.1061	-0.933542	3.03964	4.49e-12	4.03e-11
chr3	141119435	141119589	3.79779	4.09901	2.36257	1.73644	4.51e-12	4.05e-11
chr11	103495394	103496164	4.42944	4.777	2.48929	2.28772	4.52e-12	4.05e-11
chr8	91245475	91245854	2.98736	3.3652	0.571157	2.79404	4.53e-12	4.06e-11
chr2	196365609	196366065	4.67848	4.99064	3.14031	1.85033	4.55e-12	4.08e-11
chr2	149180897	149181833	8.10624	8.48456	5.68101	2.80355	4.55e-12	4.08e-11
chr6	139089756	139090502	5.9449	6.27215	4.25004	2.02211	4.56e-12	4.08e-11
chr9	20816038	20816695	4.07529	4.37286	2.67259	1.70027	4.56e-12	4.08e-11
chr10	43948933	43949335	5.78405	6.1476	3.61345	2.53415	4.56e-12	4.08e-11
chr5	79488707	79489002	3.06672	3.43577	0.806766	2.629	4.61e-12	4.13e-11
chr4	151086082	151086713	3.99792	4.39564	1.14498	3.25066	4.62e-12	4.13e-11
chr9	4967179	4967322	2.77172	3.14396	0.457182	2.68678	4.68e-12	4.18e-11
chr2	190432039	190432700	3.86735	4.2372	1.59387	2.64333	4.69e-12	4.2e-11
chr6	144483851	144484437	6.26841	6.56613	4.86443	1.70169	4.73e-12	4.23e-11
chr14	55799304	55800200	5.30751	5.59706	3.97368	1.62338	4.75e-12	4.24e-11
chr21	15252827	15253075	2.87808	3.25471	0.484691	2.77001	4.77e-12	4.26e-11
chr12	44701056	44701882	5.13132	5.47541	3.23649	2.23892	4.83e-12	4.31e-11
chr7	112782234	112782867	4.52342	4.81959	3.13305	1.68654	4.87e-12	4.34e-11
chr4	99443639	99443756	2.0509	2.42351	-0.270059	2.69357	4.88e-12	4.35e-11
chr4	102783164	102784378	6.88614	7.17527	5.55588	1.61939	4.96e-12	4.42e-11
chr10	33404723	33405045	4.77242	5.1205	2.82549	2.29501	4.98e-12	4.44e-11
chr12	78137946	78138093	3.53514	3.89556	1.41298	2.48258	4.99e-12	4.45e-11
chr2	227750563	227750998	3.28978	3.64592	1.23091	2.41501	5e-12	4.46e-11
chrX	13679860	13680674	4.01837	4.38079	1.86535	2.51544	5.01e-12	4.47e-11
chr5	126283788	126284620	5.57181	5.91597	3.67598	2.24	5.03e-12	4.48e-11
chr2	11415841	11416333	3.13264	3.50539	0.80912	2.69627	5.04e-12	4.49e-11
chrX	9410218	9410476	2.95941	3.33895	0.510962	2.82799	5.05e-12	4.5e-11
chr5	107491896	107492209	2.67794	3.03196	0.649451	2.38251	5.05e-12	4.5e-11
chr2	120070518	120070909	3.31511	3.72114	0.229148	3.49199	5.13e-12	4.56e-11
chr8	98638757	98638936	3.43583	3.83523	0.538893	3.29634	5.16e-12	4.59e-11
chr3	17223736	17223971	3.89906	4.25898	1.7845	2.47447	5.17e-12	4.59e-11
chr2	161184151	161184313	2.07468	2.44814	-0.261387	2.70952	5.18e-12	4.6e-11
chr9	82643449	82644248	4.72432	5.08942	2.52929	2.56013	5.21e-12	4.63e-11
chr12	77184503	77185045	4.52226	4.76952	3.50062	1.2689	5.29e-12	4.69e-11
chr2	85899565	85900405	4.91079	5.28357	2.58668	2.69689	5.29e-12	4.7e-11
chr1	94165318	94165435	2.67668	3.05631	0.226509	2.8298	5.3e-12	4.7e-11
chr3	3894255	3894544	2.31286	2.65179	0.48248	2.16931	5.31e-12	4.71e-11
chr6	137084502	137084727	4.99632	5.34937	2.98146	2.36791	5.34e-12	4.74e-11
chr5	172454660	172455095	3.85964	4.23887	1.41723	2.82164	5.39e-12	4.77e-11
chr10	17717780	17717955	2.52602	2.90486	0.0908534	2.81401	5.44e-12	4.82e-11
chr3	141122603	141122690	2.77189	3.13944	0.536763	2.60268	5.46e-12	4.84e-11
chr6	6330694	6330925	3.65878	4.0072	1.7074	2.2998	5.49e-12	4.86e-11
chr2	184113740	184114122	3.68041	4.00528	2.01155	1.99374	5.53e-12	4.89e-11
chr3	114005078	114005497	4.71026	4.99326	3.43009	1.56316	5.56e-12	4.92e-11
chr8	96700994	96701546	2.79125	3.14889	0.710551	2.43834	5.57e-12	4.93e-11
chr2	215543996	215544105	2.11494	2.51056	-0.684682	3.19524	5.63e-12	4.97e-11
chr3	141582140	141583477	5.03316	5.40609	2.70645	2.69964	5.64e-12	4.98e-11
chr5	88045179	88045308	3.01669	3.37475	0.929791	2.44496	5.64e-12	4.98e-11
chr4	109087664	109088379	6.34621	6.68701	4.49291	2.1941	5.67e-12	5e-11
chr6	82840716	82841113	2.51067	2.84441	0.742314	2.10209	5.69e-12	5.02e-11
chr2	227848656	227849177	4.8753	5.23814	2.71574	2.52241	5.78e-12	5.09e-11
chr3	141119243	141119345	3.1844	3.5194	1.40132	2.11808	5.78e-12	5.09e-11
chr3	9211735	9212006	2.77168	3.15227	0.302841	2.84943	5.83e-12	5.14e-11
chrX	29920603	29920947	2.67094	3.07278	-0.292601	3.36538	5.87e-12	5.17e-11
chr3	112206776	112207543	4.90753	5.28786	2.44361	2.84426	5.96e-12	5.24e-11
chr2	166163012	166163160	2.98241	3.3295	1.04863	2.28087	6.05e-12	5.32e-11
chr20	20297710	20298618	5.69058	6.03995	3.72629	2.31367	6.08e-12	5.35e-11
chr11	123351233	123351580	5.21887	5.57465	3.16522	2.40943	6.11e-12	5.37e-11
chr18	12867397	12868121	4.49775	4.84731	2.53089	2.31642	6.3e-12	5.52e-11
chr7	86913280	86913787	3.90044	4.26096	1.77671	2.48425	6.31e-12	5.53e-11
chr9	4979417	4979495	2.12223	2.51076	-0.511632	3.02239	6.32e-12	5.55e-11
chr14	31319161	31319381	3.05338	3.43665	0.531069	2.90558	6.33e-12	5.55e-11
chr3	53871104	53871822	3.91694	4.28185	1.72465	2.5572	6.36e-12	5.57e-11
chr6	144328156	144328459	2.8885	3.24224	0.863938	2.3783	6.42e-12	5.62e-11
chr3	16880137	16880422	4.19139	4.57147	1.73242	2.83904	6.44e-12	5.64e-11
chr5	82599901	82600056	2.08059	2.48373	-0.91983	3.40356	6.44e-12	5.64e-11
chr6	111611822	111612748	5.70755	6.03241	4.03882	1.99358	6.47e-12	5.67e-11
chr4	99609956	99610553	4.10135	4.46143	1.9842	2.47723	6.48e-12	5.67e-11
chr12	40744212	40744715	2.93568	3.28886	0.918931	2.36993	6.56e-12	5.74e-11
chr2	175728008	175728214	2.38745	2.72981	0.514573	2.21524	6.56e-12	5.74e-11
chr13	23905721	23905879	2.09696	2.47863	-0.393219	2.87185	6.69e-12	5.84e-11
chr12	40511359	40512071	4.60436	4.89519	3.25981	1.63538	6.73e-12	5.88e-11
chr11	33149563	33150126	3.79189	4.15107	1.68834	2.46273	6.74e-12	5.89e-11
chr1	92083144	92083503	2.67108	3.04531	0.321103	2.72421	6.76e-12	5.9e-11
chr7	21643203	21643517	2.2329	2.59537	0.0791952	2.51617	6.77e-12	5.91e-11
chr3	99749133	99749607	4.03246	4.32761	2.65093	1.67668	6.83e-12	5.96e-11
chr7	144668715	144669014	1.93495	2.2875	-0.0729163	2.36042	6.83e-12	5.96e-11
chr2	179923371	179924149	6.08112	6.38378	4.63273	1.75106	6.84e-12	5.97e-11
chr4	75073528	75073621	2.60599	2.96016	0.575312	2.38485	6.89e-12	6.01e-11
chr3	112198131	112198592	4.18637	4.50776	2.55459	1.95317	6.89e-12	6.01e-11
chr13	31221801	31223256	6.93731	7.24035	5.4854	1.75495	6.93e-12	6.04e-11
chr3	143190437	143191207	5.12051	5.42399	3.66473	1.75926	6.94e-12	6.05e-11
chr2	185317697	185318065	3.18171	3.52653	1.27756	2.24897	6.98e-12	6.08e-11
chr2	201245069	201245211	3.33381	3.70286	1.07382	2.62904	6.98e-12	6.08e-11
chr3	4142192	4142820	2.92304	3.28318	0.804998	2.47818	7.04e-12	6.13e-11
chr11	103910904	103911312	2.89597	3.25498	0.794936	2.46005	7.11e-12	6.18e-11
chr15	23073887	23074346	3.78788	4.15457	1.56699	2.58758	7.13e-12	6.21e-11
chr3	106365440	106365746	2.45134	2.80393	0.442849	2.36109	7.24e-12	6.29e-11
chr10	73759575	73760130	4.97389	5.33607	2.82477	2.5113	7.3e-12	6.34e-11
chr9	114839025	114839445	4.43767	4.7869	2.47527	2.31163	7.35e-12	6.38e-11
chr17	67499382	67500362	6.60664	6.90971	5.15453	1.75518	7.43e-12	6.44e-11
chr2	165928914	165929839	3.75485	4.1145	1.64419	2.47031	7.47e-12	6.48e-11
chr18	3384520	3385253	5.95263	6.25827	4.4768	1.78147	7.52e-12	6.52e-11
chr7	154915136	154915738	3.5962	4.00168	0.526784	3.4749	7.54e-12	6.54e-11
chr2	157328270	157328467	3.43494	3.75506	1.81645	1.9386	7.54e-12	6.54e-11
chr7	86998420	86998975	3.99252	4.3805	1.37096	3.00954	7.59e-12	6.58e-11
chr1	117208599	117208960	3.6285	3.97431	1.71149	2.26282	7.67e-12	6.64e-11
chr3	189758856	189759701	5.36433	5.78216	1.86167	3.92049	7.69e-12	6.65e-11
chr18	20402681	20403530	4.85237	5.15692	3.38671	1.7702	7.77e-12	6.72e-11
chr2	203529356	203529515	2.86512	3.22914	0.687061	2.54208	7.78e-12	6.73e-11
chr8	91915104	91915465	2.82151	3.19812	0.428372	2.76975	7.83e-12	6.77e-11
chr2	171997589	171997770	2.74014	3.08903	0.782409	2.30662	7.89e-12	6.82e-11
chr2	203461103	203461357	2.30827	2.66622	0.222981	2.44324	7.89e-12	6.82e-11
chr8	52220391	52221399	5.81688	6.17449	3.73653	2.43797	7.89e-12	6.82e-11
chr21	35898658	35898777	1.85959	2.23403	-0.494109	2.72814	7.93e-12	6.85e-11
chr5	55773546	55773798	4.30771	4.66546	2.22541	2.44005	8e-12	6.91e-11
chrX	31812628	31812888	2.71255	3.12472	-0.574694	3.69941	8.03e-12	6.93e-11
chr9	43132420	43132497	1.82344	2.17068	-0.112475	2.28316	8.04e-12	6.94e-11
chr7	21356390	21356608	1.90615	2.25733	-0.0827047	2.34003	8.17e-12	7.05e-11
chr6	53397752	53398011	3.18611	3.56547	0.741082	2.82439	8.19e-12	7.06e-11
chr2	224821120	224821417	4.58096	4.93191	2.59523	2.33668	8.21e-12	7.07e-11
chr1	66815027	66815281	4.54751	4.87703	2.82738	2.04965	8.25e-12	7.1e-11
chr3	19359436	19359563	1.92527	2.29673	-0.375732	2.67246	8.32e-12	7.16e-11
chr13	42226991	42227178	2.97354	3.2826	1.46541	1.81718	8.33e-12	7.17e-11
chr10	18713133	18713664	4.20615	4.60502	1.32316	3.28186	8.39e-12	7.22e-11
chr8	114672786	114673631	6.28645	6.62224	4.494	2.12823	8.41e-12	7.23e-11
chr3	143012998	143013393	2.79221	3.12594	1.02402	2.10192	8.43e-12	7.25e-11
chr6	143124698	143125232	3.82786	4.14379	2.25226	1.89153	8.46e-12	7.27e-11
chr6	71415990	71416657	4.34327	4.63604	2.98224	1.6538	8.52e-12	7.32e-11
chr9	22190153	22190771	4.05054	4.37478	2.38839	1.9864	8.54e-12	7.34e-11
chr13	60709310	60709635	2.5132	2.84831	0.728698	2.11962	8.58e-12	7.37e-11
chr18	53201430	53201681	3.45534	3.81298	1.37454	2.43844	8.6e-12	7.39e-11
chr3	61710507	61710803	2.23207	2.61248	-0.233253	2.84573	8.68e-12	7.45e-11
chr6	135351834	135352158	3.04806	3.39138	1.16304	2.22834	8.7e-12	7.47e-11
chr9	22142651	22142932	2.76639	3.10306	0.963474	2.13958	8.74e-12	7.5e-11
chr13	81335289	81335718	2.76981	3.11923	0.804998	2.31423	8.84e-12	7.58e-11
chr11	88034399	88035456	7.50758	7.83214	5.84206	1.99008	8.85e-12	7.59e-11
chr1	249079305	249080011	4.8496	5.18319	3.08297	2.10022	8.97e-12	7.69e-11
chr1	241973953	241975040	5.65243	6.00966	3.57773	2.43193	9.05e-12	7.75e-11
chr3	99722658	99722966	3.25623	3.56925	1.70961	1.85964	9.18e-12	7.85e-11
chr4	48197176	48197299	3.27211	3.58901	1.68674	1.90227	9.21e-12	7.88e-11
chr7	22924850	22926143	6.48388	6.81933	4.69548	2.12385	9.22e-12	7.88e-11
chr18	43593181	43593369	1.84159	2.19435	-0.169281	2.36363	9.4e-12	8.03e-11
chr2	185551124	185551638	4.22638	4.60789	1.73923	2.86866	9.44e-12	8.06e-11
chr8	91575535	91576207	3.87788	4.16557	2.55949	1.60608	9.47e-12	8.08e-11
chr21	26011056	26011938	4.68454	4.99101	3.20085	1.79016	9.71e-12	8.28e-11
chr2	198863081	198863739	4.31294	4.69318	1.85086	2.84232	9.71e-12	8.28e-11
chrX	12533027	12534125	6.34883	6.65745	4.84484	1.81261	9.83e-12	8.37e-11
chr8	122376016	122376333	2.31174	2.68334	0.00822051	2.67512	9.85e-12	8.38e-11
chr21	26635996	26636169	2.38304	2.75865	0.00822051	2.75043	1.02e-11	8.64e-11
chr10	18635879	18635995	2.18568	2.59272	-0.931575	3.5243	1.02e-11	8.66e-11
chr18	67695944	67696351	4.18355	4.50602	2.54031	1.96571	1.03e-11	8.78e-11
chr1	108221730	108222079	3.1091	3.41039	1.67323	1.73716	1.05e-11	8.92e-11
chr2	60538767	60539085	3.25547	3.59244	1.4489	2.14354	1.05e-11	8.92e-11
chr18	52914204	52914576	4.80253	5.15603	2.78136	2.37467	1.06e-11	8.97e-11
chr5	40585479	40586013	4.1384	4.46169	2.48653	1.97516	1.07e-11	9.05e-11
chr6	154655311	154655587	3.38543	3.77255	0.782409	2.99014	1.07e-11	9.1e-11
chr2	215424820	215425659	4.12446	4.45983	2.3369	2.12293	1.08e-11	9.12e-11
chr4	120382805	120384221	7.39776	7.71944	5.76286	1.95658	1.08e-11	9.17e-11
chr16	12409762	12410467	5.52201	5.8619	3.68	2.18189	1.1e-11	9.32e-11
chr12	65073211	65074059	7.15101	7.4879	5.34541	2.14249	1.11e-11	9.36e-11
chr3	155201621	155202083	2.00864	2.38172	-0.320641	2.70236	1.11e-11	9.37e-11
chr2	197546342	197546605	2.87521	3.23355	0.784205	2.44934	1.11e-11	9.38e-11
chr9	82712501	82712778	2.76843	3.1194	0.782409	2.33699	1.13e-11	9.52e-11
chr8	61870299	61870774	2.35006	2.70883	0.252692	2.45613	1.14e-11	9.66e-11
chr6	139597779	139597956	4.24758	4.59587	2.29782	2.29805	1.15e-11	9.69e-11
chr4	68473885	68474402	3.63231	3.98452	1.62927	2.35524	1.15e-11	9.71e-11
chr11	103778421	103778585	3.0497	3.38463	1.26732	2.11731	1.15e-11	9.74e-11
chr3	61883704	61883869	2.4327	2.82766	-0.350549	3.17821	1.16e-11	9.75e-11
chrX	20329499	20330082	5.06612	5.38674	3.44247	1.94427	1.16e-11	9.77e-11
chr11	93244987	93246724	6.02316	6.34836	4.35065	1.99772	1.16e-11	9.79e-11
chr9	5097507	5097786	5.56373	6.00768	0.0565835	5.9511	1.17e-11	9.83e-11
chr5	79514438	79514857	3.62104	4.00793	1.023	2.98493	1.17e-11	9.86e-11
chr2	210282280	210282470	2.5056	2.85284	0.569769	2.28307	1.17e-11	9.88e-11
chr7	132556169	132556629	3.56269	3.90136	1.73552	2.16584	1.18e-11	9.96e-11
chr11	14363493	14363777	4.14998	4.52224	1.83506	2.68718	1.18e-11	9.97e-11
chr9	43024263	43024823	4.19144	4.50169	2.67178	1.82991	1.19e-11	9.99e-11
chrX	138866738	138867552	5.16128	5.53817	2.76296	2.77521	1.19e-11	9.99e-11
chr8	60874324	60874553	2.99757	3.37431	0.602036	2.77227	1.19e-11	9.99e-11
chr3	112051238	112051509	3.60266	3.99515	0.878585	3.11657	1.19e-11	1e-10
chr14	40498019	40498676	3.63816	3.92385	2.33628	1.58757	1.19e-11	1e-10
chr6	141785129	141785499	4.23117	4.57383	2.35453	2.2193	1.2e-11	1.01e-10
chr10	115445886	115446079	2.81778	3.19593	0.395846	2.80008	1.2e-11	1.01e-10
chr8	94892361	94892939	5.37287	5.7278	3.33138	2.39642	1.21e-11	1.02e-10
chr6	8183456	8183911	2.87582	3.24941	0.537474	2.71193	1.23e-11	1.03e-10
chr2	54312815	54312942	1.75283	2.12468	-0.554879	2.67956	1.24e-11	1.04e-10
chr21	30488257	30488668	2.86131	3.20781	0.93519	2.27262	1.25e-11	1.05e-10
chr19	23714567	23715113	3.30201	3.69344	0.602715	3.09073	1.26e-11	1.06e-10
chr2	223580261	223581527	5.40705	5.72432	3.81792	1.9064	1.27e-11	1.06e-10
chr6	63293987	63294224	2.49624	2.83507	0.667081	2.16799	1.28e-11	1.07e-10
chr14	55532337	55532809	3.94749	4.25471	2.45681	1.7979	1.28e-11	1.07e-10
chr11	60851043	60851585	4.13566	4.52528	1.47768	3.0476	1.29e-11	1.08e-10
chr9	70931401	70931673	1.83724	2.20073	-0.33227	2.533	1.29e-11	1.08e-10
chr3	188047447	188047758	2.6167	2.96484	0.669027	2.29581	1.29e-11	1.08e-10
chr9	67292321	67292482	2.85288	3.20011	0.917295	2.28281	1.29e-11	1.08e-10
chr5	154229526	154230330	4.6365	4.98025	2.74601	2.23425	1.31e-11	1.1e-10
chr6	119630747	119630905	2.79037	3.17199	0.30117	2.87082	1.33e-11	1.11e-10
chr10	81946426	81946774	5.29187	5.65088	3.19084	2.46004	1.33e-11	1.11e-10
chr4	40857678	40858435	5.75439	6.06061	4.27309	1.78752	1.34e-11	1.12e-10
chr8	61821046	61821124	2.88921	3.26521	0.507342	2.75787	1.34e-11	1.12e-10
chr5	96076491	96077294	4.47339	4.81959	2.55125	2.26834	1.35e-11	1.12e-10
chrX	31961840	31962504	4.05905	4.44857	1.40327	3.0453	1.35e-11	1.12e-10
chr13	80917630	80917684	2.66837	3.03154	0.503712	2.52783	1.35e-11	1.13e-10
chr5	108325908	108326916	4.11214	4.46431	2.1096	2.35471	1.36e-11	1.13e-10
chr8	91575266	91575496	1.85292	2.18043	0.155194	2.02524	1.36e-11	1.14e-10
chr12	87704710	87705891	6.72332	7.05424	4.98739	2.06686	1.37e-11	1.14e-10
chr9	4842204	4842456	3.84786	4.21658	1.59352	2.62305	1.39e-11	1.16e-10
chr9	42477164	42477604	3.87574	4.19963	2.21745	1.98218	1.4e-11	1.16e-10
chr6	144685472	144686516	5.27708	5.57869	3.8383	1.74039	1.4e-11	1.16e-10
chr9	110723226	110723712	2.91328	3.26481	0.919476	2.34534	1.4e-11	1.17e-10
chr1	92293577	92293785	3.24626	3.64559	0.351305	3.29428	1.41e-11	1.17e-10
chr11	7549758	7550165	3.77349	4.11864	1.86507	2.25356	1.43e-11	1.19e-10
chr3	150992924	150993432	6.33011	6.68202	4.33117	2.35085	1.44e-11	1.2e-10
chr9	15642098	15642792	3.58482	3.89823	2.03437	1.86387	1.45e-11	1.2e-10
chr5	54134509	54134952	3.56389	3.93816	1.21324	2.72493	1.45e-11	1.2e-10
chr14	31427270	31427470	2.45519	2.8146	0.348071	2.46653	1.45e-11	1.21e-10
chr4	185541733	185541926	3.21681	3.57662	1.10386	2.47276	1.46e-11	1.21e-10
chr9	71160070	71160218	3.16557	3.54691	0.681931	2.86498	1.48e-11	1.23e-10
chr5	82492398	82492636	1.96184	2.32504	-0.203284	2.52832	1.48e-11	1.23e-10
chr3	150992071	150992237	4.54427	4.90087	2.47879	2.42208	1.51e-11	1.25e-10
chr3	143387808	143387935	3.89177	4.20269	2.36577	1.83691	1.54e-11	1.28e-10
chr8	103750726	103751944	6.00909	6.37055	3.871	2.49955	1.56e-11	1.29e-10
chr19	23591931	23592560	4.79554	5.19541	1.88585	3.30956	1.58e-11	1.3e-10
chr2	185316029	185316402	3.26373	3.6046	1.40949	2.19511	1.6e-11	1.32e-10
chr10	85439403	85439769	3.72051	4.1334	0.407547	3.72585	1.61e-11	1.33e-10
chr2	180988880	180988961	2.18214	2.50522	0.532495	1.97273	1.61e-11	1.33e-10
chr7	93982079	93982897	7.42395	7.75858	5.6452	2.11338	1.63e-11	1.34e-10
chr2	225807267	225807338	3.58179	3.93729	1.53214	2.40516	1.63e-11	1.34e-10
chr10	91752643	91753010	2.3883	2.74393	0.336691	2.40724	1.64e-11	1.36e-10
chr6	97516184	97516714	2.89806	3.20172	1.44057	1.76114	1.66e-11	1.36e-10
chrX	62399398	62399583	2.2707	2.6824	-1	3.6824	1.67e-11	1.37e-10
chr14	64190869	64191063	3.27176	3.6007	1.55827	2.04243	1.68e-11	1.38e-10
chr1	92269339	92270738	6.87877	7.23208	4.86032	2.37176	1.68e-11	1.38e-10
chr3	19106628	19106977	3.45577	3.76512	1.94486	1.82026	1.7e-11	1.4e-10
chr3	177645948	177646338	3.5784	3.91773	1.74324	2.1745	1.7e-11	1.4e-10
chr16	46916852	46917128	3.82973	4.18718	1.75183	2.43535	1.71e-11	1.41e-10
chr8	56772976	56774008	6.67967	7.01898	4.84481	2.17417	1.72e-11	1.41e-10
chr3	176897079	176897866	6.50871	6.84051	4.76269	2.07782	1.72e-11	1.42e-10
chr2	20964968	20965077	2.11712	2.51462	-0.730112	3.24473	1.73e-11	1.42e-10
chr2	224669858	224671341	6.92705	7.24253	5.35592	1.88662	1.74e-11	1.43e-10
chr5	55987453	55988023	5.10171	5.44261	3.24706	2.19555	1.75e-11	1.44e-10
chrX	31828511	31828732	2.62216	3.03201	-0.585478	3.61749	1.77e-11	1.45e-10
chr8	123800671	123800880	4.07609	4.42983	2.05162	2.37821	1.79e-11	1.47e-10
chr12	16775163	16775875	4.61412	4.97805	2.43753	2.54052	1.79e-11	1.47e-10
chr18	8673295	8674063	5.05104	5.38958	3.22552	2.16406	1.8e-11	1.48e-10
chrX	29467679	29468251	3.39176	3.74192	1.41684	2.32508	1.81e-11	1.48e-10
chr6	16486997	16487172	2.53088	2.91673	-0.0450061	2.96173	1.81e-11	1.49e-10
chr2	157333277	157333622	3.4899	3.85918	1.22607	2.63312	1.82e-11	1.49e-10
chr8	52367824	52368029	5.08305	5.45021	2.85442	2.59579	1.84e-11	1.5e-10
chr10	18689856	18690143	2.99472	3.39434	0.0918207	3.30252	1.86e-11	1.52e-10
chr13	81137837	81137994	2.65601	3.03669	0.185414	2.85127	1.88e-11	1.54e-10
chr2	38927147	38928277	3.9579	4.31797	1.84082	2.47715	1.9e-11	1.56e-10
chr12	80866423	80866506	2.21693	2.59342	-0.173924	2.76734	1.9e-11	1.56e-10
chr3	3893077	3894173	5.8689	6.16829	4.45008	1.71821	1.92e-11	1.57e-10
chr8	52801263	52801779	4.73717	5.05431	3.14928	1.90503	1.92e-11	1.57e-10
chr21	35904668	35905071	2.96642	3.34341	0.566293	2.77711	1.93e-11	1.57e-10
chr9	42183707	42184025	2.40955	2.75483	0.499345	2.25549	1.93e-11	1.58e-10
chr12	118582936	118583939	4.90276	5.28285	2.44361	2.83924	1.94e-11	1.58e-10
chr2	172172443	172172589	2.34445	2.73061	-0.238107	2.96872	2e-11	1.63e-10
chr6	154672139	154672260	2.5795	2.99048	-0.666576	3.65705	2.01e-11	1.64e-10
chr3	107509996	107510159	3.06708	3.44092	0.724338	2.71658	2.01e-11	1.64e-10
chr10	58171555	58171807	2.53758	2.8749	0.726831	2.14807	2.01e-11	1.64e-10
chr5	69673959	69674129	2.12732	2.45736	0.401318	2.05604	2.03e-11	1.65e-10
chr1	64040862	64041186	3.18165	3.47843	1.786	1.69243	2.03e-11	1.65e-10
chr5	108689439	108690360	4.42142	4.79186	2.13797	2.65388	2.04e-11	1.66e-10
chr12	67709534	67709832	4.16986	4.5362	1.95473	2.58147	2.06e-11	1.68e-10
chr1	92146008	92146385	2.75295	3.09174	0.924371	2.16737	2.07e-11	1.68e-10
chr7	95265358	95265994	4.70025	5.00103	3.26893	1.73211	2.08e-11	1.7e-10
chr4	96520857	96521674	4.90404	5.2869	2.38996	2.89694	2.1e-11	1.71e-10
chr3	71057533	71057912	5.25924	5.61831	3.15727	2.46103	2.1e-11	1.71e-10
chr12	25228370	25228836	4.25274	4.56348	2.72839	1.83509	2.12e-11	1.72e-10
chr21	26348602	26348865	2.42327	2.76492	0.559317	2.2056	2.12e-11	1.72e-10
chr2	227797036	227797440	4.10511	4.48878	1.57462	2.91416	2.14e-11	1.74e-10
chr15	51682130	51683099	3.99623	4.33925	2.11508	2.22417	2.15e-11	1.75e-10
chr7	86825083	86825320	3.45286	3.79151	1.62594	2.16557	2.16e-11	1.76e-10
chr4	30314941	30315590	3.97645	4.3308	1.94325	2.38755	2.17e-11	1.76e-10
chr5	78760429	78760971	3.86247	4.14641	2.57479	1.57161	2.18e-11	1.77e-10
chr11	111024862	111025390	3.30676	3.60416	1.90552	1.69865	2.19e-11	1.78e-10
chr10	83354559	83355360	4.45869	4.84422	1.88947	2.95475	2.2e-11	1.78e-10
chr2	197246700	197247010	2.10052	2.45099	0.121489	2.3295	2.2e-11	1.78e-10
chr4	185626639	185627279	4.11544	4.4802	1.92573	2.55447	2.2e-11	1.79e-10
chr1	226790136	226791272	4.54473	4.89382	2.58428	2.30955	2.21e-11	1.8e-10
chr21	15651324	15651885	3.42998	3.7784	1.47842	2.29999	2.25e-11	1.83e-10
chr2	136541028	136541477	3.93179	4.29121	1.82462	2.46659	2.26e-11	1.83e-10
chr4	109062308	109062656	3.6832	4.04435	1.54985	2.4945	2.26e-11	1.83e-10
chr5	64321659	64321996	4.08424	4.4183	2.31221	2.10609	2.27e-11	1.84e-10
chr6	109373538	109373925	3.93079	4.23308	2.48579	1.74729	2.3e-11	1.86e-10
chr8	103937265	103937578	2.60074	2.95586	0.556517	2.39934	2.31e-11	1.87e-10
chr7	110441463	110441538	1.56119	1.93734	-0.823677	2.76102	2.31e-11	1.87e-10
chr10	91237709	91238852	6.64682	6.94288	5.25741	1.68546	2.31e-11	1.87e-10
chr2	176243531	176243989	2.37477	2.72975	0.332606	2.39715	2.31e-11	1.87e-10
chr2	64484652	64484910	3.78092	4.13528	1.74754	2.38774	2.32e-11	1.88e-10
chr8	29630921	29632021	6.99888	7.36954	4.71169	2.65785	2.34e-11	1.89e-10
chr12	92793181	92793483	4.20465	4.53246	2.50353	2.02893	2.35e-11	1.9e-10
chr18	5158916	5159601	4.15256	4.48869	2.35594	2.13275	2.38e-11	1.93e-10
chr12	97220683	97220963	2.69291	3.07337	0.226509	2.84686	2.41e-11	1.94e-10
chr10	90253670	90254171	3.82934	4.11	2.56786	1.54214	2.42e-11	1.95e-10
chr5	157327413	157328185	4.69159	5.09546	1.67	3.42546	2.44e-11	1.96e-10
chr5	54089033	54089419	3.09832	3.44214	1.207	2.23514	2.47e-11	1.99e-10
chr5	88986204	88986620	3.74012	4.05763	2.14847	1.90916	2.48e-11	2e-10
chr6	154639590	154639840	3.11392	3.50063	0.519614	2.98102	2.49e-11	2e-10
chr5	64719485	64719915	3.12184	3.46264	1.26861	2.19403	2.5e-11	2.01e-10
chr2	60547476	60547869	4.61241	4.93571	2.96043	1.97528	2.51e-11	2.02e-10
chr17	68505357	68505907	3.23068	3.61586	0.669027	2.94683	2.52e-11	2.03e-10
chr2	190656252	190656749	4.03479	4.38911	2.00206	2.38705	2.53e-11	2.03e-10
chr7	141258311	141258993	4.90039	5.28311	2.38917	2.89394	2.53e-11	2.03e-10
chr1	64382265	64382839	4.23384	4.58517	2.24293	2.34224	2.53e-11	2.03e-10
chr2	201244839	201244967	2.82747	3.20575	0.402878	2.80288	2.55e-11	2.05e-10
chr10	96996755	96997173	5.08712	5.47521	2.46299	3.01223	2.57e-11	2.06e-10
chr8	99740554	99740992	4.35762	4.69755	2.51511	2.18243	2.57e-11	2.07e-10
chr1	117133248	117133467	2.71399	3.08285	0.457182	2.62567	2.62e-11	2.1e-10
chr13	42479488	42480212	4.86352	5.15039	3.55196	1.59843	2.63e-11	2.11e-10
chr5	86418286	86418502	3.18776	3.49192	1.72559	1.76634	2.63e-11	2.11e-10
chr5	64775518	64775628	3.9226	4.26345	2.06867	2.19478	2.66e-11	2.13e-10
chr3	143747151	143747302	3.11702	3.43857	1.48359	1.95499	2.66e-11	2.13e-10
chr1	85437649	85438011	5.46705	5.77678	3.95247	1.82432	2.68e-11	2.15e-10
chr8	79497120	79497468	2.86104	3.20756	0.934651	2.27291	2.68e-11	2.15e-10
chr8	67443721	67444087	3.42985	3.83606	0.338323	3.49773	2.7e-11	2.16e-10
chr12	10241971	10242123	2.43059	2.8086	0.0112912	2.79731	2.71e-11	2.17e-10
chr6	119643878	119644244	3.93455	4.31024	1.55827	2.75198	2.71e-11	2.17e-10
chr9	21327037	21327335	3.18061	3.47074	1.84197	1.62877	2.73e-11	2.19e-10
chr10	18707393	18708278	5.05426	5.42084	2.83506	2.58578	2.74e-11	2.19e-10
chr6	119675094	119675185	3.98464	4.33946	1.94486	2.3946	2.74e-11	2.19e-10
[truncated: 36,074 more rows]

## Sheet: 10.2 Diff ATAC (fixed samples)
Dataset_EV 10.2. List of differential ATAC sites between CLL and non-malignant (only fixed processed samples)
#Chr	Start	End	Conc	Conc_CLL	Conc_non-malig	Fold change	p-value	FDR
chr2	204725638	204726650	7.35883	7.56537	2.04672	5.51865	3.06e-47	3.35e-44
chr2	204732322	204732637	6.73229	6.94007	1.00959	5.93048	6.22e-43	4.91e-40
chr11	103886115	103887605	7.25413	7.45162	3.43585	4.01577	2.75e-37	1.29e-34
chr2	204733814	204734749	7.73324	7.93874	2.69636	5.24238	6.5e-35	2.46e-32
chr1	92139078	92140028	6.33505	6.53942	1.54679	4.99262	2.14e-34	7.63e-32
chr2	201330281	201330794	6.52336	6.72467	2.24793	4.47674	7.02e-34	2.41e-31
chr13	23896999	23897590	5.91136	6.1157	1.12873	4.98697	2.87e-33	9.56e-31
chr3	99727998	99729207	6.94686	7.13915	3.58135	3.5578	4.77e-33	1.56e-30
chr2	190703135	190704396	6.75975	6.96033	2.58456	4.37576	1.03e-31	2.96e-29
chr2	201449135	201449808	6.26115	6.46243	1.98914	4.47329	1.78e-31	4.99e-29
chr6	53453056	53454007	6.75542	6.95981	1.96162	4.99819	5.22e-31	1.39e-28
chr11	103960016	103960813	6.08845	6.27901	2.84666	3.43235	1.26e-30	3.25e-28
chr5	40442079	40442894	6.3494	6.53702	3.29572	3.2413	2.86e-30	7.12e-28
chr2	190698643	190699241	5.79062	5.98329	2.39643	3.58685	4.5e-30	1.1e-27
chr7	110880066	110881414	8.62242	8.82143	4.63952	4.18191	4.98e-30	1.21e-27
chr14	59038683	59039620	6.4097	6.61197	1.99216	4.61981	9.26e-30	2.19e-27
chr3	99565956	99566525	6.05292	6.24815	2.44978	3.79837	1.23e-29	2.88e-27
chr4	109037475	109038287	6.93191	7.13323	2.65382	4.47941	8.5e-29	1.86e-26
chr11	103944522	103945490	7.42867	7.61389	4.51149	3.10241	3.32e-28	6.94e-26
chr4	114367123	114367866	6.79203	6.99544	2.18375	4.81169	3.53e-28	7.37e-26
chrX	135728626	135729310	5.661	5.86099	1.56071	4.30027	5.62e-28	1.16e-25
chr18	57625178	57625783	6.92655	7.12568	2.92948	4.19621	6.44e-28	1.31e-25
chr5	79477097	79477994	7.75554	7.95568	3.63556	4.32012	6.52e-28	1.32e-25
chr5	53467503	53468439	7.25102	7.44954	3.32313	4.12641	9.31e-28	1.87e-25
chr12	103827755	103829155	8.86958	9.07103	4.5744	4.49662	9.97e-28	2e-25
chr5	109257080	109258517	9.6236	9.83154	3.83525	5.99629	3.42e-27	6.53e-25
chr11	111033766	111034816	6.9805	7.17693	3.26704	3.90989	7.42e-27	1.38e-24
chr6	135423436	135424788	8.04931	8.24924	3.95606	4.29318	8.28e-27	1.52e-24
chr2	204735579	204736801	8.79119	8.98984	4.84841	4.14143	3.64e-26	6.27e-24
chr14	40152785	40153194	5.18267	5.38633	0.529405	4.85693	4.15e-26	7.15e-24
chr10	17960169	17961181	6.20109	6.40839	0.650765	5.75763	5.8e-26	9.8e-24
chr14	40149951	40150912	6.74085	6.93667	3.08435	3.85232	7.94e-26	1.33e-23
chr14	40151033	40151701	5.59647	5.79396	1.77821	4.01575	9.29e-26	1.55e-23
chr2	201330905	201332324	8.52228	8.71138	5.37666	3.33472	2e-25	3.24e-23
chr2	152551855	152553337	5.85506	6.04541	2.62683	3.41858	2.22e-25	3.57e-23
chr2	166133851	166135086	7.46683	7.66203	3.86625	3.79578	2.6e-25	4.15e-23
chr1	107648498	107649276	4.65794	4.83477	2.13641	2.69836	3.14e-25	4.97e-23
chr10	33425213	33425619	6.70536	6.91279	1.10769	5.80511	3.75e-25	5.87e-23
chr5	53474101	53474648	5.57509	5.77561	1.40781	4.3678	3.84e-25	6e-23
chr5	53469631	53470640	6.57591	6.7758	2.488	4.2878	1.44e-24	2.12e-22
chr13	32620417	32621030	7.2088	7.40235	3.74631	3.65604	2.04e-24	2.97e-22
chr11	103932664	103932985	4.55255	4.75224	0.488858	4.26338	3.2e-24	4.59e-22
chr3	156784101	156785546	7.79395	7.99118	4.0018	3.98938	4.1e-24	5.83e-22
chr13	36268138	36269329	7.21082	7.41424	2.6013	4.81294	4.14e-24	5.87e-22
chr7	111167330	111169237	8.10826	8.29574	5.063	3.23274	5.41e-24	7.53e-22
chr5	78666492	78667670	6.94718	7.14787	2.75667	4.3912	1.58e-23	2.09e-21
chr12	17010060	17011186	7.48317	7.67852	3.86856	3.80996	5.84e-23	7.47e-21
chr1	104480126	104480864	7.44419	7.64173	3.62059	4.02114	6.25e-23	7.99e-21
chr10	18207167	18208070	6.21388	6.42103	0.713696	5.70733	6.39e-23	8.15e-21
chr11	103934903	103935465	5.38944	5.57575	2.41188	3.16387	8.52e-23	1.07e-20
chr12	12620077	12621020	6.06885	6.27034	1.76765	4.50269	1.36e-22	1.68e-20
chr2	201332924	201333223	4.78355	4.98319	0.726831	4.25635	1.84e-22	2.24e-20
chr2	210432353	210432898	5.12649	5.30922	2.33866	2.97056	2.25e-22	2.72e-20
chr13	23895466	23896040	5.46399	5.64875	2.57168	3.07708	2.79e-22	3.34e-20
chr6	71247792	71248655	5.3318	5.52352	2.00839	3.51513	4.57e-22	5.34e-20
chr11	103968819	103969207	4.16057	4.34918	1.04614	3.30303	6.11e-22	7.07e-20
chr4	109086696	109087064	6.06833	6.26218	2.58135	3.68083	1.29e-21	1.45e-19
chr14	59036231	59036744	5.29332	5.49044	1.51265	3.97779	1.47e-21	1.64e-19
chr2	196195046	196195930	6.42506	6.61213	3.40372	3.20841	1.48e-21	1.65e-19
chr1	117188114	117189708	6.459	6.66019	2.20111	4.45908	1.5e-21	1.67e-19
chr8	103943835	103944184	4.78959	4.99242	0.280956	4.71147	2.13e-21	2.34e-19
chr6	11730807	11731334	7.25489	7.4565	2.93734	4.51915	2.69e-21	2.93e-19
chr11	103931498	103931969	5.20679	5.39593	2.05889	3.33703	2.99e-21	3.24e-19
chr11	104034125	104035380	8.1652	8.35835	4.7339	3.62446	3.8e-21	4.07e-19
chr2	204744843	204745729	5.83047	6.03124	1.62916	4.40207	4.01e-21	4.28e-19
chr11	103798370	103798601	4.22598	4.42156	0.59136	3.8302	5.56e-21	5.86e-19
chr7	134680060	134681209	7.27839	7.48081	2.83828	4.64253	9.52e-21	9.77e-19
chr9	110779896	110780512	5.92416	6.12859	1.12322	5.00537	1.02e-20	1.04e-18
chr6	11728401	11729221	6.65612	6.8552	2.66486	4.19034	1.31e-20	1.32e-18
chr21	26780521	26781752	7.53246	7.71331	4.83533	2.87797	1.31e-20	1.32e-18
chr4	124225336	124226215	6.7927	6.99418	2.49271	4.50147	1.32e-20	1.33e-18
chr17	67094579	67095328	4.97855	5.17013	1.66524	3.50488	1.4e-20	1.4e-18
chr2	204739167	204739638	6.03683	6.24117	1.255	4.98617	1.6e-20	1.59e-18
chr5	53833050	53833509	5.51498	5.71157	1.7859	3.92568	1.75e-20	1.73e-18
chr3	61653819	61654765	5.63377	5.83007	1.93294	3.89713	1.82e-20	1.8e-18
chr13	23910453	23911124	4.83052	5.02301	1.44978	3.57323	1.99e-20	1.96e-18
chr2	20963104	20963720	6.67616	6.87196	3.02118	3.85077	2e-20	1.97e-18
chr4	144272965	144273310	4.57184	4.77207	0.441838	4.33023	2.88e-20	2.81e-18
chr1	117167872	117168274	5.0796	5.27908	1.04148	4.2376	3.37e-20	3.27e-18
chr13	32621990	32622420	5.47802	5.67766	1.42044	4.25722	4.15e-20	3.97e-18
chr5	64991078	64991848	6.75654	6.94981	3.31566	3.63415	4.77e-20	4.53e-18
chr18	52769385	52769742	5.81747	6.01484	2.01078	4.00406	4.99e-20	4.73e-18
chr4	114368936	114369378	5.89274	6.08347	2.63962	3.44385	5.24e-20	4.96e-18
chr12	12619026	12619673	5.8658	6.0638	1.99458	4.06922	6.41e-20	6.03e-18
chr11	103799734	103800731	6.17002	6.3612	2.8846	3.4766	6.92e-20	6.48e-18
chr1	92341531	92342297	5.42385	5.62268	1.46205	4.16062	6.94e-20	6.49e-18
chr11	103991615	103991983	4.3857	4.57396	1.29278	3.28118	7.93e-20	7.37e-18
chr1	92292337	92293476	7.13969	7.34811	1.14296	6.20515	1.19e-19	1.09e-17
chr11	103841355	103842362	5.44668	5.63153	2.54926	3.08227	1.31e-19	1.2e-17
chr1	90073326	90074890	7.63695	7.81897	4.88362	2.93535	1.32e-19	1.2e-17
chr1	87398875	87399534	4.91409	5.09484	2.22136	2.87347	1.42e-19	1.29e-17
chr3	61655246	61655848	6.08539	6.28801	1.61196	4.67605	1.46e-19	1.32e-17
chr2	191022015	191023255	6.77998	6.95177	4.45187	2.4999	1.83e-19	1.63e-17
chrX	22055844	22056637	6.70804	6.91311	1.77048	5.14263	1.84e-19	1.64e-17
chr8	98635321	98636370	6.92106	7.1136	3.53667	3.57692	1.91e-19	1.7e-17
chr3	99575303	99575928	5.39833	5.58065	2.6311	2.94954	2.01e-19	1.79e-17
chr10	119415994	119416969	6.86455	7.06354	2.88395	4.17959	2.08e-19	1.85e-17
chr13	74731955	74732620	5.20734	5.39896	1.89077	3.50819	2.81e-19	2.46e-17
chr2	181280661	181281107	4.27866	4.45929	1.59136	2.86793	3.33e-19	2.9e-17
chr1	92178351	92179482	6.81403	7.00092	3.80357	3.19734	3.56e-19	3.08e-17
chr7	55537946	55538355	6.18684	6.38681	2.08859	4.29822	3.66e-19	3.17e-17
chrX	29842056	29843085	6.44318	6.64218	2.46118	4.181	3.77e-19	3.25e-17
chr12	118406594	118407497	5.99178	6.19867	0.576925	5.62174	4.59e-19	3.93e-17
chr7	55541719	55542007	5.33523	5.54136	0.137504	5.40386	5.35e-19	4.56e-17
chr4	99565310	99565980	4.87856	5.0671	1.76836	3.29874	5.77e-19	4.9e-17
chr1	92343288	92343783	4.40058	4.60127	0.209973	4.3913	5.84e-19	4.95e-17
chr4	108956892	108958031	6.98597	7.18408	3.10182	4.08227	6.04e-19	5.12e-17
chr14	40050569	40051786	5.68686	5.86456	3.12873	2.73583	6.26e-19	5.3e-17
chr3	99734086	99734794	5.47541	5.66679	2.17579	3.491	6.39e-19	5.41e-17
chr5	64339886	64340122	4.92477	5.12764	0.409617	4.71803	6.43e-19	5.43e-17
chr1	108614146	108614713	6.58602	6.77575	3.39963	3.37612	9.18e-19	7.68e-17
chr13	60592999	60594326	6.41894	6.59819	3.79424	2.80395	9.94e-19	8.3e-17
chr10	33427889	33428810	7.76938	7.96506	4.12488	3.84018	1.05e-18	8.72e-17
chr10	17674478	17675376	5.56529	5.74585	2.88134	2.86451	1.11e-18	9.26e-17
chr14	40133475	40134771	5.30966	5.4861	2.80392	2.68219	1.27e-18	1.05e-16
chr1	64388356	64389124	6.51062	6.70686	2.81558	3.89128	1.58e-18	1.3e-16
chr11	103995808	103996021	3.78369	3.97586	0.427606	3.54825	1.61e-18	1.32e-16
chr9	110778616	110779030	4.55629	4.75959	-0.031602	4.79119	1.85e-18	1.5e-16
chrX	29496064	29497529	7.93815	8.13551	4.13271	4.0028	2.11e-18	1.7e-16
chr10	93653470	93654593	6.50781	6.70124	3.05485	3.64639	2.73e-18	2.17e-16
chr5	109252045	109252673	6.06337	6.2654	1.68332	4.58207	2.8e-18	2.22e-16
chr5	53832640	53832919	5.42037	5.61985	1.38221	4.23764	2.83e-18	2.25e-16
chr12	67596246	67597012	5.62274	5.8125	2.43385	3.37866	2.91e-18	2.3e-16
chr8	74401870	74402635	5.79194	5.9892	1.99759	3.99161	3.87e-18	3.02e-16
chr2	190663515	190664183	5.68393	5.84255	3.76235	2.0802	4.31e-18	3.34e-16
chr6	136060364	136060982	4.84638	5.03565	1.69004	3.3456	4.39e-18	3.4e-16
chr5	53837359	53837591	4.93439	5.13531	0.712229	4.42308	4.51e-18	3.49e-16
chr13	32610981	32611343	5.63703	5.82485	2.57046	3.25439	4.63e-18	3.57e-16
chr1	92118423	92119373	5.61222	5.80321	2.34056	3.46264	4.66e-18	3.59e-16
chrX	9424342	9425243	6.39042	6.58281	3.01733	3.56548	4.85e-18	3.72e-16
chr1	92348893	92349221	4.67931	4.86627	1.66448	3.20179	5.33e-18	4.07e-16
chr18	52768754	52769297	6.59127	6.78287	3.27625	3.50662	5.41e-18	4.12e-16
chr5	78752880	78753622	5.39734	5.58802	2.14731	3.44071	5.89e-18	4.48e-16
chr3	114046475	114046968	5.78041	5.96303	2.9982	2.96483	6.17e-18	4.67e-16
chr8	54643083	54644196	7.31303	7.51158	3.38151	4.13007	6.7e-18	5.05e-16
chr4	10736339	10736717	5.37527	5.5747	1.34293	4.23177	7.18e-18	5.4e-16
chr11	104023537	104024165	5.76616	5.94687	3.07525	2.87162	7.55e-18	5.66e-16
chr2	60643722	60644205	5.39716	5.58857	2.09536	3.49321	8.55e-18	6.37e-16
chr17	57501316	57501902	5.0645	5.26832	0.382206	4.88612	9.06e-18	6.71e-16
chr2	201332438	201332518	3.80761	4.00642	-0.152003	4.15842	9.32e-18	6.87e-16
chr6	109786729	109787700	6.25295	6.45319	2.12102	4.33217	9.79e-18	7.19e-16
chr7	134677303	134678237	7.32059	7.50568	4.41097	3.0947	9.8e-18	7.19e-16
chr18	52772937	52773427	6.70704	6.89233	3.78642	3.1059	9.99e-18	7.33e-16
chr12	117579594	117580419	7.31296	7.50886	3.64827	3.86059	1.03e-17	7.53e-16
chr10	18629426	18630292	6.11875	6.32115	1.67957	4.64158	1.17e-17	8.54e-16
chr6	111622402	111623934	6.8991	7.08389	4.00555	3.07834	1.27e-17	9.26e-16
chr2	39235190	39236519	6.79389	6.98859	3.23624	3.75235	1.31e-17	9.52e-16
chr1	230884611	230885502	5.88838	6.0777	2.72828	3.34942	1.34e-17	9.75e-16
chr5	53833651	53833850	4.7119	4.91167	0.63846	4.27321	1.36e-17	9.88e-16
chr9	110774710	110775471	5.55147	5.74939	1.68781	4.06159	1.4e-17	1.01e-15
chr2	223292383	223292986	6.13702	6.32142	3.26404	3.05738	1.4e-17	1.02e-15
chr21	15226484	15227600	5.56625	5.76577	1.5244	4.24137	1.48e-17	1.07e-15
chr4	109082209	109082681	5.12297	5.30678	2.28096	3.02582	1.59e-17	1.13e-15
chr13	39669499	39670385	4.77628	4.96683	1.53522	3.43161	1.68e-17	1.2e-15
chr10	89973847	89974608	4.90692	5.07662	2.65153	2.42509	1.96e-17	1.39e-15
chr1	92196934	92197721	5.56498	5.76267	1.7261	4.03657	1.97e-17	1.4e-15
chr5	64771726	64772045	5.38965	5.57773	2.30791	3.26982	2.05e-17	1.45e-15
chr2	137133771	137135038	8.01046	8.20354	4.58436	3.61918	2.06e-17	1.45e-15
chr5	64361921	64362510	6.88922	7.07514	3.93373	3.14141	2.3e-17	1.61e-15
chr12	31874696	31875773	6.77632	6.96311	3.77153	3.19157	2.44e-17	1.71e-15
chr2	17341583	17342524	6.21221	6.40588	2.74021	3.66567	2.77e-17	1.92e-15
chr12	118344706	118345621	5.8543	6.05791	1.21101	4.8469	3.01e-17	2.08e-15
chr11	103946544	103946876	5.29743	5.47573	2.71406	2.76167	3.15e-17	2.17e-15
chr6	11714267	11715172	6.92897	7.12246	3.47075	3.6517	3.21e-17	2.2e-15
chr3	99723395	99723804	4.55255	4.73611	1.72319	3.01291	3.36e-17	2.3e-15
chr13	80983061	80983434	4.8607	5.05691	1.16779	3.88913	3.38e-17	2.32e-15
chrX	22060132	22060370	4.3363	4.54136	-0.599462	5.14082	3.96e-17	2.69e-15
chr5	53837720	53837917	4.70346	4.90889	-0.315929	5.22482	3.97e-17	2.7e-15
chr5	40441702	40441961	4.49107	4.67938	1.39506	3.28431	4.01e-17	2.73e-15
chr4	109034433	109034773	4.74062	4.93053	1.54267	3.38785	4.07e-17	2.76e-15
chr5	109246621	109247029	5.64374	5.84695	1.07268	4.77427	4.61e-17	3.11e-15
chr18	61694591	61695879	6.08095	6.27282	2.74595	3.52687	5.19e-17	3.48e-15
chr2	181270311	181270650	4.35526	4.54498	1.16993	3.37505	5.63e-17	3.77e-15
chr18	52803390	52804058	4.90677	5.0979	1.62527	3.47263	5.65e-17	3.78e-15
chr9	82742700	82743352	5.21816	5.40651	2.11936	3.28716	5.74e-17	3.83e-15
chr8	103943422	103943766	4.08656	4.28269	0.400538	3.88216	6.25e-17	4.15e-15
chr13	32621032	32621320	4.63939	4.82683	1.59614	3.23069	6.27e-17	4.16e-15
chr11	103949079	103949271	4.07474	4.25846	1.23675	3.02171	6.36e-17	4.22e-15
chr18	13278984	13280250	6.51638	6.70214	3.56965	3.13249	7.65e-17	5.04e-15
chr2	55592394	55592859	6.07221	6.25462	3.30037	2.95425	8.71e-17	5.7e-15
chr7	55536923	55537524	6.64806	6.84901	2.42313	4.42588	8.8e-17	5.75e-15
chr11	103945973	103946200	4.15228	4.33779	1.2193	3.11849	8.89e-17	5.81e-15
chr10	17724015	17724522	5.79573	5.9741	3.20919	2.76491	8.91e-17	5.81e-15
chr3	17234837	17235005	4.15848	4.35126	0.7556	3.59566	9.36e-17	6.09e-15
chr4	109038550	109038755	4.40069	4.60007	0.374808	4.22526	9.55e-17	6.2e-15
chr5	55996992	55997407	4.68199	4.88582	-0.0024065	4.88822	1e-16	6.5e-15
chr1	92352191	92352501	4.96067	5.162	0.681074	4.48093	1e-16	6.51e-15
chr3	17069225	17069673	4.66037	4.85281	1.28293	3.56988	1.15e-16	7.41e-15
chr5	64675198	64675793	4.43772	4.61488	1.9024	2.71249	1.15e-16	7.44e-15
chr2	16105741	16106302	5.29114	5.48592	1.72683	3.75909	1.22e-16	7.83e-15
chr2	201332650	201332794	4.15491	4.34494	0.948601	3.39634	1.24e-16	7.92e-15
chr12	76307408	76308149	6.0765	6.27495	2.15597	4.11899	1.28e-16	8.19e-15
chr4	26143317	26144418	7.1115	7.31152	3.0069	4.30462	1.42e-16	9.03e-15
chr3	17067060	17067528	5.30163	5.49362	1.95791	3.53571	1.46e-16	9.33e-15
chr2	181296168	181296754	4.97211	5.15494	2.17951	2.97542	1.53e-16	9.73e-15
chr12	80958642	80959825	7.89529	8.09107	4.24197	3.8491	1.64e-16	1.04e-14
chr12	9867751	9868166	5.56303	5.73741	3.13887	2.59854	1.77e-16	1.12e-14
chr1	87914761	87916319	9.03185	9.21187	6.37275	2.83912	1.86e-16	1.17e-14
chrX	29506605	29507554	6.4946	6.69327	2.55008	4.14319	1.94e-16	1.21e-14
chr14	40153914	40154117	3.80621	4.00159	0.189034	3.81256	2.02e-16	1.26e-14
chr13	32617653	32617988	5.01526	5.20972	1.47768	3.73204	2.15e-16	1.34e-14
chr10	17901346	17902092	5.3678	5.56688	1.37666	4.19022	2.19e-16	1.36e-14
chr9	110776746	110776932	4.49479	4.69346	0.550901	4.14256	2.29e-16	1.43e-14
hs37d5	6107834	6108550	5.57758	5.76174	2.71699	3.04475	2.57e-16	1.6e-14
chr12	43604097	43605309	7.25865	7.42892	4.98368	2.44524	2.59e-16	1.6e-14
chr13	23899375	23899742	4.41286	4.61265	0.337235	4.27541	2.6e-16	1.61e-14
chr6	109276502	109277085	4.55329	4.75017	0.796321	3.95385	2.97e-16	1.83e-14
chr3	99656344	99657804	7.30617	7.48745	4.58846	2.89899	3.45e-16	2.12e-14
chr6	147713989	147714745	5.11168	5.28927	2.55827	2.731	3.53e-16	2.16e-14
chr12	92792293	92793001	7.34825	7.53566	4.30634	3.22933	3.62e-16	2.21e-14
chr2	204762226	204762985	5.97036	6.14995	3.33056	2.81939	3.88e-16	2.36e-14
chr6	53450201	53450722	5.08515	5.27918	1.58336	3.69582	4.52e-16	2.74e-14
chr10	70811061	70811448	4.99038	5.18294	1.60407	3.57887	5.13e-16	3.09e-14
chr21	30821176	30822517	7.25532	7.45311	3.40599	4.04712	5.24e-16	3.15e-14
chr11	103975055	103975920	5.21327	5.37601	3.17659	2.19942	5.39e-16	3.24e-14
chr12	43593850	43594451	4.76587	4.9263	2.79494	2.13136	5.48e-16	3.28e-14
chr18	51755905	51756603	4.60124	4.78347	1.83794	2.94553	5.48e-16	3.28e-14
chr1	248902853	248903433	5.15214	5.35475	0.679574	4.67518	5.63e-16	3.37e-14
chr2	190716262	190716680	4.17768	4.34951	1.848	2.50151	5.64e-16	3.37e-14
chr5	54070535	54071015	7.12875	7.31446	4.18454	3.12992	5.69e-16	3.4e-14
chr13	80987882	80988215	4.85219	5.04437	1.49484	3.54953	6.22e-16	3.71e-14
chr3	3893077	3894173	5.98529	6.16829	3.18375	2.98454	6.42e-16	3.83e-14
chr18	29660209	29660834	5.35666	5.55103	1.82646	3.72457	6.58e-16	3.92e-14
chr5	53829417	53829617	4.71287	4.91443	0.402358	4.51207	6.94e-16	4.12e-14
chr1	243063631	243064793	6.4966	6.69996	1.89789	4.80208	7e-16	4.15e-14
chr2	20962581	20963016	5.09653	5.28798	1.79216	3.49582	7.39e-16	4.38e-14
chr2	60457159	60457967	6.02367	6.20402	3.34955	2.85446	7.45e-16	4.41e-14
chr7	7712700	7713077	4.29375	4.47885	1.38313	3.09572	7.63e-16	4.52e-14
chr2	210418561	210418967	4.32576	4.50522	1.69153	2.81369	7.98e-16	4.71e-14
chr5	126286792	126287005	3.88757	4.07857	0.615102	3.46347	8.37e-16	4.93e-14
chr11	103732782	103733577	5.35199	5.52559	2.9573	2.5683	8.87e-16	5.21e-14
chr2	181239321	181240202	5.41934	5.58427	3.31735	2.26692	9.12e-16	5.36e-14
chr2	201248254	201248937	5.57904	5.74539	3.4334	2.31198	9.13e-16	5.36e-14
chr10	119412527	119413183	6.20257	6.40377	1.94298	4.46078	1.03e-15	6.03e-14
chr8	103942166	103942934	5.75076	5.93797	2.72137	3.2166	1.05e-15	6.11e-14
chr2	181106439	181106760	3.87634	4.05398	1.32097	2.73301	1.07e-15	6.23e-14
chr3	99562219	99562768	5.64205	5.82165	3.0015	2.82015	1.14e-15	6.63e-14
chr1	233079251	233080461	6.34516	6.54183	2.60763	3.93421	1.24e-15	7.18e-14
chr10	32229749	32230466	4.51945	4.70191	1.74488	2.95704	1.27e-15	7.32e-14
chr4	26152257	26153066	5.38844	5.58765	1.38221	4.20544	1.47e-15	8.4e-14
chr1	92178074	92178310	4.26828	4.46766	0.242857	4.2248	1.53e-15	8.77e-14
chr21	26782197	26782626	5.60299	5.79087	2.53315	3.25772	1.61e-15	9.18e-14
chr2	17453123	17454356	5.9281	6.11978	2.60723	3.51254	1.66e-15	9.45e-14
chr11	103994476	103994908	4.12656	4.3049	1.54185	2.76305	1.75e-15	9.94e-14
chr8	103750907	103751944	6.11095	6.30589	2.53232	3.77358	1.77e-15	1e-13
chr8	29538208	29539222	6.10353	6.29542	2.7673	3.52812	1.93e-15	1.09e-13
chr8	79733061	79733622	5.42964	5.60509	2.96347	2.64162	2.01e-15	1.13e-13
chr5	64993723	64993960	4.36261	4.54714	1.48285	3.06429	2.14e-15	1.21e-13
chr3	3728619	3729395	5.1598	5.35207	1.79563	3.55644	2.27e-15	1.27e-13
chr3	61622682	61623789	8.15842	8.34838	4.95675	3.39163	2.29e-15	1.29e-13
chr4	108951555	108952000	4.96578	5.15766	1.63072	3.52694	2.51e-15	1.41e-13
chr5	53824749	53824923	4.19974	4.40519	-0.823677	5.22886	2.53e-15	1.41e-13
chr18	52768226	52768407	4.23332	4.43002	0.493989	3.93603	2.62e-15	1.46e-13
chr3	17229454	17229882	4.78856	4.98087	1.42134	3.55953	2.74e-15	1.52e-13
chrX	29549097	29549945	5.2524	5.44247	2.04323	3.39924	2.75e-15	1.53e-13
chr16	46916031	46916601	5.42938	5.62278	1.9782	3.64459	2.92e-15	1.62e-13
chr6	119784185	119784833	6.09843	6.29047	2.75168	3.53879	3e-15	1.65e-13
chr15	31495131	31495556	4.91909	5.12538	-0.321928	5.44731	3.02e-15	1.67e-13
chr4	8392528	8394078	6.67349	6.87418	2.48199	4.39219	3.05e-15	1.68e-13
chr2	181125480	181126415	5.98691	6.16452	3.43274	2.73178	3.14e-15	1.72e-13
chr13	80983897	80984159	4.15956	4.35106	0.851999	3.49906	3.36e-15	1.85e-13
chr4	109040121	109040331	4.10397	4.29586	0.768361	3.5275	3.46e-15	1.9e-13
chr2	16106383	16106726	4.57049	4.76457	1.06465	3.69992	3.51e-15	1.92e-13
chr18	52763624	52763906	4.97446	5.16313	1.85599	3.30714	3.68e-15	2.01e-13
chr5	126184200	126184521	5.0606	5.24893	1.96347	3.28545	3.79e-15	2.07e-13
chr1	118113430	118113889	5.5105	5.70022	2.32481	3.37541	3.99e-15	2.17e-13
chr5	64267920	64268390	4.10105	4.26905	1.9024	2.36666	4.13e-15	2.24e-13
chr5	64995093	64995677	5.87017	6.05622	2.90721	3.14901	4.37e-15	2.37e-13
chr4	109087359	109087527	4.19917	4.39351	0.672048	3.72146	5.27e-15	2.84e-13
chr5	154800503	154801019	4.78796	4.97892	1.51854	3.46038	5.28e-15	2.84e-13
chr1	26101233	26101966	5.72466	5.91982	2.12653	3.79329	5.38e-15	2.89e-13
chr13	74732742	74733029	3.44125	3.62318	0.693022	2.93015	5.46e-15	2.93e-13
chr11	123388178	123389520	6.66932	6.85387	3.78799	3.06588	5.55e-15	2.97e-13
chr5	86410577	86410770	3.77995	3.96957	0.600904	3.36867	5.58e-15	2.98e-13
chr11	123364781	123365383	5.43604	5.62076	2.54556	3.07521	5.68e-15	3.03e-13
chr5	54013287	54014139	5.21031	5.38931	2.59654	2.79278	5.76e-15	3.07e-13
chr1	87916442	87916595	3.48756	3.6778	0.267036	3.41077	6.25e-15	3.31e-13
chr11	95422005	95422511	6.10562	6.29912	2.64731	3.6518	6.38e-15	3.37e-13
chr2	20965361	20965894	4.95864	5.1558	1.17419	3.9816	6.74e-15	3.56e-13
chr2	181224328	181225320	7.49356	7.67637	4.70164	2.97473	6.9e-15	3.64e-13
chr10	18433783	18434380	5.89453	6.09895	1.09536	5.00359	7.07e-15	3.73e-13
chr4	30257710	30258254	4.96828	5.16931	0.731183	4.43813	7.61e-15	4e-13
chr4	124209440	124210293	5.85443	6.04773	2.41097	3.63676	8.04e-15	4.22e-13
chr18	61869412	61871134	7.18622	7.37649	3.96424	3.41224	8.89e-15	4.64e-13
chr5	6188318	6189106	6.25869	6.44031	3.52523	2.91507	1.02e-14	5.28e-13
chr18	13892809	13894018	7.10138	7.28587	4.22342	3.06245	1.03e-14	5.33e-13
chr10	92877197	92877571	3.35149	3.51959	1.14948	2.37012	1.07e-14	5.51e-13
chr3	132995219	132996193	6.63626	6.83321	2.87184	3.96137	1.07e-14	5.51e-13
chr2	181281156	181281553	4.30806	4.48822	1.64232	2.8459	1.09e-14	5.63e-13
chr4	108955815	108956042	3.48487	3.68567	-0.721024	4.4067	1.12e-14	5.74e-13
chr13	32610353	32610520	4.95919	5.14798	1.83323	3.31475	1.2e-14	6.15e-13
chr4	109009160	109009653	4.24167	4.43452	0.833227	3.6013	1.21e-14	6.19e-13
chr8	103973741	103974499	5.26948	5.46202	1.88492	3.57709	1.26e-14	6.44e-13
chr4	109031168	109031593	4.87054	5.05926	1.74918	3.31009	1.29e-14	6.61e-13
chr12	46940763	46941006	4.3901	4.5735	1.56884	3.00465	1.31e-14	6.71e-13
chr17	67125269	67125462	3.55227	3.75278	-0.614109	4.36689	1.34e-14	6.81e-13
chrX	29841564	29841903	4.62372	4.82183	0.739848	4.08198	1.45e-14	7.37e-13
chr4	99403553	99404564	5.64373	5.82719	2.81899	3.0082	1.47e-14	7.45e-13
chr9	67968074	67969039	7.28874	7.46974	4.58446	2.88528	1.5e-14	7.63e-13
chr3	9209683	9210436	5.59282	5.78713	2.06867	3.71846	1.52e-14	7.73e-13
chr6	136272209	136272605	4.54044	4.71477	2.11825	2.59652	1.55e-14	7.88e-13
chrX	62395977	62396871	5.70772	5.91222	0.892715	5.01951	1.61e-14	8.14e-13
chr3	143389143	143389496	6.28832	6.4715	3.47789	2.99361	1.66e-14	8.38e-13
chr13	24373772	24374755	6.47337	6.66409	3.21981	3.44428	1.69e-14	8.55e-13
chr5	64367881	64368503	5.4515	5.64021	2.33056	3.30965	1.76e-14	8.89e-13
chr18	48717449	48717969	6.07063	6.25293	3.30378	2.94915	1.88e-14	9.47e-13
chr5	122251237	122252088	4.94781	5.14112	1.5042	3.63693	1.91e-14	9.6e-13
chr12	80878481	80880148	7.37095	7.56559	3.81813	3.74745	1.99e-14	9.95e-13
chr17	67497786	67498618	5.55192	5.74293	2.27898	3.46395	2.07e-14	1.03e-12
chr12	80891728	80892608	6.23597	6.42379	3.16993	3.25386	2.11e-14	1.05e-12
chr10	18148181	18149128	5.4868	5.68463	1.63304	4.05159	2.13e-14	1.06e-12
chr14	39911416	39912363	5.44398	5.64111	1.66145	3.97967	2.16e-14	1.07e-12
chr9	4994185	4994930	4.76185	4.94418	1.99398	2.9502	2.32e-14	1.16e-12
chr2	201333377	201333433	3.37788	3.581	-1.17897	4.75997	2.5e-14	1.24e-12
chr5	79479586	79480026	6.34784	6.53046	3.5656	2.96486	2.55e-14	1.26e-12
chr14	40237553	40238491	5.99408	6.18766	2.52857	3.65909	2.63e-14	1.3e-12
chr2	17452052	17452753	6.39212	6.58499	2.98216	3.60284	2.69e-14	1.33e-12
chr9	15670199	15670772	4.17496	4.36378	1.04731	3.31647	2.71e-14	1.34e-12
chr18	56754565	56754999	5.4603	5.6649	0.624491	5.04041	2.72e-14	1.34e-12
chr10	45929599	45930139	5.25949	5.45605	1.53356	3.92248	2.93e-14	1.44e-12
chr9	43090989	43092253	7.08638	7.2677	4.36667	2.90103	3.02e-14	1.48e-12
chr2	55588939	55589557	5.4178	5.59792	2.75417	2.84374	3.05e-14	1.5e-12
chr5	64995681	64995868	3.81399	3.99843	0.938599	3.05983	3.06e-14	1.5e-12
chr5	88639027	88640291	8.50852	8.68455	6.01926	2.6653	3.16e-14	1.55e-12
chr20	20284021	20285049	7.92955	8.12754	4.05918	4.06835	3.29e-14	1.61e-12
chr6	144480416	144480778	4.43013	4.60946	1.80185	2.80761	3.32e-14	1.62e-12
chr18	52767359	52767545	3.81702	4.0129	0.154886	3.85801	3.34e-14	1.63e-12
chr2	215356510	215357487	6.25147	6.4453	2.76553	3.67977	3.36e-14	1.64e-12
chr8	54756846	54757455	5.93022	6.11093	3.2393	2.87163	3.69e-14	1.79e-12
chr1	92202663	92203108	5.11387	5.3165	0.640004	4.67649	3.76e-14	1.82e-12
chr18	52788496	52789655	7.15879	7.34193	4.3505	2.99143	3.88e-14	1.88e-12
chr4	109039633	109039993	5.26976	5.45598	2.29768	3.1583	3.99e-14	1.93e-12
chr10	18601391	18602142	5.57228	5.75291	2.88492	2.86799	4.01e-14	1.94e-12
chr6	107198475	107199261	4.50766	4.69901	1.21101	3.488	4.02e-14	1.94e-12
chr2	54312039	54312672	4.56468	4.74117	2.05716	2.68401	4.47e-14	2.15e-12
chr8	100315426	100316177	5.03239	5.22242	1.82646	3.39595	4.53e-14	2.17e-12
chr8	52679729	52680625	5.65683	5.83679	3.0003	2.83649	4.71e-14	2.25e-12
chr6	97496889	97498042	8.68148	8.86239	5.98094	2.88146	4.74e-14	2.27e-12
chr1	88057722	88058427	5.98891	6.16921	3.31687	2.85234	4.85e-14	2.31e-12
chr10	17724615	17724902	4.72289	4.89716	2.30256	2.5946	5.03e-14	2.4e-12
chr3	99723067	99723232	3.85626	4.03405	1.29474	2.73931	5.8e-14	2.74e-12
chr2	201242213	201242624	4.58668	4.77826	1.27302	3.50525	5.94e-14	2.81e-12
chr2	204773071	204774650	6.2682	6.44612	3.70118	2.74494	6e-14	2.84e-12
chr1	92351063	92352055	6.55053	6.74398	3.09592	3.64805	6.06e-14	2.86e-12
chr3	143300906	143301483	4.79985	4.97863	2.19587	2.78276	6.1e-14	2.88e-12
chr1	117190765	117191221	4.21144	4.40982	0.298658	4.11116	6.12e-14	2.88e-12
chr7	111172127	111172468	5.02524	5.21104	2.0761	3.13494	6.15e-14	2.9e-12
chr10	91411440	91412583	7.5365	7.7028	5.39203	2.31077	6.47e-14	3.04e-12
chr4	185546347	185547266	6.35149	6.54156	3.14269	3.39887	6.6e-14	3.1e-12
chrX	62421442	62422367	5.63055	5.83327	1.14078	4.69249	6.71e-14	3.15e-12
chr1	64302560	64303127	5.48924	5.67713	2.41909	3.25804	6.73e-14	3.16e-12
chr10	70807892	70808157	5.10553	5.30049	1.52523	3.77526	6.89e-14	3.23e-12
chr5	53825489	53825753	4.52149	4.71455	1.09761	3.61694	7.1e-14	3.32e-12
chr3	99776779	99777169	3.8196	4.00318	0.989139	3.01404	7.17e-14	3.35e-12
chr6	44835720	44836316	5.43522	5.62514	2.23624	3.3889	7.49e-14	3.49e-12
chr18	52763996	52764188	3.97154	4.16437	0.565597	3.59877	7.61e-14	3.55e-12
chr7	140601728	140602811	6.63201	6.81388	3.88622	2.92766	7.72e-14	3.59e-12
chr4	109040471	109040804	4.53636	4.7142	1.97269	2.74151	7.84e-14	3.65e-12
chr5	64737629	64738082	3.54729	3.71682	1.29768	2.41914	7.87e-14	3.66e-12
chr15	33216389	33217091	4.69653	4.8875	1.42582	3.46168	8.16e-14	3.78e-12
chr13	23918972	23919883	4.43226	4.60906	1.91201	2.69705	8.24e-14	3.82e-12
chr7	21410961	21411310	3.30421	3.48397	0.656878	2.82709	8.25e-14	3.82e-12
chr1	92350490	92350623	3.91483	4.11338	-0.0169304	4.13031	8.32e-14	3.85e-12
chr9	42409578	42410613	7.11818	7.29738	4.4957	2.80168	8.88e-14	4.1e-12
chr2	20963847	20964159	4.10875	4.29729	0.998797	3.29849	8.94e-14	4.13e-12
chr3	101554402	101554855	5.39235	5.56617	2.98944	2.57672	9.06e-14	4.18e-12
chr5	53820518	53820644	3.45229	3.65004	-0.392768	4.04281	9.5e-14	4.37e-12
chr8	8343650	8344369	4.40138	4.57948	1.82646	2.75301	9.66e-14	4.44e-12
chr3	19547433	19548254	4.57586	4.75442	1.98124	2.77318	9.77e-14	4.49e-12
chr2	190816903	190818104	8.37651	8.54626	6.1197	2.42655	9.99e-14	4.58e-12
chr5	81204910	81206374	7.47678	7.64784	5.17433	2.47352	1.01e-13	4.62e-12
chr10	33406743	33407287	7.18932	7.37417	4.29217	3.082	1.02e-13	4.67e-12
chr11	104033880	104033990	3.37058	3.57091	-0.773491	4.3444	1.02e-13	4.68e-12
chr13	80984217	80984901	5.42017	5.60248	2.65306	2.94942	1.03e-13	4.73e-12
chr5	86408696	86409387	5.33647	5.50602	3.08605	2.41998	1.06e-13	4.82e-12
chr10	17952268	17952576	3.44653	3.64103	-0.0943924	3.73542	1.06e-13	4.84e-12
chr18	57617906	57618122	3.73761	3.93814	-0.431157	4.36929	1.07e-13	4.87e-12
chr2	201186296	201187241	5.20685	5.39309	2.23317	3.15991	1.08e-13	4.9e-12
chr2	201242719	201242981	4.41678	4.61521	0.499102	4.1161	1.13e-13	5.14e-12
chr4	99565061	99565173	3.15954	3.35944	-0.929611	4.28905	1.14e-13	5.2e-12
chr6	136831406	136832430	4.91356	5.09236	2.30889	2.78347	1.14e-13	5.2e-12
chr2	60618168	60619461	7.2007	7.38404	4.38209	3.00195	1.16e-13	5.25e-12
chr10	18640180	18641454	6.20563	6.39413	3.09789	3.29624	1.16e-13	5.26e-12
chr2	201335402	201335492	3.53741	3.71901	0.804604	2.91441	1.18e-13	5.36e-12
chr8	52246830	52247767	5.95597	6.14607	2.74488	3.4012	1.2e-13	5.44e-12
chr3	114013866	114014095	4.2804	4.47747	0.504197	3.97328	1.2e-13	5.45e-12
chr4	108993304	108994124	6.53008	6.72134	3.23955	3.48179	1.25e-13	5.64e-12
chr1	104336920	104337947	5.70538	5.89665	2.41414	3.48251	1.25e-13	5.65e-12
chr7	155097967	155098725	5.31053	5.5049	1.78101	3.72389	1.26e-13	5.7e-12
chr5	93685366	93685887	4.3194	4.51351	0.811471	3.70204	1.27e-13	5.73e-12
chr2	181385006	181385756	5.69888	5.8847	2.74846	3.13624	1.27e-13	5.75e-12
chr2	201172216	201172925	5.02669	5.20916	2.25197	2.95718	1.35e-13	6.06e-12
chr1	114298568	114298823	4.26815	4.46474	0.539366	3.92537	1.39e-13	6.23e-12
chr13	32615651	32616076	5.71953	5.90717	2.6641	3.24307	1.43e-13	6.41e-12
chr12	11880179	11880694	6.81085	7.00272	3.47638	3.52634	1.47e-13	6.56e-12
chr2	191395190	191395489	5.32276	5.49103	3.1152	2.37583	1.48e-13	6.63e-12
chr4	48221314	48221829	4.60125	4.79035	1.45593	3.33442	1.55e-13	6.93e-12
chr14	40152560	40152650	2.98571	3.1829	-0.802554	3.98546	1.58e-13	7.02e-12
chr2	120455053	120455546	4.38982	4.59332	-0.234465	4.82779	1.58e-13	7.05e-12
chr13	33562580	33563801	6.8114	7.0075	3.12873	3.87876	1.61e-13	7.16e-12
chr12	96125140	96125961	6.71574	6.89711	3.99367	2.90344	1.71e-13	7.58e-12
chr6	149585843	149586052	3.91674	4.1157	-0.0614005	4.1771	1.76e-13	7.79e-12
chr10	90969189	90969744	4.97428	5.14855	2.55418	2.59437	1.92e-13	8.5e-12
chr3	3786112	3787173	6.3631	6.55716	2.85931	3.69785	1.99e-13	8.79e-12
chr10	27158086	27158963	4.99248	5.16478	2.64578	2.519	2.06e-13	9.09e-12
chr10	17725938	17726482	4.91475	5.08639	2.59176	2.49463	2.13e-13	9.35e-12
chr4	109089621	109090178	6.24075	6.43273	2.89789	3.53485	2.13e-13	9.36e-12
chr9	69423223	69424492	6.89097	7.06128	4.61461	2.44667	2.16e-13	9.49e-12
chr9	22146690	22147016	3.6763	3.85746	0.964707	2.89275	2.17e-13	9.52e-12
chr21	30808498	30809280	5.02645	5.22185	1.40781	3.81404	2.31e-13	1.01e-11
chr11	103904395	103904988	4.58668	4.75556	2.35896	2.3966	2.38e-13	1.04e-11
chr21	35501309	35501905	4.7867	4.97885	1.43207	3.54678	2.39e-13	1.04e-11
chr6	151321780	151322110	3.71117	3.90606	0.137504	3.76855	2.4e-13	1.05e-11
chr6	16488136	16488903	5.87475	6.05952	2.98216	3.07736	2.41e-13	1.05e-11
chr2	191427660	191428194	4.39656	4.57073	1.98003	2.59071	2.49e-13	1.09e-11
chr2	150017209	150018050	6.56054	6.73574	4.10462	2.63112	2.52e-13	1.1e-11
chr6	119907546	119908220	5.16618	5.34489	2.56478	2.78011	2.53e-13	1.1e-11
chr2	17434608	17435399	5.22986	5.41958	2.04381	3.37577	2.56e-13	1.12e-11
chr6	109193267	109193819	5.57184	5.75273	2.8725	2.88023	2.76e-13	1.2e-11
chr10	17900781	17901178	3.98699	4.18974	-0.50772	4.69746	2.77e-13	1.2e-11
chr5	79479132	79479466	5.37787	5.55979	2.62955	2.93024	2.78e-13	1.21e-11
chr2	17347693	17348449	6.40937	6.58714	3.84866	2.73847	2.81e-13	1.22e-11
chr10	33404727	33405045	4.9216	5.10953	1.84933	3.26019	2.99e-13	1.29e-11
chr2	55591969	55592368	4.46663	4.63905	2.11548	2.52357	3.05e-13	1.31e-11
chr3	114012815	114012937	3.44941	3.64279	0	3.64279	3.06e-13	1.32e-11
chr16	88925918	88926415	4.09968	4.29706	0.292782	4.00427	3.1e-13	1.33e-11
chr10	33439640	33440816	7.39123	7.57874	4.34364	3.2351	3.12e-13	1.34e-11
chr2	181198813	181200457	8.24645	8.40568	6.30834	2.09734	3.15e-13	1.35e-11
chr1	114246599	114246941	3.80564	3.99715	0.497399	3.49975	3.22e-13	1.38e-11
chr9	4944365	4944726	4.11365	4.30395	0.888824	3.41513	3.23e-13	1.39e-11
chr13	80935781	80936497	5.1084	5.28483	2.60328	2.68155	3.31e-13	1.42e-11
chr18	20852545	20852799	3.75656	3.95172	0.159199	3.79252	3.31e-13	1.42e-11
chr21	29977349	29978208	7.77156	7.93545	5.70095	2.2345	3.38e-13	1.44e-11
chr12	67714455	67715463	7.49968	7.68221	4.72183	2.96038	3.45e-13	1.47e-11
chr4	99407028	99407461	3.66776	3.8516	0.823749	3.02786	3.51e-13	1.5e-11
chr6	144641873	144642545	4.4286	4.61533	1.42671	3.18862	3.51e-13	1.5e-11
chr14	31958580	31959710	7.82575	7.98889	5.77738	2.21152	3.73e-13	1.59e-11
chr1	213277074	213278277	5.98392	6.1658	3.23777	2.92803	3.75e-13	1.59e-11
chr14	31322435	31322645	4.29066	4.48979	0.292782	4.19701	3.76e-13	1.6e-11
chr6	151365771	151366509	5.31838	5.51808	1.25399	4.26409	3.86e-13	1.64e-11
chr21	15246254	15246922	4.82575	5.02255	1.0761	3.94645	4.1e-13	1.74e-11
chr5	73687211	73687725	5.45386	5.65516	1.18057	4.47458	4.17e-13	1.77e-11
chr3	179109601	179110203	4.44944	4.62176	2.1021	2.51966	4.19e-13	1.77e-11
chr5	40687525	40687816	4.71488	4.88049	2.59216	2.28833	4.22e-13	1.79e-11
chr18	13745256	13746241	5.07368	5.2646	1.80735	3.45724	4.33e-13	1.83e-11
chr2	201449836	201450172	3.37191	3.54206	1.10098	2.44108	4.37e-13	1.85e-11
chr6	53396760	53397521	5.73606	5.92126	2.82001	3.10125	4.4e-13	1.86e-11
chr2	210429411	210429873	5.45128	5.64354	2.08746	3.55608	4.48e-13	1.89e-11
chr6	151322155	151322954	5.10369	5.29652	1.69748	3.59904	4.58e-13	1.93e-11
chr4	163812998	163814227	7.4215	7.60198	4.74156	2.86042	4.63e-13	1.95e-11
chr5	79486750	79487112	4.95955	5.14468	2.04731	3.09737	4.71e-13	1.98e-11
chr6	110129965	110130677	4.90039	5.05833	2.99699	2.06134	4.76e-13	2e-11
chr1	92175796	92176252	4.82834	5.02672	0.91584	4.11088	4.77e-13	2e-11
chr2	190735468	190735933	4.328	4.51432	1.34955	3.16477	5.17e-13	2.17e-11
chrX	9413033	9413993	5.49372	5.67643	2.70671	2.96972	5.21e-13	2.18e-11
chr1	114295985	114296309	4.99847	5.19151	1.57612	3.61539	5.42e-13	2.26e-11
chr7	110872323	110873035	5.14843	5.319	2.86328	2.45572	5.43e-13	2.27e-11
chr2	201241263	201241440	3.65733	3.84984	0.275007	3.57483	5.46e-13	2.28e-11
chr3	16838054	16838752	6.61322	6.79049	4.07339	2.7171	5.46e-13	2.28e-11
chr1	92217462	92217649	3.38825	3.58189	-0.0816138	3.6635	5.47e-13	2.28e-11
chr4	109092389	109092470	3.77613	3.96316	0.757023	3.20613	5.82e-13	2.42e-11
chr3	99574977	99575299	4.1998	4.37572	1.71516	2.66056	5.99e-13	2.49e-11
chr6	145077715	145078091	4.40788	4.57678	2.17951	2.39727	6.24e-13	2.59e-11
chr7	21488319	21489303	6.01256	6.19774	3.09761	3.10013	6.29e-13	2.61e-11
chr11	94328102	94329119	5.6231	5.80908	2.6641	3.14497	6.38e-13	2.64e-11
chr5	53411411	53412218	4.47122	4.64351	2.12488	2.51863	6.76e-13	2.79e-11
chr11	120294947	120295718	4.57119	4.75984	1.45418	3.30567	7.11e-13	2.93e-11
chr13	42037211	42037933	7.80362	7.9806	5.27606	2.70453	7.35e-13	3.02e-11
chr12	10242464	10243150	5.3786	5.57434	1.72901	3.84533	7.36e-13	3.03e-11
chr18	8673295	8674063	5.19984	5.38958	2.01316	3.37641	7.51e-13	3.08e-11
chr5	64275067	64275775	6.92497	7.09752	4.56905	2.52848	7.73e-13	3.16e-11
chr13	32610797	32610868	3.80981	3.99784	0.731183	3.26666	7.9e-13	3.23e-11
chr6	136725560	136726349	5.58134	5.73573	3.76871	1.96702	8.36e-13	3.41e-11
chr8	126617025	126617411	6.48533	6.66784	3.70819	2.95966	8.46e-13	3.45e-11
chr8	120656169	120656548	5.17258	5.35756	2.26853	3.08903	8.56e-13	3.49e-11
chr13	42035702	42036059	6.92528	7.10639	4.21581	2.89059	8.63e-13	3.51e-11
chr11	103893389	103894065	4.496	4.66955	2.10322	2.56633	8.77e-13	3.56e-11
chr2	204680044	204680352	4.57972	4.76045	1.88817	2.87227	8.89e-13	3.6e-11
chr11	103946344	103946424	3.01395	3.20612	-0.343122	3.54925	9.09e-13	3.68e-11
chr8	30405489	30406471	6.18096	6.36814	3.15272	3.21542	9.3e-13	3.77e-11
chr4	108994885	108995386	4.6292	4.82289	1.15489	3.66801	9.45e-13	3.82e-11
chrX	22085113	22085572	4.70091	4.8885	1.64847	3.24003	9.53e-13	3.85e-11
chr10	33425787	33426066	5.11625	5.31611	1.0321	4.28401	1.01e-12	4.07e-11
chr6	139648148	139648678	6.34395	6.52803	3.48779	3.04024	1.03e-12	4.14e-11
chr12	13943110	13943887	5.90326	6.08199	3.30159	2.7804	1.03e-12	4.17e-11
chr10	33422890	33423641	7.10799	7.30324	3.50208	3.80117	1.07e-12	4.31e-11
chr7	90350171	90350744	6.95123	7.13141	4.28454	2.84687	1.11e-12	4.44e-11
chr2	204857616	204858828	5.56556	5.75676	2.27898	3.47778	1.11e-12	4.44e-11
chr21	26834602	26835699	7.72608	7.90251	5.22085	2.68166	1.11e-12	4.46e-11
chr3	108180456	108181239	5.70982	5.88992	3.04701	2.8429	1.12e-12	4.48e-11
chr1	51076207	51076925	4.65603	4.84574	1.47075	3.37499	1.13e-12	4.53e-11
chr3	187810212	187810990	6.95063	7.14989	2.9386	4.21129	1.17e-12	4.71e-11
chr12	9795164	9795788	5.55619	5.73981	2.72356	3.01625	1.2e-12	4.8e-11
chr8	29630921	29632021	7.17399	7.36954	3.54185	3.82769	1.22e-12	4.89e-11
chr2	166136949	166137137	3.7062	3.90118	0.124328	3.77686	1.25e-12	4.98e-11
chr12	43463228	43463983	4.28187	4.4387	2.40735	2.03134	1.27e-12	5.05e-11
chr2	202869703	202870716	6.61982	6.79801	4.04104	2.75697	1.29e-12	5.15e-11
chr12	77456506	77456974	5.94469	6.1214	3.42805	2.69334	1.29e-12	5.15e-11
chr20	20297710	20298618	5.84931	6.03995	2.6013	3.43865	1.3e-12	5.17e-11
chr1	117148719	117149447	5.0717	5.24528	2.6777	2.56758	1.3e-12	5.17e-11
chr4	113073770	113074100	3.67887	3.84538	1.52774	2.31765	1.31e-12	5.23e-11
chr3	3839944	3841615	8.90302	9.08819	5.98842	3.09977	1.33e-12	5.28e-11
chr6	71240963	71241378	4.00658	4.20044	0.519374	3.68106	1.33e-12	5.29e-11
chr1	87511409	87512138	7.55233	7.71619	5.48285	2.23334	1.36e-12	5.4e-11
chr2	204798616	204799302	3.97961	4.15841	1.37481	2.7836	1.36e-12	5.4e-11
chr10	27020319	27021146	5.56983	5.76134	2.26103	3.50031	1.36e-12	5.4e-11
chr1	92198079	92198435	4.59252	4.78848	0.923466	3.86501	1.37e-12	5.45e-11
chr7	94174531	94175037	4.81265	4.96784	2.98003	1.98781	1.38e-12	5.47e-11
chr16	19185040	19185483	4.549	4.74006	1.27202	3.46804	1.41e-12	5.57e-11
chr3	114004409	114004992	5.10677	5.26995	3.05716	2.21279	1.44e-12	5.69e-11
chr14	59033824	59034235	3.98094	4.17886	0.117695	4.06117	1.57e-12	6.2e-11
chr1	150808596	150809303	4.78023	4.97786	0.947354	4.0305	1.58e-12	6.2e-11
chr3	156577072	156577944	6.84568	6.99429	5.16912	1.82517	1.6e-12	6.3e-11
chr1	64279355	64280020	4.92454	5.11402	1.75489	3.35913	1.65e-12	6.49e-11
chr9	69772294	69773389	7.19327	7.37496	4.45637	2.91859	1.7e-12	6.68e-11
chr4	30258555	30259947	6.92446	7.11125	3.91886	3.19239	1.78e-12	6.94e-11
chr3	107273943	107274522	5.24615	5.4111	3.14377	2.26732	1.87e-12	7.29e-11
chr2	196208015	196209066	7.07629	7.25135	4.62566	2.62569	1.87e-12	7.29e-11
chr6	14754807	14755948	5.67801	5.87252	2.13641	3.73611	1.87e-12	7.3e-11
chr1	229677975	229678695	5.73238	5.92009	2.6728	3.24729	1.88e-12	7.31e-11
chr4	37955826	37956783	5.947	6.14176	2.38405	3.75771	1.92e-12	7.45e-11
chr11	123228524	123229286	4.9778	5.1739	1.29572	3.87817	1.94e-12	7.54e-11
chr10	90846330	90847421	7.48982	7.68456	3.92869	3.75588	1.94e-12	7.54e-11
chr5	73924154	73924355	4.0837	4.26592	1.32097	2.94495	1.98e-12	7.69e-11
chr7	94278955	94279427	4.52873	4.70929	1.84465	2.86464	2.01e-12	7.8e-11
chr9	88261236	88261427	3.51696	3.69532	0.931053	2.76427	2.01e-12	7.81e-11
chr3	156704136	156704750	4.64917	4.80725	2.74201	2.06524	2.02e-12	7.83e-11
chr4	163772160	163773172	5.8135	5.97927	3.68575	2.29351	2.09e-12	8.09e-11
chr1	118877747	118878566	6.06398	6.26496	1.83458	4.43038	2.1e-12	8.12e-11
chr18	53089422	53089868	6.26861	6.45442	3.3188	3.13562	2.11e-12	8.15e-11
chr14	40278894	40279531	4.13243	4.29941	1.96655	2.33286	2.23e-12	8.62e-11
chr1	92350317	92350428	3.46497	3.65872	-0.0144996	3.67322	2.33e-12	8.96e-11
chr12	9540790	9541334	5.188	5.37422	2.21516	3.15906	2.47e-12	9.46e-11
chr4	114495656	114496288	5.91305	6.08043	3.73444	2.34599	2.48e-12	9.51e-11
chr18	74571003	74571976	4.91803	5.11056	1.53439	3.57617	2.49e-12	9.53e-11
chr11	103867673	103868538	5.30026	5.48104	2.60605	2.87499	2.5e-12	9.58e-11
chr7	93904162	93904441	3.75083	3.93049	1.10769	2.8228	2.55e-12	9.77e-11
chr11	103996075	103996316	3.20558	3.37924	0.808728	2.57051	2.58e-12	9.87e-11
chr13	29655060	29655915	7.14651	7.32449	4.57682	2.74766	2.75e-12	1.05e-10
chr1	90072253	90073261	6.88859	7.06314	4.45779	2.60535	2.84e-12	1.08e-10
chr5	107071880	107072089	4.52512	4.72047	0.910733	3.80973	2.93e-12	1.11e-10
chr10	33405203	33405415	4.24834	4.44275	0.715161	3.72759	3.07e-12	1.17e-10
chr6	143417614	143417988	3.65751	3.84504	0.608809	3.23623	3.1e-12	1.17e-10
chr2	59540165	59541719	5.99261	6.16565	3.61883	2.54683	3.1e-12	1.18e-10
chr2	204717973	204718366	3.19964	3.38219	0.420437	2.96176	3.17e-12	1.2e-10
chr1	203787236	203788305	5.97334	6.15954	3.0018	3.15774	3.19e-12	1.21e-10
chr5	53828037	53828204	4.0616	4.25036	0.937344	3.31302	3.21e-12	1.22e-10
chr9	99408491	99409532	6.23764	6.42415	3.24818	3.17597	3.33e-12	1.26e-10
chr10	73759575	73760130	5.14204	5.33607	1.64078	3.69529	3.36e-12	1.27e-10
chr1	183958131	183958685	4.22458	4.40456	1.56722	2.83734	3.46e-12	1.31e-10
chr4	40285073	40285378	4.36937	4.56707	0.529405	4.03767	3.53e-12	1.33e-10
chr2	223292015	223292377	4.82505	5.0016	2.3147	2.6869	3.55e-12	1.33e-10
chr18	53201794	53202541	6.2934	6.4654	3.95745	2.50795	3.56e-12	1.34e-10
chr8	99083016	99083985	5.3105	5.49065	2.64501	2.84564	3.69e-12	1.39e-10
chr10	18147674	18148020	3.8881	4.09112	-0.65139	4.74251	3.71e-12	1.39e-10
chr13	42079461	42079918	4.33425	4.51043	1.83929	2.67114	3.71e-12	1.39e-10
chr10	17740265	17740769	4.69785	4.88071	1.90368	2.97703	3.78e-12	1.42e-10
chr5	78053733	78054896	8.56367	8.73364	6.29899	2.43464	3.86e-12	1.44e-10
chr13	81036222	81036710	5.10572	5.28195	2.60842	2.67354	4.26e-12	1.59e-10
chr8	94892361	94892939	5.53718	5.7278	2.29082	3.43698	4.27e-12	1.59e-10
chr5	108389339	108390420	6.23691	6.39506	4.32769	2.06738	4.41e-12	1.64e-10
chr13	113366124	113366792	5.25908	5.45785	1.30256	4.15529	4.42e-12	1.64e-10
chr5	154813898	154814915	6.60715	6.7872	3.94642	2.84079	4.55e-12	1.69e-10
chr7	137671461	137671961	6.04294	6.2339	2.77294	3.46096	4.59e-12	1.7e-10
chr4	10728795	10729080	4.29584	4.49123	0.678072	3.81316	4.62e-12	1.71e-10
chr2	190706285	190706367	2.9058	3.09068	0.0071955	3.08348	4.68e-12	1.73e-10
chr1	90014158	90014307	3.26518	3.45421	0.124328	3.32988	4.78e-12	1.77e-10
chr6	11722514	11722785	4.22817	4.42264	0.690045	3.7326	4.79e-12	1.78e-10
chr2	157395676	157395909	4.71771	4.89982	1.96039	2.93944	4.81e-12	1.78e-10
chr12	80953221	80954216	6.42192	6.61048	3.31082	3.29965	4.85e-12	1.79e-10
chr3	156703493	156704095	4.98193	5.14813	2.84063	2.3075	4.88e-12	1.81e-10
chr8	28231361	28231587	3.89858	4.08795	0.735522	3.35243	4.99e-12	1.85e-10
chr3	53871104	53871822	4.08746	4.28185	0.555816	3.72604	5.03e-12	1.86e-10
chr12	80866613	80867706	6.5099	6.68166	4.18256	2.4991	5.18e-12	1.91e-10
chr3	114044648	114044946	4.02017	4.20188	1.28195	2.91994	5.19e-12	1.91e-10
chr10	18689028	18689740	5.64464	5.84379	1.64539	4.19839	5.21e-12	1.92e-10
chr18	52757818	52758011	3.5255	3.71231	0.519374	3.19293	5.29e-12	1.95e-10
chr6	116329650	116330805	6.27402	6.45436	3.60051	2.85385	5.29e-12	1.95e-10
chr10	70805031	70805624	5.71862	5.8945	3.23547	2.65903	5.31e-12	1.95e-10
chrX	135702003	135702366	3.65309	3.84607	0.234706	3.61137	5.39e-12	1.98e-10
chr8	134060773	134061192	3.94411	4.13266	0.833227	3.29944	5.45e-12	2e-10
chr2	215547791	215549117	6.70824	6.89408	3.75702	3.13706	5.49e-12	2.02e-10
chr1	117129014	117129977	4.92761	5.10214	2.4974	2.60474	5.66e-12	2.07e-10
chr3	114018804	114019552	6.18002	6.35111	3.8766	2.47451	5.72e-12	2.1e-10
chr5	53472994	53473138	3.24713	3.44483	-0.592194	4.03702	5.73e-12	2.1e-10
chr3	99564169	99564477	5.00406	5.17869	2.57006	2.60864	5.81e-12	2.13e-10
chr11	103964734	103964890	3.3144	3.50308	0.195348	3.30773	5.89e-12	2.15e-10
chr11	123233902	123234250	3.14457	3.33827	-0.330973	3.66925	5.96e-12	2.18e-10
chr8	103794910	103795800	6.61019	6.79568	3.67826	3.11742	5.96e-12	2.18e-10
chr13	81134063	81134797	4.91761	5.09951	2.17046	2.92905	6e-12	2.19e-10
chr10	33427050	33427179	3.71367	3.91605	-0.721024	4.63707	6.01e-12	2.19e-10
chr1	147669334	147669966	3.92375	4.1211	0.119909	4.00119	6.07e-12	2.21e-10
chr3	99565405	99565562	3.77395	3.96741	0.318076	3.64934	6.39e-12	2.32e-10
chr8	53249674	53250492	5.36755	5.54698	2.7348	2.81218	6.49e-12	2.35e-10
chr7	127496581	127497352	5.22493	5.41552	1.98063	3.43489	6.54e-12	2.37e-10
chr1	90011203	90011685	4.67051	4.85242	1.92283	2.92959	6.62e-12	2.4e-10
chr1	203397791	203398724	5.49842	5.68302	2.61471	3.06831	6.74e-12	2.44e-10
chr8	126627722	126628270	4.06068	4.2587	0.186923	4.07177	6.78e-12	2.45e-10
chr6	143860292	143860585	4.78052	4.96961	1.63614	3.33346	6.95e-12	2.51e-10
chr10	112409619	112410623	6.12082	6.30774	3.10797	3.19977	7.38e-12	2.66e-10
chr5	53819861	53820228	4.46311	4.65206	1.32673	3.32533	7.82e-12	2.81e-10
chr4	109008289	109008767	4.5821	4.76601	1.7348	3.03121	8.18e-12	2.93e-10
chr4	153602515	153602762	3.99411	4.18837	0.473354	3.71501	8.19e-12	2.93e-10
chr6	135586305	135586900	5.01859	5.21301	1.48457	3.72844	8.3e-12	2.97e-10
chr3	114051080	114052392	8.09445	8.2593	5.99499	2.26431	8.51e-12	3.04e-10
chr7	21409917	21410472	4.4474	4.61883	2.13203	2.4868	8.72e-12	3.11e-10
chr18	53117018	53117366	4.22891	4.41998	0.95109	3.46889	8.91e-12	3.18e-10
chr9	4982864	4982996	3.93102	4.10899	1.36177	2.74722	8.96e-12	3.19e-10
chr8	103943069	103943221	2.94575	3.14026	-0.595823	3.73609	8.99e-12	3.2e-10
chr3	107508763	107509824	6.20374	6.39911	2.58736	3.81175	9.02e-12	3.21e-10
chr9	44076285	44077316	5.21163	5.38755	2.72683	2.66072	9.04e-12	3.21e-10
chr3	99562893	99562995	3.30099	3.49485	-0.18716	3.68201	9.35e-12	3.32e-10
chr13	103620944	103621507	4.73577	4.92596	1.51854	3.40743	9.47e-12	3.36e-10
chr12	43592490	43592712	3.73899	3.91091	1.40599	2.50492	9.48e-12	3.36e-10
chr1	92349966	92350204	3.77222	3.96104	0.644625	3.31641	9.61e-12	3.41e-10
chr9	33186849	33187556	4.44237	4.62931	1.4285	3.20081	9.68e-12	3.43e-10
chr11	104273220	104274477	5.95632	6.1246	3.74828	2.37632	9.79e-12	3.47e-10
chr13	80976238	80976449	4.36282	4.54255	1.71663	2.82593	9.87e-12	3.49e-10
chr4	113074195	113075023	5.12092	5.27361	3.34955	1.92406	9.94e-12	3.51e-10
chr7	21803396	21803883	4.46522	4.65413	1.33151	3.32262	1e-11	3.54e-10
chr10	33421487	33421985	5.47756	5.65548	2.91041	2.74507	1e-11	3.55e-10
chr2	201245079	201245211	3.46164	3.65875	-0.318926	3.97768	1.03e-11	3.61e-10
chr4	151018676	151019923	7.12679	7.32508	3.22471	4.10037	1.05e-11	3.69e-10
chr5	53827440	53827677	4.36643	4.55975	0.922198	3.63755	1.05e-11	3.7e-10
chr1	92277161	92277691	4.12624	4.31971	0.670538	3.64917	1.07e-11	3.76e-10
chr18	53115578	53116060	4.75314	4.93327	2.08859	2.84468	1.07e-11	3.77e-10
chr18	53107697	53108615	6.39218	6.57	3.82968	2.74032	1.08e-11	3.79e-10
chr4	109028874	109029571	4.80936	4.99459	1.89142	3.10317	1.1e-11	3.84e-10
chr8	52255309	52256352	6.36824	6.55188	3.5346	3.01728	1.11e-11	3.9e-10
chr13	60308076	60309198	6.29824	6.45919	4.31264	2.14655	1.14e-11	3.98e-10
chr2	201170958	201172057	6.29715	6.48112	3.44648	3.03464	1.14e-11	3.98e-10
chr5	76675205	76676205	5.8053	5.98568	3.12956	2.85612	1.18e-11	4.13e-10
chr2	105888247	105888966	5.69106	5.89172	1.50504	4.38668	1.18e-11	4.13e-10
chrX	31837931	31838274	4.21335	4.41285	0.172061	4.24079	1.25e-11	4.36e-10
chr4	128930407	128931033	3.86193	4.02466	1.82579	2.19887	1.29e-11	4.47e-10
chrX	16722675	16723763	6.98594	7.17041	4.10894	3.06147	1.31e-11	4.53e-10
chr3	61654954	61655172	3.16577	3.36269	-0.595823	3.95851	1.35e-11	4.68e-10
chr8	74403473	74403722	3.44017	3.63563	-0.184425	3.82006	1.35e-11	4.68e-10
chr3	53839128	53839648	4.53096	4.73267	0.197446	4.53522	1.37e-11	4.76e-10
chr5	64368674	64369225	6.20263	6.37669	3.79077	2.58591	1.41e-11	4.87e-10
chr1	94164709	94165115	3.77297	3.95395	1.06924	2.88471	1.49e-11	5.13e-10
chr1	179841768	179842032	4.3653	4.54395	1.76695	2.777	1.51e-11	5.22e-10
chr5	115717600	115718515	4.86212	5.05348	1.56478	3.48869	1.52e-11	5.24e-10
chr5	53818043	53818178	3.23154	3.41922	0.174193	3.24503	1.53e-11	5.27e-10
chr2	19030789	19031536	4.57356	4.75514	1.84197	2.91317	1.56e-11	5.37e-10
chr2	226299868	226300251	3.90304	4.09139	0.804604	3.28678	1.59e-11	5.45e-10
chr3	108020431	108021160	5.1876	5.34854	3.20216	2.14639	1.59e-11	5.45e-10
chr15	29604581	29604947	4.10481	4.29665	0.77259	3.52406	1.59e-11	5.46e-10
chr5	77957355	77957865	4.41796	4.5986	1.73046	2.86814	1.69e-11	5.79e-10
chr2	225502798	225503865	8.35094	8.52284	6.01833	2.50451	1.71e-11	5.84e-10
chr6	85042156	85042818	5.23964	5.424	2.3683	3.0557	1.71e-11	5.84e-10
chr10	97005181	97005626	5.08457	5.2765	1.7456	3.5309	1.71e-11	5.85e-10
chr1	92311600	92311964	3.16277	3.36084	-0.717066	4.07791	1.71e-11	5.86e-10
chr4	109036982	109037336	5.04822	5.23066	2.27501	2.95565	1.72e-11	5.87e-10
chr9	70389503	70390391	6.47627	6.65485	3.88085	2.774	1.73e-11	5.89e-10
chr16	12411015	12411641	5.71647	5.90448	2.63923	3.26525	1.73e-11	5.9e-10
chr18	3384520	3385253	6.08808	6.25827	3.81626	2.44201	1.76e-11	6.02e-10
chr6	154650536	154651356	5.07894	5.26723	1.98429	3.28294	1.77e-11	6.05e-10
chr12	106620694	106622274	8.05502	8.2302	5.59996	2.63023	1.77e-11	6.05e-10
chr5	53490217	53490854	4.50293	4.67539	2.15056	2.52483	1.77e-11	6.05e-10
chr2	180289129	180289597	4.73211	4.90608	2.32337	2.58271	1.78e-11	6.06e-10
chr5	53825822	53826012	3.97963	4.17191	0.615102	3.5568	1.78e-11	6.06e-10
chr1	242976820	242977427	5.14882	5.33207	2.33533	2.99674	1.9e-11	6.44e-10
chr4	114374411	114374958	4.45616	4.62813	2.12157	2.50656	1.91e-11	6.48e-10
chr9	70139062	70140091	7.17404	7.35301	4.56163	2.79138	1.91e-11	6.49e-10
chr10	17704592	17705195	4.8221	4.99329	2.51517	2.47812	1.95e-11	6.59e-10
chr1	92195309	92195476	3.40973	3.60569	-0.260152	3.86585	1.95e-11	6.6e-10
chr5	109265424	109265985	4.71218	4.90737	1.11214	3.79523	1.96e-11	6.62e-10
chrX	11808017	11808217	4.71763	4.88872	2.41414	2.47458	1.98e-11	6.69e-10
chr12	42848142	42849069	5.90705	6.08592	3.2989	2.78702	2e-11	6.76e-10
chr11	103934290	103934514	3.56355	3.7512	0.507583	3.24362	2.03e-11	6.85e-10
chr2	44995890	44997080	5.10774	5.28663	2.4991	2.78753	2.07e-11	6.99e-10
chr1	88058607	88058915	3.3579	3.54639	0.250962	3.29543	2.07e-11	6.99e-10
chr3	143387998	143388837	8.18827	8.35363	6.07321	2.28042	2.09e-11	7.03e-10
chr13	32927929	32928870	5.36323	5.51236	3.67487	1.83749	2.09e-11	7.04e-10
chr2	201328132	201328462	5.09369	5.25466	3.10769	2.14697	2.1e-11	7.09e-10
chr3	17231996	17232167	3.67999	3.86368	0.843984	3.01969	2.13e-11	7.16e-10
chr5	55648043	55649106	5.32333	5.50341	2.66145	2.84196	2.16e-11	7.28e-10
chr7	111199119	111199336	4.52516	4.71174	1.5319	3.17984	2.18e-11	7.35e-10
chr11	103828938	103829139	3.04507	3.22013	0.594549	2.62558	2.3e-11	7.72e-10
chr5	109124314	109124784	4.47866	4.64641	2.28836	2.35805	2.32e-11	7.77e-10
chr17	12769030	12769525	3.82798	4.01884	0.565597	3.45324	2.33e-11	7.82e-10
chr2	191543256	191543855	6.44373	6.61266	4.21438	2.39828	2.35e-11	7.88e-10
chr9	22147961	22148550	4.75199	4.9296	2.19797	2.73163	2.36e-11	7.92e-10
chr13	81136437	81137107	4.87894	5.049	2.61117	2.43783	2.38e-11	7.97e-10
chr12	75805317	75805675	3.90772	4.06629	1.98732	2.07897	2.45e-11	8.21e-10
chr12	10861268	10862384	6.55809	6.72884	4.26679	2.46205	2.46e-11	8.21e-10
chr2	201173246	201173455	3.06488	3.23153	0.909453	2.32208	2.5e-11	8.33e-10
chrX	96387753	96388400	4.6457	4.81696	2.33628	2.48068	2.52e-11	8.4e-10
chr2	207000556	207000856	3.37507	3.56297	0.304511	3.25845	2.56e-11	8.55e-10
chr8	6578203	6578526	4.10921	4.29902	0.917113	3.38191	2.57e-11	8.57e-10
chr1	92295896	92296365	4.66469	4.86479	0.550901	4.31388	2.62e-11	8.72e-10
chr14	22937933	22938100	3.9531	4.14458	0.646163	3.49842	2.62e-11	8.72e-10
chr1	146127447	146128056	3.82472	4.01809	0.376661	3.64143	2.63e-11	8.76e-10
chr7	138816176	138816945	6.38842	6.57766	3.23419	3.34346	2.68e-11	8.91e-10
chr5	64342873	64343084	3.93108	4.11511	1.07724	3.03787	2.69e-11	8.93e-10
chr6	144217375	144217933	4.26709	4.44956	1.49228	2.95728	2.7e-11	8.96e-10
chr2	172370093	172370890	4.72252	4.9049	1.95171	2.95319	2.7e-11	8.97e-10
chr7	93784309	93784700	4.55062	4.71391	2.49783	2.21609	2.78e-11	9.2e-10
chr8	59810557	59811525	7.36186	7.52822	5.21568	2.31255	2.8e-11	9.27e-10
chr12	104301245	104302473	5.66475	5.85057	2.71443	3.13614	2.83e-11	9.36e-10
chr3	3687599	3688577	5.49599	5.66712	3.1914	2.47571	2.85e-11	9.41e-10
chr14	67883284	67884027	5.92288	6.1071	3.05889	3.04821	2.86e-11	9.45e-10
chr4	176964838	176965696	6.44876	6.65247	1.7866	4.86588	2.87e-11	9.49e-10
chr2	190706911	190707045	3.03054	3.22322	-0.364633	3.58785	2.89e-11	9.56e-10
chr6	11710474	11710751	3.73943	3.93221	0.337235	3.59497	2.96e-11	9.77e-10
chr13	60583580	60583978	4.62405	4.80464	1.9386	2.86604	2.98e-11	9.84e-10
chr7	93980183	93980441	4.48813	4.66874	1.80185	2.86689	3e-11	9.88e-10
chr7	134892568	134892689	4.59974	4.78251	1.8101	2.9724	3.02e-11	9.96e-10
chr21	30406963	30407854	4.66487	4.85054	1.72319	3.12734	3.09e-11	1.02e-09
chr10	17725192	17725309	3.4204	3.60666	0.445374	3.16129	3.1e-11	1.02e-09
chr6	73130506	73130943	3.32081	3.49317	0.97208	2.52109	3.15e-11	1.04e-09
chr1	63078581	63079527	6.89384	7.05729	4.83626	2.22103	3.16e-11	1.04e-09
chr6	139583533	139584931	7.71906	7.8938	5.28089	2.6129	3.16e-11	1.04e-09
chr3	114419261	114419528	2.92003	3.10531	0	3.10531	3.16e-11	1.04e-09
chr18	52731806	52732468	6.47996	6.65849	3.88671	2.77177	3.18e-11	1.04e-09
chr12	95411080	95411619	4.06941	4.24354	1.65459	2.58896	3.19e-11	1.05e-09
chr3	16852113	16852386	2.77304	2.96226	-0.380196	3.34245	3.2e-11	1.05e-09
chr18	13925403	13926050	4.86499	5.06117	1.17419	3.88698	3.23e-11	1.06e-09
chr16	12409762	12410467	5.67839	5.8619	2.85167	3.01023	3.25e-11	1.07e-09
chr2	201173572	201173696	2.58146	2.77422	-0.819428	3.59365	3.26e-11	1.07e-09
chr2	181206318	181206793	4.1685	4.31978	2.43073	1.88905	3.26e-11	1.07e-09
chr2	17240500	17241122	4.89601	5.08438	1.79632	3.28806	3.27e-11	1.07e-09
chr3	66352418	66353354	7.49376	7.66479	5.19246	2.47233	3.31e-11	1.08e-09
chr10	93191449	93191771	3.30155	3.48404	0.526069	2.95797	3.43e-11	1.12e-09
chr4	109008842	109009092	3.62389	3.81234	0.519374	3.29296	3.53e-11	1.15e-09
chr5	40276668	40277931	6.57782	6.74446	4.42313	2.32133	3.55e-11	1.16e-09
chr6	143838402	143839075	4.91239	5.07065	3.0003	2.07035	3.57e-11	1.16e-09
chr7	148610044	148610913	5.17546	5.34794	2.82239	2.52555	3.6e-11	1.17e-09
chr11	103829570	103830750	7.06357	7.23232	4.8403	2.39202	3.62e-11	1.18e-09
chr2	204804827	204805362	3.42937	3.61012	0.736966	2.87315	3.75e-11	1.22e-09
chr2	105716262	105717161	5.79764	5.98251	2.8995	3.08302	3.75e-11	1.22e-09
chr4	99563658	99563900	3.26965	3.4458	0.775402	2.6704	3.87e-11	1.25e-09
GL000192.1	418677	419303	3.86641	4.05961	0.431177	3.62844	3.94e-11	1.28e-09
chr10	17726599	17726847	4.9852	5.15711	2.65268	2.50443	4.03e-11	1.3e-09
chr18	57543042	57543940	6.64899	6.82412	4.19574	2.62838	4.05e-11	1.31e-09
chr15	29600807	29601783	6.41807	6.58539	4.24146	2.34393	4.08e-11	1.32e-09
chr13	42062217	42062699	4.6108	4.79734	1.6198	3.17754	4.14e-11	1.34e-09
chr6	11723053	11723693	5.0334	5.21897	2.09705	3.12193	4.16e-11	1.34e-09
chr18	52895391	52895780	3.97075	4.1679	0.186923	3.98098	4.32e-11	1.39e-09
chr8	67426033	67426599	4.1281	4.31771	0.949846	3.36786	4.37e-11	1.41e-09
chr1	92219073	92219498	3.89288	4.07147	1.2967	2.77477	4.37e-11	1.41e-09
chr3	159726863	159727699	6.60428	6.77818	4.19836	2.57982	4.4e-11	1.42e-09
chr7	21711236	21711934	4.71825	4.88496	2.56112	2.32384	4.42e-11	1.42e-09
chr18	13938477	13938965	3.99079	4.18016	0.827819	3.35234	4.42e-11	1.42e-09
chr9	117366716	117367832	5.72025	5.90531	2.81181	3.0935	4.45e-11	1.43e-09
chr3	5373940	5374654	4.7228	4.90724	1.84733	3.05992	4.5e-11	1.44e-09
chr4	109093711	109093908	4.81024	5.00327	1.38865	3.61462	4.63e-11	1.48e-09
chr10	17697089	17698500	8.84736	9.0148	6.66678	2.34802	4.63e-11	1.49e-09
chr1	92201707	92202551	5.46855	5.6662	1.63382	4.03238	4.65e-11	1.49e-09
chr14	50866492	50866860	4.72189	4.90771	1.77189	3.13583	4.66e-11	1.49e-09
chr9	4886536	4887020	4.06597	4.23915	1.68706	2.55209	4.68e-11	1.5e-09
chr5	135366696	135367535	5.83321	6.0267	2.37481	3.65189	4.69e-11	1.5e-09
chr2	166125062	166125818	5.24088	5.41054	2.98671	2.42383	4.73e-11	1.51e-09
chr14	40202919	40203635	4.88462	5.08212	1.0658	4.01631	4.79e-11	1.53e-09
chrX	29505938	29506253	4.10704	4.30012	0.681074	3.61905	4.82e-11	1.54e-09
chr1	117559968	117560739	4.77771	4.96712	1.61196	3.35516	4.86e-11	1.55e-09
chr2	201164890	201165114	2.70568	2.89454	-0.424688	3.31922	4.87e-11	1.55e-09
chr2	203164271	203164993	6.07079	6.24808	3.53003	2.71805	4.93e-11	1.57e-09
chr5	154229526	154230330	4.79936	4.98025	2.09986	2.8804	4.98e-11	1.59e-09
chr14	31318295	31319121	5.89471	6.08166	2.88003	3.20163	5.06e-11	1.61e-09
chr1	116830605	116831368	4.34124	4.52394	1.555	2.96894	5.1e-11	1.62e-09
chr18	53122709	53123724	5.5739	5.74032	3.42604	2.31428	5.22e-11	1.66e-09
chr1	94194762	94195452	5.02751	5.19423	2.8702	2.32403	5.26e-11	1.67e-09
chr7	149106837	149107502	4.91911	5.0991	2.26153	2.83757	5.32e-11	1.69e-09
chr11	10338892	10340277	8.14687	8.32225	5.68351	2.63874	5.33e-11	1.69e-09
chr1	229987319	229987832	5.49339	5.68728	2.003	3.68428	5.42e-11	1.72e-09
chr13	42038041	42038328	6.42877	6.60687	3.854	2.75287	5.46e-11	1.73e-09
chr4	40285514	40286194	6.67121	6.8515	3.9997	2.8518	5.63e-11	1.79e-09
chr14	39916994	39917303	3.30082	3.48536	0.420437	3.06492	5.69e-11	1.8e-09
chr21	26735433	26736002	4.03602	4.19533	2.09592	2.0994	5.7e-11	1.81e-09
chr11	103903593	103903826	2.86938	3.04605	0.354264	2.69179	6.01e-11	1.9e-09
chr5	142399773	142400067	4.78284	4.97218	1.62137	3.35082	6.03e-11	1.91e-09
chr6	109195618	109196693	6.13868	6.31122	3.78293	2.52829	6.06e-11	1.92e-09
chr9	95519643	95520313	5.10022	5.2969	1.3627	3.9342	6.13e-11	1.94e-09
chr11	35238448	35239238	5.96817	6.14721	3.35285	2.79436	6.53e-11	2.06e-09
chr5	78029373	78029735	4.33904	4.50311	2.26303	2.24008	6.69e-11	2.11e-09
chr4	108970481	108971246	4.86726	5.04658	2.2393	2.80728	6.74e-11	2.12e-09
chr3	99676273	99676512	2.90632	3.07436	0.706346	2.36801	6.74e-11	2.12e-09
chr4	178674542	178675517	6.10234	6.27071	3.89142	2.37929	6.75e-11	2.12e-09
chr11	117921923	117922800	5.27388	5.45401	2.6096	2.84441	7.12e-11	2.23e-09
chr6	119763684	119764461	7.97502	8.15578	5.28213	2.87365	7.2e-11	2.26e-09
chr5	102596670	102596916	4.84769	5.02229	2.41504	2.60725	7.2e-11	2.26e-09
chr12	102218946	102219154	3.58417	3.76078	1.07153	2.68925	7.29e-11	2.28e-09
chr20	13147953	13148009	7.36051	7.57139	-0.9388	8.51019	7.39e-11	2.31e-09
chr13	32689965	32690715	5.2388	5.40133	3.20841	2.19292	7.54e-11	2.35e-09
chr5	154802535	154803125	4.37728	4.55822	1.67582	2.8824	7.56e-11	2.36e-09
chr10	112377241	112377789	4.02797	4.21768	0.842644	3.37504	7.68e-11	2.4e-09
chr13	32689176	32689649	4.48442	4.64489	2.51223	2.13266	7.73e-11	2.41e-09
chr3	5418135	5418993	7.89985	8.08441	5.01807	3.06634	7.84e-11	2.44e-09
chr10	17674204	17674429	2.99207	3.16891	0.469886	2.69903	7.86e-11	2.45e-09
chr14	50872658	50873089	4.46019	4.65516	0.879706	3.77545	7.89e-11	2.46e-09
chr2	210327902	210328476	4.3801	4.53013	2.67129	1.85884	8.11e-11	2.52e-09
chr2	133034013	133034754	6.20065	6.40377	1.64386	4.75992	8.28e-11	2.57e-09
chr9	74324948	74325729	3.94377	4.10487	1.9542	2.15067	8.96e-11	2.77e-09
chr2	127662562	127663072	4.48934	4.68855	0.483708	4.20484	9.13e-11	2.81e-09
chr11	22702722	22703625	5.74842	5.90313	3.92774	1.97539	9.31e-11	2.86e-09
chrX	62388497	62389223	5.32128	5.51775	1.60407	3.91368	9.41e-11	2.9e-09
chr11	103858711	103858956	2.89195	3.05672	0.794936	2.26178	9.72e-11	2.99e-09
chr18	57626887	57627174	5.0657	5.22974	2.99065	2.23909	9.73e-11	2.99e-09
chr6	71247379	71247671	3.5307	3.69898	1.32289	2.37609	9.81e-11	3.01e-09
chr11	103552600	103553681	6.48409	6.63679	4.7126	1.92419	9.92e-11	3.04e-09
chr2	181388485	181388827	4.55037	4.71503	2.45681	2.25822	1.01e-10	3.09e-09
chr9	42756259	42757134	6.32536	6.50222	3.80271	2.69951	1.02e-10	3.12e-09
chr2	179902001	179902303	3.54324	3.70827	1.43829	2.26998	1.03e-10	3.14e-09
chr18	57539736	57540003	4.09602	4.28513	0.949846	3.33528	1.03e-10	3.15e-09
chr14	39917796	39918265	4.47058	4.65308	1.69451	2.95857	1.07e-10	3.25e-09
chr2	204686960	204687230	3.37848	3.57534	-0.37707	3.95241	1.07e-10	3.26e-09
chr11	103962511	103962713	3.69295	3.87153	1.09761	2.77392	1.08e-10	3.29e-09
chr2	181380886	181381422	4.90928	5.08671	2.3627	2.72401	1.08e-10	3.3e-09
chr13	100034920	100035995	7.11844	7.30039	4.36923	2.93115	1.09e-10	3.3e-09
chr5	64339702	64339823	3.32847	3.51126	0.53771	2.97355	1.09e-10	3.32e-09
chr2	179969477	179969874	4.95146	5.13243	2.24894	2.88349	1.1e-10	3.34e-09
chr4	42392500	42393226	4.84389	5.01847	2.41188	2.60659	1.1e-10	3.35e-09
chr8	98638757	98638936	3.639	3.83523	-0.0563912	3.89162	1.12e-10	3.39e-09
chr4	10630926	10631419	3.77881	3.97151	0.382206	3.5893	1.12e-10	3.39e-09
chr1	104483846	104484007	3.07374	3.26137	0.0191088	3.24226	1.14e-10	3.44e-09
chr2	60547476	60547869	4.75911	4.93571	2.24691	2.68879	1.15e-10	3.48e-09
chr3	99568182	99568386	3.59392	3.78781	0.104337	3.68347	1.16e-10	3.5e-09
chr6	143998242	143998472	2.74	2.90912	0.504197	2.40492	1.16e-10	3.51e-09
chr17	67124851	67124994	2.52669	2.72016	-0.929611	3.64977	1.16e-10	3.51e-09
chr1	226790136	226791272	4.71019	4.89382	1.87709	3.01673	1.16e-10	3.52e-09
chr6	143021040	143021608	5.52061	5.68908	3.30646	2.38262	1.18e-10	3.55e-09
chr4	151324087	151324604	4.47145	4.65579	1.6017	3.05409	1.2e-10	3.62e-09
chr12	9461964	9462955	5.89254	6.07062	3.3188	2.75182	1.21e-10	3.65e-09
chr7	22924850	22926143	6.64077	6.81933	4.04643	2.77289	1.21e-10	3.65e-09
chr11	103768856	103770150	7.42523	7.59267	5.24489	2.34778	1.21e-10	3.65e-09
chr7	64086057	64086928	5.22696	5.41287	2.27202	3.14085	1.22e-10	3.66e-09
chr18	60842401	60843184	6.12166	6.30556	3.27451	3.03105	1.22e-10	3.67e-09
chr1	117135865	117136149	3.36199	3.55656	-0.184425	3.74098	1.24e-10	3.72e-09
chr4	164474348	164474851	5.08892	5.27224	2.27153	3.00071	1.25e-10	3.76e-09
chr10	3718640	3719239	4.24962	4.43066	1.5435	2.88716	1.26e-10	3.79e-09
chr8	81423139	81423413	3.34092	3.51499	0.928528	2.58646	1.26e-10	3.79e-09
chr1	87399657	87399764	3.24108	3.42609	0.335331	3.09076	1.26e-10	3.79e-09
chr1	171220578	171222236	8.01894	8.19676	5.45582	2.74094	1.27e-10	3.81e-09
chr2	215544227	215544918	5.21548	5.39742	2.46684	2.93057	1.27e-10	3.82e-09
chr4	114494861	114495615	5.59014	5.76363	3.19954	2.56409	1.3e-10	3.91e-09
chr21	15252183	15252676	3.96063	4.15028	0.77961	3.37067	1.31e-10	3.92e-09
chr8	52258373	52258791	5.18845	5.38349	1.6017	3.78179	1.31e-10	3.92e-09
chrX	31760984	31761572	5.12248	5.32101	1.1943	4.12671	1.32e-10	3.95e-09
chr13	60569062	60569789	6.48999	6.67189	3.74326	2.92862	1.33e-10	3.99e-09
chr5	79500437	79501480	5.83838	6.02501	2.84264	3.18237	1.33e-10	3.99e-09
chr2	17359155	17359774	4.14862	4.32221	1.75417	2.56804	1.34e-10	4.01e-09
chr8	29632295	29632788	5.02011	5.20868	1.90753	3.30115	1.34e-10	4.01e-09
chr6	18211446	18212244	5.74442	5.92976	2.82069	3.10907	1.38e-10	4.12e-09
chr5	77014328	77016166	7.50101	7.66255	5.49894	2.1636	1.4e-10	4.17e-09
chr4	10732315	10732462	3.50474	3.69757	0.0976108	3.59996	1.42e-10	4.22e-09
chr13	28630512	28631853	6.59344	6.7682	4.15448	2.61372	1.42e-10	4.23e-09
chr6	107297504	107298131	5.10281	5.27516	2.75417	2.52099	1.48e-10	4.42e-09
chr1	117143685	117144045	3.99856	4.18774	0.847997	3.33975	1.49e-10	4.42e-09
chrX	29573451	29574446	5.70558	5.8945	2.57127	3.32323	1.53e-10	4.53e-09
chr2	20964493	20964602	2.76012	2.95586	-0.888969	3.84483	1.56e-10	4.61e-09
chr14	50512894	50513661	5.42112	5.59418	3.04643	2.54775	1.57e-10	4.64e-09
chr11	14364519	14364773	5.07021	5.25094	2.37851	2.87243	1.57e-10	4.65e-09
chr9	69942416	69943106	4.29253	4.46207	2.04264	2.41943	1.61e-10	4.78e-09
chr18	53109971	53110289	4.45595	4.63172	1.97759	2.65413	1.61e-10	4.78e-09
chr3	16844585	16844915	5.80173	5.97818	3.29597	2.68221	1.62e-10	4.8e-09
chr3	143387147	143387728	5.98703	6.15	3.94377	2.20623	1.64e-10	4.86e-09
chr12	44551057	44551681	4.09003	4.24771	2.19325	2.05446	1.67e-10	4.95e-09
chr1	84234773	84236283	6.98587	7.15405	4.78118	2.37286	1.68e-10	4.96e-09
chr10	18159872	18160335	3.47086	3.66962	-0.483985	4.15361	1.68e-10	4.96e-09
chr10	91247437	91247853	3.99514	4.17651	1.27302	2.90349	1.69e-10	5e-09
chr18	52773559	52774566	7.55397	7.7198	5.42436	2.29544	1.69e-10	5e-09
chr4	113040406	113040982	4.16139	4.33707	1.68631	2.65076	1.71e-10	5.05e-09
chr4	103794366	103794664	4.7437	4.92958	1.79008	3.1395	1.76e-10	5.2e-09
chr14	31322758	31322885	2.88987	3.08925	-1.13606	4.22531	1.77e-10	5.21e-09
chr13	30008466	30009429	7.34986	7.53473	4.45165	3.08308	1.8e-10	5.29e-09
chr18	52896832	52897330	4.9913	5.18086	1.81558	3.36529	1.81e-10	5.33e-09
chr17	12771094	12771629	3.95248	4.14996	0.135316	4.01465	1.81e-10	5.34e-09
chr17	12787676	12788175	3.57847	3.7745	-0.0969617	3.87146	1.82e-10	5.35e-09
chr10	91237709	91238852	6.78034	6.94288	4.74953	2.19334	1.83e-10	5.37e-09
chr8	130912409	130912865	3.89409	4.07677	1.1088	2.96797	1.84e-10	5.39e-09
chr12	43505315	43505774	4.66523	4.84467	2.0321	2.81257	1.87e-10	5.49e-09
chr6	131990964	131991663	4.81934	5.00515	1.86987	3.13528	1.88e-10	5.52e-09
chr3	19538652	19539324	4.59107	4.75639	2.47725	2.27915	1.9e-10	5.57e-09
chr1	117209292	117210558	6.07802	6.25644	3.4895	2.76694	1.91e-10	5.61e-09
chr5	115694264	115695158	7.59534	7.75069	5.75858	1.99211	1.93e-10	5.65e-09
chr3	99748586	99749002	3.4859	3.64522	1.54514	2.10008	1.93e-10	5.67e-09
chr6	166738854	166739441	4.84097	5.02443	2.01614	3.00829	1.96e-10	5.72e-09
chr4	48198631	48199385	6.38013	6.53483	4.5597	1.97514	2.02e-10	5.91e-09
chr5	64364098	64364744	7.17291	7.33705	5.09508	2.24197	2.03e-10	5.93e-09
chr10	3689240	3689715	3.51702	3.69901	0.765535	2.93347	2.03e-10	5.93e-09
chr21	26552892	26553150	4.81067	4.9825	2.4807	2.50181	2.07e-10	6.04e-09
chr1	203429935	203431384	6.29151	6.46717	3.81711	2.65006	2.07e-10	6.05e-09
chr3	143286183	143286835	4.28952	4.43812	2.61314	1.82498	2.08e-10	6.06e-09
chr7	35755002	35755451	4.20647	4.38645	1.54926	2.83719	2.15e-10	6.26e-09
chr3	99749133	99749607	4.17382	4.32761	2.37573	1.95188	2.21e-10	6.43e-09
chr5	118715425	118716316	6.97312	7.15203	4.36364	2.78839	2.21e-10	6.43e-09
chr6	144218070	144218690	4.13011	4.31898	0.998797	3.32019	2.22e-10	6.46e-09
chr10	101743939	101744622	5.34798	5.52318	2.89174	2.63144	2.27e-10	6.58e-09
chr1	87527373	87528300	7.92563	8.08134	6.07966	2.00168	2.28e-10	6.6e-09
chr2	181231001	181231154	3.22668	3.38503	1.31228	2.07275	2.3e-10	6.68e-09
chr11	17421367	17422767	8.1751	8.34564	5.89061	2.45503	2.33e-10	6.76e-09
chr4	45477586	45478040	4.28023	4.45476	1.85	2.60477	2.33e-10	6.77e-09
chrX	100948306	100949142	6.10179	6.27017	3.89045	2.37973	2.34e-10	6.79e-09
chr10	90584543	90585607	7.09062	7.26003	4.84516	2.41488	2.35e-10	6.81e-09
chr6	154664535	154665655	6.81353	7.0102	3.07667	3.93353	2.36e-10	6.83e-09
chr3	143387815	143387935	4.01709	4.18982	1.65459	2.53524	2.37e-10	6.86e-09
chr13	42074082	42074403	3.87097	4.04495	1.46205	2.58289	2.39e-10	6.93e-09
chr12	9540103	9540318	3.34886	3.529	0.684071	2.84493	2.4e-10	6.94e-09
chr18	11871454	11871856	3.89343	4.0785	0.984286	3.09422	2.43e-10	7.03e-09
chr14	77588717	77589409	6.03943	6.21694	3.48971	2.72723	2.44e-10	7.07e-09
chr12	118334606	118336082	5.23887	5.43084	1.89659	3.53425	2.47e-10	7.15e-09
chr13	60582965	60583501	4.304	4.47002	2.16832	2.3017	2.48e-10	7.16e-09
chr1	116525125	116525388	4.0435	4.2178	1.62215	2.59565	2.49e-10	7.2e-09
chr21	26780228	26780377	3.58403	3.77144	0.542671	3.22877	2.52e-10	7.28e-09
chr5	88527739	88528654	5.41154	5.57131	3.45878	2.11253	2.55e-10	7.36e-09
chr13	42074551	42074978	5.17108	5.33784	3.01227	2.32557	2.61e-10	7.53e-09
chr2	17579270	17580057	5.34171	5.52846	2.33866	3.1898	2.64e-10	7.61e-09
chr3	53877769	53878263	4.42949	4.61658	1.4069	3.20968	2.65e-10	7.63e-09
chr6	1870428	1870853	4.32267	4.5043	1.58816	2.91614	2.66e-10	7.67e-09
chr2	175652538	175652870	3.24305	3.42291	0.59136	2.83155	2.7e-10	7.77e-09
chr18	53106976	53107635	5.81436	5.99307	3.21335	2.77972	2.76e-10	7.94e-09
chr6	111659719	111660645	5.39329	5.54508	3.64347	1.90161	2.83e-10	8.13e-09
chr2	223297948	223299331	6.68897	6.84914	4.72529	2.12385	2.87e-10	8.25e-09
chr12	14772786	14773074	4.18441	4.35562	1.87644	2.47919	2.89e-10	8.3e-09
chr5	86409509	86409802	4.18018	4.34778	1.99458	2.3532	2.89e-10	8.3e-09
chr5	64339371	64339563	3.83397	4.01522	1.1177	2.89753	2.9e-10	8.31e-09
chr1	90246941	90247745	5.10255	5.27329	2.81147	2.46182	2.91e-10	8.34e-09
chr8	52334864	52335643	5.13908	5.31415	2.68781	2.62635	2.92e-10	8.38e-09
chr10	25189177	25189407	3.65912	3.84684	0.599318	3.24752	2.96e-10	8.49e-09
chr18	20370125	20370576	4.05123	4.22285	1.72901	2.49384	2.96e-10	8.49e-09
chr9	82746746	82747004	3.57124	3.74953	0.987927	2.76161	2.98e-10	8.52e-09
chr21	35898877	35899532	4.40928	4.58729	1.83862	2.74867	3.05e-10	8.74e-09
chr12	14731669	14732020	4.13275	4.31412	1.41052	2.9036	3.06e-10	8.76e-09
chr11	103614847	103615757	5.51675	5.68534	3.29841	2.38693	3.15e-10	8.99e-09
chr6	109194864	109194991	2.6024	2.79679	-0.929611	3.72641	3.16e-10	9.02e-09
chr5	60057278	60057427	8.51783	8.72879	0.0143553	8.71443	3.19e-10	9.1e-09
chr5	55995580	55995744	3.12083	3.30946	0.00480099	3.30466	3.2e-10	9.13e-09
chr11	103991252	103991494	3.20053	3.36454	1.12653	2.238	3.22e-10	9.17e-09
chr7	35755510	35756074	4.63192	4.80596	2.22085	2.58511	3.31e-10	9.45e-09
chr1	64302202	64302328	3.25055	3.4385	0.176323	3.26218	3.35e-10	9.54e-09
chr3	59392601	59393682	5.63948	5.82494	2.70966	3.11528	3.36e-10	9.58e-09
chr14	50870143	50870535	4.84539	5.03865	1.40508	3.63357	3.37e-10	9.61e-09
chr10	90704286	90705232	5.66524	5.81606	3.93813	1.87793	3.4e-10	9.67e-09
chr6	13461679	13461934	4.17975	4.37586	0.495695	3.88017	3.47e-10	9.86e-09
chr9	22032843	22033560	5.38975	5.58446	1.83188	3.75258	3.5e-10	9.94e-09
chr13	31221801	31223256	7.07845	7.24035	5.06602	2.17434	3.53e-10	1e-08
chr4	99158382	99158779	3.95608	4.149	0.542671	3.60633	3.58e-10	1.02e-08
chr2	171997884	171998012	3.798	3.97105	1.42403	2.54702	3.6e-10	1.02e-08
chr2	179902342	179902907	4.5757	4.72639	2.85167	1.87472	3.61e-10	1.02e-08
chr8	126649018	126650249	6.73418	6.91287	4.13381	2.77906	3.66e-10	1.04e-08
chr7	111138274	111138764	3.79977	3.95204	2.03855	1.91349	3.69e-10	1.04e-08
chr19	23591931	23592560	4.9966	5.19541	1.0368	4.15861	3.7e-10	1.05e-08
chr2	162006369	162007086	5.71049	5.88494	3.28343	2.60151	3.74e-10	1.06e-08
chr10	70011457	70012068	4.14223	4.30961	1.96347	2.34614	3.76e-10	1.06e-08
chr7	134679963	134680038	3.05859	3.2609	-1.36463	4.62553	3.78e-10	1.07e-08
chr1	64382265	64382839	4.40224	4.58517	1.60486	2.98031	3.78e-10	1.07e-08
chr7	37865857	37867019	6.29465	6.45512	4.32265	2.13247	3.81e-10	1.08e-08
chr14	68968355	68969170	5.69907	5.87379	3.26178	2.61201	3.87e-10	1.09e-08
chr14	71904564	71905155	3.94611	4.12857	1.17206	2.95651	3.9e-10	1.1e-08
chrX	29495815	29495927	3.0537	3.24905	-0.559934	3.80898	3.9e-10	1.1e-08
chr5	154712123	154712945	5.23393	5.42721	1.79286	3.63435	3.99e-10	1.12e-08
chr16	12415286	12415846	5.63296	5.81567	2.84599	2.96968	4e-10	1.13e-08
chr6	136249109	136249652	4.51988	4.70531	1.59136	3.11395	4.05e-10	1.14e-08
chr4	185344106	185344579	5.09477	5.27729	2.31759	2.9597	4.07e-10	1.15e-08
chr11	84277442	84278691	6.84893	7.04736	2.93105	4.11631	4.09e-10	1.15e-08
chr13	111125654	111125867	3.99456	4.182	0.95109	3.23091	4.13e-10	1.16e-08
chr13	80973464	80976087	8.83973	9.00353	6.77204	2.23149	4.2e-10	1.18e-08
chr8	120613164	120614402	7.76248	7.9444	5.01443	2.92997	4.23e-10	1.19e-08
chr12	76375487	76376069	6.12412	6.29577	3.80081	2.49495	4.24e-10	1.19e-08
chr12	16788910	16790261	7.31433	7.50705	3.91616	3.59089	4.31e-10	1.21e-08
chr7	110732114	110732306	3.10437	3.29007	0.16135	3.12872	4.33e-10	1.21e-08
chr12	101739340	101740062	5.06795	5.23647	2.852	2.38447	4.33e-10	1.21e-08
chr1	59477370	59477694	4.2067	4.38128	1.7747	2.60658	4.34e-10	1.21e-08
chr6	140224489	140225588	7.33163	7.48541	5.53367	1.95175	4.42e-10	1.24e-08
chr7	95099376	95100453	6.03137	6.20214	3.73895	2.4632	4.46e-10	1.25e-08
chr11	123234304	123234955	4.11458	4.30532	0.85997	3.44535	4.47e-10	1.25e-08
chr3	142939553	142940066	4.15987	4.33405	1.74344	2.5906	4.51e-10	1.26e-08
chrX	31825685	31826120	4.30094	4.50058	0.242857	4.25773	4.51e-10	1.26e-08
chr5	78665887	78666325	4.90613	5.09689	1.65	3.44689	4.53e-10	1.26e-08
chr1	249079305	249080011	5.00608	5.18319	2.47292	2.71027	4.57e-10	1.27e-08
chr2	64349340	64350270	6.43125	6.60013	4.20333	2.3968	4.68e-10	1.3e-08
chr5	109032267	109032557	4.58903	4.76717	2.01257	2.7546	4.97e-10	1.38e-08
chr1	171219504	171219809	4.13104	4.31309	1.37666	2.93643	4.98e-10	1.38e-08
chr10	18760586	18761360	5.85663	6.04742	2.59892	3.4485	5e-10	1.39e-08
chr12	96001113	96002075	5.55743	5.75001	2.16993	3.58009	5.01e-10	1.39e-08
chr11	95421671	95421909	4.62503	4.81144	1.64155	3.1699	5.05e-10	1.4e-08
chr3	186057072	186057666	5.60442	5.77143	3.43763	2.33381	5.06e-10	1.4e-08
chr10	32516901	32517597	4.1138	4.29868	1.21516	3.08352	5.13e-10	1.42e-08
chr11	120296209	120296469	3.30756	3.49108	0.480265	3.01081	5.19e-10	1.44e-08
chr3	42119302	42119605	4.2094	4.4	0.964707	3.43529	5.25e-10	1.45e-08
chr3	112096616	112096903	3.5695	3.73894	1.32289	2.41605	5.25e-10	1.45e-08
chr6	144685472	144686516	5.41896	5.57869	3.46728	2.11141	5.27e-10	1.46e-08
chr3	143388944	143389037	4.5698	4.72878	2.63846	2.09032	5.29e-10	1.46e-08
chr6	119780479	119781513	7.44996	7.6207	5.15879	2.46191	5.42e-10	1.5e-08
chr5	173177689	173178853	6.37896	6.56232	3.55949	3.00283	5.44e-10	1.5e-08
chr11	93244987	93246724	6.17715	6.34836	3.86938	2.47899	5.46e-10	1.51e-08
chr1	64403083	64403646	4.62431	4.79347	2.38727	2.4062	5.49e-10	1.52e-08
chr12	12760171	12760362	3.33927	3.52874	0.169925	3.35881	5.57e-10	1.54e-08
chr3	176897079	176897866	6.67116	6.84051	4.42772	2.41279	5.59e-10	1.54e-08
chr2	190824563	190825507	4.88491	5.03324	3.21464	1.81859	5.74e-10	1.58e-08
chr2	20894818	20895314	4.52966	4.71459	1.62838	3.08621	5.76e-10	1.58e-08
chr2	179886769	179886992	3.91852	4.08234	1.85	2.23234	5.79e-10	1.59e-08
chr11	26064979	26065817	6.71014	6.86112	4.97942	1.8817	5.81e-10	1.59e-08
chr6	6330694	6330925	3.829	4.0072	1.24995	2.75724	5.84e-10	1.6e-08
chr8	6631517	6631800	3.47656	3.67219	-0.16273	3.83492	5.96e-10	1.63e-08
chr6	136222980	136223222	2.65301	2.82589	0.284909	2.54098	5.97e-10	1.64e-08
chr13	41985811	41986117	2.90982	3.09459	0.016734	3.07786	5.99e-10	1.64e-08
chr9	22243814	22243939	3.27358	3.45584	0.509274	2.94656	6.01e-10	1.65e-08
chr8	100245124	100245898	5.35182	5.53053	2.75096	2.77956	6.07e-10	1.66e-08
chr2	64323815	64323938	2.71869	2.91356	-0.853779	3.76734	6.18e-10	1.69e-08
chr6	53454054	53454202	3.30584	3.49522	0.141869	3.35336	6.24e-10	1.7e-08
chr4	48197187	48197299	3.36823	3.53448	1.22548	2.309	6.27e-10	1.71e-08
chr2	223290973	223291525	6.04021	6.21294	3.6777	2.53525	6.35e-10	1.73e-08
chr10	121423094	121423769	4.50758	4.68479	1.97024	2.71455	6.43e-10	1.75e-08
chr9	110779482	110779583	2.74166	2.94086	-1.26303	4.20389	6.46e-10	1.76e-08
chr1	203320143	203320769	4.38155	4.56459	1.57854	2.98605	6.48e-10	1.77e-08
chr9	114839025	114839445	4.60499	4.7869	1.85732	2.92958	6.54e-10	1.78e-08
chr4	84156496	84157232	5.62887	5.79981	3.33056	2.46925	6.64e-10	1.8e-08
chr1	64170784	64171012	2.85018	3.04237	-0.50772	3.55009	6.66e-10	1.81e-08
chr12	104888009	104889036	6.82359	6.99338	4.56509	2.42829	6.68e-10	1.81e-08
chr2	109227561	109227750	3.97115	4.14617	1.52189	2.62428	6.7e-10	1.82e-08
chr4	108950466	108950759	3.44559	3.63524	0.265037	3.3702	6.72e-10	1.82e-08
chr3	112059912	112060059	2.92466	3.11664	-0.418247	3.53489	6.79e-10	1.84e-08
chr6	74270507	74271186	5.02839	5.1964	2.82917	2.36723	6.83e-10	1.85e-08
chrX	62321259	62322197	6.12732	6.33308	1.02621	5.30687	6.85e-10	1.86e-08
chr6	53396485	53396742	3.74262	3.92627	0.908172	3.0181	6.9e-10	1.87e-08
chr7	90347157	90347250	3.49145	3.68041	0.354264	3.32615	6.9e-10	1.87e-08
chr5	86409923	86410117	3.47718	3.64021	1.43207	2.20814	6.91e-10	1.87e-08
chr11	60851043	60851585	4.33295	4.52528	0.964707	3.56057	6.94e-10	1.88e-08
chr6	139829388	139829923	3.60434	3.76869	1.52021	2.24847	6.99e-10	1.89e-08
chr10	17724969	17725072	2.8923	3.06831	0.404177	2.66413	7.08e-10	1.91e-08
chr5	135291170	135291759	5.09767	5.2787	2.39186	2.88684	7.08e-10	1.91e-08
chr7	21448001	21448497	4.7096	4.875	2.59335	2.28165	7.26e-10	1.96e-08
chr1	175275971	175276715	5.80523	5.97826	3.43185	2.54641	7.29e-10	1.97e-08
chr5	173053487	173053865	3.27768	3.46848	0.0191088	3.44937	7.29e-10	1.97e-08
chr7	110602796	110603173	3.36062	3.52402	1.30451	2.21951	7.33e-10	1.98e-08
chr5	77663234	77663775	3.98148	4.14919	1.79216	2.35703	7.38e-10	1.99e-08
chr4	99564147	99564278	2.95525	3.13634	0.246915	2.88942	7.41e-10	2e-08
chr11	103715045	103716043	5.4119	5.57043	3.49249	2.07794	7.42e-10	2e-08
chr2	166703633	166704012	4.24111	4.39587	2.41909	1.97679	7.49e-10	2.02e-08
chr2	204761990	204762213	3.0195	3.19961	0.356144	2.84347	7.51e-10	2.02e-08
chr5	65023473	65024115	4.50323	4.66759	2.41864	2.24895	7.53e-10	2.03e-08
chr18	54690662	54691305	4.52308	4.68056	2.63149	2.04907	7.72e-10	2.07e-08
chr6	109268714	109269224	4.17204	4.34856	1.66297	2.6856	7.79e-10	2.09e-08
chr2	60734550	60735036	6.03609	6.21598	3.38267	2.83331	7.86e-10	2.11e-08
chr4	10734750	10734931	3.47662	3.66074	0.618239	3.0425	7.9e-10	2.12e-08
chr21	26548380	26548640	5.2524	5.40407	3.50526	1.89882	8.06e-10	2.16e-08
chr12	118313331	118314559	6.28817	6.48003	2.95389	3.52615	8.08e-10	2.16e-08
chr15	79301074	79301764	4.58694	4.76731	1.91201	2.8553	8.12e-10	2.17e-08
chr12	12658725	12659296	4.16677	4.33224	2.04847	2.28377	8.13e-10	2.17e-08
chr6	116408433	116409325	7.27066	7.44615	4.80314	2.64301	8.15e-10	2.18e-08
chr9	71293243	71293913	5.36467	5.52086	3.50653	2.01433	8.21e-10	2.19e-08
chr2	64204822	64205591	4.61076	4.79422	1.7859	3.00833	8.21e-10	2.19e-08
chr18	52896462	52896687	3.41991	3.61486	-0.16004	3.77491	8.22e-10	2.19e-08
chrX	11180945	11181251	2.82662	3.00833	0.0885939	2.91973	8.34e-10	2.22e-08
chr6	143189004	143189511	6.37119	6.53088	4.42055	2.11033	8.43e-10	2.25e-08
chr2	64327771	64328201	4.7272	4.91357	1.74631	3.16726	8.46e-10	2.25e-08
chr18	61871220	61871434	3.53501	3.71485	0.883621	2.83123	8.65e-10	2.3e-08
chr3	177513611	177513988	3.27984	3.4514	0.95977	2.49163	8.73e-10	2.32e-08
chr21	35917097	35918001	5.58969	5.7563	3.43563	2.32067	8.81e-10	2.34e-08
chr3	19373332	19373875	4.24549	4.40587	2.276	2.12987	8.84e-10	2.35e-08
chr1	230366838	230367816	6.03568	6.22709	2.73408	3.49301	8.98e-10	2.39e-08
chr5	154786305	154786756	4.26097	4.42535	2.17579	2.24956	9.12e-10	2.42e-08
chr2	127663630	127664060	3.35169	3.55197	-0.785875	4.33784	9.15e-10	2.43e-08
chr9	66762192	66763174	4.89351	5.04537	3.14187	1.9035	9.18e-10	2.43e-08
chr5	55773546	55773798	4.48308	4.66546	1.71296	2.95249	9.39e-10	2.49e-08
chr2	180313836	180314065	3.13963	3.31233	0.778209	2.53412	9.41e-10	2.49e-08
chr16	46952655	46953715	7.49946	7.6764	4.97323	2.70317	9.43e-10	2.5e-08
chr5	123242457	123243495	6.20691	6.37352	4.05268	2.32085	9.46e-10	2.5e-08
chr3	143201591	143202379	5.786	5.94962	3.72338	2.22624	9.52e-10	2.52e-08
chr5	102596316	102596463	3.31664	3.47119	1.49995	1.97124	9.62e-10	2.54e-08
chr10	33439238	33439517	3.63343	3.8256	0.276993	3.54861	9.63e-10	2.54e-08
chr7	90348905	90348993	3.72599	3.9101	0.867896	3.0422	9.72e-10	2.57e-08
chr7	110441652	110442036	3.86994	4.0278	1.9684	2.0594	9.74e-10	2.57e-08
chr1	242062287	242063148	5.97049	6.1325	3.95482	2.17768	9.83e-10	2.59e-08
chr8	103937265	103937578	2.7715	2.95586	-0.0995357	3.0554	9.88e-10	2.6e-08
chr21	26670764	26672392	7.34266	7.49188	5.6523	1.83959	9.93e-10	2.61e-08
chr13	28217793	28218258	4.00364	4.18087	1.46554	2.71533	9.95e-10	2.62e-08
chr5	79544060	79544642	4.40751	4.57247	2.30451	2.26796	1.01e-09	2.65e-08
chr12	118582936	118583939	5.09016	5.28285	1.69451	3.58834	1.01e-09	2.65e-08
chr22	36281708	36281773	7.37958	7.59043	-0.871267	8.4617	1.01e-09	2.66e-08
chr8	10822948	10823752	5.19494	5.38776	1.78938	3.59838	1.01e-09	2.66e-08
chr18	43593448	43594065	4.33022	4.50465	1.90368	2.60097	1.02e-09	2.67e-08
chr14	22938222	22938849	5.25774	5.43588	2.68107	2.75481	1.02e-09	2.68e-08
chr10	18503841	18504243	3.65136	3.83108	1.006	2.82508	1.02e-09	2.69e-08
chr4	109094002	109094572	5.80886	5.98651	3.25323	2.73328	1.02e-09	2.69e-08
chr2	17490266	17491580	5.99169	6.16408	3.64174	2.52234	1.02e-09	2.69e-08
chr6	45029829	45030843	6.31676	6.51492	2.4285	4.08642	1.03e-09	2.7e-08
chrX	62418628	62418890	3.42446	3.61988	-0.195396	3.81527	1.03e-09	2.7e-08
chr3	112178670	112179836	6.97593	7.13824	4.95179	2.18645	1.04e-09	2.73e-08
chr2	162102946	162103126	4.08085	4.26208	1.36551	2.89658	1.06e-09	2.77e-08
chr3	114425359	114426085	4.6196	4.7948	2.1635	2.6313	1.06e-09	2.78e-08
chr8	6593985	6594548	6.66527	6.84235	4.13313	2.70923	1.06e-09	2.78e-08
chr8	101844470	101845214	4.92244	5.0961	2.52523	2.57087	1.07e-09	2.79e-08
chr12	10081138	10081714	3.99013	4.14548	2.15326	1.99222	1.09e-09	2.86e-08
chr21	15939182	15939770	6.02273	6.20007	3.48005	2.72002	1.09e-09	2.86e-08
chr10	103377061	103377837	4.52166	4.70471	1.71809	2.98662	1.09e-09	2.86e-08
chr7	95298723	95299249	4.53828	4.69533	2.65802	2.03731	1.1e-09	2.87e-08
chr5	55988145	55988568	4.69512	4.86835	2.31421	2.55414	1.1e-09	2.87e-08
chr1	246936082	246937147	6.09308	6.25593	4.05311	2.20282	1.11e-09	2.89e-08
chr11	123365525	123365869	3.20708	3.38234	0.748461	2.63388	1.11e-09	2.9e-08
chr2	179923371	179924149	6.23042	6.38378	4.44283	1.94095	1.13e-09	2.94e-08
chr9	21042408	21043374	5.12891	5.2948	2.99729	2.29751	1.13e-09	2.95e-08
chr17	67089189	67089896	4.76422	4.9268	2.73227	2.19453	1.14e-09	2.96e-08
chr5	40578501	40579708	6.36849	6.51692	4.69599	1.82092	1.14e-09	2.96e-08
chr1	117133248	117133467	2.89045	3.08285	-0.483985	3.56684	1.14e-09	2.97e-08
chr2	65550048	65550894	5.98733	6.16701	3.34364	2.82336	1.15e-09	2.98e-08
chr1	92249835	92250190	2.44312	2.63202	-0.68966	3.32168	1.15e-09	3e-08
chr1	198134992	198135382	5.5487	5.71328	3.45724	2.25604	1.16e-09	3e-08
chr3	99587316	99587455	2.99223	3.16066	0.77961	2.38105	1.16e-09	3.01e-08
chr8	59883883	59884141	3.3369	3.52762	0.0840643	3.44355	1.17e-09	3.03e-08
chr18	52894984	52895249	3.31957	3.51083	0.0285692	3.48226	1.17e-09	3.04e-08
chr6	73686806	73687165	3.99108	4.15828	1.81831	2.33997	1.18e-09	3.05e-08
chr3	93789016	93789777	5.70947	5.89286	2.88817	3.00469	1.18e-09	3.06e-08
chr4	10736853	10736962	2.56914	2.75949	-0.658963	3.41846	1.18e-09	3.07e-08
chr5	81204676	81204771	3.25117	3.41146	1.28392	2.12754	1.19e-09	3.08e-08
chr2	175614188	175614423	5.12078	5.28153	3.14078	2.14075	1.2e-09	3.1e-08
chr3	64025528	64026631	6.62004	6.78947	4.37388	2.41559	1.2e-09	3.11e-08
chr4	75073528	75073621	2.77275	2.96016	-0.268817	3.22898	1.21e-09	3.12e-08
chr10	121567274	121568153	5.54067	5.72877	2.45724	3.27153	1.22e-09	3.15e-08
chr4	114493624	114493912	4.24945	4.42147	1.91265	2.50882	1.22e-09	3.16e-08
chr6	11830219	11830697	4.49369	4.67237	1.89401	2.77836	1.23e-09	3.16e-08
chr8	126622726	126623167	6.1632	6.34947	3.18771	3.16176	1.23e-09	3.17e-08
chr19	23722673	23723411	4.60126	4.79637	1.00839	3.78798	1.23e-09	3.18e-08
chr1	83809147	83809715	3.4904	3.6517	1.49484	2.15686	1.24e-09	3.2e-08
chrX	119885584	119885831	4.22836	4.41137	1.42671	2.98466	1.24e-09	3.2e-08
chr11	26039343	26039713	3.60959	3.76531	1.76341	2.0019	1.25e-09	3.21e-08
chr2	181061097	181062017	5.16751	5.32029	3.39415	1.92614	1.25e-09	3.23e-08
chr2	64427294	64427553	3.30122	3.48827	0.280956	3.20732	1.26e-09	3.23e-08
chr4	40850131	40850689	5.25476	5.43419	2.62215	2.81204	1.27e-09	3.27e-08
chr2	95480739	95481654	5.96015	6.13104	3.66372	2.46732	1.27e-09	3.28e-08
chr7	90348471	90348572	3.9348	4.11829	1.1088	3.00948	1.29e-09	3.32e-08
chr2	16195807	16196594	4.50596	4.69052	1.62449	3.06603	1.3e-09	3.33e-08
chr5	65015453	65015664	4.20919	4.39405	1.31131	3.08274	1.31e-09	3.36e-08
chr7	37458179	37458735	5.11946	5.30193	2.34436	2.95758	1.32e-09	3.38e-08
chr1	104330997	104331257	3.46152	3.61167	1.74989	1.86178	1.33e-09	3.4e-08
chr6	119765669	119766134	5.95432	6.1236	3.71315	2.41046	1.37e-09	3.52e-08
chr1	109113504	109114095	4.92479	5.11209	1.89012	3.22196	1.37e-09	3.52e-08
chr5	99919616	99920290	5.75814	5.94047	2.99035	2.95012	1.4e-09	3.58e-08
chr6	111710200	111710453	3.14623	3.31695	0.85599	2.46096	1.4e-09	3.59e-08
chr5	79514438	79514857	3.8169	4.00793	0.542671	3.46526	1.4e-09	3.6e-08
chr10	96996755	96997173	5.27822	5.47521	1.51012	3.96509	1.41e-09	3.62e-08
chr4	99443261	99443572	3.5744	3.74272	1.36551	2.37721	1.43e-09	3.66e-08
chr4	109087664	109088379	6.51177	6.68701	4.05412	2.63288	1.43e-09	3.67e-08
chr1	45268427	45268732	3.59137	3.78539	0.0908534	3.69453	1.45e-09	3.7e-08
chr2	202313422	202313720	5.46219	5.6454	2.65038	2.99502	1.45e-09	3.71e-08
chrX	31829270	31829604	4.20562	4.40332	0.365506	4.03782	1.45e-09	3.71e-08
chr12	40511359	40512071	4.74593	4.89519	3.05485	1.84034	1.48e-09	3.79e-08
chr4	160026783	160027438	6.95265	7.11471	4.93554	2.17918	1.49e-09	3.8e-08
chr6	143015458	143015907	3.41164	3.58995	0.827819	2.76213	1.49e-09	3.81e-08
chr2	120068313	120069243	4.89882	5.07722	2.31131	2.76591	1.51e-09	3.85e-08
chr6	109194628	109194745	2.36043	2.55595	-1.26882	3.82476	1.53e-09	3.89e-08
chr3	143148373	143149255	5.87776	6.03136	4.08449	1.94687	1.54e-09	3.92e-08
chr6	11712050	11712188	2.99618	3.18953	-0.450742	3.64027	1.55e-09	3.95e-08
chr11	122567236	122567913	6.65503	6.82991	4.2114	2.6185	1.56e-09	3.97e-08
chr10	18199079	18199501	3.53826	3.70833	1.27003	2.4383	1.6e-09	4.07e-08
chr1	88057307	88057461	3.10293	3.29889	-0.567041	3.86593	1.6e-09	4.07e-08
chr5	5755591	5756479	6.53959	6.69827	4.61608	2.08219	1.6e-09	4.07e-08
chr21	26569484	26570011	3.85257	4.0121	1.90625	2.10585	1.61e-09	4.09e-08
chr2	180115935	180116334	5.53591	5.68574	3.83171	1.85403	1.61e-09	4.09e-08
chr13	106604328	106605265	4.85839	5.01226	3.05832	1.95395	1.62e-09	4.1e-08
chr12	104875977	104876454	5.11924	5.31668	1.30646	4.01022	1.63e-09	4.13e-08
chr4	109081030	109081253	3.79817	3.97127	1.42223	2.54903	1.66e-09	4.2e-08
chr3	53684346	53684812	3.50471	3.69611	0.203723	3.49239	1.67e-09	4.23e-08
chr4	109021354	109021566	2.60018	2.78384	-0.234465	3.01831	1.7e-09	4.32e-08
chr8	120630959	120631994	6.33945	6.49847	4.40701	2.09146	1.72e-09	4.35e-08
chr18	52755224	52755540	3.99967	4.17298	1.61589	2.55709	1.76e-09	4.44e-08
chr18	52731464	52731689	3.5261	3.70446	0.939853	2.76461	1.77e-09	4.48e-08
chr2	179969178	179969429	3.23823	3.40542	1.0658	2.33962	1.81e-09	4.57e-08
chr2	179693926	179694516	4.577	4.75302	2.08859	2.66442	1.84e-09	4.64e-08
chr18	32989017	32989307	3.78935	3.97189	1.01078	2.96111	1.84e-09	4.65e-08
chr7	137676830	137677011	3.53484	3.72545	0.288851	3.4366	1.86e-09	4.68e-08
chr2	152906187	152906572	4.49556	4.67964	1.63923	3.04041	1.89e-09	4.75e-08
chr13	80992555	80992918	3.88335	4.07016	0.87709	3.19307	1.91e-09	4.81e-08
chr18	53090444	53091342	8.70003	8.87159	6.37996	2.49163	1.93e-09	4.85e-08
chr4	40180399	40180673	3.73197	3.92232	0.504197	3.41813	1.94e-09	4.86e-08
chr8	6636561	6637111	4.85797	5.03318	2.40145	2.63173	1.95e-09	4.89e-08
chr3	107688585	107689444	4.30498	4.47759	1.94673	2.53086	1.96e-09	4.92e-08
chr10	18527826	18528151	2.92177	3.10879	-0.0969617	3.20575	1.98e-09	4.96e-08
chr1	178035953	178036771	4.94283	5.12082	2.37295	2.74787	1.99e-09	4.98e-08
chr5	78189792	78190648	4.9116	5.08245	2.61667	2.46578	1.99e-09	4.98e-08
chr2	16106857	16107051	2.75925	2.95464	-0.858131	3.81277	2.01e-09	5.02e-08
chr10	92866107	92866433	3.64071	3.82399	0.825107	2.99888	2.02e-09	5.06e-08
chr6	63038451	63039292	5.17246	5.32826	3.32433	2.00393	2.04e-09	5.09e-08
chr18	20846607	20847529	5.91887	6.08541	3.7673	2.31811	2.04e-09	5.1e-08
chr6	136223295	136223561	2.80285	2.97327	0.522725	2.45055	2.08e-09	5.2e-08
chr4	109092801	109092877	3.42675	3.61046	0.589763	3.02069	2.09e-09	5.21e-08
chr12	26969649	26970747	7.4209	7.58663	5.29462	2.29201	2.11e-09	5.25e-08
chr8	114672786	114673631	6.44804	6.62224	4.03078	2.59146	2.11e-09	5.26e-08
chr7	22911619	22912667	8.52961	8.68465	6.7006	1.98405	2.17e-09	5.41e-08
chr12	25178485	25178622	2.82546	3.00085	0.361768	2.63909	2.18e-09	5.43e-08
chr2	15786013	15786595	4.25168	4.44071	1.11103	3.32968	2.18e-09	5.43e-08
chr6	71316751	71317582	4.64412	4.81904	2.19902	2.62002	2.19e-09	5.44e-08
chr2	204851810	204852709	5.23561	5.42391	2.13969	3.28423	2.2e-09	5.47e-08
chr2	179887533	179887679	3.67943	3.8567	1.13969	2.71701	2.21e-09	5.5e-08
chr12	92691264	92692158	6.00777	6.17138	3.94548	2.2259	2.22e-09	5.53e-08
chr12	26950826	26951879	6.55778	6.71505	4.67177	2.04328	2.23e-09	5.56e-08
chr18	52957032	52957378	5.70217	5.87016	3.50398	2.36617	2.24e-09	5.56e-08
chr4	99491488	99491739	2.6481	2.82894	-0.0489096	2.87785	2.29e-09	5.69e-08
chr6	109787828	109788035	2.93434	3.12785	-0.524915	3.65277	2.3e-09	5.7e-08
chr6	111611822	111612748	5.86223	6.03241	3.59036	2.44205	2.32e-09	5.76e-08
chr14	31427922	31428123	3.46787	3.63862	1.17632	2.4623	2.37e-09	5.87e-08
chr5	125833121	125833858	4.84811	5.03157	2.02385	3.00772	2.39e-09	5.92e-08
chr6	151349308	151350171	5.24532	5.43503	2.06005	3.37498	2.4e-09	5.94e-08
chr7	18556740	18557357	6.61946	6.78686	4.44007	2.34679	2.41e-09	5.96e-08
chr11	7549758	7550165	3.93799	4.11864	1.24995	2.86868	2.42e-09	5.98e-08
chr12	104806727	104807122	4.03628	4.21564	1.4069	2.80874	2.48e-09	6.12e-08
chr12	11263727	11264239	4.82923	5.01305	1.98611	3.02694	2.5e-09	6.17e-08
chr2	92010505	92011116	5.56808	5.73858	3.2854	2.45317	2.54e-09	6.25e-08
chr3	112207721	112208179	5.18963	5.36615	2.6807	2.68545	2.61e-09	6.42e-08
chrX	12533027	12534125	6.49643	6.65745	4.50885	2.1486	2.61e-09	6.43e-08
chr1	117139312	117139895	4.47531	4.64071	2.35896	2.28175	2.67e-09	6.55e-08
chr3	99568489	99569065	5.52013	5.71286	2.12102	3.59185	2.69e-09	6.6e-08
chr6	143186811	143186982	4.26759	4.43095	2.21257	2.21838	2.69e-09	6.62e-08
chr3	44868357	44869114	4.17859	4.34533	2.02029	2.32504	2.69e-09	6.62e-08
chr5	81462995	81463649	5.43204	5.60384	3.1035	2.50034	2.7e-09	6.63e-08
chr6	135898072	135898803	5.4934	5.65597	3.46162	2.19435	2.72e-09	6.67e-08
chr2	64328482	64329170	5.21964	5.40152	2.47379	2.92773	2.73e-09	6.71e-08
chr6	136175893	136176289	5.00777	5.15983	3.25147	1.90836	2.8e-09	6.86e-08
chr18	53089990	53090390	6.70324	6.87875	4.23496	2.64379	2.87e-09	7.02e-08
chr12	118511404	118512365	4.54778	4.74202	1.02857	3.71345	2.87e-09	7.03e-08
chr10	92900730	92901589	4.98775	5.14927	2.98641	2.16285	2.87e-09	7.03e-08
chr18	62374289	62374757	4.09472	4.24869	2.29229	1.9564	2.88e-09	7.04e-08
chr5	21013464	21015191	7.88435	8.068	5.04999	3.01801	2.88e-09	7.05e-08
chr6	46326707	46327292	3.56922	3.75365	0.694509	3.05914	2.89e-09	7.05e-08
chr5	177036616	177037202	4.01318	4.20711	0.519374	3.68774	2.89e-09	7.06e-08
chr5	82601970	82603138	6.55332	6.73025	4.02768	2.70256	2.92e-09	7.14e-08
chr6	144568131	144568533	3.13179	3.29495	1.08293	2.21202	2.92e-09	7.14e-08
chr3	99721875	99722370	4.11563	4.27881	2.06638	2.21243	2.98e-09	7.27e-08
chr12	96095289	96095769	4.0758	4.25469	1.46728	2.78741	3.02e-09	7.35e-08
chr13	113422482	113423907	6.23631	6.41189	3.76536	2.64653	3.04e-09	7.4e-08
chr14	59102508	59102648	3.2313	3.39831	1.06465	2.33365	3.04e-09	7.41e-08
chr8	6628473	6629240	5.40402	5.58612	2.64693	2.93919	3.08e-09	7.49e-08
chrX	10055104	10055516	3.44077	3.62022	0.807355	2.81286	3.12e-09	7.58e-08
chr10	70195420	70196289	5.18281	5.35829	2.71553	2.64277	3.14e-09	7.63e-08
chr11	103935581	103935667	2.56737	2.74138	0.157044	2.58434	3.18e-09	7.71e-08
chr5	65104809	65105050	2.59487	2.77544	-0.0892673	2.86471	3.31e-09	8.01e-08
chr20	20343531	20343822	3.30822	3.50576	-0.514573	4.02033	3.32e-09	8.05e-08
chr18	71621202	71622432	6.24983	6.4321	3.48457	2.94753	3.38e-09	8.17e-08
chr6	119770515	119771407	6.55885	6.7296	4.26754	2.46206	3.38e-09	8.17e-08
chr9	82701023	82702667	6.55611	6.72464	4.33997	2.38467	3.4e-09	8.24e-08
chr7	21451891	21452753	4.9517	5.10793	3.09255	2.01538	3.42e-09	8.28e-08
chr5	73927019	73928261	8.72419	8.87705	6.94889	1.92815	3.43e-09	8.29e-08
chr6	152371805	152372372	4.36867	4.53865	2.10378	2.43488	3.44e-09	8.3e-08
chr14	39916679	39916856	2.46235	2.64853	-0.50772	3.15625	3.46e-09	8.36e-08
chr5	53827795	53827912	3.39382	3.58018	0.413233	3.16694	3.47e-09	8.39e-08
chr9	22104874	22105663	5.2619	5.42575	3.19246	2.2333	3.57e-09	8.61e-08
chr18	8860639	8861311	5.33263	5.51056	2.76518	2.74538	3.6e-09	8.69e-08
chr12	46100972	46101573	4.77933	4.94687	2.59574	2.35112	3.63e-09	8.76e-08
chr10	125000690	125001761	7.3907	7.56159	5.09417	2.46742	3.64e-09	8.77e-08
chr6	137095384	137095780	4.60222	4.78122	1.98853	2.79269	3.64e-09	8.77e-08
chr13	110431329	110432080	6.72388	6.90125	4.17978	2.72147	3.64e-09	8.77e-08
hs37d5	11225246	11226030	5.98635	6.15774	3.67243	2.48531	3.67e-09	8.83e-08
chr3	141119435	141119589	3.94117	4.09901	2.04031	2.0587	3.71e-09	8.93e-08
chr1	85439335	85439944	5.14923	5.31461	3.03357	2.28104	3.73e-09	8.98e-08
chr5	79487848	79488591	5.44652	5.63023	2.6092	3.02103	3.77e-09	9.05e-08
chr18	53109529	53109789	3.92721	4.10135	1.51181	2.58955	3.78e-09	9.08e-08
chr8	128428454	128429198	5.13735	5.31675	2.50631	2.81043	3.83e-09	9.19e-08
chr3	141514811	141516173	8.42908	8.60148	6.07881	2.52267	3.85e-09	9.24e-08
chr9	22079616	22080627	5.49823	5.65928	3.50991	2.14937	3.86e-09	9.26e-08
chr11	111097465	111097936	4.328	4.50512	1.79424	2.71088	3.88e-09	9.31e-08
chr8	100452089	100452894	4.23494	4.39627	2.23879	2.15748	3.93e-09	9.41e-08
chr1	230908957	230909163	2.44391	2.63691	-0.976153	3.61307	3.94e-09	9.45e-08
chr14	40231859	40232851	6.59766	6.7522	4.7811	1.97111	3.99e-09	9.54e-08
chr7	91631822	91632455	4.12525	4.28752	2.1021	2.18542	4.02e-09	9.62e-08
chr7	17991790	17992722	6.49693	6.6533	4.6343	2.019	4.06e-09	9.71e-08
chrX	109026256	109026993	4.41778	4.59137	2.02326	2.56812	4.07e-09	9.74e-08
chr2	85899565	85900405	5.09729	5.28357	2.12102	3.16256	4.09e-09	9.79e-08
chr2	196204634	196205210	4.5549	4.74039	1.62293	3.11746	4.12e-09	9.84e-08
chr1	183957788	183958097	2.81436	2.99976	-0.112475	3.11224	4.13e-09	9.85e-08
chr2	179887336	179887412	3.06233	3.24332	0.358021	2.8853	4.13e-09	9.86e-08
chr12	124979724	124980060	3.42736	3.62629	-0.545824	4.17211	4.15e-09	9.91e-08
chr3	141609365	141610222	4.07181	4.22928	2.18057	2.04871	4.16e-09	9.91e-08
chr2	181311267	181312091	4.55154	4.715	2.49399	2.22101	4.16e-09	9.92e-08
chr5	109266763	109267216	3.81913	4.00341	0.952334	3.05108	4.26e-09	1.01e-07
chr4	11340545	11341578	7.04277	7.20985	4.87357	2.33629	4.3e-09	1.02e-07
chr11	104067280	104067551	2.78484	2.94683	0.769772	2.17706	4.32e-09	1.03e-07
chr10	18492997	18493379	3.4015	3.57678	0.942358	2.63442	4.37e-09	1.04e-07
chr14	31427270	31427470	2.62787	2.8146	-0.37395	3.18855	4.39e-09	1.04e-07
chr9	82659061	82659774	4.34504	4.52047	1.87971	2.64077	4.45e-09	1.05e-07
chr13	51101021	51101900	6.11676	6.31038	2.64847	3.66192	4.47e-09	1.06e-07
chr6	53482682	53483502	4.32551	4.48932	2.25751	2.23181	4.5e-09	1.07e-07
chr1	90005942	90006353	3.67392	3.84697	1.29964	2.54733	4.51e-09	1.07e-07
chr1	117190026	117190281	2.99306	3.18507	-0.352302	3.53738	4.51e-09	1.07e-07
chr12	117588142	117589234	6.17194	6.34558	3.77575	2.56983	4.52e-09	1.07e-07
chr7	21490387	21491066	5.08863	5.28071	1.73841	3.5423	4.52e-09	1.07e-07
chr2	227848656	227849177	5.05573	5.23814	2.28343	2.95472	4.55e-09	1.08e-07
chr18	3458970	3459483	5.04546	5.20692	3.04556	2.16136	4.61e-09	1.09e-07
chr9	37414555	37415139	4.39069	4.57695	1.41594	3.16101	4.62e-09	1.09e-07
chr4	153927171	153927585	3.91674	4.10712	0.687061	3.42005	4.62e-09	1.09e-07
chr2	92217748	92218306	5.57717	5.74846	3.26679	2.48167	4.64e-09	1.09e-07
chr2	132960528	132961005	3.58485	3.73783	1.80667	1.93116	4.65e-09	1.1e-07
chr21	15990156	15990450	4.66636	4.83427	2.47032	2.36395	4.68e-09	1.1e-07
chr10	64305543	64305781	4.56302	4.73305	2.29621	2.43684	4.75e-09	1.12e-07
chr7	111148387	111149010	5.64032	5.80237	3.62352	2.17885	4.78e-09	1.12e-07
chr2	17696889	17697295	5.13163	5.30742	2.6523	2.65512	4.78e-09	1.12e-07
chr1	175243531	175244077	3.51541	3.68567	1.24082	2.44485	4.81e-09	1.13e-07
chr5	88842575	88843094	4.95117	5.10246	3.21309	1.88937	4.86e-09	1.14e-07
chr11	123233276	123233401	2.57476	2.76095	-0.395929	3.15688	4.89e-09	1.15e-07
chr19	50063564	50064260	4.58876	4.77651	1.5269	3.2496	5.01e-09	1.18e-07
chr18	57617562	57617799	2.99922	3.17838	0.378512	2.79987	5.07e-09	1.19e-07
chrX	62429104	62429798	5.31227	5.5012	2.17739	3.32382	5.1e-09	1.2e-07
chrX	10046342	10046612	2.73015	2.91245	-0.0365259	2.94897	5.11e-09	1.2e-07
chr2	203249463	203250297	7.39833	7.5638	5.27978	2.28402	5.14e-09	1.2e-07
chr11	104214454	104214630	3.41447	3.5663	1.66372	1.90258	5.14e-09	1.2e-07
chr5	137389842	137390347	4.21593	4.39129	1.75346	2.63782	5.15e-09	1.21e-07
chr6	119207805	119208080	3.95388	4.13383	1.29768	2.83615	5.16e-09	1.21e-07
chr11	26108247	26109711	9.16114	9.31467	7.3696	1.94507	5.16e-09	1.21e-07
chr13	33683754	33685812	8.9505	9.1325	6.1982	2.9343	5.23e-09	1.22e-07
chr1	87968101	87968480	3.28896	3.45985	0.992768	2.46708	5.26e-09	1.23e-07
chr13	103622785	103623360	5.10146	5.28305	2.36923	2.91382	5.32e-09	1.24e-07
chr12	81157400	81157867	3.99787	4.16598	1.79563	2.37035	5.33e-09	1.24e-07
chr2	190896138	190896799	4.6145	4.76472	2.90111	1.86362	5.33e-09	1.24e-07
chr1	85437649	85438011	5.61656	5.77678	3.65115	2.12564	5.35e-09	1.25e-07
chr2	181184442	181185408	7.08076	7.24167	5.09635	2.14533	5.4e-09	1.26e-07
chr1	64364660	64365152	3.80967	3.98142	1.48285	2.49857	5.41e-09	1.26e-07
chr9	42837386	42838347	5.35061	5.49828	3.69507	1.80321	5.43e-09	1.27e-07
chr3	19601020	19602078	7.50516	7.6616	5.64049	2.02112	5.5e-09	1.28e-07
chr2	85896712	85897232	4.85882	5.05023	1.55745	3.49278	5.56e-09	1.29e-07
chr10	33381171	33381483	3.43811	3.61929	0.725378	2.89391	5.59e-09	1.3e-07
chr1	233059393	233060290	5.04346	5.22942	2.08576	3.14365	5.6e-09	1.3e-07
chr12	76310638	76311781	7.67767	7.83061	5.90022	1.93039	5.61e-09	1.31e-07
chr7	142492334	142492422	3.0345	3.20777	0.652295	2.55547	5.63e-09	1.31e-07
chr8	103943264	103943400	2.55771	2.74524	-0.490726	3.23596	5.65e-09	1.31e-07
chr6	11786190	11786957	5.15103	5.32327	2.80667	2.5166	5.66e-09	1.32e-07
chr14	40345803	40346351	3.82317	3.9952	1.48629	2.50891	5.68e-09	1.32e-07
chr2	109245685	109246164	5.52533	5.69956	3.10685	2.59271	5.71e-09	1.32e-07
chr5	118635168	118636129	6.98151	7.155	4.59106	2.56394	5.74e-09	1.33e-07
chr2	20964284	20964403	2.70115	2.88182	0.0119726	2.86985	5.77e-09	1.34e-07
chr5	86393581	86393759	2.86641	3.0365	0.59773	2.43877	5.79e-09	1.34e-07
chr8	79673583	79674062	4.48696	4.64713	2.52314	2.12399	5.82e-09	1.35e-07
chr10	73756810	73757200	3.83165	4.02393	0.46641	3.55752	5.84e-09	1.35e-07
chr18	53071918	53072674	5.60542	5.77006	3.51244	2.25762	5.85e-09	1.35e-07
chr5	86490988	86491321	3.89702	4.05435	2.00959	2.04476	5.87e-09	1.36e-07
chr18	12861012	12861982	5.72391	5.89428	3.44559	2.44869	5.89e-09	1.36e-07
chr5	79682918	79683501	4.39805	4.56199	2.32625	2.23574	5.94e-09	1.37e-07
chr21	15271700	15272163	3.43726	3.62185	0.55418	3.06767	5.98e-09	1.38e-07
chr10	33390608	33391011	4.01744	4.1807	1.96532	2.21538	5.99e-09	1.39e-07
chr13	34111931	34112088	4.52466	4.69927	2.09142	2.60785	6.03e-09	1.39e-07
chr3	62272964	62273542	5.15064	5.32226	2.8285	2.49376	6.07e-09	1.4e-07
chr15	50669985	50670818	4.6938	4.85888	2.58736	2.27152	6.07e-09	1.4e-07
chr3	178394606	178395530	5.29393	5.49041	1.57531	3.9151	6.11e-09	1.41e-07
chr2	204816036	204816647	4.78331	4.93352	3.07039	1.86313	6.14e-09	1.42e-07
chr10	70811888	70812076	3.08931	3.27759	-0.00481702	3.28241	6.16e-09	1.42e-07
chr2	55648159	55648332	4.4488	4.60766	2.52063	2.08703	6.2e-09	1.43e-07
chr6	53499217	53499512	3.26825	3.4506	0.499102	2.9515	6.26e-09	1.44e-07
chr18	53114701	53115363	5.81211	5.97946	3.6344	2.34506	6.31e-09	1.45e-07
chr5	86489753	86489857	2.3476	2.53356	-0.610433	3.144	6.38e-09	1.47e-07
chr10	93907944	93908051	2.51332	2.70598	-0.880091	3.58607	6.44e-09	1.48e-07
chr1	92219526	92219770	3.75768	3.94648	0.630716	3.31577	6.49e-09	1.49e-07
chr2	64484652	64484910	3.95789	4.13528	1.41323	2.72205	6.5e-09	1.49e-07
chr7	132542748	132543529	4.59392	4.77658	1.8101	2.96647	6.51e-09	1.5e-07
chr11	103867332	103867661	3.12433	3.28774	1.0681	2.21964	6.6e-09	1.52e-07
chr12	10853564	10854422	5.75196	5.93194	3.09452	2.83743	6.6e-09	1.52e-07
chr3	99648449	99648749	3.24364	3.4162	0.887525	2.52867	6.78e-09	1.55e-07
chr2	191539864	191540263	5.20039	5.37365	2.81831	2.55534	6.8e-09	1.56e-07
chr1	64310975	64311456	3.81107	3.97482	1.74488	2.22994	6.86e-09	1.57e-07
chr7	69891053	69891750	4.50863	4.69545	1.50165	3.1938	6.88e-09	1.57e-07
chr4	11652266	11652942	4.29136	4.48522	0.803227	3.682	6.89e-09	1.58e-07
chr1	117132951	117133243	2.59867	2.78715	-0.50772	3.29487	6.95e-09	1.59e-07
chr10	17873086	17873716	5.09423	5.2601	2.96347	2.29662	6.96e-09	1.59e-07
chr6	137470910	137471772	6.14083	6.32601	3.22548	3.10053	7e-09	1.6e-07
chr7	55507383	55507730	3.37248	3.56662	-0.138706	3.70533	7e-09	1.6e-07
chr1	85450976	85451430	5.08408	5.26538	2.36597	2.8994	7.07e-09	1.61e-07
chr10	120457842	120458685	5.84673	6.034	2.81352	3.22048	7.1e-09	1.62e-07
chr8	51798680	51799167	4.78673	4.95828	2.46684	2.49144	7.13e-09	1.63e-07
chr10	81958066	81958294	3.94192	4.12507	1.13313	2.99194	7.21e-09	1.64e-07
chr10	17912928	17913452	3.54555	3.73455	0.405992	3.32856	7.29e-09	1.66e-07
chr6	144047403	144048304	4.40527	4.55633	2.67243	1.88391	7.3e-09	1.66e-07
chr10	17889383	17889963	4.0974	4.27943	1.34388	2.93555	7.4e-09	1.68e-07
chr12	93639193	93639803	6.04811	6.22344	3.58656	2.63688	7.42e-09	1.69e-07
chr11	110615609	110615975	2.84909	3.01759	0.633819	2.38378	7.43e-09	1.69e-07
chr6	136240223	136240690	3.27596	3.43759	1.27103	2.16657	7.44e-09	1.69e-07
chr5	71467450	71468226	5.99056	6.16026	3.73516	2.4251	7.5e-09	1.71e-07
chr1	88054210	88054397	4.52996	4.69905	2.29523	2.40382	7.72e-09	1.75e-07
chr6	150942792	150943159	6.13612	6.3143	3.55786	2.75644	7.73e-09	1.75e-07
hs37d5	201649	202576	6.05653	6.24484	2.96101	3.28383	7.74e-09	1.76e-07
chr21	15242411	15242759	3.77193	3.95417	1.00839	2.94578	7.79e-09	1.77e-07
chr12	12047855	12048854	6.2298	6.41004	3.56051	2.84953	7.87e-09	1.78e-07
chr12	92826282	92827087	6.77861	6.94711	4.56346	2.38365	7.89e-09	1.79e-07
chr13	80993616	80994026	3.94271	4.1223	1.30256	2.81974	8.04e-09	1.82e-07
chr13	60592812	60592922	2.30908	2.48705	-0.260152	2.7472	8.1e-09	1.83e-07
chr13	33403342	33403935	4.07849	4.25866	1.41233	2.84633	8.1e-09	1.83e-07
chr1	92270866	92271434	5.33858	5.53397	1.72028	3.81369	8.17e-09	1.85e-07
chr2	161989997	161990143	3.68821	3.86662	1.09986	2.76677	8.22e-09	1.86e-07
chr10	18193298	18193751	3.08862	3.27116	0.31034	2.96082	8.28e-09	1.87e-07
chr2	149180536	149180854	4.12578	4.30992	1.26604	3.04388	8.41e-09	1.9e-07
chr17	67124039	67124118	2.22595	2.4152	-0.929611	3.34481	8.42e-09	1.9e-07
chr3	64024937	64025428	4.34242	4.50896	2.19061	2.31835	8.43e-09	1.9e-07
chr4	151038625	151039497	5.40294	5.59719	1.88362	3.71357	8.45e-09	1.91e-07
chr6	154655311	154655587	3.5854	3.77255	0.559084	3.21347	8.52e-09	1.92e-07
chr9	110779720	110779804	2.63195	2.82761	-1.00965	3.83726	8.58e-09	1.93e-07
chr10	45929215	45929515	3.40271	3.58998	0.369234	3.22075	8.61e-09	1.94e-07
chr6	154666579	154666816	3.41032	3.60263	0.0426443	3.55999	8.67e-09	1.95e-07
chrX	31829710	31830017	3.78115	3.97793	0.0332762	3.94465	8.67e-09	1.95e-07
chr2	105540087	105540672	3.72507	3.88855	1.66676	2.22179	8.69e-09	1.96e-07
chr12	102312212	102312367	2.54293	2.71439	0.226509	2.48788	8.77e-09	1.97e-07
chr20	20314553	20315781	6.77513	6.94337	4.56884	2.37452	8.9e-09	2e-07
chr2	201319650	201320103	5.70578	5.86555	3.75311	2.11244	8.97e-09	2.02e-07
chr17	12769677	12770266	4.01823	4.20017	1.26903	2.93113	9.02e-09	2.03e-07
chr2	111807541	111808099	4.22829	4.40682	1.63537	2.77145	9.1e-09	2.04e-07
chr6	111189677	111189895	3.7845	3.94612	1.78031	2.16581	9.12e-09	2.05e-07
chr2	17434295	17434499	2.45878	2.64883	-0.749038	3.39787	9.14e-09	2.05e-07
chr4	101099771	101100043	2.72063	2.89408	0.331514	2.56256	9.15e-09	2.05e-07
chr12	102222755	102222898	3.85495	4.02966	1.41774	2.61192	9.16e-09	2.05e-07
chr4	104096605	104096874	2.6528	2.81077	0.748461	2.06231	9.17e-09	2.05e-07
chr21	15261968	15262141	2.7424	2.93526	-0.666576	3.60184	9.23e-09	2.07e-07
chr18	52911810	52912056	4.5414	4.72015	1.9386	2.78155	9.27e-09	2.08e-07
chr21	35940463	35940844	3.46879	3.65782	0.327687	3.33013	9.34e-09	2.09e-07
chr15	51575007	51575703	4.95464	5.12322	2.73697	2.38625	9.37e-09	2.1e-07
chr9	6051309	6052242	7.13571	7.29195	5.27631	2.01564	9.37e-09	2.1e-07
chr7	90347397	90347474	3.12958	3.31596	0.148392	3.16756	9.43e-09	2.11e-07
chr2	203248932	203249167	3.93891	4.12019	1.22136	2.89882	9.44e-09	2.11e-07
chr1	117215162	117215781	4.26184	4.42103	2.32481	2.09622	9.45e-09	2.11e-07
chr2	190992802	190992970	2.49249	2.6789	-0.490726	3.16963	9.53e-09	2.13e-07
chr14	53657548	53658089	3.43065	3.60298	1.08293	2.52005	9.56e-09	2.13e-07
chr13	80917833	80917949	3.83399	4.00249	1.61902	2.38347	9.6e-09	2.14e-07
chr1	117172563	117172691	2.90558	3.08259	0.376661	2.70593	9.67e-09	2.16e-07
chr9	71160328	71160483	3.26365	3.45119	0.214125	3.23707	9.7e-09	2.16e-07
chr19	23714567	23715113	3.50086	3.69344	0.113256	3.58019	9.87e-09	2.2e-07
chr17	67123632	67123729	2.34779	2.53566	-0.721024	3.25668	9.87e-09	2.2e-07
chr18	13501823	13502865	5.79856	5.95179	4.01436	1.93743	9.96e-09	2.21e-07
chr7	32731569	32732771	7.95159	8.11751	5.81916	2.29835	9.99e-09	2.22e-07
chr3	141098076	141098778	6.0741	6.2304	4.21335	2.01705	9.99e-09	2.22e-07
chr5	148213618	148213817	4.15815	4.32511	1.99277	2.33235	1.01e-08	2.24e-07
chr3	99657988	99658084	2.83386	3.01186	0.263034	2.74883	1.02e-08	2.27e-07
chr2	149180897	149181833	8.29816	8.48456	5.31536	3.1692	1.04e-08	2.3e-07
chr21	15252827	15253075	3.06433	3.25471	-0.165424	3.42013	1.05e-08	2.32e-07
chr6	146187970	146188768	7.32689	7.4755	5.65043	1.82507	1.05e-08	2.34e-07
chr12	92855730	92856542	7.4219	7.58083	5.49175	2.08909	1.06e-08	2.34e-07
chr8	6635242	6636448	6.61458	6.78286	4.40656	2.3763	1.06e-08	2.35e-07
chr8	98643422	98644079	5.25714	5.42964	2.90304	2.5266	1.08e-08	2.4e-07
chr2	172172443	172172589	2.53888	2.73061	-0.785875	3.51649	1.09e-08	2.4e-07
chr9	69777700	69778138	4.46681	4.65338	1.47422	3.17916	1.09e-08	2.41e-07
hs37d5	204829	205136	3.42831	3.61403	0.483708	3.13032	1.09e-08	2.41e-07
chr2	190716775	190716887	2.36896	2.54454	-0.102114	2.64665	1.12e-08	2.46e-07
chr1	66832956	66833736	5.89713	6.05865	3.89563	2.16302	1.12e-08	2.47e-07
chr12	117579111	117579526	4.14345	4.33835	0.568843	3.76951	1.12e-08	2.48e-07
chr3	100935550	100936671	6.00484	6.17455	3.749	2.42555	1.13e-08	2.49e-07
chr4	40857678	40858435	5.90281	6.06061	4.00285	2.05776	1.13e-08	2.5e-07
chr10	18430558	18430753	3.18302	3.38121	-0.709182	4.09039	1.13e-08	2.5e-07
chr3	111400376	111401096	5.30364	5.49323	2.12653	3.3667	1.15e-08	2.54e-07
chr12	12759663	12760032	3.71831	3.88632	1.51937	2.36694	1.15e-08	2.54e-07
chr6	154639590	154639840	3.30981	3.50063	0.0496308	3.451	1.16e-08	2.55e-07
chr1	241973953	241975040	5.83382	6.00966	3.35238	2.65728	1.16e-08	2.56e-07
chr18	52914204	52914576	4.98301	5.15603	2.60999	2.54604	1.17e-08	2.57e-07
chr12	118326993	118327379	4.08671	4.28273	0.411426	3.87131	1.17e-08	2.57e-07
chr9	4842204	4842456	4.02849	4.21658	0.946107	3.27047	1.18e-08	2.6e-07
chr5	109272448	109273321	4.74669	4.92913	1.97331	2.95583	1.19e-08	2.61e-07
chr4	151309230	151309446	3.5006	3.68868	0.41864	3.27004	1.19e-08	2.61e-07
chrX	142038523	142038728	2.58976	2.78175	-0.753085	3.53483	1.19e-08	2.62e-07
chr2	122305175	122305830	4.51722	4.69705	1.86658	2.83047	1.2e-08	2.63e-07
chr18	20402681	20403530	4.99984	5.15692	3.1188	2.03811	1.2e-08	2.63e-07
chr4	40851651	40852029	3.80135	3.98778	0.816941	3.17083	1.2e-08	2.63e-07
chr15	84624500	84625063	5.073	5.26152	1.96409	3.29743	1.21e-08	2.64e-07
chr2	201244839	201244967	3.01367	3.20575	-0.337035	3.54279	1.21e-08	2.66e-07
chr12	39835710	39835812	3.38559	3.55126	1.26103	2.29023	1.22e-08	2.67e-07
chr5	77404058	77405034	7.23375	7.39051	5.36118	2.02932	1.23e-08	2.69e-07
chr14	93023250	93023481	3.00283	3.19605	-0.434403	3.63045	1.24e-08	2.71e-07
chr10	70809447	70809603	3.08854	3.28182	-0.352302	3.63412	1.25e-08	2.74e-07
chr2	149480807	149481200	3.92146	4.07021	2.24184	1.82837	1.26e-08	2.75e-07
chr12	102189591	102190120	4.15427	4.34214	1.0852	3.25694	1.27e-08	2.77e-07
chr21	26421050	26421439	3.47352	3.62619	1.70266	1.92354	1.27e-08	2.78e-07
chrX	135699220	135699835	4.45724	4.63456	1.9152	2.71936	1.28e-08	2.8e-07
chr15	29621171	29622057	6.40225	6.56446	4.38105	2.18341	1.29e-08	2.81e-07
chr9	43024263	43024823	4.34137	4.50169	2.37342	2.12827	1.29e-08	2.82e-07
chr18	53272857	53273717	6.30047	6.45427	4.50239	1.95187	1.3e-08	2.83e-07
chr10	18145841	18146273	3.76184	3.94481	0.962241	2.98257	1.3e-08	2.83e-07
chr11	103810529	103810767	2.90216	3.06786	0.776806	2.29105	1.32e-08	2.87e-07
chr5	79488707	79489002	3.25382	3.43577	0.504197	2.93157	1.34e-08	2.91e-07
chr12	9795940	9796036	3.56255	3.73581	1.18057	2.55523	1.36e-08	2.96e-07
chr2	204688431	204688655	2.70336	2.88485	-0.0242475	2.9091	1.36e-08	2.96e-07
chr2	210287581	210287657	3.26726	3.42736	1.30548	2.12187	1.38e-08	2.99e-07
chr10	18628977	18629221	2.79219	2.97882	-0.203679	3.1825	1.38e-08	3e-07
chr18	52887636	52888243	5.51839	5.68095	3.48693	2.19402	1.42e-08	3.07e-07
chr5	64356658	64356894	3.86423	4.02782	1.80254	2.22529	1.42e-08	3.08e-07
chr14	40133263	40133458	2.54445	2.72229	-0.0193653	2.74166	1.49e-08	3.22e-07
chr3	112225997	112226143	3.30212	3.47485	0.939853	2.53499	1.5e-08	3.23e-07
chr6	16722983	16723656	4.24362	4.40673	2.1964	2.21033	1.51e-08	3.25e-07
chr3	113937626	113938326	7.37493	7.53633	5.37666	2.15967	1.53e-08	3.3e-07
chr8	91685396	91685716	2.88255	3.03558	1.10322	1.93236	1.53e-08	3.31e-07
chr12	39712123	39712273	3.14148	3.29042	1.45768	1.83273	1.54e-08	3.31e-07
chr10	12279677	12280141	4.08721	4.27585	0.970854	3.305	1.54e-08	3.33e-07
chr3	122871580	122872599	5.84184	6.01116	3.59952	2.41164	1.55e-08	3.34e-07
chr1	64386204	64386352	3.49909	3.67825	0.878398	2.79985	1.56e-08	3.36e-07
chr4	108992992	108993135	2.94694	3.13483	-0.12291	3.25774	1.57e-08	3.37e-07
chr2	33992528	33992598	7.28831	7.49878	-0.280451	7.77923	1.59e-08	3.43e-07
chr5	53455024	53455263	3.01253	3.17871	0.871844	2.30687	1.61e-08	3.47e-07
chr2	210421034	210421520	4.95386	5.11962	2.82646	2.29315	1.62e-08	3.49e-07
chr2	179887132	179887222	3.29034	3.46178	0.974529	2.48725	1.63e-08	3.5e-07
chr12	9574028	9575705	6.43155	6.60016	4.21296	2.3872	1.63e-08	3.51e-07
chr4	81075409	81076057	4.63936	4.81148	2.29915	2.51234	1.64e-08	3.52e-07
chr4	54922592	54922866	3.7865	3.94661	1.82443	2.12218	1.64e-08	3.52e-07
chrX	24751215	24751917	4.2456	4.42893	1.42761	3.00132	1.64e-08	3.52e-07
chr18	52698512	52699621	5.16416	5.32533	3.17233	2.153	1.65e-08	3.54e-07
chr2	23622488	23623020	3.43799	3.6204	0.665999	2.9544	1.65e-08	3.54e-07
chr2	60538767	60539085	3.42748	3.59244	1.32481	2.26763	1.65e-08	3.55e-07
chr4	185547405	185547848	4.77414	4.95595	2.03151	2.92443	1.67e-08	3.58e-07
chr6	16486997	16487172	2.72673	2.91673	-0.477275	3.394	1.67e-08	3.58e-07
chr6	82398991	82399574	4.41306	4.58702	2.0048	2.58222	1.68e-08	3.59e-07
chrX	13679860	13680674	4.20008	4.38079	1.50927	2.87152	1.68e-08	3.59e-07
chr8	51799278	51799592	3.87772	4.0527	1.43029	2.62241	1.68e-08	3.6e-07
chr2	172104156	172105316	6.15125	6.30213	4.42268	1.87945	1.69e-08	3.61e-07
chr18	21525449	21526166	5.26904	5.42497	3.41774	2.00723	1.7e-08	3.64e-07
chr18	11511188	11512109	4.8497	5.01595	2.70708	2.30887	1.71e-08	3.65e-07
chr21	26412979	26413047	2.29184	2.46274	-0.00481702	2.46756	1.71e-08	3.66e-07
chr3	101797499	101798544	5.94843	6.09885	4.23061	1.86823	1.74e-08	3.72e-07
chr8	60986649	60987571	5.43751	5.61563	2.86162	2.75401	1.76e-08	3.76e-07
chr2	204891716	204892311	5.52632	5.70211	3.04672	2.65539	1.78e-08	3.8e-07
chr6	8183456	8183911	3.06628	3.24941	0.259021	2.99038	1.78e-08	3.8e-07
chr3	112160734	112161038	3.41183	3.59555	0.573698	3.02186	1.81e-08	3.86e-07
chr11	123354852	123354946	2.85517	3.03493	0.207893	2.82704	1.82e-08	3.87e-07
chr15	40353765	40353994	3.02442	3.21694	-0.358454	3.5754	1.82e-08	3.88e-07
chr9	71263893	71264256	5.11061	5.28578	2.65573	2.63005	1.84e-08	3.91e-07
chr3	17086410	17086722	2.88708	3.06795	0.189034	2.87891	1.84e-08	3.91e-07
chr6	136187590	136187927	3.6691	3.83441	1.55582	2.27859	1.85e-08	3.93e-07
chr9	97817434	97817817	3.68932	3.88282	0.230613	3.65221	1.85e-08	3.93e-07
chr7	114561597	114562007	6.36555	6.53066	4.25827	2.2724	1.88e-08	3.98e-07
chr6	144477460	144477962	5.00047	5.15416	3.20503	1.94913	1.88e-08	3.98e-07
chr1	93003145	93004254	6.52531	6.67313	4.8665	1.80663	1.89e-08	4e-07
chr10	89976631	89977399	5.70895	5.86374	3.88622	1.97751	1.89e-08	4e-07
chr12	92865797	92866158	5.08572	5.24823	3.05572	2.19251	1.9e-08	4.03e-07
chr2	157383608	157384424	6.36721	6.52115	4.5656	1.95555	1.92e-08	4.06e-07
chr10	17946445	17946849	2.92462	3.11129	-0.0740006	3.1853	1.92e-08	4.06e-07
chr7	116595510	116596236	6.68353	6.84235	4.75667	2.08568	1.92e-08	4.07e-07
chr13	101158422	101158838	3.80452	3.97607	1.48457	2.49151	1.94e-08	4.1e-07
chr2	105531162	105532110	5.19245	5.36813	2.71699	2.65114	1.94e-08	4.1e-07
chr3	194928700	194929479	6.14829	6.33269	3.27476	3.05794	1.95e-08	4.12e-07
chr11	123355242	123355564	5.11753	5.28582	2.90913	2.37669	1.96e-08	4.14e-07
chr13	33654833	33655106	2.70251	2.89106	-0.40864	3.2997	1.96e-08	4.15e-07
chr8	29381112	29382236	5.22444	5.38752	3.17792	2.2096	2e-08	4.22e-07
chr15	51682130	51683099	4.16447	4.33925	1.72465	2.6146	2.01e-08	4.25e-07
chr18	53167644	53168093	4.22941	4.40151	1.89012	2.51139	2.02e-08	4.26e-07
chr2	157421383	157422019	4.06717	4.22622	2.13367	2.09255	2.02e-08	4.27e-07
chr2	136908355	136909707	5.69483	5.85159	3.82205	2.02954	2.03e-08	4.28e-07
chr12	43665429	43666739	8.09451	8.24877	6.28494	1.96383	2.03e-08	4.29e-07
chr9	82709221	82709602	3.30733	3.47901	0.98307	2.49594	2.04e-08	4.29e-07
chr4	26073391	26073565	3.87712	4.05329	1.38221	2.67109	2.04e-08	4.29e-07
chr1	93392499	93392909	3.79498	3.94604	2.06235	1.88369	2.06e-08	4.33e-07
chr6	143189625	143189705	2.97165	3.13824	0.818305	2.31993	2.07e-08	4.35e-07
chr14	56012872	56013839	5.10206	5.25631	3.29278	1.96352	2.09e-08	4.39e-07
chr10	93005823	93006058	3.5917	3.7473	1.74846	1.99884	2.09e-08	4.39e-07
chr5	56065660	56066599	5.50243	5.66644	3.4285	2.23794	2.1e-08	4.41e-07
chr1	92177173	92177403	3.52993	3.72195	0.184809	3.53714	2.1e-08	4.42e-07
chr5	65808437	65808645	4.38872	4.55553	2.22856	2.32696	2.13e-08	4.47e-07
chr8	6350981	6351538	2.98831	3.159	0.698959	2.46004	2.13e-08	4.47e-07
chr6	116337940	116338768	5.52125	5.68219	3.53605	2.14614	2.13e-08	4.48e-07
chr2	158259676	158259930	4.29869	4.48117	1.52356	2.9576	2.15e-08	4.5e-07
chr6	119040427	119041293	7.7926	7.95905	5.64352	2.31553	2.15e-08	4.51e-07
chr1	175289987	175290268	3.12621	3.30965	0.302563	3.00709	2.17e-08	4.55e-07
chrX	110660189	110660351	6.78246	6.9928	-0.621488	7.61429	2.19e-08	4.59e-07
chr3	53053768	53054169	3.42721	3.61898	0.0998562	3.51912	2.19e-08	4.59e-07
chr18	53180234	53180493	4.11145	4.29665	1.19535	3.1013	2.19e-08	4.59e-07
chr5	6194989	6195735	4.40894	4.58241	2.01911	2.5633	2.2e-08	4.6e-07
chr5	54124714	54125400	5.02816	5.18907	3.04381	2.14525	2.2e-08	4.6e-07
chr5	78017555	78017759	3.29174	3.45774	1.15704	2.3007	2.2e-08	4.61e-07
chr4	103730268	103731316	6.41634	6.56862	4.65478	1.91384	2.2e-08	4.61e-07
chr12	133209246	133210391	5.70446	5.88726	2.91297	2.97429	2.21e-08	4.61e-07
chr2	166359295	166359464	2.49453	2.66448	0.230613	2.43387	2.23e-08	4.65e-07
chr10	58347696	58348459	5.04892	5.20858	3.09901	2.10957	2.23e-08	4.66e-07
chr11	75849204	75849962	3.8758	4.06328	0.830526	3.23275	2.23e-08	4.66e-07
chr11	111229050	111229987	6.01593	6.16617	4.30244	1.86372	2.25e-08	4.7e-07
chr16	72797773	72798167	3.01833	3.20267	0.148392	3.05427	2.26e-08	4.71e-07
chr7	95267449	95267843	3.9285	4.09555	1.76058	2.33497	2.28e-08	4.75e-07
chr9	22244217	22244402	5.55499	5.7102	3.72174	1.98846	2.29e-08	4.77e-07
chr6	107111490	107111895	4.87035	5.0372	2.70892	2.32827	2.29e-08	4.77e-07
chr8	52682152	52682267	2.31463	2.50194	-0.721024	3.22297	2.29e-08	4.77e-07
chr4	38133690	38134352	6.68675	6.8449	4.77742	2.06748	2.3e-08	4.79e-07
chr12	12054524	12055786	4.88704	5.05832	2.57693	2.48139	2.33e-08	4.86e-07
chr13	80982936	80983002	2.59014	2.78379	-0.880091	3.66388	2.34e-08	4.87e-07
chr14	32129378	32129722	3.43617	3.60057	1.3505	2.25007	2.38e-08	4.95e-07
chr6	71247112	71247274	3.89953	4.06132	1.89012	2.1712	2.39e-08	4.98e-07
chr8	103779992	103780785	6.45952	6.64142	3.71278	2.92864	2.4e-08	4.98e-07
chr10	25189524	25191061	7.78455	7.95712	5.42805	2.52907	2.41e-08	5e-07
chr7	156405608	156406014	3.52216	3.69956	0.976975	2.72259	2.41e-08	5e-07
chr17	67499111	67499365	3.76951	3.92072	2.03328	1.88744	2.44e-08	5.06e-07
chr21	15265957	15266505	4.14731	4.32844	1.43652	2.89193	2.44e-08	5.06e-07
chr13	43814336	43814934	4.55562	4.72487	2.31566	2.4092	2.45e-08	5.07e-07
chr12	93574412	93574755	4.60906	4.78899	1.9542	2.83479	2.48e-08	5.12e-07
chr21	29977161	29977223	2.25523	2.43176	-0.254404	2.68617	2.48e-08	5.14e-07
chr5	78028668	78029002	5.02888	5.18948	3.05311	2.13637	2.49e-08	5.15e-07
chr9	82635022	82635943	4.77274	4.94842	2.29768	2.65074	2.49e-08	5.15e-07
chr2	223182638	223183383	5.92239	6.08558	3.87266	2.21292	2.5e-08	5.17e-07
chr2	181126607	181126758	2.42333	2.59071	0.244887	2.34582	2.51e-08	5.18e-07
chr13	81022217	81022385	3.6965	3.86188	1.58095	2.28093	2.51e-08	5.18e-07
chr7	151466065	151466633	4.63797	4.81649	2.04498	2.77152	2.52e-08	5.2e-07
chr3	53877337	53877596	2.74137	2.93571	-0.785875	3.72158	2.53e-08	5.23e-07
chr6	82776567	82777373	5.95994	6.14704	2.93672	3.21033	2.54e-08	5.25e-07
chr20	46453243	46453837	5.03503	5.2162	2.32289	2.89331	2.55e-08	5.25e-07
chr6	139598389	139598531	3.54158	3.71878	1.0048	2.71398	2.56e-08	5.27e-07
chr7	55537648	55537810	3.16412	3.34699	0.369234	2.97776	2.57e-08	5.29e-07
chr10	18429719	18429839	2.6929	2.89254	-1.36463	4.25718	2.58e-08	5.31e-07
chr10	88558301	88558872	3.9042	4.05245	2.23573	1.81672	2.58e-08	5.31e-07
chr14	64190869	64191063	3.43071	3.6007	1.16564	2.43505	2.59e-08	5.33e-07
chr1	217648124	217648608	3.3343	3.49825	1.26203	2.23622	2.6e-08	5.34e-07
chr2	187291304	187291662	3.8748	4.03396	1.9386	2.09536	2.6e-08	5.35e-07
chr2	238431678	238431726	6.40761	6.61803	-1.08927	7.70729	2.6e-08	5.35e-07
chr5	54081457	54082556	8.34293	8.50975	6.18243	2.32732	2.65e-08	5.45e-07
chr1	169653669	169653850	3.60305	3.78368	0.91584	2.86784	2.65e-08	5.45e-07
chr12	67713348	67713584	4.44651	4.63511	1.33247	3.30264	2.65e-08	5.45e-07
chr2	38487636	38487916	2.54709	2.73894	-0.785875	3.52481	2.66e-08	5.47e-07
chr1	66736867	66737920	6.88238	7.04087	4.96424	2.07663	2.67e-08	5.48e-07
chr18	11885614	11885870	3.34779	3.53563	0.280956	3.25467	2.67e-08	5.48e-07
chr9	82758150	82759004	4.3568	4.52719	2.07781	2.44938	2.68e-08	5.5e-07
chr3	9211735	9212006	2.96721	3.15227	0.0588937	3.09338	2.7e-08	5.53e-07
chr14	51553317	51554347	5.61002	5.78561	3.13887	2.64674	2.71e-08	5.56e-07
chr10	18429391	18429627	3.58965	3.79225	-0.880091	4.67234	2.72e-08	5.57e-07
chr12	93370820	93371681	5.68219	5.84075	3.76217	2.07858	2.75e-08	5.63e-07
chr5	173125054	173126416	6.44443	6.62057	3.95062	2.66995	2.76e-08	5.66e-07
chr12	26881853	26882532	6.03507	6.19177	4.1639	2.02787	2.81e-08	5.76e-07
chrX	10055621	10055886	2.87699	3.05357	0.365506	2.68806	2.82e-08	5.77e-07
chr2	152154232	152155279	6.53451	6.68931	4.71159	1.97772	2.83e-08	5.78e-07
chr6	135351009	135351715	5.21383	5.36568	3.46271	1.90297	2.84e-08	5.81e-07
chr4	109102947	109103143	2.35204	2.5291	-0.17897	2.70807	2.85e-08	5.83e-07
chr5	64346753	64346937	3.35672	3.53533	0.759866	2.77547	2.87e-08	5.87e-07
chr3	112165195	112165680	4.69928	4.85195	2.92853	1.92342	2.87e-08	5.87e-07
chrX	29919969	29920537	4.42431	4.61842	0.91584	3.70258	2.92e-08	5.96e-07
chr10	92656693	92657591	4.53443	4.68272	2.86493	1.81779	2.92e-08	5.96e-07
chr4	102617520	102617752	4.20363	4.36232	2.27997	2.08236	2.93e-08	5.97e-07
chr20	19648813	19649617	4.08542	4.25945	1.67431	2.58514	2.93e-08	5.98e-07
chr5	64356931	64358157	7.71787	7.87052	5.94763	1.92289	2.94e-08	6e-07
chr2	16083557	16083832	2.84426	3.03451	-0.37707	3.41158	2.95e-08	6.02e-07
chr4	185541733	185541926	3.39762	3.57662	0.783806	2.79281	2.97e-08	6.05e-07
chrY	15605458	15606425	4.76686	4.97218	-0.228819	5.201	2.98e-08	6.07e-07
chr9	69654511	69655197	5.37917	5.53508	3.52836	2.00672	2.99e-08	6.09e-07
chrX	29615818	29616353	3.65139	3.83102	1.00959	2.82144	3.03e-08	6.16e-07
chr10	70804385	70804614	4.06848	4.22995	2.0681	2.16185	3.03e-08	6.17e-07
chr9	22102761	22102877	2.37586	2.5564	-0.306978	2.86337	3.08e-08	6.26e-07
chr1	94165318	94165435	2.87323	3.05631	0.0680975	2.98821	3.09e-08	6.27e-07
chr5	5772201	5772800	4.34017	4.50905	2.1127	2.39635	3.1e-08	6.29e-07
chr9	82730687	82730995	3.00475	3.17863	0.599318	2.57931	3.11e-08	6.31e-07
chr11	104240993	104241672	4.80327	4.95678	3.01227	1.94451	3.15e-08	6.39e-07
chr15	59536654	59536945	3.6157	3.80192	0.643087	3.15883	3.15e-08	6.4e-07
chr3	186664922	186665955	5.29574	5.47883	2.49014	2.98868	3.16e-08	6.41e-07
chr8	28353690	28354396	5.50179	5.65949	3.60466	2.05482	3.17e-08	6.43e-07
chr2	157397595	157397742	3.81565	3.9889	1.43385	2.55505	3.18e-08	6.44e-07
chr11	103770267	103770321	2.47243	2.65221	-0.176251	2.82847	3.19e-08	6.46e-07
chr18	52968644	52968845	3.38091	3.56178	0.682573	2.8792	3.25e-08	6.58e-07
chr4	40591742	40592128	2.92103	3.10292	0.174193	2.92873	3.26e-08	6.58e-07
chr3	112051238	112051509	3.80895	3.99515	0.83727	3.15788	3.27e-08	6.61e-07
chr18	23760939	23761965	5.50853	5.65706	3.83373	1.82333	3.3e-08	6.66e-07
chr12	102193621	102193845	3.79084	3.97545	0.906891	3.06856	3.3e-08	6.66e-07
chr1	111944726	111944996	2.66753	2.85505	-0.380196	3.23524	3.32e-08	6.69e-07
chr4	109062308	109062656	3.86295	4.04435	1.13969	2.90466	3.36e-08	6.76e-07
chr5	73491940	73492358	3.7144	3.89206	1.15812	2.73394	3.4e-08	6.84e-07
chr18	53124220	53124607	4.3584	4.52098	2.32625	2.19473	3.4e-08	6.85e-07
chr5	86412911	86413214	4.73539	4.90523	2.47508	2.43015	3.42e-08	6.87e-07
chr16	80714850	80715037	2.70487	2.90045	-0.929611	3.83006	3.43e-08	6.89e-07
chr5	148214301	148214552	4.59129	4.75326	2.57693	2.17633	3.45e-08	6.94e-07
chr8	101877668	101878803	6.35703	6.53191	3.91313	2.61879	3.47e-08	6.97e-07
chr2	175613984	175614067	4.43323	4.58086	2.77856	1.8023	3.51e-08	7.04e-07
chr18	20802646	20802994	3.58362	3.77222	0.469886	3.30233	3.52e-08	7.06e-07
chr9	71160070	71160218	3.36712	3.54691	0.718088	2.82882	3.53e-08	7.09e-07
chr18	53215955	53216677	4.92713	5.09078	2.86394	2.22684	3.57e-08	7.17e-07
chr4	103493724	103494741	5.13018	5.28825	3.22317	2.06509	3.58e-08	7.19e-07
chr18	67695292	67695630	3.30673	3.45802	1.56884	1.88917	3.59e-08	7.2e-07
chr9	82643449	82644248	4.90937	5.08942	2.24894	2.84048	3.6e-08	7.21e-07
chr21	26938887	26938987	4.02839	4.18227	2.22805	1.95423	3.61e-08	7.23e-07
chr5	157339488	157340411	6.41168	6.58096	4.17073	2.41023	3.65e-08	7.3e-07
chr2	227586975	227587122	8.53247	8.74243	1.53439	7.20804	3.65e-08	7.31e-07
chr4	96751698	96752816	6.27271	6.45831	3.33462	3.12369	3.65e-08	7.31e-07
chr6	145077536	145077596	1.92798	2.1061	-0.647618	2.75372	3.68e-08	7.36e-07
chr9	114820853	114821135	3.22058	3.40978	0.0680975	3.34169	3.69e-08	7.38e-07
chr6	154640308	154640524	2.74631	2.92235	0.257011	2.66534	3.69e-08	7.38e-07
chr7	47760034	47760803	5.76184	5.93645	3.32865	2.60781	3.71e-08	7.42e-07
chr10	33321622	33321817	2.47927	2.66137	-0.277534	2.9389	3.74e-08	7.47e-07
chr3	101079774	101080174	3.07821	3.26296	0.186923	3.07603	3.76e-08	7.51e-07
chr1	203449925	203450231	3.36072	3.53847	0.800469	2.738	3.77e-08	7.53e-07
chr7	141674757	141675310	5.04278	5.20177	3.11131	2.09046	3.78e-08	7.53e-07
chr13	39670390	39670558	2.29278	2.47515	-0.477275	2.95243	3.79e-08	7.55e-07
chr2	225476749	225477146	3.54333	3.71829	1.09649	2.6218	3.81e-08	7.59e-07
chr17	67499382	67500362	6.75879	6.90971	5.02931	1.8804	3.81e-08	7.6e-07
chr8	52238644	52239045	3.4386	3.63098	0.0658021	3.56518	3.85e-08	7.66e-07
chr4	144303734	144304184	5.13907	5.30427	3.02886	2.27541	3.85e-08	7.66e-07
chr6	116380857	116382458	6.30309	6.47727	3.88639	2.59089	3.87e-08	7.7e-07
chr1	172054624	172055143	4.14406	4.32105	1.61589	2.70517	3.87e-08	7.7e-07
chr10	92865131	92865400	3.35928	3.53599	0.842644	2.69334	3.91e-08	7.77e-07
chr3	105569989	105570439	6.19734	6.34984	4.43062	1.91922	3.91e-08	7.78e-07
chr13	28629962	28630463	4.02696	4.1957	1.80392	2.39178	3.93e-08	7.81e-07
chr1	203481842	203482600	5.13629	5.31745	2.42447	2.89298	3.93e-08	7.82e-07
chr7	130005335	130006046	5.67906	5.88392	0.789381	5.09454	3.94e-08	7.83e-07
chr1	92163080	92163255	2.503	2.67082	0.31034	2.36048	3.94e-08	7.83e-07
chr4	48501530	48502237	4.06564	4.23542	1.80735	2.42807	3.96e-08	7.87e-07
chr21	30807384	30807613	3.42477	3.61756	0.0214797	3.59608	3.97e-08	7.87e-07
chr5	60602447	60603121	4.80322	4.98069	2.255	2.72569	3.98e-08	7.9e-07
chr18	53778352	53778599	3.14901	3.33715	0.0635029	3.27364	4e-08	7.94e-07
chr1	117208599	117208960	3.79979	3.97431	1.37016	2.60415	4.05e-08	8.03e-07
chr6	7963254	7964286	6.39426	6.56506	4.10098	2.46408	4.08e-08	8.08e-07
chr18	33389425	33390492	7.05493	7.22215	4.88134	2.34081	4.08e-08	8.09e-07
chr15	50750931	50751293	3.34244	3.51146	1.10992	2.40154	4.09e-08	8.1e-07
chr7	93980868	93981978	7.86591	8.02226	6.00364	2.01862	4.09e-08	8.11e-07
chr4	48199575	48199880	4.24599	4.4051	2.31131	2.09379	4.1e-08	8.12e-07
chr12	12627447	12628614	5.32691	5.48887	3.31276	2.17611	4.14e-08	8.19e-07
chr14	31323831	31324028	2.76428	2.95214	-0.304006	3.25614	4.14e-08	8.19e-07
chr8	38810091	38810423	4.09884	4.26947	1.81147	2.458	4.16e-08	8.23e-07
chr21	30806365	30806840	4.95832	5.13734	2.34341	2.79393	4.18e-08	8.26e-07
chr2	16079910	16080279	3.23496	3.41595	0.531069	2.88488	4.19e-08	8.28e-07
chr1	101777208	101777313	3.47862	3.64282	1.39872	2.24411	4.21e-08	8.31e-07
chr5	89193470	89194025	3.91091	4.05834	2.26053	1.79781	4.21e-08	8.31e-07
chr5	54089033	54089419	3.26934	3.44214	0.904324	2.53782	4.21e-08	8.32e-07
chr5	53838046	53838502	4.41937	4.60237	1.61824	2.98413	4.23e-08	8.35e-07
chr6	73393560	73393915	3.82083	3.99234	1.5025	2.48984	4.25e-08	8.38e-07
chr10	45854307	45854967	4.54531	4.72366	1.95977	2.76389	4.29e-08	8.46e-07
chr2	196366412	196366525	2.43944	2.6273	-0.628906	3.25621	4.3e-08	8.47e-07
chr1	108221730	108222079	3.25752	3.41039	1.48199	1.9284	4.31e-08	8.5e-07
chr14	40110289	40110904	3.83762	3.98993	2.07553	1.9144	4.33e-08	8.52e-07
chr7	93924114	93924506	3.62072	3.77297	1.85997	1.913	4.36e-08	8.58e-07
chr14	50877385	50878362	5.42292	5.60889	2.46423	3.14466	4.36e-08	8.59e-07
chrX	22059939	22060026	2.37921	2.5718	-1.00965	3.58145	4.39e-08	8.63e-07
chr10	6078904	6079712	6.12848	6.29128	4.09015	2.20113	4.39e-08	8.64e-07
chr7	111019243	111019421	2.60213	2.75168	0.904324	1.84735	4.39e-08	8.64e-07
chr14	55532856	55533409	5.447	5.6096	3.41436	2.19524	4.4e-08	8.65e-07
chr2	157438239	157438622	2.9391	3.09237	1.15381	1.93856	4.4e-08	8.65e-07
chr7	137677155	137678041	5.79628	5.97078	3.36714	2.60364	4.44e-08	8.73e-07
chr2	224821120	224821417	4.76045	4.93191	2.44405	2.48786	4.48e-08	8.79e-07
chr4	99564886	99564951	2.0385	2.2209	-0.732964	2.95386	4.49e-08	8.83e-07
chr10	70804014	70804266	3.9723	4.13729	1.86856	2.26873	4.53e-08	8.88e-07
chr2	166131431	166131593	3.11845	3.31622	-0.728973	4.04519	4.54e-08	8.9e-07
chr6	108190367	108191493	5.3503	5.51263	3.32553	2.1871	4.56e-08	8.95e-07
chr18	71709569	71710468	6.3051	6.47712	3.96824	2.50888	4.56e-08	8.95e-07
chr2	225893271	225893776	5.11938	5.3044	2.21361	3.09079	4.57e-08	8.97e-07
chr6	16438313	16438500	2.50057	2.69189	-0.79419	3.48608	4.62e-08	9.06e-07
chr2	33751107	33751685	4.96378	5.13607	2.61746	2.51861	4.64e-08	9.08e-07
chr10	18120085	18120896	5.20907	5.37688	3.01673	2.36014	4.68e-08	9.16e-07
chr2	17329725	17330499	4.7688	4.92362	2.94517	1.97845	4.81e-08	9.41e-07
chr1	76196529	76197053	5.77002	5.95191	3.02326	2.92866	4.83e-08	9.44e-07
chr6	73605399	73605686	2.33173	2.49657	0.232661	2.26391	4.85e-08	9.49e-07
chr3	112084227	112084678	4.27228	4.43493	2.23828	2.19665	4.85e-08	9.49e-07
hs37d5	31885927	31886492	5.25565	5.42618	2.97177	2.4544	4.88e-08	9.54e-07
chr11	111238129	111238284	3.92075	4.08221	1.92093	2.16128	4.91e-08	9.59e-07
chr2	179915989	179916161	2.78098	2.96591	-0.120294	3.0862	4.96e-08	9.68e-07
chr4	99524948	99525387	3.62925	3.79693	1.44095	2.35598	4.98e-08	9.71e-07
chr5	68325031	68325412	3.29017	3.45352	1.23573	2.21779	5.03e-08	9.81e-07
chr6	154688411	154689093	4.1305	4.30438	1.72538	2.579	5.09e-08	9.91e-07
chr3	99631954	99632369	3.51269	3.67875	1.37573	2.30302	5.13e-08	9.99e-07
chr6	108913397	108914326	6.87639	7.03298	5.00817	2.02481	5.14e-08	1e-06
chr3	176919364	176919864	6.64642	6.80145	4.81779	1.98366	5.14e-08	1e-06
chr3	71149131	71149929	5.70657	5.87945	3.3389	2.54055	5.15e-08	1e-06
chr12	69861970	69862545	5.12186	5.30038	2.52899	2.7714	5.26e-08	1.02e-06
chr13	99248503	99249140	4.66977	4.84924	2.03562	2.81361	5.26e-08	1.02e-06
chr11	123349504	123350264	5.49209	5.65252	3.52105	2.13147	5.26e-08	1.02e-06
chr3	133210992	133211258	3.70447	3.88958	0.793549	3.09603	5.28e-08	1.02e-06
chr3	61883704	61883869	2.63512	2.82766	-0.749038	3.5767	5.3e-08	1.03e-06
chr11	10319971	10320581	5.95534	6.10935	4.15205	1.9573	5.33e-08	1.03e-06
chr2	181264204	181265091	5.25938	5.43695	2.70708	2.72987	5.34e-08	1.03e-06
chr5	126283788	126284620	5.74717	5.91597	3.5221	2.39388	5.41e-08	1.05e-06
chr9	4967179	4967322	2.95969	3.14396	0.0931094	3.05085	5.42e-08	1.05e-06
chr10	96102612	96102928	5.2904	5.459	3.07182	2.38718	5.45e-08	1.05e-06
chr2	166200218	166200494	2.8785	3.03303	1.06235	1.97068	5.45e-08	1.06e-06
chr1	92177835	92177928	2.42718	2.61935	-0.929611	3.54896	5.52e-08	1.07e-06
chr2	17352821	17353008	3.33411	3.49936	1.22239	2.27697	5.52e-08	1.07e-06
chr10	64299788	64300730	6.9169	7.06503	5.25109	1.81394	5.53e-08	1.07e-06
chr2	133024947	133026377	6.87196	7.05716	3.95637	3.10079	5.56e-08	1.07e-06
chr8	6564458	6564622	3.49604	3.66658	1.21205	2.45453	5.59e-08	1.08e-06
chr14	40241644	40242090	4.32504	4.50315	1.74989	2.75326	5.64e-08	1.09e-06
chr13	80054693	80055675	7.27777	7.43971	5.26422	2.17549	5.65e-08	1.09e-06
chr13	113457156	113458064	4.84254	5.02987	1.80598	3.22389	5.68e-08	1.1e-06
chr5	54068225	54069275	8.40385	8.55933	6.56372	1.99561	5.68e-08	1.1e-06
chr16	10900553	10901257	4.68985	4.85964	2.43118	2.42847	5.69e-08	1.1e-06
chr2	223369440	223369916	3.5241	3.69462	1.24082	2.45379	5.73e-08	1.1e-06
chr5	78017996	78018427	3.99285	4.16255	1.73769	2.42486	5.73e-08	1.1e-06
chr18	53116812	53116896	2.47461	2.6664	-0.853779	3.52018	5.77e-08	1.11e-06
chr2	201180930	201181272	2.65769	2.8433	-0.280451	3.12375	5.78e-08	1.11e-06
chr14	35399587	35400827	6.52291	6.6796	4.65201	2.02759	5.81e-08	1.12e-06
chrX	77960889	77961182	2.31529	2.49104	-0.16273	2.65377	5.81e-08	1.12e-06
chr5	160565691	160566751	7.80614	8.00451	3.89466	4.10986	5.83e-08	1.12e-06
chr4	151287771	151288180	2.83045	3.01092	0.15056	2.86036	5.89e-08	1.13e-06
chr3	176898940	176899305	4.16724	4.34737	1.50335	2.84402	5.93e-08	1.14e-06
chr6	7914233	7914646	3.76575	3.94301	1.22651	2.7165	5.95e-08	1.14e-06
chr10	90657233	90657523	5.45411	5.61493	3.47205	2.14288	5.97e-08	1.14e-06
chr1	248905753	248906420	3.87504	4.06416	0.728283	3.33588	5.99e-08	1.15e-06
chr1	94195540	94195824	2.37996	2.54389	0.3084	2.23549	6.03e-08	1.15e-06
chr11	111078023	111078495	3.73353	3.89915	1.61039	2.28877	6.07e-08	1.16e-06
chr6	52589321	52589979	5.31856	5.48184	3.26629	2.21555	6.07e-08	1.16e-06
chr3	156817241	156817700	4.035	4.2169	1.28787	2.92904	6.13e-08	1.17e-06
chr1	217715999	217716751	5.7648	5.94446	3.12157	2.8229	6.13e-08	1.17e-06
chr18	53016724	53017153	4.36882	4.52944	2.39232	2.13713	6.2e-08	1.18e-06
chr5	151135130	151135590	4.2898	4.4765	1.28983	3.18667	6.25e-08	1.19e-06
chr2	175696590	175696968	2.82166	2.97791	0.962241	2.01567	6.28e-08	1.2e-06
chrX	31557804	31558208	3.54085	3.73267	0.209973	3.5227	6.3e-08	1.2e-06
chr1	64304350	64304829	4.59284	4.75653	2.52815	2.22838	6.3e-08	1.2e-06
chr3	141094848	141095135	4.10479	4.27033	1.98429	2.28605	6.31e-08	1.2e-06
chr3	107509996	107510159	3.25495	3.44092	0.296702	3.14422	6.38e-08	1.22e-06
chr6	73449818	73450209	4.71609	4.87241	2.85466	2.01775	6.39e-08	1.22e-06
chr2	166675329	166675452	3.4042	3.55433	1.69302	1.86131	6.44e-08	1.23e-06
chr18	48827645	48828045	3.30902	3.47672	1.11991	2.35681	6.46e-08	1.23e-06
chr8	103997207	103997946	5.13287	5.2993	2.98429	2.31502	6.5e-08	1.24e-06
chr3	133195814	133196157	4.51528	4.67846	2.46597	2.21248	6.5e-08	1.24e-06
chr1	116872958	116873206	3.10959	3.29014	0.425817	2.86433	6.51e-08	1.24e-06
chr4	128777967	128778819	4.78484	4.94618	2.78834	2.15784	6.52e-08	1.24e-06
chr13	101158856	101159654	4.8957	5.05341	2.9982	2.05521	6.52e-08	1.24e-06
chr18	20817575	20818369	6.30392	6.45891	4.47638	1.98252	6.53e-08	1.24e-06
chr5	142585591	142586511	4.24743	4.39806	2.52482	1.87324	6.58e-08	1.25e-06
chr1	235122181	235122990	4.67022	4.8349	2.57612	2.25878	6.63e-08	1.26e-06
chr2	204875830	204876315	3.55852	3.74274	0.694509	3.04823	6.65e-08	1.26e-06
chr5	73872768	73873062	4.08308	4.23865	2.24082	1.99782	6.68e-08	1.27e-06
chr2	64129958	64130680	4.71536	4.88049	2.60723	2.27326	6.7e-08	1.27e-06
chr5	79542753	79543733	5.65131	5.8062	3.82629	1.9799	6.75e-08	1.28e-06
chr3	143300623	143300787	2.46425	2.63655	0.117695	2.51885	6.76e-08	1.28e-06
chr12	117568512	117568923	2.97311	3.15513	0.22033	2.9348	6.77e-08	1.28e-06
chr1	242951912	242952617	7.29027	7.43922	5.6061	1.83312	6.84e-08	1.29e-06
chr8	8176269	8177119	4.34451	4.53092	1.36083	3.17009	6.87e-08	1.3e-06
chr5	5613388	5613989	4.38993	4.56244	2.03562	2.52681	6.87e-08	1.3e-06
chr2	105800103	105800822	4.59742	4.76602	2.37897	2.38705	6.9e-08	1.31e-06
chr5	154813743	154813868	1.99409	2.18628	-1.36463	3.55092	6.98e-08	1.32e-06
chr6	119854801	119855459	4.73798	4.89948	2.73697	2.16252	6.99e-08	1.32e-06
chr10	18745820	18746251	4.3495	4.53921	1.16457	3.37464	7.01e-08	1.32e-06
chr7	111370408	111370879	3.3788	3.54206	1.32673	2.21533	7.02e-08	1.33e-06
chr13	42164724	42165163	4.33398	4.50409	2.06465	2.43943	7.13e-08	1.35e-06
chr6	154639974	154640265	3.29966	3.47914	0.664483	2.81466	7.17e-08	1.35e-06
chr2	42949182	42950197	6.18955	6.36659	3.65935	2.70724	7.2e-08	1.36e-06
chr10	18213373	18214164	3.71991	3.90871	0.592955	3.31576	7.21e-08	1.36e-06
chr3	121150504	121151453	6.75682	6.91366	4.88215	2.0315	7.29e-08	1.37e-06
chr12	47695722	47696326	4.85491	5.01186	2.97728	2.03458	7.3e-08	1.38e-06
chr18	43577630	43578666	5.71611	5.90012	2.86328	3.03684	7.31e-08	1.38e-06
chr7	94207936	94208426	3.87678	4.04373	1.71223	2.3315	7.32e-08	1.38e-06
chr9	69943139	69943542	2.83895	2.99658	0.943609	2.05297	7.33e-08	1.38e-06
chr2	54308543	54309189	5.46723	5.64182	3.03474	2.60708	7.33e-08	1.38e-06
chrY	23342624	23343298	4.53617	4.7413	-0.415037	5.15633	7.34e-08	1.38e-06
chr2	106453618	106454082	4.35691	4.53582	1.74703	2.78879	7.37e-08	1.39e-06
chr11	111234773	111235209	6.16261	6.31892	4.30159	2.01733	7.4e-08	1.39e-06
chr1	226986043	226987073	5.56341	5.72649	3.51686	2.20963	7.46e-08	1.4e-06
chr2	204910533	204911313	3.94194	4.10096	2.00959	2.09137	7.46e-08	1.4e-06
chr1	85438111	85438331	4.71712	4.87468	2.82341	2.05127	7.49e-08	1.41e-06
chr5	73926285	73926614	6.08283	6.23576	4.30573	1.93003	7.56e-08	1.42e-06
chr1	242947128	242948126	8.29717	8.46617	6.06523	2.40094	7.59e-08	1.42e-06
chr13	80990652	80990885	3.25027	3.42814	0.685566	2.74257	7.61e-08	1.43e-06
chr1	114295746	114295912	2.96314	3.14069	0.411426	2.72927	7.67e-08	1.44e-06
chr2	179963162	179963391	3.4993	3.66637	1.33056	2.33581	7.68e-08	1.44e-06
chr10	5901991	5902300	3.47464	3.65481	0.808728	2.84608	7.69e-08	1.44e-06
chr12	43505140	43505288	2.02269	2.20427	-0.709182	2.91345	7.72e-08	1.45e-06
chr9	67027149	67028068	5.34366	5.49143	3.68575	1.80568	7.75e-08	1.45e-06
chr2	180123359	180123477	2.81142	2.97656	0.703396	2.27316	7.77e-08	1.46e-06
chr13	39856608	39857223	4.51533	4.69589	1.8312	2.86469	7.86e-08	1.47e-06
chr2	238907037	238907623	4.25761	4.43887	1.54102	2.89785	7.88e-08	1.47e-06
chr8	6594646	6594934	4.59054	4.76636	2.10992	2.65644	7.89e-08	1.48e-06
chr5	109350894	109351364	3.47264	3.65752	0.573698	3.08382	7.89e-08	1.48e-06
chr2	187263663	187264111	3.40939	3.58771	0.825107	2.76261	7.91e-08	1.48e-06
chr3	186080785	186081006	3.48464	3.66155	0.95977	2.70178	7.93e-08	1.48e-06
chr2	198101668	198101850	3.49497	3.66568	1.20477	2.46091	7.94e-08	1.48e-06
chr7	21643528	21643965	3.19739	3.36144	1.12212	2.23932	7.94e-08	1.48e-06
chr2	111604325	111605347	5.36331	5.52198	3.44029	2.0817	7.99e-08	1.49e-06
chr8	63920549	63920812	4.58616	4.75642	2.31179	2.44463	8.02e-08	1.5e-06
chr13	103929351	103929917	3.89994	4.0801	1.23471	2.84539	8.12e-08	1.51e-06
chr1	64301495	64301665	3.20683	3.3896	0.41684	2.97276	8.17e-08	1.52e-06
chr13	80913356	80913501	4.22175	4.40395	1.46031	2.94364	8.25e-08	1.54e-06
chr2	198869629	198870785	7.02741	7.20891	4.29915	2.90977	8.28e-08	1.54e-06
chr12	9461362	9461794	4.76785	4.92852	2.79008	2.13844	8.29e-08	1.54e-06
chr15	23073887	23074346	3.97986	4.15457	1.54267	2.6119	8.3e-08	1.55e-06
chr4	99546565	99546874	2.70738	2.87898	0.385891	2.49309	8.31e-08	1.55e-06
chr10	33384484	33385460	6.73679	6.88683	5.02776	1.85907	8.41e-08	1.56e-06
chr4	144286063	144286912	5.50037	5.67797	2.94704	2.73093	8.46e-08	1.57e-06
chr3	99563627	99563718	3.24295	3.40402	1.25399	2.15003	8.5e-08	1.58e-06
chr1	174885592	174886365	5.11894	5.27816	3.1811	2.09706	8.53e-08	1.58e-06
chr13	33646503	33646797	2.87913	3.06767	-0.231639	3.29931	8.53e-08	1.58e-06
chr2	111808642	111808920	2.73355	2.90967	0.240823	2.66885	8.54e-08	1.59e-06
chr2	17372211	17372923	5.56212	5.71146	3.86905	1.84241	8.6e-08	1.6e-06
chr6	144328687	144330082	5.99034	6.16248	3.64942	2.51306	8.61e-08	1.6e-06
chr2	204869622	204870020	3.00197	3.1783	0.500802	2.67749	8.65e-08	1.6e-06
chr3	16880137	16880422	4.38899	4.57147	1.61353	2.95794	8.68e-08	1.61e-06
chr11	103904076	103904315	2.96431	3.13175	0.783806	2.34795	8.75e-08	1.62e-06
chr2	175767199	175767455	2.17036	2.33786	-0.0120728	2.34993	8.91e-08	1.65e-06
chr1	244951707	244952860	5.57713	5.76175	2.69228	3.06948	8.94e-08	1.66e-06
chr4	185626639	185627279	4.30054	4.4802	1.65764	2.82256	8.95e-08	1.66e-06
chr1	66815027	66815281	4.71614	4.87703	2.73227	2.14476	8.97e-08	1.66e-06
chr7	137684829	137684963	3.71809	3.89367	1.24691	2.64675	8.98e-08	1.66e-06
chr3	143751541	143751677	3.53803	3.70589	1.34388	2.36201	8.98e-08	1.66e-06
chr8	28727608	28727945	3.58807	3.76785	0.939853	2.828	9e-08	1.66e-06
chr3	112060313	112060452	2.76022	2.94348	-0.053893	2.99737	9.11e-08	1.68e-06
chr6	130239831	130239941	2.49185	2.64853	0.621368	2.02716	9.13e-08	1.69e-06
chr10	18713133	18713664	4.41557	4.60502	1.24691	3.35811	9.15e-08	1.69e-06
chr1	230345499	230345829	3.66898	3.86007	0.389567	3.47051	9.16e-08	1.69e-06
chr4	185504787	185505694	6.27457	6.44443	4.01391	2.43052	9.33e-08	1.72e-06
chr12	96126121	96126264	2.19047	2.38398	-1.26882	3.65279	9.34e-08	1.72e-06
chr21	35904668	35905071	3.16185	3.34341	0.431177	2.91223	9.41e-08	1.73e-06
chr10	102130286	102131243	6.43986	6.6096	4.18309	2.42651	9.45e-08	1.74e-06
chr12	104299736	104300111	4.69415	4.87314	2.08066	2.79248	9.46e-08	1.74e-06
chr4	40192509	40192737	4.26735	4.43542	2.06638	2.36904	9.47e-08	1.74e-06
chr9	92054485	92054646	2.60099	2.7792	0.0214797	2.75772	9.55e-08	1.76e-06
chr1	92350746	92350849	2.6732	2.8521	0.0635029	2.7886	9.58e-08	1.76e-06
chr7	110642554	110642785	2.43168	2.58458	0.655352	1.92923	9.61e-08	1.77e-06
chr11	9877025	9878194	6.9357	7.09761	4.92315	2.17446	9.66e-08	1.78e-06
chr8	61789410	61790294	6.53313	6.72366	3.29278	3.43088	9.71e-08	1.78e-06
chr13	42039168	42039843	7.84703	8.0082	5.8552	2.153	9.77e-08	1.79e-06
chr2	120070518	120070909	3.52985	3.72114	0.236748	3.48439	9.78e-08	1.8e-06
chr7	110969169	110969677	4.51115	4.67969	2.29474	2.38494	9.93e-08	1.82e-06
chr9	88314901	88315815	6.64547	6.8093	4.57652	2.23278	9.94e-08	1.82e-06
chr3	142940486	142940746	2.96234	3.11997	1.06695	2.05302	9.99e-08	1.83e-06
chr3	187802635	187803598	5.38439	5.57116	2.38036	3.1908	1e-07	1.84e-06
chr12	48228816	48229175	4.90259	5.0742	2.58055	2.49366	1.01e-07	1.84e-06
chr4	38132782	38133537	5.59407	5.75923	3.485	2.27424	1.03e-07	1.88e-06
chr1	51077338	51077734	3.08769	3.26667	0.475085	2.79158	1.03e-07	1.88e-06
chr2	38927147	38928277	4.1433	4.31797	1.70782	2.61016	1.04e-07	1.9e-06
chr11	84261147	84261310	3.8427	4.01546	1.4794	2.53606	1.05e-07	1.91e-06
chr2	57953502	57953813	2.7142	2.89254	0.128733	2.76381	1.05e-07	1.92e-06
chr8	91991092	91991313	2.89772	3.04743	1.1964	1.85103	1.06e-07	1.93e-06
chr3	71057533	71057885	5.39838	5.56968	3.08746	2.48222	1.06e-07	1.93e-06
chr3	197032719	197033377	4.5422	4.70929	2.37295	2.33634	1.06e-07	1.93e-06
chr1	92083144	92083503	2.87135	3.04531	0.462925	2.58239	1.07e-07	1.95e-06
chr9	73026203	73026359	4.8386	5.00764	2.60526	2.40239	1.07e-07	1.95e-06
chr13	42226991	42227178	3.13108	3.2826	1.38773	1.89487	1.08e-07	1.97e-06
chr5	135370155	135370405	4.43953	4.62413	1.55582	3.06832	1.09e-07	1.98e-06
chr6	143874324	143874849	3.83252	4.00847	1.34672	2.66175	1.09e-07	1.99e-06
chr2	176006791	176007839	5.83021	5.98612	3.97926	2.00686	1.1e-07	1.99e-06
chr12	124971797	124972497	4.20961	4.38068	1.90689	2.47379	1.1e-07	1.99e-06
chr1	174878643	174879196	3.27267	3.44116	1.05774	2.38342	1.1e-07	1.99e-06
chrX	31834860	31835198	3.3496	3.54372	-0.16004	3.70376	1.1e-07	2.01e-06
chr12	78118179	78118636	4.35297	4.50617	2.56925	1.93693	1.12e-07	2.03e-06
chr11	88036197	88036478	3.69491	3.87252	1.14078	2.73174	1.12e-07	2.03e-06
chr1	92269339	92270738	7.06485	7.23208	4.89085	2.34123	1.12e-07	2.03e-06
chr6	143188592	143188785	4.08163	4.23853	2.20529	2.03324	1.13e-07	2.05e-06
chr10	14968131	14969373	6.98732	7.13989	5.21885	1.92104	1.15e-07	2.09e-06
chr10	17898918	17899352	3.79631	3.97475	1.20685	2.7679	1.16e-07	2.09e-06
chr7	55553123	55553460	2.76746	2.95835	-0.4975	3.45585	1.16e-07	2.09e-06
chr3	31856770	31857946	6.20407	6.39229	3.11353	3.27876	1.16e-07	2.1e-06
chr8	114673667	114673826	3.20921	3.37167	1.18057	2.1911	1.16e-07	2.11e-06
chr2	191044480	191046301	8.6735	8.83924	6.54659	2.29266	1.18e-07	2.14e-06
chr2	190718994	190719462	4.07359	4.25132	1.51433	2.73699	1.18e-07	2.14e-06
chr9	69777447	69777559	3.25075	3.43703	0.275007	3.16202	1.18e-07	2.14e-06
chr10	17847826	17848383	5.33866	5.5254	2.33628	3.18912	1.2e-07	2.17e-06
chr1	117133991	117134126	2.2374	2.4257	-0.858131	3.28383	1.2e-07	2.17e-06
chr5	55977799	55978026	3.34657	3.53743	0.0840643	3.45336	1.21e-07	2.19e-06
chr5	64344071	64344535	4.78772	4.95156	2.71882	2.23274	1.22e-07	2.2e-06
chr5	55977223	55977452	3.53713	3.72634	0.38405	3.34229	1.22e-07	2.2e-06
chr6	139579061	139579507	4.72775	4.90896	2.01316	2.8958	1.22e-07	2.2e-06
chr21	35918792	35919071	2.93263	3.09828	0.808728	2.28955	1.23e-07	2.22e-06
chr5	115693848	115694137	3.72804	3.88842	1.75845	2.12998	1.23e-07	2.22e-06
chr11	123351233	123351580	5.4028	5.57465	3.07211	2.50255	1.25e-07	2.24e-06
chr2	137084423	137085411	7.64804	7.81401	5.51402	2.29999	1.26e-07	2.27e-06
chr8	100015377	100015708	3.19849	3.36638	1.0036	2.36278	1.26e-07	2.28e-06
chr2	224669858	224671341	7.08859	7.24253	5.28688	1.95565	1.26e-07	2.28e-06
chr2	190986637	190986983	4.75185	4.90813	2.89142	2.01671	1.27e-07	2.29e-06
chr18	23651726	23652964	6.06128	6.23404	3.69766	2.53638	1.27e-07	2.29e-06
chr8	59811632	59811748	3.09788	3.26398	0.95977	2.30421	1.28e-07	2.29e-06
chr1	94144822	94144904	2.48929	2.66358	0.0680975	2.59549	1.28e-07	2.29e-06
chr1	242854469	242855440	4.49793	4.67204	2.08406	2.58797	1.28e-07	2.3e-06
chr13	42242351	42242572	4.02184	4.17687	2.19325	1.98362	1.29e-07	2.31e-06
chr1	234831827	234832402	3.47281	3.63141	1.55172	2.07969	1.29e-07	2.31e-06
chr10	69481813	69482523	4.66659	4.81543	2.98489	1.83053	1.29e-07	2.31e-06
chr4	10729217	10729576	4.63662	4.80554	2.40781	2.39773	1.3e-07	2.33e-06
chr6	145047338	145047503	2.65696	2.83624	0.0309246	2.80532	1.3e-07	2.34e-06
chr18	52888479	52888837	3.81925	3.98296	1.75417	2.22878	1.3e-07	2.34e-06
chr18	11872536	11872749	2.75741	2.92725	0.497399	2.42985	1.3e-07	2.34e-06
chr10	14626145	14626267	2.97528	3.15351	0.395063	2.75844	1.31e-07	2.34e-06
chr6	139089756	139090502	6.11568	6.27215	4.25046	2.02169	1.32e-07	2.36e-06
chr21	35898658	35898777	2.05934	2.23403	-0.37707	2.6111	1.32e-07	2.36e-06
chr3	93790664	93791040	4.24974	4.44045	0.997594	3.44285	1.32e-07	2.36e-06
chr12	44701056	44701882	5.30934	5.47541	3.17233	2.30308	1.32e-07	2.36e-06
chr9	101660305	101661010	4.02593	4.21455	0.910733	3.30382	1.32e-07	2.36e-06
chr8	79732830	79732922	2.42394	2.59285	0.195348	2.3975	1.32e-07	2.37e-06
chr2	208090423	208090903	3.59799	3.77486	1.07496	2.69989	1.34e-07	2.39e-06
chr7	133977506	133978516	7.53221	7.68737	5.70021	1.98716	1.35e-07	2.4e-06
chr6	139597779	139597956	4.42855	4.59587	2.25197	2.3439	1.35e-07	2.41e-06
chr11	14369472	14369996	4.63773	4.79656	2.71039	2.08617	1.35e-07	2.41e-06
chr2	106521391	106521936	4.49382	4.67162	1.93168	2.73994	1.35e-07	2.41e-06
chr10	17880199	17880652	3.8253	4.00311	1.26303	2.74007	1.35e-07	2.42e-06
chr14	102256606	102257090	4.60379	4.78092	2.06982	2.7111	1.37e-07	2.44e-06
chr4	101935712	101935898	3.29047	3.44525	1.46815	1.9771	1.37e-07	2.44e-06
chr18	45204207	45204888	6.33869	6.50363	4.23662	2.26701	1.37e-07	2.44e-06
chr13	81136300	81136401	2.17574	2.35273	-0.352302	2.70503	1.37e-07	2.44e-06
chr18	54518909	54519710	5.10558	5.25474	3.41661	1.83812	1.37e-07	2.44e-06
chr14	52334556	52334795	4.73873	4.89627	2.84566	2.05061	1.37e-07	2.45e-06
chr1	64389195	64389310	2.37807	2.56637	-0.717066	3.28343	1.38e-07	2.45e-06
chr12	69928223	69928616	3.75409	3.91947	1.63846	2.28101	1.4e-07	2.49e-06
chr10	18430868	18431025	2.8838	3.07409	-0.340075	3.41417	1.41e-07	2.51e-06
chr7	2222038	2222690	4.68177	4.86352	1.94173	2.92179	1.42e-07	2.53e-06
chr1	92150388	92150731	2.88362	3.07247	-0.245825	3.31829	1.43e-07	2.54e-06
chr1	83869293	83869678	4.32811	4.51149	1.50758	3.00391	1.43e-07	2.54e-06
chr15	84596955	84597519	3.91426	4.09455	1.24286	2.85169	1.44e-07	2.55e-06
chr7	137635566	137636178	4.99603	5.18741	1.69674	3.49067	1.44e-07	2.55e-06
chr4	30258374	30258549	3.00164	3.18532	0.165644	3.01968	1.44e-07	2.55e-06
chr5	64338635	64339084	4.52554	4.70633	1.8312	2.87513	1.45e-07	2.56e-06
chr7	139923661	139924031	3.64676	3.80974	1.60328	2.20646	1.45e-07	2.57e-06
chr7	8182915	8183612	4.32226	4.47691	2.50292	1.97399	1.45e-07	2.57e-06
chr7	47802391	47803579	6.87178	7.0466	4.43084	2.61575	1.47e-07	2.61e-06
chr2	203461103	203461357	2.49051	2.66622	0.0143553	2.65186	1.47e-07	2.61e-06
chr12	95188717	95189136	3.56441	3.74096	1.05427	2.68669	1.48e-07	2.62e-06
chr1	93705190	93705549	2.82231	2.97081	1.14839	1.82241	1.49e-07	2.63e-06
chr6	136024773	136025040	2.88015	3.04766	0.697477	2.35018	1.49e-07	2.63e-06
chr15	29615500	29616151	3.5834	3.74973	1.43829	2.31144	1.49e-07	2.63e-06
chr16	12385718	12386211	4.72938	4.90121	2.39963	2.50158	1.49e-07	2.63e-06
chr12	87660080	87660525	3.32484	3.47618	1.58576	1.89041	1.51e-07	2.66e-06
chr2	46131396	46131774	3.41905	3.59367	0.9855	2.60817	1.52e-07	2.68e-06
chr5	68897500	68898466	6.27777	6.43116	4.4895	1.94166	1.53e-07	2.69e-06
chr2	227797036	227797440	4.31065	4.48878	1.7348	2.75398	1.53e-07	2.7e-06
chr18	72509161	72509744	4.21119	4.38108	1.94922	2.43186	1.54e-07	2.71e-06
chr11	22702539	22702620	2.25144	2.42252	-0.0513992	2.47392	1.54e-07	2.72e-06
chr2	180289706	180290058	3.5352	3.69553	1.56722	2.1283	1.54e-07	2.72e-06
chr18	53201430	53201681	3.64065	3.81298	1.29278	2.5202	1.55e-07	2.72e-06
chr5	55996672	55996849	2.99149	3.17081	0.363638	2.80717	1.55e-07	2.73e-06
chr4	99533600	99534371	4.25845	4.41241	2.45637	1.95604	1.55e-07	2.73e-06
chr10	18689856	18690143	3.20324	3.39434	-0.0765338	3.47087	1.56e-07	2.74e-06
chr5	109332865	109333300	3.71607	3.89426	1.1375	2.75675	1.56e-07	2.75e-06
chr3	143012998	143013393	2.96578	3.12594	1.0024	2.12354	1.57e-07	2.76e-06
chr8	129365524	129366208	4.56659	4.74212	2.09761	2.64451	1.58e-07	2.77e-06
chr6	16658093	16658393	2.95601	3.14508	-0.18716	3.33224	1.59e-07	2.79e-06
chr11	120295781	120296020	2.61824	2.8067	-0.487352	3.29406	1.59e-07	2.79e-06
chr6	45031005	45031256	3.5641	3.75337	0.407806	3.34556	1.6e-07	2.8e-06
chr14	31319161	31319381	3.25797	3.43665	0.658402	2.77824	1.6e-07	2.8e-06
chr7	137638364	137638660	3.37861	3.55849	0.725378	2.83312	1.61e-07	2.83e-06
chr3	101718190	101718783	4.68827	4.84371	2.84933	1.99437	1.62e-07	2.83e-06
chrX	31324131	31324907	4.87014	5.05091	2.17632	2.87459	1.62e-07	2.83e-06
chr7	33527544	33528284	4.91022	5.06005	3.20607	1.85398	1.62e-07	2.83e-06
chr3	182756498	182756908	3.12282	3.30505	0.359896	2.94515	1.62e-07	2.84e-06
chr8	66770181	66770296	2.58004	2.74399	0.507583	2.23641	1.62e-07	2.84e-06
chr3	15355098	15355276	2.91104	3.0921	0.203723	2.88838	1.63e-07	2.85e-06
[truncated: 12,418 more rows]

## Sheet: 10.3 HOMER-Gained diff ATAC enh
Dataset_EV 10.3. Homer analysis results of enriched motifs in gained ATAC sites between CLL and non-malignant within potential enhancer regions
Motif Name	Consensus	P-value	Log P-value	q-value (Benjamini)	# of Target Sequences with Motif(of 5550)	% of Target Sequences with Motif	# of Background Sequences with Motif(of 77515)	% of Background Sequences with Motif
E2A(bHLH)/proBcell-E2A-ChIP-Seq(GSE21978)/Homer	DNRCAGCTGY	1e-58	-134.1	0	1651	0.2975	15944.9	0.2057
NFAT(RHD)/Jurkat-NFATC1-ChIP-Seq(Jolma_et_al.)/Homer	ATTTTCCATT	1e-48	-111.1	0	1360	0.2451	12990.2	0.1676
HEB(bHLH)/mES-Heb-ChIP-Seq(GSE53233)/Homer	VCAGCTGBNN	1e-48	-110.9	0	1961	0.3534	20460.8	0.2639
Ptf1a(bHLH)/Panc1-Ptf1a-ChIP-Seq(GSE47459)/Homer	ACAGCTGTTN	1e-43	-100	0	2553	0.4601	28590.3	0.3688
MyoG(bHLH)/C2C12-MyoG-ChIP-Seq(GSE36024)/Homer	AACAGCTG	1e-41	-96.24	0	1237	0.2229	11892.8	0.1534
Tcf21(bHLH)/ArterySmoothMuscle-Tcf21-ChIP-Seq(GSE61369)/Homer	NAACAGCTGG	1e-40	-92.85	0	1199	0.2161	11525.4	0.1487
Myf5(bHLH)/GM-Myf5-ChIP-Seq(GSE24852)/Homer	BAACAGCTGT	1e-38	-87.65	0	957	0.1725	8799.4	0.1135
Ap4(bHLH)/AML-Tfap4-ChIP-Seq(GSE45738)/Homer	NAHCAGCTGD	1e-36	-83.97	0	1402	0.2527	14247.9	0.1838
Ascl1(bHLH)/NeuralTubes-Ascl1-ChIP-Seq(GSE55840)/Homer	NNVVCAGCTGBN	1e-34	-78.44	0	1676	0.302	17868.5	0.2305
Tcf4(HMG)/Hct116-Tcf4-ChIP-Seq(SRA012054)/Homer	ASATCAAAGGVA	1e-32	-74.43	0	789	0.1422	7171.3	0.0925
Atoh1(bHLH)/Cerebellum-Atoh1-ChIP-Seq(GSE22111)/Homer	VNRVCAGCTGGY	1e-32	-74.22	0	1289	0.2323	13151.3	0.1696
E2A(bHLH),near_PU.1/Bcell-PU.1-ChIP-Seq(GSE21512)/Homer	NVCACCTGBN	1e-31	-73.48	0	1473	0.2655	15468	0.1995
MyoD(bHLH)/Myotube-MyoD-ChIP-Seq(GSE21614)/Homer	RRCAGCTGYTSY	1e-28	-65.65	0	916	0.1651	8881.7	0.1146
NeuroG2(bHLH)/Fibroblast-NeuroG2-ChIP-Seq(GSE75910)/Homer	ACCATCTGTT	1e-26	-61.25	0	1744	0.3143	19383.9	0.25
Tcf3(HMG)/mES-Tcf3-ChIP-Seq(GSE11724)/Homer	ASWTCAAAGG	1e-25	-58.96	0	483	0.087	4074.9	0.0526
Tcf12(bHLH)/GM12878-Tcf12-ChIP-Seq(GSE32465)/Homer	VCAGCTGYTG	1e-25	-57.94	0	1114	0.2008	11519.7	0.1486
Slug(Zf)/Mesoderm-Snai2-ChIP-Seq(GSE61475)/Homer	SNGCACCTGCHS	1e-21	-48.79	0	685	0.1234	6620.6	0.0854
ZEB1(Zf)/PDAC-ZEB1-ChIP-Seq(GSE64557)/Homer	VCAGGTRDRY	1e-20	-47.89	0	1577	0.2842	17783.8	0.2294
ZBTB18(Zf)/HEK293-ZBTB18.GFP-ChIP-Seq(GSE58341)/Homer	AACATCTGGA	1e-20	-46.77	0	632	0.1139	6054.6	0.0781
Olig2(bHLH)/Neuron-Olig2-ChIP-Seq(GSE30882)/Homer	RCCATMTGTT	1e-18	-42.21	0	2038	0.3673	24142.7	0.3114
NeuroD1(bHLH)/Islet-NeuroD1-ChIP-Seq(GSE30298)/Homer	GCCATCTGTT	1e-16	-37.78	0	1009	0.1818	10959.4	0.1414
Eomes(T-box)/H9-Eomes-ChIP-Seq(GSE26097)/Homer	ATTAACACCT	1e-12	-28.26	0	2417	0.4356	30125.7	0.3886
TCFL2(HMG)/K562-TCF7L2-ChIP-Seq(GSE29196)/Homer	ACWTCAAAGG	1e-12	-28.18	0	159	0.0287	1197.2	0.0154
SCL(bHLH)/HPC7-Scl-ChIP-Seq(GSE13511)/Homer	AVCAGCTG	1e-12	-28.15	0	3362	0.6059	43307.7	0.5586
Sox6(HMG)/Myotubes-Sox6-ChIP-Seq(GSE32627)/Homer	CCATTGTTNY	1e-11	-27.16	0	1771	0.3192	21445.1	0.2766
IRF8(IRF)/BMDM-IRF8-ChIP-Seq(GSE77884)/Homer	GRAASTGAAAST	1e-11	-27.11	0	1211	0.2182	14053.8	0.1813
BMAL1(bHLH)/Liver-Bmal1-ChIP-Seq(GSE39860)/Homer	GNCACGTG	1e-11	-25.83	0	1709	0.308	20702.1	0.267
PU.1-IRF(ETS:IRF)/Bcell-PU.1-ChIP-Seq(GSE21512)/Homer	MGGAAGTGAAAC	1e-10	-24.17	0	2140	0.3857	26633.7	0.3435
IRF3(IRF)/BMDM-Irf3-ChIP-Seq(GSE67343)/Homer	AGTTTCAKTTTC	1e-10	-23.61	0	1093	0.197	12716.1	0.164
Foxo3(Forkhead)/U2OS-Foxo3-ChIP-Seq(E-MTAB-2701)/Homer	DGTAAACA	1e-10	-23.52	0	1113	0.2006	12981.8	0.1675
FOXK2(Forkhead)/U2OS-FOXK2-ChIP-Seq(E-MTAB-2204)/Homer	SCHTGTTTACAT	1e-10	-23.19	0	911	0.1642	10391.5	0.134
bZIP:IRF(bZIP,IRF)/Th17-BatF-ChIP-Seq(GSE39756)/Homer	NAGTTTCABTHTGACTNW	1e-09	-22.86	0	961	0.1732	11051.3	0.1426
Egr1(Zf)/K562-Egr1-ChIP-Seq(GSE32465)/Homer	TGCGTGGGYG	1e-09	-22.49	0	498	0.0897	5236.2	0.0675
Lhx2(Homeobox)/HFSC-Lhx2-ChIP-Seq(GSE48068)/Homer	TAATTAGN	1e-09	-21.55	0	1448	0.2609	17510.1	0.2259
Sox3(HMG)/NPC-Sox3-ChIP-Seq(GSE33059)/Homer	CCWTTGTY	1e-09	-21.03	0	1801	0.3246	22273.4	0.2873
NPAS(bHLH)/Liver-NPAS-ChIP-Seq(GSE39860)/Homer	NVCACGTG	1e-08	-19.54	0	1488	0.2682	18184.4	0.2346
Tbx5(T-box)/HL1-Tbx5.biotin-ChIP-Seq(GSE21529)/Homer	AGGTGTCA	1e-08	-19.42	0	2756	0.4967	35494.5	0.4578
Nkx6.1(Homeobox)/Islet-Nkx6.1-ChIP-Seq(GSE40975)/Homer	GKTAATGR	1e-08	-19.41	0	2886	0.5201	37306	0.4812
Lhx3(Homeobox)/Neuron-Lhx3-ChIP-Seq(GSE31456)/Homer	ADBTAATTAR	1e-08	-19.36	0	2067	0.3725	26011.8	0.3355
FOXK1(Forkhead)/HEK293-FOXK1-ChIP-Seq(GSE51673)/Homer	NVWTGTTTAC	1e-08	-19.35	0	1414	0.2548	17212.6	0.222
Sox10(HMG)/SciaticNerve-Sox3-ChIP-Seq(GSE35132)/Homer	CCWTTGTYYB	1e-08	-19.17	0	1640	0.2955	20247.1	0.2612
NPAS2(bHLH)/Liver-NPAS2-ChIP-Seq(GSE39860)/Homer	KCCACGTGAC	1e-08	-18.76	0	978	0.1762	11509.5	0.1485
Isl1(Homeobox)/Neuron-Isl1-ChIP-Seq(GSE31456)/Homer	CTAATKGV	1e-07	-18.23	0	2071	0.3732	26160.1	0.3374
Lhx1(Homeobox)/EmbryoCarcinoma-Lhx1-ChIP-Seq(GSE70957)/Homer	NNYTAATTAR	1e-07	-18.07	0	1530	0.2757	18856.9	0.2432
Foxf1(Forkhead)/Lung-Foxf1-ChIP-Seq(GSE77951)/Homer	WWATRTAAACAN	1e-07	-17.98	0	1310	0.2361	15928.7	0.2055
FoxL2(Forkhead)/Ovary-FoxL2-ChIP-Seq(GSE60858)/Homer	WWTRTAAACAVG	1e-07	-17.93	0	1222	0.2202	14766.6	0.1905
NF1-halfsite(CTF)/LNCaP-NF1-ChIP-Seq(Unpublished)/Homer	YTGCCAAG	1e-07	-17.78	0	1420	0.2559	17407.7	0.2245
Tbr1(T-box)/Cortex-Tbr1-ChIP-Seq(GSE71384)/Homer	AAGGTGTKAA	1e-07	-17.48	0	1650	0.2974	20514.4	0.2646
Foxo1(Forkhead)/RAW-Foxo1-ChIP-Seq(Fan_et_al.)/Homer	CTGTTTAC	1e-07	-17.34	0	2059	0.3711	26073.2	0.3363
Nkx3.1(Homeobox)/LNCaP-Nkx3.1-ChIP-Seq(GSE28264)/Homer	AAGCACTTAA	1e-07	-17.33	0	2280	0.4109	29100.4	0.3754
Tgif1(Homeobox)/mES-Tgif1-ChIP-Seq(GSE55404)/Homer	YTGWCADY	1e-07	-17.18	0	2925	0.5271	38052.9	0.4908
IRF4(IRF)/GM12878-IRF4-ChIP-Seq(GSE32465)/Homer	ACTGAAACCA	1e-07	-17.11	0	937	0.1689	11079.7	0.1429
Pitx1:Ebox(Homeobox,bHLH)/Hindlimb-Pitx1-ChIP-Seq(GSE41591)/Homer	YTAATTRAWWCCAGATGT	1e-07	-16.7	0	351	0.0633	3669.8	0.0473
Mef2a(MADS)/HL1-Mef2a.biotin-ChIP-Seq(GSE21529)/Homer	CYAAAAATAG	1e-07	-16.56	0	681	0.1227	7805.3	0.1007
CRX(Homeobox)/Retina-Crx-ChIP-Seq(GSE20012)/Homer	GCTAATCC	1e-07	-16.54	0	2130	0.3839	27114.7	0.3498
Egr2(Zf)/Thymocytes-Egr2-ChIP-Seq(GSE34254)/Homer	NGCGTGGGCGGR	1e-07	-16.47	0	147	0.0265	1289.9	0.0166
GSC(Homeobox)/FrogEmbryos-GSC-ChIP-Seq(DRA000576)/Homer	RGGATTAR	1e-07	-16.32	0	1227	0.2211	14950	0.1928
Six2(Homeobox)/NephronProgenitor-Six2-ChIP-Seq(GSE39837)/Homer	GWAAYHTGAKMC	1e-07	-16.3	0	1187	0.2139	14420.4	0.186
FOXA1(Forkhead)/LNCAP-FOXA1-ChIP-Seq(GSE27824)/Homer	WAAGTAAACA	1e-06	-16.11	0	1580	0.2847	19684.6	0.2539
Atf1(bZIP)/K562-ATF1-ChIP-Seq(GSE31477)/Homer	GATGACGTCA	1e-06	-16.05	0	787	0.1418	9198.8	0.1187
Bapx1(Homeobox)/VertebralCol-Bapx1-ChIP-Seq(GSE36672)/Homer	TTRAGTGSYK	1e-06	-15.59	0	1978	0.3565	25124.7	0.3241
AR-halfsite(NR)/LNCaP-AR-ChIP-Seq(GSE27824)/Homer	CCAGGAACAG	1e-06	-15.52	0	2739	0.4936	35617.5	0.4594
PR(NR)/T47D-PR-ChIP-Seq(GSE31130)/Homer	VAGRACAKNCTGTBC	1e-06	-14.89	0	2063	0.3718	26350.4	0.3399
Mef2c(MADS)/GM12878-Mef2c-ChIP-Seq(GSE32465)/Homer	DCYAAAAATAGM	1e-06	-14.89	0	751	0.1353	8804.4	0.1136
Fox:Ebox(Forkhead,bHLH)/Panc1-Foxa2-ChIP-Seq(GSE47459)/Homer	NNNVCTGWGYAAACASN	1e-06	-13.99	0	1178	0.2123	14478.4	0.1868
FOXM1(Forkhead)/MCF7-FOXM1-ChIP-Seq(GSE72977)/Homer	TRTTTACTTW	1e-05	-13.57	0	1340	0.2415	16676.9	0.2151
NFAT:AP1(RHD,bZIP)/Jurkat-NFATC1-ChIP-Seq(Jolma_et_al.)/Homer	SARTGGAAAAWRTGAGTCAB	1e-05	-13.56	0	280	0.0505	2928.6	0.0378
PRDM1(Zf)/Hela-PRDM1-ChIP-Seq(GSE31477)/Homer	ACTTTCACTTTC	1e-05	-13.51	0	1041	0.1876	12698.8	0.1638
Nkx2.2(Homeobox)/NPC-Nkx2.2-ChIP-Seq(GSE61673)/Homer	BTBRAGTGSN	1e-05	-13.34	0	1698	0.306	21525.8	0.2777
BMYB(HTH)/Hela-BMYB-ChIP-Seq(GSE27030)/Homer	NHAACBGYYV	1e-05	-13.32	0	1639	0.2954	20727.2	0.2674
GATA3(Zf)/iTreg-Gata3-ChIP-Seq(GSE20898)/Homer	AGATAASR	1e-05	-13.28	0	1773	0.3195	22549	0.2909
Sox15(HMG)/CPA-Sox15-ChIP-Seq(GSE62909)/Homer	RAACAATGGN	1e-05	-12.98	0	1141	0.2056	14067.2	0.1815
Gata4(Zf)/Heart-Gata4-ChIP-Seq(GSE35151)/Homer	NBWGATAAGR	1e-05	-12.94	0	1238	0.2231	15365.9	0.1982
Sox2(HMG)/mES-Sox2-ChIP-Seq(GSE11431)/Homer	BCCATTGTTC	1e-05	-12.9	0	923	0.1663	11187.6	0.1443
Nkx2.5(Homeobox)/HL1-Nkx2.5.biotin-ChIP-Seq(GSE21529)/Homer	RRSCACTYAA	1e-05	-12.73	0	1962	0.3536	25181.6	0.3248
PU.1:IRF8(ETS:IRF)/pDC-Irf8-ChIP-Seq(GSE66899)/Homer	GGAAGTGAAAST	1e-05	-12.61	0	829	0.1494	9973.7	0.1287
OCT:OCT-short(POU,Homeobox)/NPC-OCT6-ChIP-Seq(GSE43916)/Homer	ATGCATWATGCATRW	1e-05	-12.59	0	1022	0.1842	12519.4	0.1615
KLF14(Zf)/HEK293-KLF14.GFP-ChIP-Seq(GSE58341)/Homer	RGKGGGCGKGGC	1e-05	-12.58	0	937	0.1689	11396.1	0.147
THRb(NR)/Liver-NR1A2-ChIP-Seq(GSE52613)/Homer	TRAGGTCA	1e-05	-12.43	0	2743	0.4943	35995.1	0.4643
Tbet(T-box)/CD8-Tbet-ChIP-Seq(GSE33802)/Homer	AGGTGTGAAM	1e-05	-12.24	0	1370	0.2469	17197.8	0.2218
Sox4(HMG)/proB-Sox4-ChIP-Seq(GSE50066)/Homer	YCTTTGTTCC	1e-05	-12.1	0	841	0.1516	10168.9	0.1312
HOXD13(Homeobox)/Chicken-Hoxd13-ChIP-Seq(GSE38910)/Homer	NCYAATAAAA	1e-05	-11.99	0	1366	0.2462	17166.4	0.2214
Otx2(Homeobox)/EpiLC-Otx2-ChIP-Seq(GSE56098)/Homer	NYTAATCCYB	0.0001	-11.2	0.0001	769	0.1386	9290.7	0.1198
FOXA1(Forkhead)/MCF7-FOXA1-ChIP-Seq(GSE26831)/Homer	WAAGTAAACA	0.0001	-11.1	0.0001	1319	0.2377	16618.6	0.2144
SF1(NR)/H295R-Nr5a1-ChIP-Seq(GSE44220)/Homer	CAAGGHCANV	0.0001	-11.09	0.0001	333	0.06	3688.6	0.0476
Pitx1(Homeobox)/Chicken-Pitx1-ChIP-Seq(GSE38910)/Homer	TAATCCCN	0.0001	-11.05	0.0001	3275	0.5902	43605.1	0.5625
Sox17(HMG)/Endoderm-Sox17-ChIP-Seq(GSE61475)/Homer	CCATTGTTYB	0.0001	-10.86	0.0001	787	0.1418	9554	0.1232
IRF:BATF(IRF:bZIP)/pDC-Irf8-ChIP-Seq(GSE66899)/Homer	CTTTCANTATGACTV	0.0001	-10.66	0.0001	329	0.0593	3660	0.0472
TATA-Box(TBP)/Promoter/Homer	CCTTTTAWAGSC	0.0001	-10.53	0.0001	1498	0.27	19093.3	0.2463
FOXP1(Forkhead)/H9-FOXP1-ChIP-Seq(GSE31006)/Homer	NYYTGTTTACHN	0.0001	-10.5	0.0001	627	0.113	7485.1	0.0965
KLF5(Zf)/LoVo-KLF5-ChIP-Seq(GSE49402)/Homer	DGGGYGKGGC	0.0001	-10.46	0.0001	740	0.1334	8966.4	0.1157
Nkx2.1(Homeobox)/LungAC-Nkx2.1-ChIP-Seq(GSE43252)/Homer	RSCACTYRAG	0.0001	-10.22	0.0001	2390	0.4307	31352.8	0.4044
STAT6(Stat)/CD4-Stat6-ChIP-Seq(GSE22104)/Homer	ABTTCYYRRGAA	0.0001	-10.19	0.0001	704	0.1269	8514.4	0.1098
Gata6(Zf)/HUG1N-GATA6-ChIP-Seq(GSE51936)/Homer	YCTTATCTBN	0.0001	-10.16	0.0001	1132	0.204	14196.8	0.1831
Esrrb(NR)/mES-Esrrb-ChIP-Seq(GSE11431)/Homer	KTGACCTTGA	0.0001	-10.01	0.0002	540	0.0973	6389.1	0.0824
EKLF(Zf)/Erythrocyte-Klf1-ChIP-Seq(GSE20478)/Homer	NWGGGTGTGGCY	0.0001	-9.937	0.0002	181	0.0326	1869.1	0.0241
Mef2b(MADS)/HEK293-Mef2b.V5-ChIP-Seq(GSE67450)/Homer	GCTATTTTTGGM	0.0001	-9.445	0.0003	1147	0.2067	14467.7	0.1866
ZNF189(Zf)/HEK293-ZNF189.GFP-ChIP-Seq(GSE58341)/Homer	TGGAACAGMA	0.0001	-9.409	0.0003	734	0.1323	8970.5	0.1157
Foxa2(Forkhead)/Liver-Foxa2-ChIP-Seq(GSE25694)/Homer	CYTGTTTACWYW	0.0001	-9.367	0.0003	1048	0.1889	13147.2	0.1696
CHR(?)/Hela-CellCycle-Expression/Homer	SRGTTTCAAA	0.0001	-9.337	0.0003	933	0.1681	11614.3	0.1498
Gata1(Zf)/K562-GATA1-ChIP-Seq(GSE18829)/Homer	SAGATAAGRV	0.001	-8.944	0.0005	706	0.1272	8639.8	0.1114
Gata2(Zf)/K562-GATA2-ChIP-Seq(GSE18829)/Homer	BBCTTATCTS	0.001	-8.929	0.0005	800	0.1442	9883.9	0.1275
Mef2d(MADS)/Retina-Mef2d-ChIP-Seq(GSE61391)/Homer	GCTATTTTTAGC	0.001	-8.806	0.0005	345	0.0622	3961	0.0511
STAT6(Stat)/Macrophage-Stat6-ChIP-Seq(GSE38377)/Homer	TTCCKNAGAA	0.001	-8.628	0.0006	666	0.12	8138	0.105
Meis1(Homeobox)/MastCells-Meis1-ChIP-Seq(GSE48085)/Homer	VGCTGWCAVB	0.001	-8.339	0.0008	1564	0.2819	20235.2	0.261
Prop1(Homeobox)/GHFT1-PROP1.biotin-ChIP-Seq(GSE77302)/Homer	NTAATBNAATTA	0.001	-8.203	0.0009	892	0.1607	11174.4	0.1441
IRF1(IRF)/PBMC-IRF1-ChIP-Seq(GSE43036)/Homer	GAAAGTGAAAGT	0.001	-8.122	0.001	626	0.1128	7653.9	0.0987
Gfi1b(Zf)/HPC7-Gfi1b-ChIP-Seq(GSE22178)/Homer	MAATCACTGC	0.001	-7.982	0.0012	684	0.1233	8430.6	0.1087
n-Myc(bHLH)/mES-nMyc-ChIP-Seq(GSE11431)/Homer	VRCCACGTGG	0.001	-7.958	0.0012	525	0.0946	6341.9	0.0818
bHLHE40(bHLH)/HepG2-BHLHE40-ChIP-Seq(GSE31477)/Homer	KCACGTGMCN	0.001	-7.904	0.0012	254	0.0458	2858.9	0.0369
Atf7(bZIP)/3T3L1-Atf7-ChIP-Seq(GSE56872)/Homer	NGRTGACGTCAY	0.001	-7.781	0.0014	517	0.0932	6250.8	0.0806
Max(bHLH)/K562-Max-ChIP-Seq(GSE31477)/Homer	RCCACGTGGYYN	0.001	-7.726	0.0014	577	0.104	7042	0.0908
GRHL2(CP2)/HBE-GRHL2-ChIP-Seq(GSE46194)/Homer	AAACYKGTTWDACMRGTTTB	0.001	-7.695	0.0015	412	0.0742	4890.3	0.0631
ZNF711(Zf)/SHSY5Y-ZNF711-ChIP-Seq(GSE20673)/Homer	AGGCCTAG	0.001	-7.44	0.0019	953	0.1717	12068	0.1557
HNF6(Homeobox)/Liver-Hnf6-ChIP-Seq(ERP000394)/Homer	NTATYGATCH	0.001	-7.41	0.0019	588	0.106	7212.7	0.093
USF1(bHLH)/GM12878-Usf1-ChIP-Seq(GSE32465)/Homer	SGTCACGTGR	0.001	-7.382	0.002	408	0.0735	4860.9	0.0627
Nanog(Homeobox)/mES-Nanog-ChIP-Seq(GSE11724)/Homer	RGCCATTAAC	0.001	-7.35	0.002	3306	0.5958	44528.8	0.5744
Barx1(Homeobox)/Stomach-Barx1.3xFlag-ChIP-Seq(GSE69483)/Homer	AAACMATTAN	0.001	-7.231	0.0022	690	0.1243	8577.6	0.1106
T1ISRE(IRF)/ThioMac-Ifnb-Expression/Homer	ACTTTCGTTTCT	0.001	-7.169	0.0024	60	0.0108	538.3	0.0069
Cux2(Homeobox)/Liver-Cux2-ChIP-Seq(GSE35985)/Homer	HNRAATCAAT	0.001	-7.139	0.0024	482	0.0869	5842.1	0.0754
Nr5a2(NR)/Pancreas-LRH1-ChIP-Seq(GSE34295)/Homer	BTCAAGGTCA	0.01	-6.862	0.0031	499	0.0899	6087.6	0.0785
Brachyury(T-box)/Mesoendoderm-Brachyury-ChIP-exo(GSE54963)/Homer	ANTTMRCASBNNNGTGYKAAN	0.01	-6.763	0.0034	329	0.0593	3881.4	0.0501
Smad3(MAD)/NPC-Smad3-ChIP-Seq(GSE36673)/Homer	TWGTCTGV	0.01	-6.674	0.0037	2140	0.3857	28372.7	0.366
CDX4(Homeobox)/ZebrafishEmbryos-Cdx4.Myc-ChIP-Seq(GSE48254)/Homer	NGYCATAAAWCH	0.01	-6.623	0.0039	1106	0.1993	14223.9	0.1835
CEBP:CEBP(bZIP)/MEF-Chop-ChIP-Seq(GSE35681)/Homer	NTNATGCAAYMNNHTGMAAY	0.01	-6.479	0.0045	243	0.0438	2797.8	0.0361
Pit1(Homeobox)/GCrat-Pit1-ChIP-Seq(GSE58009)/Homer	ATGMATATDC	0.01	-6.466	0.0045	1378	0.2483	17938.9	0.2314
HLF(bZIP)/HSC-HLF.Flag-ChIP-Seq(GSE69817)/Homer	RTTATGYAAB	0.01	-6.442	0.0046	1162	0.2094	15004.5	0.1935
Klf4(Zf)/mES-Klf4-ChIP-Seq(GSE11431)/Homer	GCCACACCCA	0.01	-6.297	0.0052	254	0.0458	2948.8	0.038
PAX5(Paired,Homeobox)/GM12878-PAX5-ChIP-Seq(GSE32465)/Homer	GCAGCCAAGCRTGACH	0.01	-6.087	0.0064	349	0.0629	4187	0.054
Pdx1(Homeobox)/Islet-Pdx1-ChIP-Seq(SRA008281)/Homer	YCATYAATCA	0.01	-6.051	0.0066	1191	0.2146	15448.9	0.1993
PPARE(NR),DR1/3T3L1-Pparg-ChIP-Seq(GSE13511)/Homer	TGACCTTTGCCCCA	0.01	-5.871	0.0078	713	0.1285	9019.2	0.1163
Phox2a(Homeobox)/Neuron-Phox2a-ChIP-Seq(GSE31456)/Homer	YTAATYNRATTA	0.01	-5.837	0.008	560	0.1009	6983.1	0.0901
ZNF136(Zf)/HEK293-ZNF136.GFP-ChIP-Seq(GSE58341)/Homer	YTKGATAHAGTATTCTWGGTNGGCA	0.01	-5.822	0.0081	120	0.0216	1289.1	0.0166
Srebp1a(bHLH)/HepG2-Srebp1a-ChIP-Seq(GSE31477)/Homer	RTCACSCCAY	0.01	-5.798	0.0082	180	0.0324	2037.2	0.0263
PGR(NR)/EndoStromal-PGR-ChIP-Seq(GSE69539)/Homer	AAGAACATWHTGTTC	0.01	-5.598	0.01	311	0.056	3729.2	0.0481
Nr5a2(NR)/mES-Nr5a2-ChIP-Seq(GSE19019)/Homer	BTCAAGGTCA	0.01	-5.519	0.0107	349	0.0629	4230.1	0.0546
Pit1+1bp(Homeobox)/GCrat-Pit1-ChIP-Seq(GSE58009)/Homer	ATGCATAATTCA	0.01	-5.504	0.0108	545	0.0982	6817	0.0879
ZNF416(Zf)/HEK293-ZNF416.GFP-ChIP-Seq(GSE58341)/Homer	WDNCTGGGCA	0.01	-5.461	0.0112	824	0.1485	10556.7	0.1362
HNF4a(NR),DR1/HepG2-HNF4a-ChIP-Seq(GSE25021)/Homer	CARRGKBCAAAGTYCA	0.01	-5.356	0.0124	362	0.0652	4413.2	0.0569
LXRE(NR),DR4/RAW-LXRb.biotin-ChIP-Seq(GSE21512)/Homer	RGGTTACTANAGGTCA	0.01	-5.324	0.0127	57	0.0103	551	0.0071
Pax7(Paired,Homeobox)/Myoblast-Pax7-ChIP-Seq(GSE25064)/Homer	TAATCAATTA	0.01	-5.309	0.0128	125	0.0225	1373.1	0.0177
CEBP:AP1(bZIP)/ThioMac-CEBPb-ChIP-Seq(GSE21512)/Homer	DRTGTTGCAA	0.01	-5.223	0.0138	945	0.1703	12220.6	0.1576
Twist(bHLH)/HMLE-TWIST1-ChIP-Seq(Chang_et_al)/Homer	VCAKCTGGNNNCCAGMTGBN	0.01	-5.195	0.0141	129	0.0232	1428.1	0.0184
ZFX(Zf)/mES-Zfx-ChIP-Seq(GSE11431)/Homer	AGGCCTRG	0.01	-5.184	0.0142	746	0.1344	9540	0.1231
CLOCK(bHLH)/Liver-Clock-ChIP-Seq(GSE39860)/Homer	GHCACGTG	0.01	-5.101	0.0153	472	0.0851	5886.7	0.0759
Cdx2(Homeobox)/mES-Cdx2-ChIP-Seq(GSE14586)/Homer	GYMATAAAAH	0.01	-5.101	0.0153	885	0.1595	11425	0.1474
Sox9(HMG)/Limb-SOX9-ChIP-Seq(GSE73225)/Homer	AGGVNCCTTTGT	0.01	-5.097	0.0153	821	0.148	10560.7	0.1362
AMYB(HTH)/Testes-AMYB-ChIP-Seq(GSE44588)/Homer	TGGCAGTTGG	0.01	-5.069	0.0155	1496	0.2696	19756.7	0.2548
RORgt(NR)/EL4-RORgt.Flag-ChIP-Seq(GSE56019)/Homer	AAYTAGGTCA	0.01	-4.987	0.0167	157	0.0283	1790.9	0.0231
RBPJ:Ebox(?,bHLH)/Panc1-Rbpj1-ChIP-Seq(GSE47459)/Homer	GGGRAARRGRMCAGMTG	0.01	-4.891	0.0182	278	0.0501	3352.7	0.0432
c-Myc(bHLH)/mES-cMyc-ChIP-Seq(GSE11431)/Homer	VVCCACGTGG	0.01	-4.817	0.0195	361	0.0651	4445.6	0.0573
Foxa3(Forkhead)/Liver-Foxa3-ChIP-Seq(GSE77670)/Homer	BSNTGTTTACWYWGN	0.01	-4.812	0.0195	457	0.0824	5715.6	0.0737
HOXA9(Homeobox)/HSC-Hoxa9-ChIP-Seq(GSE33509)/Homer	GGCCATAAATCA	0.01	-4.695	0.0218	789	0.1422	10179.7	0.1313
HIF-1b(HLH)/T47D-HIF1b-ChIP-Seq(GSE59937)/Homer	RTACGTGC	0.01	-4.673	0.0221	828	0.1492	10709.2	0.1381
Brn2(POU,Homeobox)/NPC-Brn2-ChIP-Seq(GSE35496)/Homer	ATGAATATTC	0.1	-4.489	0.0264	153	0.0276	1768	0.0228
MYB(HTH)/ERMYB-Myb-ChIPSeq(GSE22095)/Homer	GGCVGTTR	0.1	-4.257	0.0331	1689	0.3044	22550.9	0.2909
NF1:FOXA1(CTF,Forkhead)/LNCAP-FOXA1-ChIP-Seq(GSE27824)/Homer	WNTGTTTRYTTTGGCA	0.1	-4.2	0.0348	64	0.0115	670	0.0086
GRE(NR),IR3/RAW264.7-GRE-ChIP-Seq(Unpublished)/Homer	VAGRACAKWCTGTYC	0.1	-4.199	0.0348	238	0.0429	2883.1	0.0372
NF1(CTF)/LNCAP-NF1-ChIP-Seq(Unpublished)/Homer	CYTGGCABNSTGCCAR	0.1	-4.129	0.0369	247	0.0445	3006.3	0.0388
RXR(NR),DR1/3T3L1-RXR-ChIP-Seq(GSE13511)/Homer	TAGGGCAAAGGTCA	0.1	-4.104	0.0376	781	0.1407	10151	0.1309
MITF(bHLH)/MastCells-MITF-ChIP-Seq(GSE48085)/Homer	RTCATGTGAC	0.1	-4.099	0.0376	885	0.1595	11562.9	0.1491
MafF(bZIP)/HepG2-MafF-ChIP-Seq(GSE31477)/Homer	HWWGTCAGCAWWTTT	0.1	-4.089	0.0377	374	0.0674	4684.8	0.0604
PAX6(Paired,Homeobox)/Forebrain-Pax6-ChIP-Seq(GSE66961)/Homer	NGTGTTCAVTSAAGCGKAAA	0.1	-3.96	0.0426	157	0.0283	1850	0.0239
p63(p53)/Keratinocyte-p63-ChIP-Seq(GSE17611)/Homer	NNDRCATGYCYNRRCATGYH	0.1	-3.898	0.045	259	0.0467	3182.2	0.041
Hoxc9(Homeobox)/Ainv15-Hoxc9-ChIP-Seq(GSE21812)/Homer	GGCCATAAATCA	0.1	-3.858	0.0466	618	0.1114	7979.5	0.1029
CEBP(bZIP)/ThioMac-CEBPb-ChIP-Seq(GSE21512)/Homer	ATTGCGCAAC	0.1	-3.82	0.0481	813	0.1465	10625.7	0.1371
Tbx20(T-box)/Heart-Tbx20-ChIP-Seq(GSE29636)/Homer	GGTGYTGACAGS	0.1	-3.771	0.0502	231	0.0416	2825	0.0364
CRE(bZIP)/Promoter/Homer	CSGTGACGTCAC	0.1	-3.669	0.0552	180	0.0324	2167.9	0.028
Six1(Homeobox)/Myoblast-Six1-ChIP-Chip(GSE20150)/Homer	GKVTCADRTTWC	0.1	-3.647	0.0561	295	0.0532	3679.3	0.0475
Tgif2(Homeobox)/mES-Tgif2-ChIP-Seq(GSE55404)/Homer	TGTCANYT	0.1	-3.542	0.062	3011	0.5426	41075.2	0.5298
c-Myc(bHLH)/LNCAP-cMyc-ChIP-Seq(Unpublished)/Homer	VCCACGTG	0.1	-3.504	0.064	304	0.0548	3812	0.0492
HOXB13(Homeobox)/ProstateTumor-HOXB13-ChIP-Seq(GSE56288)/Homer	TTTTATKRGG	0.1	-3.496	0.0641	1237	0.2229	16473.3	0.2125
Rbpj1(?)/Panc1-Rbpj1-ChIP-Seq(GSE47459)/Homer	HTTTCCCASG	0.1	-3.435	0.0678	1097	0.1977	14564.3	0.1879
ZNF382(Zf)/HEK293-ZNF382.GFP-ChIP-Seq(GSE58341)/Homer	GNCTGTASTRNTGBCTCHTT	0.1	-3.327	0.0751	38	0.0068	387.6	0.005
HNF1b(Homeobox)/PDAC-HNF1B-ChIP-Seq(GSE64557)/Homer	GTTAATNATTAA	0.1	-3.16	0.0882	221	0.0398	2745.2	0.0354
GRE(NR),IR3/A549-GR-ChIP-Seq(GSE32465)/Homer	NRGVACABNVTGTYCY	0.1	-3.099	0.0933	125	0.0225	1493.4	0.0193
Atf4(bZIP)/MEF-Atf4-ChIP-Seq(GSE35681)/Homer	MTGATGCAAT	0.1	-3.026	0.0998	368	0.0663	4718.3	0.0609
Atf2(bZIP)/3T3L1-Atf2-ChIP-Seq(GSE56872)/Homer	NRRTGACGTCAT	0.1	-2.993	0.1025	337	0.0607	4306	0.0555
Pknox1(Homeobox)/ES-Prep1-ChIP-Seq(GSE63282)/Homer	SCTGTCAVTCAV	0.1	-2.974	0.104	204	0.0368	2537.5	0.0327
PAX3:FKHR-fusion(Paired,Homeobox)/Rh4-PAX3:FKHR-ChIP-Seq(GSE19063)/Homer	ACCRTGACTAATTNN	0.1	-2.97	0.104	260	0.0469	3280	0.0423
p53(p53)/Saos-p53-ChIP-Seq(GSE15780)/Homer	RRCATGYCYRGRCATGYYYN	0.1	-2.86	0.1145	79	0.0142	916.3	0.0118
p53(p53)/Saos-p53-ChIP-Seq/Homer	RRCATGYCYRGRCATGYYYN	0.1	-2.86	0.1145	79	0.0142	916.3	0.0118
Znf263(Zf)/K562-Znf263-ChIP-Seq(GSE31477)/Homer	CVGTSCTCCC	0.1	-2.828	0.1176	1037	0.1869	13856.3	0.1787
GATA3(Zf),DR8/iTreg-Gata3-ChIP-Seq(GSE20898)/Homer	AGATSTNDNNDSAGATAASN	0.1	-2.813	0.1188	87	0.0157	1021.9	0.0132
IRF2(IRF)/Erythroblas-IRF2-ChIP-Seq(GSE36985)/Homer	GAAASYGAAASY	0.1	-2.746	0.1262	463	0.0834	6035.9	0.0779
Pax7(Paired,Homeobox),long/Myoblast-Pax7-ChIP-Seq(GSE25064)/Homer	TAATCHGATTAC	0.1	-2.59	0.1468	39	0.007	425.4	0.0055
VDR(NR),DR3/GM10855-VDR+vitD-ChIP-Seq(GSE22484)/Homer	ARAGGTCANWGAGTTCANNN	0.1	-2.587	0.1468	147	0.0265	1818.9	0.0235
Hand2(bHLH)/Mesoderm-Hand2-ChIP-Seq(GSE61475)/Homer	TGACANARRCCAGRC	0.1	-2.482	0.1619	414	0.0746	5409.2	0.0698
RAR:RXR(NR),DR5/ES-RAR-ChIP-Seq(GSE56893)/Homer	RGGTCADNNAGAGGTCAV	0.1	-2.437	0.1683	23	0.0041	235.5	0.003
ZNF41(Zf)/HEK293-ZNF41.GFP-ChIP-Seq(GSE58341)/Homer	CCTCATGGTGYCYTWYTCCCTTGTG	0.1	-2.427	0.1691	29	0.0052	308.9	0.004
Smad2(MAD)/ES-SMAD2-ChIP-Seq(GSE29422)/Homer	CTGTCTGG	0.1	-2.393	0.1742	1086	0.1957	14622.3	0.1886
NFY(CCAAT)/Promoter/Homer	RGCCAATSRG	0.1	-2.392	0.1742	625	0.1126	8295.8	0.107
RARg(NR)/ES-RARg-ChIP-Seq(GSE30538)/Homer	AGGTCAAGGTCA	0.1	-2.374	0.1757	20	0.0036	202	0.0026
Unknown(Homeobox)/Limb-p300-ChIP-Seq/Homer	SSCMATWAAA	1	-2.268	0.1942	731	0.1317	9769.3	0.126
Nur77(NR)/K562-NR4A1-ChIP-Seq(GSE31363)/Homer	TGACCTTTNCNT	1	-2.224	0.2018	219	0.0395	2811.9	0.0363
OCT:OCT(POU,Homeobox)/NPC-OCT6-ChIP-Seq(GSE43916)/Homer	YATGCATATRCATRT	1	-2.22	0.2018	179	0.0323	2276.7	0.0294
Foxh1(Forkhead)/hESC-FOXH1-ChIP-Seq(GSE29422)/Homer	NNTGTGGATTSS	1	-2.206	0.2035	644	0.1161	8589.9	0.1108
STAT5(Stat)/mCD4+-Stat5-ChIP-Seq(GSE12346)/Homer	RTTTCTNAGAAA	1	-2.175	0.2089	365	0.0658	4789.9	0.0618
FOXA1:AR(Forkhead,NR)/LNCAP-AR-ChIP-Seq(GSE27824)/Homer	AGTAAACAAAAAAGAACAND	1	-2.162	0.2104	82	0.0148	997.9	0.0129
Srebp2(bHLH)/HepG2-Srebp2-ChIP-Seq(GSE31477)/Homer	CGGTCACSCCAC	1	-2.154	0.2111	96	0.0173	1181.9	0.0152
ISRE(IRF)/ThioMac-LPS-Expression(GSE23622)/Homer	AGTTTCASTTTC	1	-2.137	0.2137	301	0.0542	3928	0.0507
Smad4(MAD)/ESC-SMAD4-ChIP-Seq(GSE29422)/Homer	VBSYGTCTGG	1	-2.135	0.2137	1077	0.1941	14558.4	0.1878
Maz(Zf)/HepG2-Maz-ChIP-Seq(GSE31477)/Homer	GGGGGGGG	1	-2.115	0.2164	603	0.1087	8045.5	0.1038
RUNX1(Runt)/Jurkat-RUNX1-ChIP-Seq(GSE29180)/Homer	AAACCACARM	1	-2.112	0.2164	1313	0.2366	17824.5	0.2299
Zic(Zf)/Cerebellum-ZIC1.2-ChIP-Seq(GSE60731)/Homer	CCTGCTGAGH	1	-2.112	0.2164	598	0.1078	7977.2	0.1029
ERE(NR),IR3/MCF7-ERa-ChIP-Seq(Unpublished)/Homer	VAGGTCACNSTGACC	1	-2.103	0.2164	179	0.0323	2288.4	0.0295
ZNF322(Zf)/HEK293-ZNF322.GFP-ChIP-Seq(GSE58341)/Homer	GAGCCTGGTACTGWGCCTGR	1	-2.081	0.2196	151	0.0272	1916.6	0.0247
COUP-TFII(NR)/Artia-Nr2f2-ChIP-Seq(GSE46497)/Homer	AGRGGTCA	1	-2.042	0.227	1239	0.2233	16819.1	0.217
HOXA2(Homeobox)/mES-Hoxa2-ChIP-Seq(Donaldson_et_al.)/Homer	GYCATCMATCAT	1	-1.985	0.2393	101	0.0182	1260.9	0.0163
Pax8(Paired,Homeobox)/Thyroid-Pax8-ChIP-Seq(GSE26938)/Homer	GTCATGCHTGRCTGS	1	-1.967	0.2424	243	0.0438	3165.2	0.0408
GATA:SCL(Zf,bHLH)/Ter119-SCL-ChIP-Seq(GSE18720)/Homer	CRGCTGBNGNSNNSAGATAA	1	-1.948	0.246	119	0.0214	1502	0.0194
DUX4(Homeobox)/Myoblasts-DUX4.V5-ChIP-Seq(GSE75791)/Homer	NWTAAYCYAATCAWN	1	-1.932	0.2488	58	0.0105	699.1	0.009
Tbox:Smad(T-box,MAD)/ESCd5-Smad2_3-ChIP-Seq(GSE29422)/Homer	AGGTGHCAGACA	1	-1.92	0.2506	161	0.029	2066.9	0.0267
c-Jun-CRE(bZIP)/K562-cJun-ChIP-Seq(GSE31477)/Homer	ATGACGTCATCY	1	-1.917	0.2506	310	0.0559	4081	0.0526
TFE3(bHLH)/MEF-TFE3-ChIP-Seq(GSE75757)/Homer	GTCACGTGACYV	1	-1.911	0.2506	83	0.015	1028.3	0.0133
DMRT1(DM)/Testis-DMRT1-ChIP-Seq(GSE64892)/Homer	TWGHWACAWTGTWDC	1	-1.852	0.2645	322	0.058	4253.2	0.0549
STAT4(Stat)/CD4-Stat4-ChIP-Seq(GSE22104)/Homer	NYTTCCWGGAAR	1	-1.817	0.2725	961	0.1732	13036.5	0.1682
Hnf1(Homeobox)/Liver-Foxa2-Chip-Seq(GSE25694)/Homer	GGTTAAWCATTAA	1	-1.799	0.2762	200	0.036	2605.6	0.0336
Hoxb4(Homeobox)/ES-Hoxb4-ChIP-Seq(GSE34014)/Homer	TGATTRATGGCY	1	-1.758	0.2865	211	0.038	2759.6	0.0356
CArG(MADS)/PUER-Srf-ChIP-Seq(Sullivan_et_al.)/Homer	CCATATATGGNM	1	-1.739	0.2908	297	0.0535	3930.1	0.0507
ARE(NR)/LNCAP-AR-ChIP-Seq(GSE27824)/Homer	RGRACASNSTGTYCYB	1	-1.712	0.2972	202	0.0364	2643.3	0.0341
Pbx3(Homeobox)/GM12878-PBX3-ChIP-Seq(GSE32465)/Homer	SCTGTCAMTCAN	1	-1.678	0.3062	203	0.0366	2661.3	0.0343
Tcfcp2l1(CP2)/mES-Tcfcp2l1-ChIP-Seq(GSE11431)/Homer	NRAACCRGTTYRAACCRGYT	1	-1.676	0.3062	94	0.0169	1193.1	0.0154
ETS:E-box(ETS,bHLH)/HPC7-Scl-ChIP-Seq(GSE22178)/Homer	AGGAARCAGCTG	1	-1.674	0.3062	122	0.022	1568.3	0.0202
KLF6(Zf)/PDAC-KLF6-ChIP-Seq(GSE64557)/Homer	MKGGGYGTGGCC	1	-1.656	0.309	550	0.0991	7410.2	0.0956
Bcl6(Zf)/Liver-Bcl6-ChIP-Seq(GSE31578)/Homer	NNNCTTTCCAGGAAA	1	-1.642	0.3119	1100	0.1982	15006.5	0.1936
ZNF264(Zf)/HEK293-ZNF264.GFP-ChIP-Seq(GSE58341)/Homer	RGGGCACTAACY	1	-1.621	0.3172	489	0.0881	6579.8	0.0849
p73(p53)/Trachea-p73-ChIP-Seq(PRJNA310161)/Homer	NRRRCAWGTCCDGRCATGYY	1	-1.62	0.3172	35	0.0063	418.1	0.0054
HIF2a(bHLH)/785_O-HIF2a-ChIP-Seq(GSE34871)/Homer	GCACGTACCC	1	-1.608	0.3185	257	0.0463	3405.9	0.0439
PBX1(Homeobox)/MCF7-PBX1-ChIP-Seq(GSE28007)/Homer	GSCTGTCACTCA	1	-1.571	0.329	63	0.0114	789.5	0.0102
Oct4:Sox17(POU,Homeobox,HMG)/F9-Sox17-ChIP-Seq(GSE44553)/Homer	CCATTGTATGCAAAT	1	-1.504	0.3502	172	0.031	2263.2	0.0292
GATA(Zf),IR3/iTreg-Gata3-ChIP-Seq(GSE20898)/Homer	NNNNNBAGATAWYATCTVHN	1	-1.478	0.3579	188	0.0339	2484.9	0.0321
PRDM14(Zf)/H1-PRDM14-ChIP-Seq(GSE22767)/Homer	RGGTCTCTAACY	1	-1.442	0.3694	257	0.0463	3431.1	0.0443
Tlx?(NR)/NPC-H3K4me1-ChIP-Seq(GSE16256)/Homer	CTGGCAGSCTGCCA	1	-1.434	0.3707	261	0.047	3487	0.045
KLF10(Zf)/HEK293-KLF10.GFP-ChIP-Seq(GSE58341)/Homer	GGGGGTGTGTCC	1	-1.425	0.3727	372	0.067	5011.6	0.0646
FXR(NR),IR1/Liver-FXR-ChIP-Seq(Chong_et_al.)/Homer	AGGTCANTGACCTB	1	-1.412	0.3758	273	0.0492	3655.9	0.0472
HIF-1a(bHLH)/MCF7-HIF1a-ChIP-Seq(GSE28352)/Homer	TACGTGCV	1	-1.399	0.3793	180	0.0324	2386.9	0.0308
Arnt:Ahr(bHLH)/MCF7-Arnt-ChIP-Seq(Lo_et_al.)/Homer	TBGCACGCAA	1	-1.375	0.3869	431	0.0777	5833.5	0.0752
Klf9(Zf)/GBM-Klf9-ChIP-Seq(GSE62211)/Homer	GCCACRCCCACY	1	-1.348	0.3955	189	0.0341	2516.1	0.0325
PAX5(Paired,Homeobox),condensed/GM12878-PAX5-ChIP-Seq(GSE32465)/Homer	GTCACGCTCSCTGM	1	-1.318	0.4059	76	0.0137	984.1	0.0127
Usf2(bHLH)/C2C12-Usf2-ChIP-Seq(GSE36030)/Homer	GTCACGTGGT	1	-1.316	0.4059	302	0.0544	4070.7	0.0525
MafA(bZIP)/Islet-MafA-ChIP-Seq(GSE30298)/Homer	TGCTGACTCA	1	-1.309	0.4064	683	0.1231	9329.2	0.1203
Pax7(Paired,Homeobox),longest/Myoblast-Pax7-ChIP-Seq(GSE25064)/Homer	NTAATTDGCYAATTANNWWD	1	-1.294	0.4105	32	0.0058	397.5	0.0051
GATA(Zf),IR4/iTreg-Gata3-ChIP-Seq(GSE20898)/Homer	NAGATWNBNATCTNN	1	-1.249	0.4278	100	0.018	1316.1	0.017
Sp5(Zf)/mES-Sp5.Flag-ChIP-Seq(GSE72989)/Homer	RGKGGGCGGAGC	1	-1.23	0.4341	498	0.0897	6791.5	0.0876
Erra(NR)/HepG2-Erra-ChIP-Seq(GSE31477)/Homer	CAAAGGTCAG	1	-1.227	0.4341	1460	0.2631	20143.6	0.2598
X-box(HTH)/NPC-H3K4me1-ChIP-Seq(GSE16256)/Homer	GGTTGCCATGGCAA	1	-1.184	0.451	115	0.0207	1528.5	0.0197
E-box(bHLH)/Promoter/Homer	SSGGTCACGTGA	1	-1.182	0.451	53	0.0096	686.3	0.0089
ZNF692(Zf)/HEK293-ZNF692.GFP-ChIP-Seq(GSE58341)/Homer	GTGGGCCCCA	1	-1.15	0.4628	70	0.0126	919.4	0.0119
Chop(bZIP)/MEF-Chop-ChIP-Seq(GSE35681)/Homer	ATTGCATCAT	1	-1.117	0.4766	280	0.0505	3806.8	0.0491
THRa(NR)/C17.2-THRa-ChIP-Seq(GSE38347)/Homer	GGTCANYTGAGGWCA	1	-1.064	0.5004	258	0.0465	3513.7	0.0453
ZNF669(Zf)/HEK293-ZNF669.GFP-ChIP-Seq(GSE58341)/Homer	GARTGGTCATCGCCC	1	-1.044	0.5086	39	0.007	508.1	0.0066
Zfp809(Zf)/ES-Zfp809-ChIP-Seq(GSE70799)/Homer	GGGGCTYGKCTGGGA	1	-1.026	0.5158	89	0.016	1192.8	0.0154
EBNA1(EBV-virus)/Raji-EBNA1-ChIP-Seq(GSE30709)/Homer	GGYAGCAYDTGCTDCCCNNN	1	-0.9998	0.5273	10	0.0018	121.8	0.0016
ZNF415(Zf)/HEK293-ZNF415.GFP-ChIP-Seq(GSE58341)/Homer	GRTGMTRGAGCC	1	-0.9655	0.5436	289	0.0521	3963.7	0.0511
PRDM9(Zf)/Testis-DMC1-ChIP-Seq(GSE35498)/Homer	ADGGYAGYAGCATCT	1	-0.9319	0.5599	393	0.0708	5414.4	0.0698
Rfx6(HTH)/Min6b1-Rfx6.HA-ChIP-Seq(GSE62844)/Homer	TGTTKCCTAGCAACM	1	-0.9035	0.5738	799	0.144	11070.9	0.1428
JunD(bZIP)/K562-JunD-ChIP-Seq/Homer	ATGACGTCATCN	1	-0.895	0.5765	93	0.0168	1264	0.0163
HRE(HSF)/HepG2-HSF1-ChIP-Seq(GSE31477)/Homer	BSTTCTRGAABVTTCYAGAA	1	-0.8936	0.5765	94	0.0169	1278.8	0.0165
Oct6(POU,Homeobox)/NPC-Pou3f1-ChIP-Seq(GSE35496)/Homer	WATGCAAATGAG	1	-0.866	0.5889	651	0.1173	9023.7	0.1164
Stat3+il21(Stat)/CD4-Stat3-ChIP-Seq(GSE19198)/Homer	SVYTTCCNGGAARB	1	-0.8178	0.6156	598	0.1078	8302.2	0.1071
KLF3(Zf)/MEF-Klf3-ChIP-Seq(GSE44748)/Homer	NRGCCCCRCCCHBNN	1	-0.8075	0.6196	246	0.0443	3403.4	0.0439
Rfx5(HTH)/GM12878-Rfx5-ChIP-Seq(GSE31477)/Homer	SCCTAGCAACAG	1	-0.7969	0.6238	291	0.0524	4032.8	0.052
Stat3(Stat)/mES-Stat3-ChIP-Seq(GSE11431)/Homer	CTTCCGGGAA	1	-0.7722	0.637	363	0.0654	5042.6	0.065
DMRT6(DM)/Testis-DMRT6-ChIP-Seq(GSE60440)/Homer	YDGHTACAWTGTADC	1	-0.7574	0.644	235	0.0423	3262.7	0.0421
OCT4-SOX2-TCF-NANOG(POU,Homeobox,HMG)/mES-Oct4-ChIP-Seq(GSE11431)/Homer	ATTTGCATAACAATG	1	-0.7561	0.644	273	0.0492	3792.3	0.0489
OCT:OCT(POU,Homeobox,IR1)/NPC-Brn2-ChIP-Seq(GSE35496)/Homer	ATGAATWATTCATGA	1	-0.753	0.644	22	0.004	298.3	0.0038
GATA3(Zf),DR4/iTreg-Gata3-ChIP-Seq(GSE20898)/Homer	AGATGKDGAGATAAG	1	-0.6954	0.6776	99	0.0178	1378.5	0.0178
TEAD2(TEA)/Py2T-Tead2-ChIP-Seq(GSE55709)/Homer	CCWGGAATGY	1	-0.6837	0.683	307	0.0553	4287.6	0.0553
LRF(Zf)/Erythroblasts-ZBTB7A-ChIP-Seq(GSE74977)/Homer	AAGACCCYYN	1	-0.6832	0.683	618	0.1114	8633.1	0.1114
STAT1(Stat)/HelaS3-STAT1-ChIP-Seq(GSE12782)/Homer	NATTTCCNGGAAAT	1	-0.6713	0.6864	295	0.0532	4123.3	0.0532
Brn1(POU,Homeobox)/NPC-Brn1-ChIP-Seq(GSE35496)/Homer	TATGCWAATBAV	1	-0.6666	0.6871	522	0.0941	7298.1	0.0941
HRE(HSF)/Striatum-HSF1-ChIP-Seq(GSE38000)/Homer	TTCTAGAABNTTCTA	1	-0.6549	0.6927	179	0.0323	2505.9	0.0323
p53(p53)/mES-cMyc-ChIP-Seq(GSE11431)/Homer	ACATGCCCGGGCAT	1	-0.6537	0.6927	7	0.0013	95.6	0.0012
Reverb(NR),DR2/RAW-Reverba.biotin-ChIP-Seq(GSE45914)/Homer	GTRGGTCASTGGGTCA	1	-0.5678	0.7502	81	0.0146	1148.1	0.0148
RAR:RXR(NR),DR5/ES-RAR-ChIP-Seq(GSE56893)/Homer	AGGTCAAGGTCA	1	-0.5643	0.7502	66	0.0119	937.1	0.0121
ZNF317(Zf)/HEK293-ZNF317.GFP-ChIP-Seq(GSE58341)/Homer	GTCWGCTGTYYCTCT	1	-0.5495	0.7585	78	0.0141	1109.1	0.0143
TEAD(TEA)/Fibroblast-PU.1-ChIP-Seq(Unpublished)/Homer	YCWGGAATGY	1	-0.5056	0.7897	441	0.0795	6230.5	0.0804
Unknown-ESC-element(?)/mES-Nanog-ChIP-Seq(GSE11724)/Homer	CACAGCAGGGGG	1	-0.4688	0.8164	429	0.0773	6078.8	0.0784
GLI3(Zf)/Limb-GLI3-ChIP-Chip(GSE11077)/Homer	CGTGGGTGGTCC	1	-0.4591	0.8214	63	0.0114	913.7	0.0118
ZBTB12(Zf)/HEK293-ZBTB12.GFP-ChIP-Seq(GSE58341)/Homer	NGNTCTAGAACCNGV	1	-0.4509	0.8252	277	0.0499	3945	0.0509
Rfx1(HTH)/NPC-H3K4me1-ChIP-Seq(GSE16256)/Homer	KGTTGCCATGGCAA	1	-0.3966	0.8682	159	0.0287	2295.7	0.0296
RUNX2(Runt)/PCa-RUNX2-ChIP-Seq(GSE33889)/Homer	NWAACCACADNN	1	-0.346	0.91	1041	0.1876	14761.9	0.1904
RUNX-AML(Runt)/CD4+-PolII-ChIP-Seq(Barski_et_al.)/Homer	GCTGTGGTTW	1	-0.2639	0.9844	910	0.164	12992	0.1676
ZNF143|STAF(Zf)/CUTLL-ZNF143-ChIP-Seq(GSE29600)/Homer	ATTTCCCAGVAKSCY	1	-0.2426	1	154	0.0278	2284.6	0.0295
RFX(HTH)/K562-RFX3-ChIP-Seq(SRA012198)/Homer	CGGTTGCCATGGCAAC	1	-0.2424	1	71	0.0128	1082.3	0.014
NFkB-p50,p52(RHD)/Monocyte-p50-ChIP-Chip(Schreiber_et_al.)/Homer	GGGGGAATCCCC	1	-0.1976	1	87	0.0157	1333	0.0172
ZFP3(Zf)/HEK293-ZFP3.GFP-ChIP-Seq(GSE58341)/Homer	GGGTTTTGAAGGATGARTAGGAGTT	1	-0.169	1	1	0.0002	26.1	0.0003
Mouse_Recombination_Hotspot(Zf)/Testis-DMC1-ChIP-Seq(GSE24438)/Homer	ACTYKNATTCGTGNTACTTC	1	-0.1656	1	69	0.0124	1082.3	0.014
Oct2(POU,Homeobox)/Bcell-Oct2-ChIP-Seq(GSE21512)/Homer	ATATGCAAAT	1	-0.158	1	515	0.0928	7512.2	0.0969
ZNF467(Zf)/HEK293-ZNF467.GFP-ChIP-Seq(GSE58341)/Homer	TGGGGAAGGGCM	1	-0.1483	1	464	0.0836	6796.3	0.0877
OCT:OCT(POU,Homeobox)/NPC-Brn1-ChIP-Seq(GSE35496)/Homer	ATGAATATTCATGAG	1	-0.1407	1	9	0.0016	174	0.0022
ZNF16(Zf)/HEK293-ZNF16.GFP-ChIP-Seq(GSE58341)/Homer	MACCTTCYATGGCTCCCTAKTGCCY	1	-0.132	1	3	0.0005	71	0.0009
ZNF165(Zf)/WHIM12-ZNF165-ChIP-Seq(GSE65937)/Homer	AAGGKGRCGCAGGCA	1	-0.1262	1	49	0.0088	801.4	0.0103
Oct4(POU,Homeobox)/mES-Oct4-ChIP-Seq(GSE11431)/Homer	ATTTGCATAW	1	-0.1254	1	738	0.133	10729.2	0.1384
RUNX(Runt)/HPC7-Runx1-ChIP-Seq(GSE22178)/Homer	SAAACCACAG	1	-0.1216	1	892	0.1607	12921.7	0.1667
Zic3(Zf)/mES-Zic3-ChIP-Seq(GSE37889)/Homer	GGCCYCCTGCTGDGH	1	-0.1055	1	339	0.0611	5057.3	0.0652
Zfp281(Zf)/ES-Zfp281-ChIP-Seq(GSE81042)/Homer	CCCCTCCCCCAC	1	-0.105	1	85	0.0153	1354.2	0.0175
ZNF675(Zf)/HEK293-ZNF675.GFP-ChIP-Seq(GSE58341)/Homer	ARGAGGMCAAAATGW	1	-0.1016	1	120	0.0216	1876.2	0.0242
Rfx2(HTH)/LoVo-RFX2-ChIP-Seq(GSE49402)/Homer	GTTGCCATGGCAACM	1	-0.09712	1	77	0.0139	1240.8	0.016
TEAD4(TEA)/Tropoblast-Tead4-ChIP-Seq(GSE37350)/Homer	CCWGGAATGY	1	-0.08876	1	481	0.0867	7124.9	0.0919
ZSCAN22(Zf)/HEK293-ZSCAN22.GFP-ChIP-Seq(GSE58341)/Homer	SMCAGTCWGAKGGAGGAGGC	1	-0.08159	1	31	0.0056	547.1	0.0071
MafB(bZIP)/BMM-Mafb-ChIP-Seq(GSE75722)/Homer	WNTGCTGASTCAGCANWTTY	1	-0.07349	1	356	0.0642	5352.2	0.069
TR4(NR),DR1/Hela-TR4-ChIP-Seq(GSE24685)/Homer	GAGGTCAAAGGTCA	1	-0.06873	1	51	0.0092	867.4	0.0112
AP-2gamma(AP2)/MCF7-TFAP2C-ChIP-Seq(GSE21234)/Homer	SCCTSAGGSCAW	1	-0.06128	1	484	0.0872	7224.6	0.0932
AP-1(bZIP)/ThioMac-PU.1-ChIP-Seq(GSE21512)/Homer	VTGACTCATC	1	-0.04489	1	930	0.1676	13660.3	0.1762
REST-NRSF(Zf)/Jurkat-NRSF-ChIP-Seq/Homer	GGMGCTGTCCATGGTGCTGA	1	-0.03783	1	1	0.0002	46.9	0.0006
E2F3(E2F)/MEF-E2F3-ChIP-Seq(GSE71376)/Homer	BTKGGCGGGAAA	1	-0.03	1	204	0.0368	3231	0.0417
E2F6(E2F)/Hela-E2F6-ChIP-Seq(GSE31477)/Homer	GGCGGGAARN	1	-0.02277	1	173	0.0312	2792.7	0.036
GFY-Staf(?,Zf)/Promoter/Homer	RACTACAATTCCCAGAAKGC	1	-0.01583	1	18	0.0032	395.6	0.0051
BATF(bZIP)/Th17-BATF-ChIP-Seq(GSE39756)/Homer	DATGASTCAT	1	-0.01457	1	856	0.1543	12790.8	0.165
Fra1(bZIP)/BT549-Fra1-ChIP-Seq(GSE46166)/Homer	NNATGASTCATH	1	-0.01363	1	753	0.1357	11319.6	0.146
JunB(bZIP)/DendriticCells-Junb-ChIP-Seq(GSE36099)/Homer	RATGASTCAT	1	-0.01345	1	729	0.1314	10975.9	0.1416
SPDEF(ETS)/VCaP-SPDEF-ChIP-Seq(SRA014231)/Homer	ASWTCCTGBT	1	-0.01089	1	1047	0.1887	15573	0.2009
GFX(?)/Promoter/Homer	ATTCTCGCGAGA	1	-0.008901	1	1	0.0002	67	0.0009
ZNF528(Zf)/HEK293-ZNF528.GFP-ChIP-Seq(GSE58341)/Homer	AGAAATGACTTCCCT	1	-0.005963	1	2	0.0004	101.7	0.0013
NFkB-p65(RHD)/GM12787-p65-ChIP-Seq(GSE19485)/Homer	WGGGGATTTCCC	1	-0.005925	1	422	0.076	6610.8	0.0853
CTCF-SatelliteElement(Zf?)/CD4+-CTCF-ChIP-Seq(Barski_et_al.)/Homer	TGCAGTTCCMVNWRTGGCCA	1	-0.004977	1	14	0.0025	356.6	0.0046
NFkB-p65-Rel(RHD)/ThioMac-LPS-Expression(GSE23622)/Homer	GGAAATTCCC	1	-0.004597	1	66	0.0119	1242.2	0.016
ZNF519(Zf)/HEK293-ZNF519.GFP-ChIP-Seq(GSE58341)/Homer	GAGSCCGAGC	1	-0.003847	1	61	0.011	1169.2	0.0151
Atf3(bZIP)/GBM-ATF3-ChIP-Seq(GSE33912)/Homer	DATGASTCATHN	1	-0.003069	1	852	0.1535	12951	0.1671
AP-2alpha(AP2)/Hela-AP2alpha-ChIP-Seq(GSE31477)/Homer	ATGCCCTGAGGC	1	-0.002879	1	333	0.06	5361.9	0.0692
Elk4(ETS)/Hela-Elk4-ChIP-Seq(GSE31477)/Homer	NRYTTCCGGY	1	-0.001241	1	545	0.0982	8580.9	0.1107
Nrf2(bZIP)/Lymphoblast-Nrf2-ChIP-Seq(GSE37589)/Homer	HTGCTGAGTCAT	1	-0.000861	1	35	0.0063	788.9	0.0102
MafK(bZIP)/C2C12-MafK-ChIP-Seq(GSE36030)/Homer	GCTGASTCAGCA	1	-0.000848	1	150	0.027	2664	0.0344
Fra2(bZIP)/Striatum-Fra2-ChIP-Seq(GSE43429)/Homer	GGATGACTCATC	1	-0.000812	1	609	0.1097	9564.4	0.1234
Fosl2(bZIP)/3T3L1-Fosl2-ChIP-Seq(GSE56872)/Homer	NATGASTCABNN	1	-0.000523	1	403	0.0726	6553.5	0.0845
NRF(NRF)/Promoter/Homer	STGCGCATGCGC	1	-0.000472	1	37	0.0067	843.3	0.0109
Bach1(bZIP)/K562-Bach1-ChIP-Seq(GSE31477)/Homer	AWWNTGCTGAGTCAT	1	-0.000203	1	49	0.0088	1082.4	0.014
ZBTB33(Zf)/GM12878-ZBTB33-ChIP-Seq(GSE32465)/Homer	GGVTCTCGCGAGAAC	1	-0.00016	1	2	0.0004	157.1	0.002
E2F4(E2F)/K562-E2F4-ChIP-Seq(GSE31477)/Homer	GGCGGGAAAH	1	-0.000148	1	114	0.0205	2181.6	0.0281
Fli1(ETS)/CD8-FLI-ChIP-Seq(GSE20898)/Homer	NRYTTCCGGH	1	-0.000144	1	1378	0.2483	20906.8	0.2697
GFY(?)/Promoter/Homer	ACTACAATTCCC	1	-3.3e-05	1	25	0.0045	698.1	0.009
ELF3(ETS)/PDAC-ELF3-ChIP-Seq(GSE64557)/Homer	ANCAGGAAGT	1	-1.4e-05	1	1205	0.2172	18673.9	0.2409
E2F(E2F)/Hela-CellCycle-Expression/Homer	TTSGCGCGAAAA	1	-9e-06	1	5	0.0009	289.2	0.0037
EHF(ETS)/LoVo-EHF-ChIP-Seq(GSE49402)/Homer	AVCAGGAAGT	1	-7e-06	1	1681	0.3029	25592.3	0.3301
Elk1(ETS)/Hela-Elk1-ChIP-Seq(GSE31477)/Homer	HACTTCCGGY	1	-6e-06	1	535	0.0964	8885.6	0.1146
ETS(ETS)/Promoter/Homer	AACCGGAAGT	1	-5e-06	1	429	0.0773	7295.6	0.0941
ERG(ETS)/VCaP-ERG-ChIP-Seq(GSE14097)/Homer	ACAGGAAGTG	1	-4e-06	1	1838	0.3312	27879.3	0.3596
SpiB(ETS)/OCILY3-SPIB-ChIP-Seq(GSE56857)/Homer	AAAGRGGAAGTG	1	-4e-06	1	712	0.1283	11572.7	0.1493
NF-E2(bZIP)/K562-NFE2-ChIP-Seq(GSE31477)/Homer	GATGACTCAGCA	1	-2e-06	1	40	0.0072	1056.7	0.0136
ETV1(ETS)/GIST48-ETV1-ChIP-Seq(GSE22441)/Homer	AACCGGAAGT	1	-1e-06	1	1636	0.2948	25156.5	0.3245
EWS:ERG-fusion(ETS)/CADO_ES1-EWS:ERG-ChIP-Seq(SRA014231)/Homer	ATTTCCTGTN	1	-1e-06	1	1083	0.1952	17202.1	0.2219
NRF1(NRF)/MCF7-NRF1-ChIP-Seq(Unpublished)/Homer	CTGCGCATGCGC	1	-1e-06	1	12	0.0022	516.7	0.0067
Ronin(THAP)/ES-Thap11-ChIP-Seq(GSE51522)/Homer	RACTACAACTCCCAGVAKGC	1	0	1	2	0.0004	244.9	0.0032
E2F7(E2F)/Hela-E2F7-ChIP-Seq(GSE32673)/Homer	VDTTTCCCGCCA	1	0	1	12	0.0022	519.7	0.0067
YY1(Zf)/Promoter/Homer	CAAGATGGCGGC	1	0	1	17	0.0031	638.8	0.0082
E2F1(E2F)/Hela-E2F1-ChIP-Seq(GSE22478)/Homer	CWGGCGGGAA	1	0	1	32	0.0058	954.8	0.0123
Jun-AP1(bZIP)/K562-cJun-ChIP-Seq(GSE31477)/Homer	GATGASTCATCN	1	0	1	270	0.0487	4990	0.0644
ETS1(ETS)/Jurkat-ETS1-ChIP-Seq(GSE17954)/Homer	ACAGGAAGTG	1	0	1	1429	0.2575	22298.9	0.2876
ELF1(ETS)/Jurkat-ELF1-ChIP-Seq(SRA014231)/Homer	AVCCGGAAGT	1	0	1	566	0.102	9577.6	0.1235
ELF5(ETS)/T47D-ELF5-ChIP-Seq(GSE30407)/Homer	ACVAGGAAGT	1	0	1	1236	0.2227	19607	0.2529
Bach2(bZIP)/OCILy7-Bach2-ChIP-Seq(GSE44420)/Homer	TGCTGAGTCA	1	0	1	175	0.0315	3523.5	0.0455
ETS:RUNX(ETS,Runt)/Jurkat-RUNX1-ChIP-Seq(GSE17954)/Homer	RCAGGATGTGGT	1	0	1	95	0.0171	2183.1	0.0282
EWS:FLI1-fusion(ETS)/SK_N_MC-EWS:FLI1-ChIP-Seq(SRA014231)/Homer	VACAGGAAAT	1	0	1	661	0.1191	11152.6	0.1439
Ets1-distal(ETS)/CD4+-PolII-ChIP-Seq(Barski_et_al.)/Homer	MACAGGAAGT	1	0	1	556	0.1002	9585.6	0.1236
Sp1(Zf)/Promoter/Homer	GGCCCCGCCCCC	1	0	1	39	0.007	1176.6	0.0152
Etv2(ETS)/ES-ER71-ChIP-Seq(GSE59402)/Homer(0.967)	NNAYTTCCTGHN	1	0	1	1277	0.2301	20541.4	0.265
PU.1(ETS)/ThioMac-PU.1-ChIP-Seq(GSE21512)/Homer	AGAGGAAGTG	1	0	1	985	0.1775	16435.3	0.212
GABPA(ETS)/Jurkat-GABPa-ChIP-Seq(GSE17954)/Homer	RACCGGAAGT	1	0	1	1124	0.2026	18517.9	0.2389
EBF1(EBF)/Near-E2A-ChIP-Seq(GSE21512)/Homer	GTCCCCWGGGGA	1	0	1	453	0.0816	8661.9	0.1117
BORIS(Zf)/K562-CTCFL-ChIP-Seq(GSE32465)/Homer	CNNBRGCGCCCCCTGSTGGC	1	0	1	99	0.0178	9387	0.1211
CTCF(Zf)/CD4+-CTCF-ChIP-Seq(Barski_et_al.)/Homer	AYAGTGCCMYCTRGTGGCCA	1	0	1	92	0.0166	10504.3	0.1355
EBF(EBF)/proBcell-EBF-ChIP-Seq(GSE21978)/Homer	DGTCCCYRGGGA	1	0	1	71	0.0128	2306.3	0.0297

## Sheet: 10.4 HOMER-Lost diff ATAC enh
Dataset_EV 10.4. Homer analysis results of enriched motifs in lost ATAC sites between CLL and non-malignant within potential enhancer regions
Motif Name	Consensus	P-value	Log P-value	q-value (Benjamini)	# of Target Sequences with Motif(of 9550)	% of Target Sequences with Motif	# of Background Sequences with Motif(of 60368)	% of Background Sequences with Motif
EBF(EBF)/proBcell-EBF-ChIP-Seq(GSE21978)/Homer	DGTCCCYRGGGA	1e-80	-184.7	0	1294	0.1355	4726.8	0.0783
CTCF(Zf)/CD4+-CTCF-ChIP-Seq(Barski_et_al.)/Homer	AYAGTGCCMYCTRGTGGCCA	1e-70	-162.2	0	2308	0.2417	10258.2	0.1698
BORIS(Zf)/K562-CTCFL-ChIP-Seq(GSE32465)/Homer	CNNBRGCGCCCCCTGSTGGC	1e-48	-112.1	0	2713	0.2841	13267.7	0.2197
Jun-AP1(bZIP)/K562-cJun-ChIP-Seq(GSE31477)/Homer	GATGASTCATCN	1e-32	-75.03	0	907	0.095	3810.6	0.0631
Fosl2(bZIP)/3T3L1-Fosl2-ChIP-Seq(GSE56872)/Homer	NATGASTCABNN	1e-29	-68.31	0	1107	0.1159	4956.1	0.0821
Fra2(bZIP)/Striatum-Fra2-ChIP-Seq(GSE43429)/Homer	GGATGACTCATC	1e-28	-65.05	0	1357	0.1421	6372.6	0.1055
JunB(bZIP)/DendriticCells-Junb-ChIP-Seq(GSE36099)/Homer	RATGASTCAT	1e-28	-64.59	0	1449	0.1517	6891.6	0.1141
Fra1(bZIP)/BT549-Fra1-ChIP-Seq(GSE46166)/Homer	NNATGASTCATH	1e-26	-62.12	0	1430	0.1497	6827.8	0.113
EBF1(EBF)/Near-E2A-ChIP-Seq(GSE21512)/Homer	GTCCCCWGGGGA	1e-26	-61.75	0	3698	0.3872	20194	0.3343
BATF(bZIP)/Th17-BATF-ChIP-Seq(GSE39756)/Homer	DATGASTCAT	1e-26	-61.16	0	1563	0.1636	7591.6	0.1257
Atf3(bZIP)/GBM-ATF3-ChIP-Seq(GSE33912)/Homer	DATGASTCATHN	1e-24	-56.27	0	1604	0.1679	7915.7	0.1311
AP-1(bZIP)/ThioMac-PU.1-ChIP-Seq(GSE21512)/Homer	VTGACTCATC	1e-19	-45.55	0	1723	0.1804	8823.5	0.1461
Bach2(bZIP)/OCILy7-Bach2-ChIP-Seq(GSE44420)/Homer	TGCTGAGTCA	1e-17	-40.07	0	682	0.0714	3075.1	0.0509
NF-E2(bZIP)/K562-NFE2-ChIP-Seq(GSE31477)/Homer	GATGACTCAGCA	1e-12	-28.43	0	223	0.0233	841.6	0.0139
EWS:ERG-fusion(ETS)/CADO_ES1-EWS:ERG-ChIP-Seq(SRA014231)/Homer	ATTTCCTGTN	1e-09	-22.44	0	2115	0.2214	11811.5	0.1955
Ets1-distal(ETS)/CD4+-PolII-ChIP-Seq(Barski_et_al.)/Homer	MACAGGAAGT	1e-09	-22.22	0	1332	0.1395	7146.5	0.1183
NFkB-p65(RHD)/GM12787-p65-ChIP-Seq(GSE19485)/Homer	WGGGGATTTCCC	1e-07	-16.77	0	1523	0.1595	8467.6	0.1402
Bach1(bZIP)/K562-Bach1-ChIP-Seq(GSE31477)/Homer	AWWNTGCTGAGTCAT	1e-07	-16.54	0	168	0.0176	687	0.0114
NFkB-p65-Rel(RHD)/ThioMac-LPS-Expression(GSE23622)/Homer	GGAAATTCCC	1e-07	-16.5	0	267	0.028	1204.4	0.0199
Nrf2(bZIP)/Lymphoblast-Nrf2-ChIP-Seq(GSE37589)/Homer	HTGCTGAGTCAT	1e-07	-16.37	0	169	0.0177	694	0.0115
RUNX-AML(Runt)/CD4+-PolII-ChIP-Seq(Barski_et_al.)/Homer	GCTGTGGTTW	1e-06	-16.06	0	1757	0.184	9903.2	0.164
MafK(bZIP)/C2C12-MafK-ChIP-Seq(GSE36030)/Homer	GCTGASTCAGCA	1e-06	-14.73	0	585	0.0613	3011.4	0.0499
Oct2(POU,Homeobox)/Bcell-Oct2-ChIP-Seq(GSE21512)/Homer	ATATGCAAAT	1e-06	-14.14	0	548	0.0574	2814	0.0466
PU.1(ETS)/ThioMac-PU.1-ChIP-Seq(GSE21512)/Homer	AGAGGAAGTG	1e-06	-14.13	0	2144	0.2245	12342	0.2043
RUNX(Runt)/HPC7-Runx1-ChIP-Seq(GSE22178)/Homer	SAAACCACAG	0.0001	-11.49	0.0001	1763	0.1846	10150.5	0.168
RUNX1(Runt)/Jurkat-RUNX1-ChIP-Seq(GSE29180)/Homer	AAACCACARM	0.0001	-11.29	0.0002	2321	0.243	13578.5	0.2248
Oct4(POU,Homeobox)/mES-Oct4-ChIP-Seq(GSE11431)/Homer	ATTTGCATAW	0.0001	-10.68	0.0003	748	0.0783	4082	0.0676
ELF3(ETS)/PDAC-ELF3-ChIP-Seq(GSE64557)/Homer	ANCAGGAAGT	0.0001	-10.68	0.0003	2266	0.2373	13275.7	0.2198
RUNX2(Runt)/PCa-RUNX2-ChIP-Seq(GSE33889)/Homer	NWAACCACADNN	0.0001	-9.657	0.0008	1836	0.1922	10696	0.1771
Brn1(POU,Homeobox)/NPC-Brn1-ChIP-Seq(GSE35496)/Homer	TATGCWAATBAV	0.0001	-9.294	0.0011	534	0.0559	2870.1	0.0475
SpiB(ETS)/OCILY3-SPIB-ChIP-Seq(GSE56857)/Homer	AAAGRGGAAGTG	0.0001	-9.276	0.0011	1210	0.1267	6904.3	0.1143
ERG(ETS)/VCaP-ERG-ChIP-Seq(GSE14097)/Homer	ACAGGAAGTG	0.001	-8.036	0.0037	4309	0.4512	26201.4	0.4338
Oct6(POU,Homeobox)/NPC-Pou3f1-ChIP-Seq(GSE35496)/Homer	WATGCAAATGAG	0.01	-6.635	0.0145	634	0.0664	3562	0.059
Etv2(ETS)/ES-ER71-ChIP-Seq(GSE59402)/Homer(0.967)	NNAYTTCCTGHN	0.01	-6.579	0.0149	3108	0.3254	18793.7	0.3111
Mef2c(MADS)/GM12878-Mef2c-ChIP-Seq(GSE32465)/Homer	DCYAAAAATAGM	0.01	-6.361	0.018	551	0.0577	3077.5	0.051
Mef2d(MADS)/Retina-Mef2d-ChIP-Seq(GSE61391)/Homer	GCTATTTTTAGC	0.01	-6.337	0.018	287	0.03	1522.7	0.0252
CTCF-SatelliteElement(Zf?)/CD4+-CTCF-ChIP-Seq(Barski_et_al.)/Homer	TGCAGTTCCMVNWRTGGCCA	0.01	-6.155	0.0209	104	0.0109	489.4	0.0081
MafB(bZIP)/BMM-Mafb-ChIP-Seq(GSE75722)/Homer	WNTGCTGASTCAGCANWTTY	0.01	-5.063	0.0606	713	0.0747	4113.3	0.0681
ZFP3(Zf)/HEK293-ZFP3.GFP-ChIP-Seq(GSE58341)/Homer	GGGTTTTGAAGGATGARTAGGAGTT	0.1	-4.517	0.1019	7	0.0007	15.1	0.0002
EBNA1(EBV-virus)/Raji-EBNA1-ChIP-Seq(GSE30709)/Homer	GGYAGCAYDTGCTDCCCNNN	0.1	-4.224	0.1332	53	0.0055	243.5	0.004
Unknown-ESC-element(?)/mES-Nanog-ChIP-Seq(GSE11724)/Homer	CACAGCAGGGGG	0.1	-3.314	0.323	1944	0.2035	11849.9	0.1962
ETS:E-box(ETS,bHLH)/HPC7-Scl-ChIP-Seq(GSE22178)/Homer	AGGAARCAGCTG	0.1	-2.884	0.4846	306	0.032	1765.6	0.0292
ETS:RUNX(ETS,Runt)/Jurkat-RUNX1-ChIP-Seq(GSE17954)/Homer	RCAGGATGTGGT	0.1	-2.83	0.4995	514	0.0538	3035.1	0.0502
ETS1(ETS)/Jurkat-ETS1-ChIP-Seq(GSE17954)/Homer	ACAGGAAGTG	0.1	-2.695	0.5586	3410	0.357	21121.5	0.3497
RARg(NR)/ES-RARg-ChIP-Seq(GSE30538)/Homer	AGGTCAAGGTCA	0.1	-2.601	0.6001	61	0.0064	317.3	0.0053
Mef2a(MADS)/HL1-Mef2a.biotin-ChIP-Seq(GSE21529)/Homer	CYAAAAATAG	1	-1.958	1	516	0.054	3113.5	0.0515
HOXA2(Homeobox)/mES-Hoxa2-ChIP-Seq(Donaldson_et_al.)/Homer	GYCATCMATCAT	1	-1.908	1	104	0.0109	591.3	0.0098
SCL(bHLH)/HPC7-Scl-ChIP-Seq(GSE13511)/Homer	AVCAGCTG	1	-1.898	1	7144	0.748	44896.6	0.7433
ETV1(ETS)/GIST48-ETV1-ChIP-Seq(GSE22441)/Homer	AACCGGAAGT	1	-1.735	1	4025	0.4214	25168.5	0.4167
RAR:RXR(NR),DR5/ES-RAR-ChIP-Seq(GSE56893)/Homer	AGGTCAAGGTCA	1	-1.556	1	207	0.0217	1236.9	0.0205
RAR:RXR(NR),DR5/ES-RAR-ChIP-Seq(GSE56893)/Homer	RGGTCADNNAGAGGTCAV	1	-1.551	1	75	0.0079	430.3	0.0071
OCT:OCT(POU,Homeobox)/NPC-Brn1-ChIP-Seq(GSE35496)/Homer	ATGAATATTCATGAG	1	-1.4	1	12	0.0013	60.7	0.001
ZFX(Zf)/mES-Zfx-ChIP-Seq(GSE11431)/Homer	AGGCCTRG	1	-1.39	1	3510	0.3675	21993.1	0.3641
Mef2b(MADS)/HEK293-Mef2b.V5-ChIP-Seq(GSE67450)/Homer	GCTATTTTTGGM	1	-1.373	1	948	0.0993	5871.7	0.0972
OCT:OCT(POU,Homeobox,IR1)/NPC-Brn2-ChIP-Seq(GSE35496)/Homer	ATGAATWATTCATGA	1	-1.331	1	17	0.0018	90.3	0.0015
Pax8(Paired,Homeobox)/Thyroid-Pax8-ChIP-Seq(GSE26938)/Homer	GTCATGCHTGRCTGS	1	-1.303	1	947	0.0992	5875	0.0973
ELF5(ETS)/T47D-ELF5-ChIP-Seq(GSE30407)/Homer	ACVAGGAAGT	1	-1.252	1	2324	0.2433	14545.5	0.2408
EHF(ETS)/LoVo-EHF-ChIP-Seq(GSE49402)/Homer	AVCAGGAAGT	1	-1.215	1	3342	0.3499	20975.1	0.3473
p73(p53)/Trachea-p73-ChIP-Seq(PRJNA310161)/Homer	NRRRCAWGTCCDGRCATGYY	1	-1.138	1	86	0.009	515.8	0.0085
PAX5(Paired,Homeobox),condensed/GM12878-PAX5-ChIP-Seq(GSE32465)/Homer	GTCACGCTCSCTGM	1	-0.9954	1	291	0.0305	1803.3	0.0299
GRE(NR),IR3/RAW264.7-GRE-ChIP-Seq(Unpublished)/Homer	VAGRACAKWCTGTYC	1	-0.98	1	359	0.0376	2231.1	0.0369
REST-NRSF(Zf)/Jurkat-NRSF-ChIP-Seq/Homer	GGMGCTGTCCATGGTGCTGA	1	-0.9764	1	22	0.0023	128.8	0.0021
RORgt(NR)/EL4-RORgt.Flag-ChIP-Seq(GSE56019)/Homer	AAYTAGGTCA	1	-0.959	1	190	0.0199	1174.2	0.0194
CEBP:AP1(bZIP)/ThioMac-CEBPb-ChIP-Seq(GSE21512)/Homer	DRTGTTGCAA	1	-0.7619	1	978	0.1024	6167.8	0.1021
Reverb(NR),DR2/RAW-Reverba.biotin-ChIP-Seq(GSE45914)/Homer	GTRGGTCASTGGGTCA	1	-0.6971	1	317	0.0332	2002.2	0.0331
MafF(bZIP)/HepG2-MafF-ChIP-Seq(GSE31477)/Homer	HWWGTCAGCAWWTTT	1	-0.68	1	273	0.0286	1726.6	0.0286
OCT4-SOX2-TCF-NANOG(POU,Homeobox,HMG)/mES-Oct4-ChIP-Seq(GSE11431)/Homer	ATTTGCATAACAATG	1	-0.6351	1	161	0.0169	1022.5	0.0169
CEBP:CEBP(bZIP)/MEF-Chop-ChIP-Seq(GSE35681)/Homer	NTNATGCAAYMNNHTGMAAY	1	-0.6316	1	157	0.0164	997.7	0.0165
NF1:FOXA1(CTF,Forkhead)/LNCAP-FOXA1-ChIP-Seq(GSE27824)/Homer	WNTGTTTRYTTTGGCA	1	-0.5767	1	55	0.0058	353.3	0.0058
ZNF711(Zf)/SHSY5Y-ZNF711-ChIP-Seq(GSE20673)/Homer	AGGCCTAG	1	-0.5358	1	4403	0.461	27908.6	0.462
NFkB-p50,p52(RHD)/Monocyte-p50-ChIP-Chip(Schreiber_et_al.)/Homer	GGGGGAATCCCC	1	-0.5257	1	572	0.0599	3649.8	0.0604
c-Myc(bHLH)/mES-cMyc-ChIP-Seq(GSE11431)/Homer	VVCCACGTGG	1	-0.5206	1	1193	0.1249	7591.2	0.1257
ZNF322(Zf)/HEK293-ZNF322.GFP-ChIP-Seq(GSE58341)/Homer	GAGCCTGGTACTGWGCCTGR	1	-0.4905	1	840	0.0879	5360.9	0.0888
Hoxb4(Homeobox)/ES-Hoxb4-ChIP-Seq(GSE34014)/Homer	TGATTRATGGCY	1	-0.4752	1	207	0.0217	1335.3	0.0221
ZNF317(Zf)/HEK293-ZNF317.GFP-ChIP-Seq(GSE58341)/Homer	GTCWGCTGTYYCTCT	1	-0.4195	1	162	0.017	1055.7	0.0175
ZNF41(Zf)/HEK293-ZNF41.GFP-ChIP-Seq(GSE58341)/Homer	CCTCATGGTGYCYTWYTCCCTTGTG	1	-0.3603	1	35	0.0037	239.5	0.004
Twist(bHLH)/HMLE-TWIST1-ChIP-Seq(Chang_et_al)/Homer	VCAKCTGGNNNCCAGMTGBN	1	-0.3264	1	357	0.0374	2325.1	0.0385
EWS:FLI1-fusion(ETS)/SK_N_MC-EWS:FLI1-ChIP-Seq(SRA014231)/Homer	VACAGGAAAT	1	-0.3263	1	1805	0.189	11555.6	0.1913
Tbox:Smad(T-box,MAD)/ESCd5-Smad2_3-ChIP-Seq(GSE29422)/Homer	AGGTGHCAGACA	1	-0.308	1	348	0.0364	2272.6	0.0376
T1ISRE(IRF)/ThioMac-Ifnb-Expression/Homer	ACTTTCGTTTCT	1	-0.2711	1	27	0.0028	193.6	0.0032
FOXA1:AR(Forkhead,NR)/LNCAP-AR-ChIP-Seq(GSE27824)/Homer	AGTAAACAAAAAAGAACAND	1	-0.2646	1	40	0.0042	281.7	0.0047
ZNF136(Zf)/HEK293-ZNF136.GFP-ChIP-Seq(GSE58341)/Homer	YTKGATAHAGTATTCTWGGTNGGCA	1	-0.2418	1	63	0.0066	437.2	0.0072
ZNF16(Zf)/HEK293-ZNF16.GFP-ChIP-Seq(GSE58341)/Homer	MACCTTCYATGGCTCCCTAKTGCCY	1	-0.2381	1	21	0.0022	155.3	0.0026
THRb(NR)/Liver-NR1A2-ChIP-Seq(GSE52613)/Homer	TRAGGTCA	1	-0.2134	1	5783	0.6055	36831.1	0.6098
Atf4(bZIP)/MEF-Atf4-ChIP-Seq(GSE35681)/Homer	MTGATGCAAT	1	-0.2074	1	329	0.0344	2180.5	0.0361
GATA(Zf),IR4/iTreg-Gata3-ChIP-Seq(GSE20898)/Homer	NAGATWNBNATCTNN	1	-0.1953	1	73	0.0076	511.9	0.0085
Chop(bZIP)/MEF-Chop-ChIP-Seq(GSE35681)/Homer	ATTGCATCAT	1	-0.1931	1	245	0.0257	1640.6	0.0272
Hand2(bHLH)/Mesoderm-Hand2-ChIP-Seq(GSE61475)/Homer	TGACANARRCCAGRC	1	-0.1923	1	901	0.0943	5866.9	0.0971
GATA3(Zf),DR4/iTreg-Gata3-ChIP-Seq(GSE20898)/Homer	AGATGKDGAGATAAG	1	-0.1895	1	67	0.007	472.5	0.0078
ARE(NR)/LNCAP-AR-ChIP-Seq(GSE27824)/Homer	RGRACASNSTGTYCYB	1	-0.1692	1	424	0.0444	2810.2	0.0465
p53(p53)/mES-cMyc-ChIP-Seq(GSE11431)/Homer	ACATGCCCGGGCAT	1	-0.159	1	39	0.0041	288.7	0.0048
Pit1(Homeobox)/GCrat-Pit1-ChIP-Seq(GSE58009)/Homer	ATGMATATDC	1	-0.1583	1	883	0.0925	5772.3	0.0956
OCT:OCT(POU,Homeobox)/NPC-OCT6-ChIP-Seq(GSE43916)/Homer	YATGCATATRCATRT	1	-0.1502	1	66	0.0069	473.9	0.0078
MafA(bZIP)/Islet-MafA-ChIP-Seq(GSE30298)/Homer	TGCTGACTCA	1	-0.1447	1	1627	0.1703	10545.1	0.1746
Pax7(Paired,Homeobox),long/Myoblast-Pax7-ChIP-Seq(GSE25064)/Homer	TAATCHGATTAC	1	-0.1388	1	10	0.001	86.4	0.0014
ZNF382(Zf)/HEK293-ZNF382.GFP-ChIP-Seq(GSE58341)/Homer	GNCTGTASTRNTGBCTCHTT	1	-0.1359	1	39	0.0041	292.3	0.0048
PAX3:FKHR-fusion(Paired,Homeobox)/Rh4-PAX3:FKHR-ChIP-Seq(GSE19063)/Homer	ACCRTGACTAATTNN	1	-0.1296	1	192	0.0201	1316.5	0.0218
HOXA9(Homeobox)/HSC-Hoxa9-ChIP-Seq(GSE33509)/Homer	GGCCATAAATCA	1	-0.127	1	634	0.0664	4191.3	0.0694
n-Myc(bHLH)/mES-nMyc-ChIP-Seq(GSE11431)/Homer	VRCCACGTGG	1	-0.09601	1	1671	0.175	10880.3	0.1801
Erra(NR)/HepG2-Erra-ChIP-Seq(GSE31477)/Homer	CAAAGGTCAG	1	-0.09024	1	4084	0.4276	26242.8	0.4345
Zic3(Zf)/mES-Zic3-ChIP-Seq(GSE37889)/Homer	GGCCYCCTGCTGDGH	1	-0.08699	1	2228	0.2333	14451.9	0.2393
Srebp1a(bHLH)/HepG2-Srebp1a-ChIP-Seq(GSE31477)/Homer	RTCACSCCAY	1	-0.07374	1	437	0.0458	2955.8	0.0489
Tlx?(NR)/NPC-H3K4me1-ChIP-Seq(GSE16256)/Homer	CTGGCAGSCTGCCA	1	-0.07365	1	1002	0.1049	6616.7	0.1095
c-Jun-CRE(bZIP)/K562-cJun-ChIP-Seq(GSE31477)/Homer	ATGACGTCATCY	1	-0.07203	1	544	0.057	3654.8	0.0605
Brn2(POU,Homeobox)/NPC-Brn2-ChIP-Seq(GSE35496)/Homer	ATGAATATTC	1	-0.07104	1	64	0.0067	482.8	0.008
p53(p53)/Saos-p53-ChIP-Seq(GSE15780)/Homer	RRCATGYCYRGRCATGYYYN	1	-0.05974	1	128	0.0134	924.2	0.0153
p53(p53)/Saos-p53-ChIP-Seq/Homer	RRCATGYCYRGRCATGYYYN	1	-0.05974	1	128	0.0134	924.2	0.0153
AR-halfsite(NR)/LNCaP-AR-ChIP-Seq(GSE27824)/Homer	CCAGGAACAG	1	-0.05586	1	5700	0.5968	36529.9	0.6048
GABPA(ETS)/Jurkat-GABPa-ChIP-Seq(GSE17954)/Homer	RACCGGAAGT	1	-0.05538	1	2987	0.3127	19350.2	0.3204
AP-2gamma(AP2)/MCF7-TFAP2C-ChIP-Seq(GSE21234)/Homer	SCCTSAGGSCAW	1	-0.055	1	3278	0.3432	21202.8	0.351
Atf2(bZIP)/3T3L1-Atf2-ChIP-Seq(GSE56872)/Homer	NRRTGACGTCAT	1	-0.05305	1	621	0.065	4178.1	0.0692
SPDEF(ETS)/VCaP-SPDEF-ChIP-Seq(SRA014231)/Homer	ASWTCCTGBT	1	-0.05171	1	2398	0.2511	15605.8	0.2584
STAT6(Stat)/CD4-Stat6-ChIP-Seq(GSE22104)/Homer	ABTTCYYRRGAA	1	-0.04113	1	662	0.0693	4464.1	0.0739
SF1(NR)/H295R-Nr5a1-ChIP-Seq(GSE44220)/Homer	CAAGGHCANV	1	-0.04086	1	710	0.0743	4777.8	0.0791
Hnf1(Homeobox)/Liver-Foxa2-Chip-Seq(GSE25694)/Homer	GGTTAAWCATTAA	1	-0.04066	1	75	0.0079	574.5	0.0095
Fli1(ETS)/CD8-FLI-ChIP-Seq(GSE20898)/Homer	NRYTTCCGGH	1	-0.04059	1	3582	0.375	23176.9	0.3837
PAX6(Paired,Homeobox)/Forebrain-Pax6-ChIP-Seq(GSE66961)/Homer	NGTGTTCAVTSAAGCGKAAA	1	-0.03878	1	182	0.0191	1305.6	0.0216
Oct4:Sox17(POU,Homeobox,HMG)/F9-Sox17-ChIP-Seq(GSE44553)/Homer	CCATTGTATGCAAAT	1	-0.03485	1	105	0.011	786.1	0.013
ERE(NR),IR3/MCF7-ERa-ChIP-Seq(Unpublished)/Homer	VAGGTCACNSTGACC	1	-0.03468	1	475	0.0497	3253.3	0.0539
RBPJ:Ebox(?,bHLH)/Panc1-Rbpj1-ChIP-Seq(GSE47459)/Homer	GGGRAARRGRMCAGMTG	1	-0.03467	1	794	0.0831	5336.9	0.0884
HRE(HSF)/Striatum-HSF1-ChIP-Seq(GSE38000)/Homer	TTCTAGAABNTTCTA	1	-0.03443	1	246	0.0258	1739.2	0.0288
GATA3(Zf),DR8/iTreg-Gata3-ChIP-Seq(GSE20898)/Homer	AGATSTNDNNDSAGATAASN	1	-0.03341	1	59	0.0062	467.5	0.0077
GRE(NR),IR3/A549-GR-ChIP-Seq(GSE32465)/Homer	NRGVACABNVTGTYCY	1	-0.03003	1	217	0.0227	1551.9	0.0257
Pitx1:Ebox(Homeobox,bHLH)/Hindlimb-Pitx1-ChIP-Seq(GSE41591)/Homer	YTAATTRAWWCCAGATGT	1	-0.02758	1	181	0.019	1312.5	0.0217
Pax7(Paired,Homeobox)/Myoblast-Pax7-ChIP-Seq(GSE25064)/Homer	TAATCAATTA	1	-0.027	1	38	0.004	322	0.0053
PR(NR)/T47D-PR-ChIP-Seq(GSE31130)/Homer	VAGRACAKNCTGTBC	1	-0.02688	1	3252	0.3405	21132.7	0.3499
Bcl6(Zf)/Liver-Bcl6-ChIP-Seq(GSE31578)/Homer	NNNCTTTCCAGGAAA	1	-0.02474	1	1989	0.2083	13076	0.2165
ZNF528(Zf)/HEK293-ZNF528.GFP-ChIP-Seq(GSE58341)/Homer	AGAAATGACTTCCCT	1	-0.02465	1	5	0.0005	65.1	0.0011
Tbx20(T-box)/Heart-Tbx20-ChIP-Seq(GSE29636)/Homer	GGTGYTGACAGS	1	-0.02185	1	435	0.0455	3017	0.0499
STAT6(Stat)/Macrophage-Stat6-ChIP-Seq(GSE38377)/Homer	TTCCKNAGAA	1	-0.02156	1	690	0.0722	4693.9	0.0777
Hoxc9(Homeobox)/Ainv15-Hoxc9-ChIP-Seq(GSE21812)/Homer	GGCCATAAATCA	1	-0.02123	1	434	0.0454	3012.9	0.0499
JunD(bZIP)/K562-JunD-ChIP-Seq/Homer	ATGACGTCATCN	1	-0.02044	1	179	0.0187	1310.3	0.0217
X-box(HTH)/NPC-H3K4me1-ChIP-Seq(GSE16256)/Homer	GGTTGCCATGGCAA	1	-0.02026	1	227	0.0238	1635.4	0.0271
Nr5a2(NR)/mES-Nr5a2-ChIP-Seq(GSE19019)/Homer	BTCAAGGTCA	1	-0.01942	1	870	0.0911	5875.3	0.0973
EKLF(Zf)/Erythrocyte-Klf1-ChIP-Seq(GSE20478)/Homer	NWGGGTGTGGCY	1	-0.01818	1	687	0.0719	4685.5	0.0776
Foxo1(Forkhead)/RAW-Foxo1-ChIP-Seq(Fan_et_al.)/Homer	CTGTTTAC	1	-0.01636	1	2954	0.3093	19293.9	0.3194
TEAD(TEA)/Fibroblast-PU.1-ChIP-Seq(Unpublished)/Homer	YCWGGAATGY	1	-0.01613	1	553	0.0579	3813.7	0.0631
Pax7(Paired,Homeobox),longest/Myoblast-Pax7-ChIP-Seq(GSE25064)/Homer	NTAATTDGCYAATTANNWWD	1	-0.01496	1	6	0.0006	79.2	0.0013
AP-2alpha(AP2)/Hela-AP2alpha-ChIP-Seq(GSE31477)/Homer	ATGCCCTGAGGC	1	-0.01428	1	2683	0.2809	17578.6	0.291
GATA(Zf),IR3/iTreg-Gata3-ChIP-Seq(GSE20898)/Homer	NNNNNBAGATAWYATCTVHN	1	-0.01405	1	133	0.0139	1008.1	0.0167
VDR(NR),DR3/GM10855-VDR+vitD-ChIP-Seq(GSE22484)/Homer	ARAGGTCANWGAGTTCANNN	1	-0.01353	1	385	0.0403	2711	0.0449
PGR(NR)/EndoStromal-PGR-ChIP-Seq(GSE69539)/Homer	AAGAACATWHTGTTC	1	-0.0114	1	270	0.0283	1949.3	0.0323
DUX4(Homeobox)/Myoblasts-DUX4.V5-ChIP-Seq(GSE75791)/Homer	NWTAAYCYAATCAWN	1	-0.01095	1	17	0.0018	176.2	0.0029
ZNF143|STAF(Zf)/CUTLL-ZNF143-ChIP-Seq(GSE29600)/Homer	ATTTCCCAGVAKSCY	1	-0.01062	1	742	0.0777	5081.5	0.0841
Barx1(Homeobox)/Stomach-Barx1.3xFlag-ChIP-Seq(GSE69483)/Homer	AAACMATTAN	1	-0.009338	1	386	0.0404	2736.6	0.0453
Max(bHLH)/K562-Max-ChIP-Seq(GSE31477)/Homer	RCCACGTGGYYN	1	-0.008928	1	1405	0.1471	9410.2	0.1558
STAT1(Stat)/HelaS3-STAT1-ChIP-Seq(GSE12782)/Homer	NATTTCCNGGAAAT	1	-0.008834	1	385	0.0403	2732.2	0.0452
ZNF675(Zf)/HEK293-ZNF675.GFP-ChIP-Seq(GSE58341)/Homer	ARGAGGMCAAAATGW	1	-0.008561	1	181	0.019	1355.7	0.0224
Sox9(HMG)/Limb-SOX9-ChIP-Seq(GSE73225)/Homer	AGGVNCCTTTGT	1	-0.008489	1	1282	0.1342	8617.5	0.1427
p63(p53)/Keratinocyte-p63-ChIP-Seq(GSE17611)/Homer	NNDRCATGYCYNRRCATGYH	1	-0.007872	1	603	0.0631	4185	0.0693
THRa(NR)/C17.2-THRa-ChIP-Seq(GSE38347)/Homer	GGTCANYTGAGGWCA	1	-0.007401	1	983	0.1029	6682.4	0.1106
Brachyury(T-box)/Mesoendoderm-Brachyury-ChIP-exo(GSE54963)/Homer	ANTTMRCASBNNNGTGYKAAN	1	-0.006801	1	342	0.0358	2456.1	0.0407
PRDM9(Zf)/Testis-DMC1-ChIP-Seq(GSE35498)/Homer	ADGGYAGYAGCATCT	1	-0.006054	1	998	0.1045	6794.6	0.1125
Pit1+1bp(Homeobox)/GCrat-Pit1-ChIP-Seq(GSE58009)/Homer	ATGCATAATTCA	1	-0.005928	1	233	0.0244	1724.4	0.0285
PAX5(Paired,Homeobox)/GM12878-PAX5-ChIP-Seq(GSE32465)/Homer	GCAGCCAAGCRTGACH	1	-0.005477	1	1000	0.1047	6814.5	0.1128
GLI3(Zf)/Limb-GLI3-ChIP-Chip(GSE11077)/Homer	CGTGGGTGGTCC	1	-0.004805	1	302	0.0316	2201.5	0.0364
Mouse_Recombination_Hotspot(Zf)/Testis-DMC1-ChIP-Seq(GSE24438)/Homer	ACTYKNATTCGTGNTACTTC	1	-0.004702	1	57	0.006	496.3	0.0082
Srebp2(bHLH)/HepG2-Srebp2-ChIP-Seq(GSE31477)/Homer	CGGTCACSCCAC	1	-0.004691	1	327	0.0342	2371.7	0.0393
HRE(HSF)/HepG2-HSF1-ChIP-Seq(GSE31477)/Homer	BSTTCTRGAABVTTCYAGAA	1	-0.004637	1	233	0.0244	1733.9	0.0287
GATA:SCL(Zf,bHLH)/Ter119-SCL-ChIP-Seq(GSE18720)/Homer	CRGCTGBNGNSNNSAGATAA	1	-0.004444	1	164	0.0172	1259.7	0.0209
TEAD2(TEA)/Py2T-Tead2-ChIP-Seq(GSE55709)/Homer	CCWGGAATGY	1	-0.004216	1	525	0.055	3702.9	0.0613
PRDM14(Zf)/H1-PRDM14-ChIP-Seq(GSE22767)/Homer	RGGTCTCTAACY	1	-0.004147	1	452	0.0473	3216.9	0.0533
NF1(CTF)/LNCAP-NF1-ChIP-Seq(Unpublished)/Homer	CYTGGCABNSTGCCAR	1	-0.004124	1	994	0.1041	6794.7	0.1125
Fox:Ebox(Forkhead,bHLH)/Panc1-Foxa2-ChIP-Seq(GSE47459)/Homer	NNNVCTGWGYAAACASN	1	-0.004012	1	1351	0.1415	9123.5	0.151
Nur77(NR)/K562-NR4A1-ChIP-Seq(GSE31363)/Homer	TGACCTTTNCNT	1	-0.00338	1	190	0.0199	1448.3	0.024
ZNF165(Zf)/WHIM12-ZNF165-ChIP-Seq(GSE65937)/Homer	AAGGKGRCGCAGGCA	1	-0.003188	1	476	0.0498	3389.6	0.0561
CArG(MADS)/PUER-Srf-ChIP-Seq(Sullivan_et_al.)/Homer	CCATATATGGNM	1	-0.003153	1	358	0.0375	2597.9	0.043
Atf7(bZIP)/3T3L1-Atf7-ChIP-Seq(GSE56872)/Homer	NGRTGACGTCAY	1	-0.002957	1	842	0.0882	5818.6	0.0963
Rfx2(HTH)/LoVo-RFX2-ChIP-Seq(GSE49402)/Homer	GTTGCCATGGCAACM	1	-0.002729	1	253	0.0265	1889.5	0.0313
Cdx2(Homeobox)/mES-Cdx2-ChIP-Seq(GSE14586)/Homer	GYMATAAAAH	1	-0.002575	1	502	0.0526	3574	0.0592
Nanog(Homeobox)/mES-Nanog-ChIP-Seq(GSE11724)/Homer	RGCCATTAAC	1	-0.002403	1	4912	0.5143	31931.6	0.5287
BMAL1(bHLH)/Liver-Bmal1-ChIP-Seq(GSE39860)/Homer	GNCACGTG	1	-0.002318	1	3026	0.3168	19954.3	0.3304
ZSCAN22(Zf)/HEK293-ZSCAN22.GFP-ChIP-Seq(GSE58341)/Homer	SMCAGTCWGAKGGAGGAGGC	1	-0.002304	1	208	0.0218	1585.6	0.0263
Nr5a2(NR)/Pancreas-LRH1-ChIP-Seq(GSE34295)/Homer	BTCAAGGTCA	1	-0.002079	1	1117	0.117	7644.1	0.1266
Rbpj1(?)/Panc1-Rbpj1-ChIP-Seq(GSE47459)/Homer	HTTTCCCASG	1	-0.002032	1	2391	0.2503	15896.9	0.2632
LXRE(NR),DR4/RAW-LXRb.biotin-ChIP-Seq(GSE21512)/Homer	RGGTTACTANAGGTCA	1	-0.001979	1	79	0.0083	676.7	0.0112
CHR(?)/Hela-CellCycle-Expression/Homer	SRGTTTCAAA	1	-0.001789	1	625	0.0654	4411.5	0.073
STAT5(Stat)/mCD4+-Stat5-ChIP-Seq(GSE12346)/Homer	RTTTCTNAGAAA	1	-0.001427	1	447	0.0468	3231.3	0.0535
NeuroD1(bHLH)/Islet-NeuroD1-ChIP-Seq(GSE30298)/Homer	GCCATCTGTT	1	-0.001395	1	2103	0.2202	14073.8	0.233
FOXP1(Forkhead)/H9-FOXP1-ChIP-Seq(GSE31006)/Homer	NYYTGTTTACHN	1	-0.00135	1	499	0.0522	3583.1	0.0593
ZNF416(Zf)/HEK293-ZNF416.GFP-ChIP-Seq(GSE58341)/Homer	WDNCTGGGCA	1	-0.001256	1	2865	0.3	18979.1	0.3142
PBX1(Homeobox)/MCF7-PBX1-ChIP-Seq(GSE28007)/Homer	GSCTGTCACTCA	1	-0.001205	1	145	0.0152	1164	0.0193
Zic(Zf)/Cerebellum-ZIC1.2-ChIP-Seq(GSE60731)/Homer	CCTGCTGAGH	1	-0.001156	1	2059	0.2156	13804.6	0.2285
Phox2a(Homeobox)/Neuron-Phox2a-ChIP-Seq(GSE31456)/Homer	YTAATYNRATTA	1	-0.001103	1	215	0.0225	1657.3	0.0274
Six1(Homeobox)/Myoblast-Six1-ChIP-Chip(GSE20150)/Homer	GKVTCADRTTWC	1	-0.00104	1	290	0.0304	2177	0.036
Gfi1b(Zf)/HPC7-Gfi1b-ChIP-Seq(GSE22178)/Homer	MAATCACTGC	1	-0.000957	1	937	0.0981	6510.7	0.1078
ISRE(IRF)/ThioMac-LPS-Expression(GSE23622)/Homer	AGTTTCASTTTC	1	-0.000857	1	202	0.0211	1574.1	0.0261
DMRT6(DM)/Testis-DMRT6-ChIP-Seq(GSE60440)/Homer	YDGHTACAWTGTADC	1	-0.000732	1	138	0.0144	1126.6	0.0187
DMRT1(DM)/Testis-DMRT1-ChIP-Seq(GSE64892)/Homer	TWGHWACAWTGTWDC	1	-0.000668	1	169	0.0177	1349	0.0223
IRF:BATF(IRF:bZIP)/pDC-Irf8-ChIP-Seq(GSE66899)/Homer	CTTTCANTATGACTV	1	-0.000637	1	156	0.0163	1258.1	0.0208
USF1(bHLH)/GM12878-Usf1-ChIP-Seq(GSE32465)/Homer	SGTCACGTGR	1	-0.000542	1	1093	0.1144	7570.1	0.1253
Smad4(MAD)/ESC-SMAD4-ChIP-Seq(GSE29422)/Homer	VBSYGTCTGG	1	-0.000443	1	3194	0.3344	21173.5	0.3505
FoxL2(Forkhead)/Ovary-FoxL2-ChIP-Seq(GSE60858)/Homer	WWTRTAAACAVG	1	-0.000427	1	798	0.0836	5634.7	0.0933
Pdx1(Homeobox)/Islet-Pdx1-ChIP-Seq(SRA008281)/Homer	YCATYAATCA	1	-0.000355	1	916	0.0959	6426.3	0.1064
ZNF669(Zf)/HEK293-ZNF669.GFP-ChIP-Seq(GSE58341)/Homer	GARTGGTCATCGCCC	1	-0.000341	1	162	0.017	1317.3	0.0218
Atf1(bZIP)/K562-ATF1-ChIP-Seq(GSE31477)/Homer	GATGACGTCA	1	-0.00033	1	1092	0.1143	7592.3	0.1257
PU.1:IRF8(ETS:IRF)/pDC-Irf8-ChIP-Seq(GSE66899)/Homer	GGAAGTGAAAST	1	-0.00033	1	706	0.0739	5034.6	0.0834
Prop1(Homeobox)/GHFT1-PROP1.biotin-ChIP-Seq(GSE77302)/Homer	NTAATBNAATTA	1	-0.000312	1	352	0.0369	2645	0.0438
Nkx2.5(Homeobox)/HL1-Nkx2.5.biotin-ChIP-Seq(GSE21529)/Homer	RRSCACTYAA	1	-0.000277	1	3336	0.3493	22119.1	0.3662
NPAS(bHLH)/Liver-NPAS-ChIP-Seq(GSE39860)/Homer	NVCACGTG	1	-0.00027	1	2658	0.2783	17776.9	0.2943
NFAT:AP1(RHD,bZIP)/Jurkat-NFATC1-ChIP-Seq(Jolma_et_al.)/Homer	SARTGGAAAAWRTGAGTCAB	1	-0.000251	1	198	0.0207	1582	0.0262
Rfx1(HTH)/NPC-H3K4me1-ChIP-Seq(GSE16256)/Homer	KGTTGCCATGGCAA	1	-0.000248	1	423	0.0443	3139.7	0.052
RFX(HTH)/K562-RFX3-ChIP-Seq(SRA012198)/Homer	CGGTTGCCATGGCAAC	1	-0.000237	1	229	0.024	1802	0.0298
LRF(Zf)/Erythroblasts-ZBTB7A-ChIP-Seq(GSE74977)/Homer	AAGACCCYYN	1	-0.000214	1	3686	0.3859	24373	0.4035
CDX4(Homeobox)/ZebrafishEmbryos-Cdx4.Myc-ChIP-Seq(GSE48254)/Homer	NGYCATAAAWCH	1	-0.00018	1	739	0.0774	5283.1	0.0875
HOXB13(Homeobox)/ProstateTumor-HOXB13-ChIP-Seq(GSE56288)/Homer	TTTTATKRGG	1	-0.000161	1	981	0.1027	6898.3	0.1142
Nkx2.1(Homeobox)/LungAC-Nkx2.1-ChIP-Seq(GSE43252)/Homer	RSCACTYRAG	1	-0.000154	1	4151	0.4346	27357.2	0.4529
HOXD13(Homeobox)/Chicken-Hoxd13-ChIP-Seq(GSE38910)/Homer	NCYAATAAAA	1	-0.000138	1	802	0.084	5716.7	0.0946
Foxf1(Forkhead)/Lung-Foxf1-ChIP-Seq(GSE77951)/Homer	WWATRTAAACAN	1	-7.3e-05	1	863	0.0904	6153.9	0.1019
HLF(bZIP)/HSC-HLF.Flag-ChIP-Seq(GSE69817)/Homer	RTTATGYAAB	1	-6.8e-05	1	789	0.0826	5662	0.0937
Unknown(Homeobox)/Limb-p300-ChIP-Seq/Homer	SSCMATWAAA	1	-6.7e-05	1	531	0.0556	3924.8	0.065
MITF(bHLH)/MastCells-MITF-ChIP-Seq(GSE48085)/Homer	RTCATGTGAC	1	-5.8e-05	1	1739	0.1821	11934.2	0.1976
FXR(NR),IR1/Liver-FXR-ChIP-Seq(Chong_et_al.)/Homer	AGGTCANTGACCTB	1	-5.7e-05	1	849	0.0889	6071.6	0.1005
Foxo3(Forkhead)/U2OS-Foxo3-ChIP-Seq(E-MTAB-2701)/Homer	DGTAAACA	1	-4.7e-05	1	810	0.0848	5819.1	0.0963
bHLHE40(bHLH)/HepG2-BHLHE40-ChIP-Seq(GSE31477)/Homer	KCACGTGMCN	1	-4.4e-05	1	728	0.0762	5272.6	0.0873
HIF-1a(bHLH)/MCF7-HIF1a-ChIP-Seq(GSE28352)/Homer	TACGTGCV	1	-3.9e-05	1	534	0.0559	3965.8	0.0657
HNF1b(Homeobox)/PDAC-HNF1B-ChIP-Seq(GSE64557)/Homer	GTTAATNATTAA	1	-2.7e-05	1	69	0.0072	680.7	0.0113
Smad2(MAD)/ES-SMAD2-ChIP-Seq(GSE29422)/Homer	CTGTCTGG	1	-2.7e-05	1	3067	0.3211	20570.7	0.3406
IRF3(IRF)/BMDM-Irf3-ChIP-Seq(GSE67343)/Homer	AGTTTCAKTTTC	1	-2.7e-05	1	765	0.0801	5542.3	0.0918
Gata1(Zf)/K562-GATA1-ChIP-Seq(GSE18829)/Homer	SAGATAAGRV	1	-2.4e-05	1	608	0.0637	4487	0.0743
Pbx3(Homeobox)/GM12878-PBX3-ChIP-Seq(GSE32465)/Homer	SCTGTCAMTCAN	1	-2.3e-05	1	418	0.0438	3188.4	0.0528
Olig2(bHLH)/Neuron-Olig2-ChIP-Seq(GSE30882)/Homer	RCCATMTGTT	1	-1.9e-05	1	3355	0.3513	22438.9	0.3715
Foxa3(Forkhead)/Liver-Foxa3-ChIP-Seq(GSE77670)/Homer	BSNTGTTTACWYWGN	1	-1.8e-05	1	309	0.0324	2437.7	0.0404
ZNF692(Zf)/HEK293-ZNF692.GFP-ChIP-Seq(GSE58341)/Homer	GTGGGCCCCA	1	-1.4e-05	1	538	0.0563	4029.7	0.0667
Smad3(MAD)/NPC-Smad3-ChIP-Seq(GSE36673)/Homer	TWGTCTGV	1	-1.4e-05	1	4607	0.4824	30427.8	0.5038
Rfx6(HTH)/Min6b1-Rfx6.HA-ChIP-Seq(GSE62844)/Homer	TGTTKCCTAGCAACM	1	-1.3e-05	1	2284	0.2391	15569.4	0.2578
IRF4(IRF)/GM12878-IRF4-ChIP-Seq(GSE32465)/Homer	ACTGAAACCA	1	-1.3e-05	1	772	0.0808	5621.3	0.0931
Tbx5(T-box)/HL1-Tbx5.biotin-ChIP-Seq(GSE21529)/Homer	AGGTGTCA	1	-1e-05	1	5377	0.563	35301.6	0.5844
Ptf1a(bHLH)/Panc1-Ptf1a-ChIP-Seq(GSE47459)/Homer	ACAGCTGTTN	1	-1e-05	1	5566	0.5828	36489.3	0.6041
Tgif2(Homeobox)/mES-Tgif2-ChIP-Seq(GSE55404)/Homer	TGTCANYT	1	-9e-06	1	4795	0.502	31645.7	0.5239
PPARE(NR),DR1/3T3L1-Pparg-ChIP-Seq(GSE13511)/Homer	TGACCTTTGCCCCA	1	-8e-06	1	1851	0.1938	12779	0.2116
Tbet(T-box)/CD8-Tbet-ChIP-Seq(GSE33802)/Homer	AGGTGTGAAM	1	-7e-06	1	1605	0.168	11179.4	0.1851
NPAS2(bHLH)/Liver-NPAS2-ChIP-Seq(GSE39860)/Homer	KCCACGTGAC	1	-6e-06	1	2111	0.221	14489.7	0.2399
Stat3+il21(Stat)/CD4-Stat3-ChIP-Seq(GSE19198)/Homer	SVYTTCCNGGAARB	1	-6e-06	1	1201	0.1257	8518.6	0.141
CLOCK(bHLH)/Liver-Clock-ChIP-Seq(GSE39860)/Homer	GHCACGTG	1	-5e-06	1	1177	0.1232	8367.4	0.1385
GRHL2(CP2)/HBE-GRHL2-ChIP-Seq(GSE46194)/Homer	AAACYKGTTWDACMRGTTTB	1	-5e-06	1	432	0.0452	3334.6	0.0552
IRF1(IRF)/PBMC-IRF1-ChIP-Seq(GSE43036)/Homer	GAAAGTGAAAGT	1	-5e-06	1	414	0.0433	3212.6	0.0532
Tcfcp2l1(CP2)/mES-Tcfcp2l1-ChIP-Seq(GSE11431)/Homer	NRAACCRGTTYRAACCRGYT	1	-4e-06	1	250	0.0262	2062	0.0341
Foxa2(Forkhead)/Liver-Foxa2-ChIP-Seq(GSE25694)/Homer	CYTGTTTACWYW	1	-4e-06	1	874	0.0915	6359.7	0.1053
bZIP:IRF(bZIP,IRF)/Th17-BatF-ChIP-Seq(GSE39756)/Homer	NAGTTTCABTHTGACTNW	1	-3e-06	1	539	0.0564	4093.2	0.0678
CEBP(bZIP)/ThioMac-CEBPb-ChIP-Seq(GSE21512)/Homer	ATTGCGCAAC	1	-3e-06	1	651	0.0682	4860.1	0.0805
TR4(NR),DR1/Hela-TR4-ChIP-Seq(GSE24685)/Homer	GAGGTCAAAGGTCA	1	-3e-06	1	156	0.0163	1384.3	0.0229
STAT4(Stat)/CD4-Stat4-ChIP-Seq(GSE22104)/Homer	NYTTCCWGGAAR	1	-2e-06	1	1306	0.1367	9258.3	0.1533
Lhx2(Homeobox)/HFSC-Lhx2-ChIP-Seq(GSE48068)/Homer	TAATTAGN	1	-2e-06	1	921	0.0964	6695.3	0.1108
IRF2(IRF)/Erythroblas-IRF2-ChIP-Seq(GSE36985)/Homer	GAAASYGAAASY	1	-2e-06	1	341	0.0357	2724.1	0.0451
Cux2(Homeobox)/Liver-Cux2-ChIP-Seq(GSE35985)/Homer	HNRAATCAAT	1	-1e-06	1	284	0.0297	2330.6	0.0386
Gata2(Zf)/K562-GATA2-ChIP-Seq(GSE18829)/Homer	BBCTTATCTS	1	-1e-06	1	661	0.0692	4955.7	0.082
NeuroG2(bHLH)/Fibroblast-NeuroG2-ChIP-Seq(GSE75910)/Homer	ACCATCTGTT	1	-1e-06	1	3075	0.322	20818.8	0.3447
TCFL2(HMG)/K562-TCF7L2-ChIP-Seq(GSE29196)/Homer	ACWTCAAAGG	1	-1e-06	1	64	0.0067	688.9	0.0114
Usf2(bHLH)/C2C12-Usf2-ChIP-Seq(GSE36030)/Homer	GTCACGTGGT	1	-1e-06	1	642	0.0672	4832.3	0.08
OCT:OCT-short(POU,Homeobox)/NPC-OCT6-ChIP-Seq(GSE43916)/Homer	ATGCATWATGCATRW	1	-1e-06	1	502	0.0526	3871.9	0.0641
Nkx2.2(Homeobox)/NPC-Nkx2.2-ChIP-Seq(GSE61673)/Homer	BTBRAGTGSN	1	-1e-06	1	3155	0.3303	21349.4	0.3535
Esrrb(NR)/mES-Esrrb-ChIP-Seq(GSE11431)/Homer	KTGACCTTGA	1	-1e-06	1	932	0.0976	6820.4	0.1129
Pitx1(Homeobox)/Chicken-Pitx1-ChIP-Seq(GSE38910)/Homer	TAATCCCN	1	0	1	4396	0.4603	29315.2	0.4853
GATA3(Zf)/iTreg-Gata3-ChIP-Seq(GSE20898)/Homer	AGATAASR	1	0	1	1467	0.1536	10413.4	0.1724
Pknox1(Homeobox)/ES-Prep1-ChIP-Seq(GSE63282)/Homer	SCTGTCAVTCAV	1	0	1	411	0.043	3270.1	0.0541
TFE3(bHLH)/MEF-TFE3-ChIP-Seq(GSE75757)/Homer	GTCACGTGACYV	1	0	1	140	0.0147	1309.2	0.0217
FOXA1(Forkhead)/MCF7-FOXA1-ChIP-Seq(GSE26831)/Homer	WAAGTAAACA	1	0	1	860	0.09	6371.6	0.1055
Six2(Homeobox)/NephronProgenitor-Six2-ChIP-Seq(GSE39837)/Homer	GWAAYHTGAKMC	1	0	1	1192	0.1248	8606.5	0.1425
HNF6(Homeobox)/Liver-Hnf6-ChIP-Seq(ERP000394)/Homer	NTATYGATCH	1	0	1	384	0.0402	3102.9	0.0514
Meis1(Homeobox)/MastCells-Meis1-ChIP-Seq(GSE48085)/Homer	VGCTGWCAVB	1	0	1	3015	0.3157	20561.1	0.3404
PRDM1(Zf)/Hela-PRDM1-ChIP-Seq(GSE31477)/Homer	ACTTTCACTTTC	1	0	1	915	0.0958	6770.8	0.1121
PU.1-IRF(ETS:IRF)/Bcell-PU.1-ChIP-Seq(GSE21512)/Homer	MGGAAGTGAAAC	1	0	1	2766	0.2896	18972.2	0.3141
FOXK2(Forkhead)/U2OS-FOXK2-ChIP-Seq(E-MTAB-2204)/Homer	SCHTGTTTACAT	1	0	1	755	0.079	5696.6	0.0943
Rfx5(HTH)/GM12878-Rfx5-ChIP-Seq(GSE31477)/Homer	SCCTAGCAACAG	1	0	1	570	0.0597	4426	0.0733
Slug(Zf)/Mesoderm-Snai2-ChIP-Seq(GSE61475)/Homer	SNGCACCTGCHS	1	0	1	1873	0.1961	13186.7	0.2183
Znf263(Zf)/K562-Znf263-ChIP-Seq(GSE31477)/Homer	CVGTSCTCCC	1	0	1	4002	0.419	26943.7	0.4461
ZBTB12(Zf)/HEK293-ZBTB12.GFP-ChIP-Seq(GSE58341)/Homer	NGNTCTAGAACCNGV	1	0	1	645	0.0675	4967.6	0.0822
c-Myc(bHLH)/LNCAP-cMyc-ChIP-Seq(Unpublished)/Homer	VCCACGTG	1	0	1	1192	0.1248	8686.8	0.1438
Foxh1(Forkhead)/hESC-FOXH1-ChIP-Seq(GSE29422)/Homer	NNTGTGGATTSS	1	0	1	606	0.0634	4699.2	0.0778
Gata6(Zf)/HUG1N-GATA6-ChIP-Seq(GSE51936)/Homer	YCTTATCTBN	1	0	1	870	0.0911	6518.2	0.1079
FOXK1(Forkhead)/HEK293-FOXK1-ChIP-Seq(GSE51673)/Homer	NVWTGTTTAC	1	0	1	1067	0.1117	7853.1	0.13
Sox10(HMG)/SciaticNerve-Sox3-ChIP-Seq(GSE35132)/Homer	CCWTTGTYYB	1	0	1	1974	0.2067	13886.6	0.2299
Zfp809(Zf)/ES-Zfp809-ChIP-Seq(GSE70799)/Homer	GGGGCTYGKCTGGGA	1	0	1	750	0.0785	5706.1	0.0945
FOXA1(Forkhead)/LNCAP-FOXA1-ChIP-Seq(GSE27824)/Homer	WAAGTAAACA	1	0	1	1088	0.1139	8027.7	0.1329
Gata4(Zf)/Heart-Gata4-ChIP-Seq(GSE35151)/Homer	NBWGATAAGR	1	0	1	991	0.1038	7379	0.1222
GFX(?)/Promoter/Homer	ATTCTCGCGAGA	1	0	1	12	0.0013	272	0.0045
COUP-TFII(NR)/Artia-Nr2f2-ChIP-Seq(GSE46497)/Homer	AGRGGTCA	1	0	1	2982	0.3122	20530.1	0.3399
NF1-halfsite(CTF)/LNCaP-NF1-ChIP-Seq(Unpublished)/Homer	YTGCCAAG	1	0	1	3389	0.3548	23170	0.3836
Atoh1(bHLH)/Cerebellum-Atoh1-ChIP-Seq(GSE22111)/Homer	VNRVCAGCTGGY	1	0	1	2552	0.2672	17782.5	0.2944
E-box(bHLH)/Promoter/Homer	SSGGTCACGTGA	1	0	1	195	0.0204	1821.8	0.0302
Ascl1(bHLH)/NeuralTubes-Ascl1-ChIP-Seq(GSE55840)/Homer	NNVVCAGCTGBN	1	0	1	4101	0.4294	27754.5	0.4595
ZNF415(Zf)/HEK293-ZNF415.GFP-ChIP-Seq(GSE58341)/Homer	GRTGMTRGAGCC	1	0	1	1197	0.1253	8837.6	0.1463
Nkx3.1(Homeobox)/LNCaP-Nkx3.1-ChIP-Seq(GSE28264)/Homer	AAGCACTTAA	1	0	1	3315	0.3471	22739	0.3765
FOXM1(Forkhead)/MCF7-FOXM1-ChIP-Seq(GSE72977)/Homer	TRTTTACTTW	1	0	1	923	0.0966	6991.1	0.1157
Tgif1(Homeobox)/mES-Tgif1-ChIP-Seq(GSE55404)/Homer	YTGWCADY	1	0	1	4178	0.4374	28267.3	0.468
RXR(NR),DR1/3T3L1-RXR-ChIP-Seq(GSE13511)/Homer	TAGGGCAAAGGTCA	1	0	1	2279	0.2386	16055.7	0.2658
Lhx1(Homeobox)/EmbryoCarcinoma-Lhx1-ChIP-Seq(GSE70957)/Homer	NNYTAATTAR	1	0	1	900	0.0942	6863.3	0.1136
Tcf3(HMG)/mES-Tcf3-ChIP-Seq(GSE11724)/Homer	ASWTCAAAGG	1	0	1	243	0.0254	2212.2	0.0366
IRF8(IRF)/BMDM-IRF8-ChIP-Seq(GSE77884)/Homer	GRAASTGAAAST	1	0	1	955	0.1	7248.7	0.12
ZBTB18(Zf)/HEK293-ZBTB18.GFP-ChIP-Seq(GSE58341)/Homer	AACATCTGGA	1	0	1	1034	0.1083	7808	0.1293
TEAD4(TEA)/Tropoblast-Tead4-ChIP-Seq(GSE37350)/Homer	CCWGGAATGY	1	0	1	881	0.0922	6773.8	0.1121
Nkx6.1(Homeobox)/Islet-Nkx6.1-ChIP-Seq(GSE40975)/Homer	GKTAATGR	1	0	1	2252	0.2358	15959.8	0.2642
Isl1(Homeobox)/Neuron-Isl1-ChIP-Seq(GSE31456)/Homer	CTAATKGV	1	0	1	2083	0.2181	14855.4	0.2459
HEB(bHLH)/mES-Heb-ChIP-Seq(GSE53233)/Homer	VCAGCTGBNN	1	0	1	4669	0.4888	31507.1	0.5216
Sox4(HMG)/proB-Sox4-ChIP-Seq(GSE50066)/Homer	YCTTTGTTCC	1	0	1	986	0.1032	7515.9	0.1244
Tcf4(HMG)/Hct116-Tcf4-ChIP-Seq(SRA012054)/Homer	ASATCAAAGGVA	1	0	1	463	0.0485	3866.7	0.064
HNF4a(NR),DR1/HepG2-HNF4a-ChIP-Seq(GSE25021)/Homer	CARRGKBCAAAGTYCA	1	0	1	640	0.067	5124.8	0.0848
GSC(Homeobox)/FrogEmbryos-GSC-ChIP-Seq(DRA000576)/Homer	RGGATTAR	1	0	1	948	0.0993	7279.5	0.1205
ZNF189(Zf)/HEK293-ZNF189.GFP-ChIP-Seq(GSE58341)/Homer	TGGAACAGMA	1	0	1	1377	0.1442	10203.8	0.1689
Tcf12(bHLH)/GM12878-Tcf12-ChIP-Seq(GSE32465)/Homer	VCAGCTGYTG	1	0	1	2765	0.2895	19372.2	0.3207
Sox17(HMG)/Endoderm-Sox17-ChIP-Seq(GSE61475)/Homer	CCATTGTTYB	1	0	1	709	0.0742	5633.6	0.0933
Sox6(HMG)/Myotubes-Sox6-ChIP-Seq(GSE32627)/Homer	CCATTGTTNY	1	0	1	1720	0.1801	12506.2	0.207
E2A(bHLH),near_PU.1/Bcell-PU.1-ChIP-Seq(GSE21512)/Homer	NVCACCTGBN	1	0	1	3665	0.3837	25200.3	0.4172
CRE(bZIP)/Promoter/Homer	CSGTGACGTCAC	1	0	1	491	0.0514	4101.5	0.0679
Otx2(Homeobox)/EpiLC-Otx2-ChIP-Seq(GSE56098)/Homer	NYTAATCCYB	1	0	1	650	0.0681	5244.1	0.0868
Ap4(bHLH)/AML-Tfap4-ChIP-Seq(GSE45738)/Homer	NAHCAGCTGD	1	0	1	2846	0.298	19947.7	0.3302
TATA-Box(TBP)/Promoter/Homer	CCTTTTAWAGSC	1	0	1	1421	0.1488	10586.6	0.1753
Stat3(Stat)/mES-Stat3-ChIP-Seq(GSE11431)/Homer	CTTCCGGGAA	1	0	1	858	0.0898	6747.1	0.1117
Arnt:Ahr(bHLH)/MCF7-Arnt-ChIP-Seq(Lo_et_al.)/Homer	TBGCACGCAA	1	0	1	1271	0.1331	9602.2	0.159
E2F(E2F)/Hela-CellCycle-Expression/Homer	TTSGCGCGAAAA	1	0	1	103	0.0108	1216.2	0.0201
Tbr1(T-box)/Cortex-Tbr1-ChIP-Seq(GSE71384)/Homer	AAGGTGTKAA	1	0	1	1802	0.1887	13212.5	0.2187
Lhx3(Homeobox)/Neuron-Lhx3-ChIP-Seq(GSE31456)/Homer	ADBTAATTAR	1	0	1	1423	0.149	10678.8	0.1768
E2A(bHLH)/proBcell-E2A-ChIP-Seq(GSE21978)/Homer	DNRCAGCTGY	1	0	1	3867	0.4049	26689.6	0.4419
Sox15(HMG)/CPA-Sox15-ChIP-Seq(GSE62909)/Homer	RAACAATGGN	1	0	1	1090	0.1141	8418.2	0.1394
Sox3(HMG)/NPC-Sox3-ChIP-Seq(GSE33059)/Homer	CCWTTGTY	1	0	1	1929	0.202	14102.8	0.2335
Myf5(bHLH)/GM-Myf5-ChIP-Seq(GSE24852)/Homer	BAACAGCTGT	1	0	1	1763	0.1846	12995.2	0.2151
GFY(?)/Promoter/Homer	ACTACAATTCCC	1	0	1	113	0.0118	1348.1	0.0223
MyoG(bHLH)/C2C12-MyoG-ChIP-Seq(GSE36024)/Homer	AACAGCTG	1	0	1	2619	0.2742	18757.5	0.3105
HIF-1b(HLH)/T47D-HIF1b-ChIP-Seq(GSE59937)/Homer	RTACGTGC	1	0	1	2029	0.2124	14885.1	0.2464
Klf4(Zf)/mES-Klf4-ChIP-Seq(GSE11431)/Homer	GCCACACCCA	1	0	1	1279	0.1339	9843.3	0.163
ZNF519(Zf)/HEK293-ZNF519.GFP-ChIP-Seq(GSE58341)/Homer	GAGSCCGAGC	1	0	1	649	0.068	5455.9	0.0903
HIF2a(bHLH)/785_O-HIF2a-ChIP-Seq(GSE34871)/Homer	GCACGTACCC	1	0	1	623	0.0652	5270.3	0.0873
Eomes(T-box)/H9-Eomes-ChIP-Seq(GSE26097)/Homer	ATTAACACCT	1	0	1	2780	0.2911	19912	0.3297
ZEB1(Zf)/PDAC-ZEB1-ChIP-Seq(GSE64557)/Homer	VCAGGTRDRY	1	0	1	3743	0.3919	26143.9	0.4328
ZNF467(Zf)/HEK293-ZNF467.GFP-ChIP-Seq(GSE58341)/Homer	TGGGGAAGGGCM	1	0	1	2362	0.2473	17194.2	0.2847
Bapx1(Homeobox)/VertebralCol-Bapx1-ChIP-Seq(GSE36672)/Homer	TTRAGTGSYK	1	0	1	2930	0.3068	20967.3	0.3471
BMYB(HTH)/Hela-BMYB-ChIP-Seq(GSE27030)/Homer	NHAACBGYYV	1	0	1	2115	0.2214	15696.3	0.2599
CRX(Homeobox)/Retina-Crx-ChIP-Seq(GSE20012)/Homer	GCTAATCC	1	0	1	2297	0.2405	17205.6	0.2849
E2F1(E2F)/Hela-E2F1-ChIP-Seq(GSE22478)/Homer	CWGGCGGGAA	1	0	1	584	0.0611	5850.2	0.0969
E2F3(E2F)/MEF-E2F3-ChIP-Seq(GSE71376)/Homer	BTKGGCGGGAAA	1	0	1	1489	0.1559	12936.8	0.2142
E2F4(E2F)/K562-E2F4-ChIP-Seq(GSE31477)/Homer	GGCGGGAAAH	1	0	1	1020	0.1068	9883	0.1636
E2F6(E2F)/Hela-E2F6-ChIP-Seq(GSE31477)/Homer	GGCGGGAARN	1	0	1	1310	0.1372	11399.8	0.1887
E2F7(E2F)/Hela-E2F7-ChIP-Seq(GSE32673)/Homer	VDTTTCCCGCCA	1	0	1	275	0.0288	3059.6	0.0507
Egr1(Zf)/K562-Egr1-ChIP-Seq(GSE32465)/Homer	TGCGTGGGYG	1	0	1	1846	0.1933	15564.2	0.2577
Egr2(Zf)/Thymocytes-Egr2-ChIP-Seq(GSE34254)/Homer	NGCGTGGGCGGR	1	0	1	503	0.0527	5185.4	0.0858
ELF1(ETS)/Jurkat-ELF1-ChIP-Seq(SRA014231)/Homer	AVCCGGAAGT	1	0	1	1819	0.1905	13799.8	0.2285
Elk1(ETS)/Hela-Elk1-ChIP-Seq(GSE31477)/Homer	HACTTCCGGY	1	0	1	1809	0.1894	14107.6	0.2336
Elk4(ETS)/Hela-Elk4-ChIP-Seq(GSE31477)/Homer	NRYTTCCGGY	1	0	1	1737	0.1819	13722.7	0.2272
ETS(ETS)/Promoter/Homer	AACCGGAAGT	1	0	1	1182	0.1238	9366.1	0.1551
GFY-Staf(?,Zf)/Promoter/Homer	RACTACAATTCCCAGAAKGC	1	0	1	70	0.0073	1220.8	0.0202
KLF10(Zf)/HEK293-KLF10.GFP-ChIP-Seq(GSE58341)/Homer	GGGGGTGTGTCC	1	0	1	1550	0.1623	11931.7	0.1975
KLF14(Zf)/HEK293-KLF14.GFP-ChIP-Seq(GSE58341)/Homer	RGKGGGCGKGGC	1	0	1	4315	0.4518	30440.9	0.504
KLF3(Zf)/MEF-Klf3-ChIP-Seq(GSE44748)/Homer	NRGCCCCRCCCHBNN	1	0	1	1637	0.1714	13516.6	0.2238
KLF5(Zf)/LoVo-KLF5-ChIP-Seq(GSE49402)/Homer	DGGGYGKGGC	1	0	1	3552	0.3719	25646.4	0.4246
KLF6(Zf)/PDAC-KLF6-ChIP-Seq(GSE64557)/Homer	MKGGGYGTGGCC	1	0	1	3115	0.3261	22711.3	0.376
Klf9(Zf)/GBM-Klf9-ChIP-Seq(GSE62211)/Homer	GCCACRCCCACY	1	0	1	1270	0.133	10873	0.18
Maz(Zf)/HepG2-Maz-ChIP-Seq(GSE31477)/Homer	GGGGGGGG	1	0	1	3625	0.3795	25903.7	0.4289
AMYB(HTH)/Testes-AMYB-ChIP-Seq(GSE44588)/Homer	TGGCAGTTGG	1	0	1	2239	0.2344	16425.7	0.2719
MYB(HTH)/ERMYB-Myb-ChIPSeq(GSE22095)/Homer	GGCVGTTR	1	0	1	2573	0.2694	18847	0.312
MyoD(bHLH)/Myotube-MyoD-ChIP-Seq(GSE21614)/Homer	RRCAGCTGYTSY	1	0	1	2072	0.2169	15370.7	0.2545
NFAT(RHD)/Jurkat-NFATC1-ChIP-Seq(Jolma_et_al.)/Homer	ATTTTCCATT	1	0	1	969	0.1015	8070.2	0.1336
NFY(CCAAT)/Promoter/Homer	RGCCAATSRG	1	0	1	1005	0.1052	9051.8	0.1499
NRF1(NRF)/MCF7-NRF1-ChIP-Seq(Unpublished)/Homer	CTGCGCATGCGC	1	0	1	247	0.0259	3544.4	0.0587
NRF(NRF)/Promoter/Homer	STGCGCATGCGC	1	0	1	316	0.0331	3857.4	0.0639
Ronin(THAP)/ES-Thap11-ChIP-Seq(GSE51522)/Homer	RACTACAACTCCCAGVAKGC	1	0	1	46	0.0048	1018	0.0169
Sox2(HMG)/mES-Sox2-ChIP-Seq(GSE11431)/Homer	BCCATTGTTC	1	0	1	922	0.0965	7502.6	0.1242
Sp1(Zf)/Promoter/Homer	GGCCCCGCCCCC	1	0	1	965	0.101	10058.6	0.1665
Sp5(Zf)/mES-Sp5.Flag-ChIP-Seq(GSE72989)/Homer	RGKGGGCGGAGC	1	0	1	2901	0.3037	22531.4	0.373
Tcf21(bHLH)/ArterySmoothMuscle-Tcf21-ChIP-Seq(GSE61369)/Homer	NAACAGCTGG	1	0	1	2310	0.2419	16940.7	0.2805
YY1(Zf)/Promoter/Homer	CAAGATGGCGGC	1	0	1	40	0.0042	1497.7	0.0248
ZBTB33(Zf)/GM12878-ZBTB33-ChIP-Seq(GSE32465)/Homer	GGVTCTCGCGAGAAC	1	0	1	68	0.0071	1016.9	0.0168
Zfp281(Zf)/ES-Zfp281-ChIP-Seq(GSE81042)/Homer	CCCCTCCCCCAC	1	0	1	527	0.0552	5244.5	0.0868
ZNF264(Zf)/HEK293-ZNF264.GFP-ChIP-Seq(GSE58341)/Homer	RGGGCACTAACY	1	0	1	1143	0.1197	9166.3	0.1518

## Sheet: 10.5 Used known HOMER motifs
Dataset_EV 10.5 List of position weight matrices of known motifs used for HOMER motif analysis
>ATGACTCATC	AP-1(bZIP)/ThioMac-PU.1-ChIP-Seq(GSE21512)/Homer	6.04954	-1783	0	9805.3,5781.0,3085.1,2715.0,0.00e+00
0.419	0.275	0.277	0.028
0.001	0.001	0.001	0.997
0.01	0.002	0.965	0.023
0.984	0.003	0.001	0.012
0.062	0.579	0.305	0.054
0.026	0.001	0.001	0.972
0.043	0.943	0.001	0.012
0.98	0.005	0.001	0.014
0.05	0.172	0.307	0.471
0.149	0.444	0.211	0.195
>SCCTSAGGSCAW	AP-2gamma(AP2)/MCF7-TFAP2C-ChIP-Seq(GSE21234)/Homer	6.34979	-24627.2	0	T:26194.0(44.86%),B:5413.7(9.54%),P:1e-10695
0.005	0.431	0.547	0.017
0.001	0.997	0.001	0.001
0.001	0.947	0.001	0.051
0.003	0.304	0.001	0.692
0.061	0.437	0.411	0.091
0.688	0.004	0.289	0.019
0.063	0.001	0.935	0.001
0.001	0.001	0.997	0.001
0.009	0.487	0.503	0.001
0.281	0.458	0.059	0.201
0.552	0.128	0.17	0.15
0.232	0.185	0.201	0.381
>ATGCCCTGAGGC	AP-2alpha(AP2)/Hela-AP2alpha-ChIP-Seq(GSE31477)/Homer	6.80067	-10299.6	0	50001.0,15428.0,20149.5,15273.0,0.00e+00
0.408	0.209	0.161	0.221
0.153	0.088	0.111	0.647
0.166	0.063	0.596	0.175
0.008	0.636	0.348	0.008
0.001	0.997	0.001	0.001
0.001	0.941	0.001	0.057
0.02	0.184	0.018	0.778
0.099	0.353	0.506	0.042
0.683	0.009	0.302	0.006
0.028	0.001	0.97	0.001
0.001	0.001	0.997	0.001
0.014	0.607	0.368	0.011
>NAHCAGCTGD	Ap4(bHLH)/AML-Tfap4-ChIP-Seq(GSE45738)/Homer	6.11698	-5669.22	0	T:4676.0(58.38%),B:3979.3(10.04%),P:1e-2462
0.322	0.237	0.217	0.223
0.419	0.25	0.207	0.123
0.33	0.268	0.115	0.287
0.014	0.955	0.014	0.017
0.941	0.017	0.018	0.024
0.02	0.02	0.913	0.047
0.06	0.899	0.021	0.02
0.022	0.019	0.017	0.942
0.017	0.016	0.954	0.013
0.244	0.1	0.288	0.368
>AGTAAACAAAAAAGAACANA	FOXA1:AR(Forkhead,NR)/LNCAP-AR-ChIP-Seq(GSE27824)/Homer	10.6039	-801.907	0	50000.0,1426.0,863.3,387.0,0.00e+00
0.571	0.008	0.138	0.283
0.343	0.028	0.598	0.031
0.023	0.405	0.001	0.571
0.951	0.047	0.001	0.001
0.977	0.021	0.001	0.001
0.997	0.001	0.001	0.001
0.001	0.664	0.003	0.333
0.946	0.003	0.01	0.041
0.498	0.164	0.182	0.156
0.504	0.164	0.177	0.156
0.509	0.166	0.179	0.146
0.612	0.107	0.114	0.166
0.672	0.001	0.27	0.057
0.151	0.001	0.778	0.07
0.483	0.153	0.099	0.265
0.968	0.001	0.005	0.026
0.003	0.991	0.005	0.001
0.887	0.001	0.001	0.111
0.254	0.213	0.221	0.312
0.353	0.088	0.234	0.324
>AGAACAGNCTGTTCTT	ARE(NR)/LNCAP-AR-ChIP-Seq(GSE27824)/Homer	7.77899	-10554.3	0	50001.0,9390.0,9296.7,7639.0,0.00e+00
0.467	0.001	0.427	0.104
0.054	0.001	0.923	0.022
0.39	0.201	0.276	0.133
0.89	0.026	0.039	0.045
0.001	0.988	0.01	0.001
0.832	0.001	0.043	0.124
0.096	0.291	0.414	0.199
0.262	0.233	0.243	0.262
0.203	0.409	0.292	0.096
0.123	0.046	0.001	0.83
0.001	0.011	0.987	0.001
0.047	0.042	0.018	0.892
0.127	0.268	0.198	0.407
0.011	0.944	0.001	0.044
0.102	0.411	0.001	0.485
0.144	0.261	0.24	0.356
>CCAGGAACAG	AR-halfsite(NR)/LNCaP-AR-ChIP-Seq(GSE27824)/Homer	5.19383	-2924.68	0	85575.8,13548.0,47304.5,15468.0,0.00e+00
0.122	0.483	0.277	0.118
0.204	0.613	0.009	0.174
0.439	0.124	0.187	0.25
0.335	0.001	0.663	0.001
0.001	0.001	0.997	0.001
0.471	0.273	0.168	0.089
0.997	0.001	0.001	0.001
0.001	0.994	0.004	0.001
0.965	0.001	0.001	0.033
0.031	0.331	0.533	0.104
>TBGCACGCAA	Arnt:Ahr(bHLH)/MCF7-Arnt-ChIP-Seq(Lo_et_al.)/Homer	6.1015	-413.698	0	T:481.0(23.87%),B:2353.1(5.03%),P:1e-179	Tpos:102.0,Tstd:52.8,Bpos:100.6,Bstd:66.7,StrandBias:-0.3,Multiplicity:1.10
0.282	0.202	0.069	0.447
0.151	0.31	0.329	0.21
0.188	0.053	0.476	0.284
0.014	0.97	0.003	0.013
0.927	0.028	0.001	0.044
0.033	0.826	0.051	0.09
0.029	0.017	0.951	0.003
0.123	0.765	0.067	0.045
0.681	0.148	0.046	0.125
0.526	0.219	0.143	0.112
>NNVVCAGCTGBN	Ascl1(bHLH)/NeuralTubes-Ascl1-ChIP-Seq(GSE55840)/Homer	6.24294	-4544.04	0	T:3338.0(83.39%),B:6133.7(15.48%),P:1e-1973	Tpos:51.9,Tstd:24.2,Bpos:50.0,Bstd:38.7,StrandBias:-0.0,Multiplicity:1.14
0.259	0.228	0.272	0.241
0.218	0.27	0.25	0.263
0.288	0.318	0.337	0.057
0.271	0.315	0.324	0.089
0.078	0.848	0.059	0.015
0.847	0.001	0.001	0.151
0.062	0.085	0.69	0.163
0.233	0.495	0.238	0.034
0.101	0.066	0.063	0.77
0.002	0.001	0.918	0.079
0.079	0.365	0.284	0.272
0.2	0.277	0.202	0.322
>GATGACGTCA	Atf1(bZIP)/K562-ATF1-ChIP-Seq(GSE31477)/Homer	6.25078	-4815.23	0	T:3713.0(29.65%),B:1296.8(3.87%),P:1e-2091
0.202	0.227	0.397	0.173
0.466	0.202	0.291	0.041
0.023	0.046	0.02	0.911
0.016	0.026	0.759	0.199
0.87	0.001	0.068	0.061
0.025	0.748	0.059	0.168
0.143	0.069	0.771	0.017
0.057	0.168	0.005	0.77
0.323	0.635	0.031	0.011
0.857	0.021	0.072	0.05
>NRRTGACGTCAT	Atf2(bZIP)/3T3L1-Atf2-ChIP-Seq(GSE56872)/Homer	7.09852	-1842.91	0	T:1501.0(14.40%),B:710.6(1.88%),P:1e-800	Tpos:51.2,Tstd:22.9,Bpos:51.4,Bstd:34.9,StrandBias:-0.0,Multiplicity:1.08
0.209	0.287	0.276	0.228
0.239	0.195	0.379	0.188
0.429	0.226	0.283	0.062
0.047	0.025	0.02	0.908
0.016	0.028	0.825	0.131
0.75	0.026	0.105	0.119
0.057	0.569	0.177	0.197
0.206	0.144	0.58	0.07
0.095	0.105	0.044	0.756
0.132	0.798	0.042	0.028
0.89	0.025	0.029	0.056
0.073	0.28	0.215	0.432
>DATGASTCATHN	Atf3(bZIP)/GBM-ATF3-ChIP-Seq(GSE33912)/Homer	5.97965	-21021.9	0	T:13533.0(37.14%),B:1329.8(3.83%),P:1e-9129	Tpos:50.1,Tstd:24.9,Bpos:50.5,Bstd:34.0,StrandBias:0.0,Multiplicity:1.11
0.305	0.134	0.316	0.245
0.486	0.214	0.275	0.025
0.001	0.001	0.001	0.997
0.001	0.001	0.946	0.052
0.997	0.001	0.001	0.001
0.047	0.454	0.452	0.048
0.001	0.001	0.001	0.997
0.052	0.946	0.001	0.001
0.997	0.001	0.001	0.001
0.025	0.278	0.213	0.484
0.243	0.327	0.131	0.3
0.256	0.266	0.231	0.247
>MTGATGCAAT	Atf4(bZIP)/MEF-Atf4-ChIP-Seq(GSE35681)/Homer	6.54	-28009	0	T:11873.0(36.71%),B:495.7(1.62%),P:1e-12164
0.49	0.342	0.159	0.01
0.001	0.012	0.001	0.986
0.006	0.002	0.975	0.017
0.965	0.007	0.01	0.018
0.001	0.024	0.002	0.973
0.001	0.001	0.997	0.001
0.13	0.661	0.001	0.208
0.994	0.004	0.001	0.001
0.997	0.001	0.001	0.001
0.015	0.316	0.124	0.545
>NGRTGACGTCAY	Atf7(bZIP)/3T3L1-Atf7-ChIP-Seq(GSE56872)/Homer	6.73534	-1511.67	0	T:1214.0(18.38%),B:986.6(2.40%),P:1e-656	Tpos:51.9,Tstd:23.1,Bpos:50.5,Bstd:34.9,StrandBias:-0.0,Multiplicity:1.08
0.238	0.303	0.285	0.175
0.226	0.167	0.389	0.219
0.407	0.195	0.32	0.078
0.017	0.019	0.006	0.958
0.001	0.039	0.8	0.16
0.827	0.019	0.081	0.073
0.033	0.665	0.139	0.163
0.182	0.123	0.666	0.029
0.076	0.069	0.038	0.817
0.136	0.813	0.045	0.006
0.914	0.01	0.044	0.032
0.053	0.317	0.219	0.411
>VNAVCAGCTGGC	Atoh1(bHLH)/Cerebellum-Atoh1-ChIP-Seq(GSE22111)/Homer	6.0307	-5502.64	0	T:3441.0(59.72%),B:1043.2(2.36%),P:1e-2386	Tpos:-0.2,Tstd:10.8,Bpos:-0.1,Bstd:12.6,StrandBias:-0.0,Multiplicity:1.07
0.296	0.237	0.323	0.146
0.209	0.237	0.271	0.285
0.488	0.038	0.468	0.008
0.28	0.42	0.3	0.002
0.002	0.995	0.002	0.002
0.995	0.002	0.002	0.002
0.002	0.002	0.719	0.278
0.381	0.616	0.002	0.002
0.002	0.002	0.002	0.995
0.002	0.002	0.995	0.002
0.002	0.269	0.5	0.23
0.036	0.461	0.058	0.446
>AWWNTGCTGAGTCAT	Bach1(bZIP)/K562-Bach1-ChIP-Seq(GSE31477)/Homer	9.34972	-5807.88	0	T:1187.0(64.69%),B:121.9(0.28%),P:1e-2522
0.434	0.088	0.224	0.254
0.486	0.059	0.094	0.361
0.44	0.065	0.092	0.404
0.264	0.241	0.197	0.298
0.084	0.037	0.008	0.871
0.002	0.002	0.995	0.001
0.067	0.927	0.001	0.005
0.005	0.005	0.001	0.989
0.001	0.001	0.966	0.032
0.958	0.001	0.002	0.039
0.016	0.166	0.795	0.023
0.001	0.001	0.001	0.997
0.02	0.978	0.001	0.001
0.997	0.001	0.001	0.001
0.033	0.246	0.118	0.603
>TGCTGAGTCA	Bach2(bZIP)/OCILy7-Bach2-ChIP-Seq(GSE44420)/Homer	8.69735	-3269.08	0	T:2162.0(16.20%),B:554.7(1.56%),P:1e-1419	Tpos:110.9,Tstd:47.2,Bpos:100.9,Bstd:65.6,StrandBias:-0.0,Multiplicity:1.07
0.15	0.132	0.147	0.571
0.023	0.142	0.819	0.016
0.213	0.739	0.035	0.013
0.008	0.011	0.001	0.98
0.006	0.001	0.96	0.033
0.965	0.001	0.001	0.033
0.033	0.369	0.575	0.023
0.001	0.001	0.001	0.997
0.032	0.966	0.001	0.001
0.992	0.001	0.006	0.001
>TTRAGTGSYK	Bapx1(Homeobox)/VertebralCol-Bapx1-ChIP-Seq(GSE36672)/Homer	6.03763	-465.162	0	T:876.0(35.68%),B:5426.6(11.97%),P:1e-202
0.056	0.334	0.104	0.506
0.177	0.231	0.156	0.436
0.497	0.001	0.501	0.001
0.962	0.005	0.012	0.021
0.009	0.001	0.882	0.108
0.024	0.001	0.001	0.974
0.14	0.001	0.858	0.001
0.079	0.289	0.425	0.208
0.189	0.274	0.127	0.41
0.188	0.124	0.28	0.408
>AAACMATTAN	Barx1(Homeobox)/Stomach-Barx1.3xFlag-ChIP-Seq(GSE69483)/Homer	6.18251	-330.862	0	T:290.0(30.56%),B:2287.9(4.83%),P:1e-143
0.468	0.162	0.222	0.148
0.59	0.096	0.191	0.123
0.542	0.093	0.227	0.138
0.07	0.618	0.197	0.115
0.332	0.406	0.087	0.176
0.591	0.159	0.112	0.138
0.027	0.096	0.056	0.821
0.046	0.18	0.06	0.714
0.794	0.024	0.059	0.123
0.235	0.222	0.336	0.207
>CTTTCANTATGACTV	IRF:BATF(IRF:bZIP)/pDC-Irf8-ChIP-Seq(GSE66899)/Homer	9.61967	-1832.24	0	T:1178.0(6.82%),B:185.3(0.60%),P:1e-795	Tpos:51.8,Tstd:19.4,Bpos:48.6,Bstd:30.1,StrandBias:-0.0,Multiplicity:1.01
0.051	0.508	0.3	0.141
0.004	0.017	0.001	0.978
0.001	0.123	0.001	0.875
0.004	0.081	0.004	0.911
0.001	0.987	0.004	0.008
0.619	0.103	0.047	0.231
0.242	0.222	0.244	0.291
0.246	0.009	0.034	0.711
0.465	0.18	0.064	0.291
0.001	0.001	0.001	0.997
0.034	0.111	0.611	0.244
0.884	0.021	0.009	0.086
0.161	0.513	0.257	0.069
0.183	0.051	0.017	0.749
0.243	0.36	0.235	0.162
>DATGASTCAT	BATF(bZIP)/Th17-BATF-ChIP-Seq(GSE39756)/Homer	6.40806	-7271.69	0	T:6729.0(21.87%),B:1046.6(3.49%),P:1e-3158
0.258	0.115	0.308	0.319
0.494	0.221	0.193	0.092
0.001	0.001	0.001	0.997
0.001	0.001	0.9	0.098
0.986	0.001	0.001	0.012
0.03	0.456	0.481	0.033
0.007	0.001	0.001	0.991
0.095	0.899	0.004	0.002
0.997	0.001	0.001	0.001
0.087	0.209	0.225	0.479
>NNNCTTTCCAGGAAA	Bcl6(Zf)/Liver-Bcl6-ChIP-Seq(GSE31578)/Homer	6.52264	-1780.14	0	T:3881.0(16.65%),B:1480.6(5.67%),P:1e-773	Tpos:50.2,Tstd:23.5,Bpos:48.5,Bstd:27.3,StrandBias:-0.0,Multiplicity:1.06
0.225	0.277	0.206	0.292
0.271	0.206	0.219	0.304
0.221	0.218	0.348	0.213
0.218	0.39	0.164	0.228
0.12	0.234	0.061	0.585
0.032	0.207	0.052	0.709
0.027	0.058	0.031	0.884
0.017	0.888	0.023	0.072
0.025	0.648	0.012	0.315
0.623	0.009	0.025	0.343
0.116	0.013	0.842	0.029
0.065	0.033	0.867	0.035
0.788	0.048	0.136	0.028
0.867	0.041	0.053	0.039
0.412	0.175	0.222	0.19
>KCACGTGMCN	bHLHE40(bHLH)/HepG2-BHLHE40-ChIP-Seq(GSE31477)/Homer	7.06883	-3427.75	0	T:3225.0(15.35%),B:664.5(2.43%),P:1e-1488
0.144	0.077	0.458	0.321
0.028	0.97	0.001	0.001
0.997	0.001	0.001	0.001
0.001	0.933	0.001	0.065
0.04	0.001	0.958	0.001
0.001	0.001	0.001	0.997
0.001	0.001	0.997	0.001
0.379	0.43	0.069	0.121
0.193	0.381	0.203	0.223
0.201	0.288	0.221	0.29
>GNCACGTG	BMAL1(bHLH)/Liver-Bmal1-ChIP-Seq(GSE39860)/Homer	4.83962	-3164.44	0	T:2901.0(68.91%),B:5778.8(14.70%),P:1e-1374
0.209	0.162	0.449	0.18
0.24	0.235	0.249	0.275
0.027	0.961	0.007	0.005
0.984	0.001	0.004	0.011
0.002	0.929	0.001	0.068
0.095	0.019	0.885	0.001
0.008	0.015	0.002	0.975
0.004	0.002	0.96	0.034
>NHAACBGYYV	BMYB(HTH)/Hela-BMYB-ChIP-Seq(GSE27030)/Homer	6.19438	-662.008	0	T:2008.0(34.61%),B:5932.4(15.30%),P:1e-287
0.211	0.282	0.234	0.273
0.31	0.274	0.014	0.402
0.991	0.001	0.001	0.007
0.997	0.001	0.001	0.001
0.008	0.99	0.001	0.001
0.129	0.245	0.303	0.322
0.001	0.001	0.997	0.001
0.209	0.386	0.066	0.339
0.161	0.432	0.004	0.403
0.317	0.234	0.3	0.15
>CNNBRGCGCCCCCTGSTGGC	BORIS(Zf)/K562-CTCFL-ChIP-Seq(GSE32465)/Homer	9.03288	-28414	0	T:12097.0(39.79%),B:538.5(1.81%),P:1e-12339	Tpos:50.2,Tstd:15.4,Bpos:51.2,Bstd:24.7,StrandBias:0.0,Multiplicity:1.02
0.173	0.416	0.246	0.165
0.226	0.275	0.229	0.27
0.288	0.299	0.259	0.154
0.105	0.32	0.268	0.307
0.334	0.114	0.416	0.136
0.06	0.326	0.554	0.06
0.052	0.562	0.052	0.334
0.037	0.005	0.827	0.131
0.023	0.96	0.013	0.004
0.001	0.997	0.001	0.001
0.245	0.67	0.027	0.058
0.001	0.689	0.001	0.309
0.001	0.997	0.001	0.001
0.05	0.043	0.017	0.89
0.253	0.073	0.525	0.149
0.004	0.418	0.546	0.032
0.172	0.15	0.055	0.623
0.001	0.001	0.997	0.001
0.019	0.063	0.865	0.053
0.192	0.432	0.15	0.226
>ANTTMRCASBNNNGTGYKAAN	Brachyury(T-box)/Mesoendoderm-Brachyury-ChIP-exo(GSE54963)/Homer	7.37112	-1799.79	0	T:658.0(35.11%),B:476.5(1.05%),P:1e-781
0.402	0.156	0.211	0.231
0.256	0.196	0.221	0.326
0.09	0.251	0.086	0.573
0.02	0.11	0.001	0.869
0.352	0.402	0.166	0.08
0.442	0.065	0.347	0.146
0.001	0.969	0.02	0.01
0.859	0.001	0.085	0.055
0.105	0.482	0.337	0.075
0.171	0.332	0.221	0.276
0.201	0.221	0.241	0.337
0.347	0.221	0.226	0.206
0.231	0.196	0.342	0.231
0.116	0.292	0.502	0.09
0.055	0.07	0.03	0.845
0.001	0.025	0.959	0.015
0.161	0.367	0.055	0.417
0.08	0.196	0.352	0.372
0.904	0.001	0.07	0.025
0.603	0.101	0.206	0.09
0.261	0.236	0.246	0.256
>TATGCWAATBAV	Brn1(POU,Homeobox)/NPC-Brn1-ChIP-Seq(GSE35496)/Homer	8.42113	-1470.43	0	T:840.0(19.46%),B:614.1(1.48%),P:1e-638	Tpos:51.5,Tstd:24.0,Bpos:48.2,Bstd:38.1,StrandBias:0.1,Multiplicity:1.14
0.199	0.248	0.135	0.419
0.997	0.001	0.001	0.001
0.001	0.001	0.001	0.997
0.001	0.001	0.947	0.051
0.001	0.639	0.135	0.225
0.521	0.001	0.001	0.477
0.882	0.001	0.116	0.001
0.997	0.001	0.001	0.001
0.062	0.032	0.177	0.729
0.111	0.244	0.307	0.338
0.428	0.219	0.137	0.215
0.267	0.209	0.35	0.173
>ATGAATATTC	Brn2(POU,Homeobox)/NPC-Brn2-ChIP-Seq(GSE35496)/Homer	9.45437	-1439.61	0	T:540.0(30.79%),B:415.3(0.96%),P:1e-625	Tpos:51.9,Tstd:16.2,Bpos:48.9,Bstd:41.9,StrandBias:-0.2,Multiplicity:1.05
0.874	0.016	0.012	0.098
0.001	0.007	0.005	0.987
0.064	0.089	0.826	0.021
0.631	0.333	0.001	0.035
0.888	0.003	0.075	0.034
0.01	0.001	0.001	0.988
0.993	0.002	0.003	0.002
0.403	0.012	0.003	0.582
0.056	0.003	0.255	0.686
0.001	0.546	0.213	0.24
>NAGTTTCABTHTGACTNW	bZIP:IRF(bZIP,IRF)/Th17-BatF-ChIP-Seq(GSE39756)/Homer	8.08507	-974.296	0	T:1975.0(4.10%),B:601.5(1.27%),P:1e-423
0.198	0.3	0.219	0.282
0.495	0.032	0.261	0.212
0.027	0.293	0.547	0.133
0.006	0.023	0.011	0.96
0.008	0.136	0.028	0.828
0.007	0.037	0.004	0.952
0.001	0.956	0.017	0.026
0.636	0.087	0.037	0.24
0.15	0.193	0.315	0.341
0.197	0.029	0.077	0.697
0.318	0.241	0.065	0.376
0.005	0.001	0.002	0.992
0.016	0.148	0.696	0.14
0.84	0.038	0.039	0.083
0.153	0.546	0.266	0.035
0.168	0.056	0.019	0.757
0.208	0.323	0.257	0.212
0.369	0.164	0.173	0.294
>GTCATAAAAN	Cdx2(Homeobox)/mES-Cdx2-ChIP-Seq(GSE14586)/Homer	6.98658	-7212.19	0	50001.0,7166.0,11890.3,7880.0,0.00e+00
0.209	0.058	0.733	0.001
0.001	0.444	0.001	0.554
0.489	0.493	0.001	0.017
0.997	0.001	0.001	0.001
0.001	0.001	0.001	0.997
0.997	0.001	0.001	0.001
0.997	0.001	0.001	0.001
0.997	0.001	0.001	0.001
0.678	0.115	0.073	0.135
0.243	0.285	0.154	0.318
>NGYCATAAAWCH	CDX4(Homeobox)/ZebrafishEmbryos-Cdx4.Myc-ChIP-Seq(GSE48254)/Homer	6.82675	-6579.08	0	T:6896.0(30.75%),B:1568.7(5.95%),P:1e-2857
0.234	0.275	0.313	0.178
0.243	0.208	0.448	0.102
0.04	0.496	0.034	0.43
0.243	0.493	0.026	0.237
0.609	0.039	0.325	0.027
0.005	0.037	0.003	0.955
0.872	0.013	0.011	0.104
0.95	0.007	0.001	0.042
0.978	0.004	0.001	0.017
0.342	0.177	0.191	0.289
0.213	0.39	0.184	0.213
0.356	0.25	0.165	0.229
>NATGTTGCAA	CEBP:AP1(bZIP)/ThioMac-CEBPb-ChIP-Seq(GSE21512)/Homer	6.42862	-5728.65	0	71889.0,33959.0,12413.6,9808.0,0.00e+00
0.29	0.093	0.336	0.281
0.464	0.16	0.356	0.02
0.016	0.001	0.006	0.977
0.045	0.001	0.921	0.033
0.378	0.003	0.001	0.618
0.081	0.049	0.117	0.752
0.004	0.001	0.994	0.001
0.063	0.867	0.001	0.069
0.997	0.001	0.001	0.001
0.986	0.009	0.001	0.003
>NTNATGCAAYMNNHTGMAAY	CEBP:CEBP(bZIP)/MEF-Chop-ChIP-Seq(GSE35681)/Homer	9.05353	-2081.96	0	T:781.0(23.58%),B:308.8(0.71%),P:1e-904	Tpos:50.4,Tstd:19.8,Bpos:55.8,Bstd:32.5,StrandBias:0.2,Multiplicity:1.04
0.319	0.276	0.211	0.195
0.219	0.189	0.157	0.435
0.281	0.178	0.246	0.295
0.408	0.184	0.195	0.214
0.108	0.046	0.146	0.7
0.001	0.001	0.967	0.031
0.202	0.673	0.001	0.124
0.997	0.001	0.001	0.001
0.967	0.001	0.031	0.001
0.011	0.327	0.186	0.476
0.381	0.362	0.119	0.138
0.216	0.232	0.308	0.243
0.268	0.232	0.268	0.232
0.359	0.227	0.192	0.222
0.262	0.016	0.124	0.598
0.001	0.002	0.995	0.002
0.362	0.462	0.008	0.168
0.973	0.021	0.005	0.001
0.983	0.001	0.001	0.015
0.078	0.295	0.189	0.438
>ATTGCGCAAC	CEBP(bZIP)/ThioMac-CEBPb-ChIP-Seq(GSE21512)/Homer	6.12841	-32263.1	0	130502.0,65251.0,37208.0,33247.0,0.00e+00
0.812	0.102	0.061	0.026
0.001	0.003	0.001	0.995
0.001	0.001	0.026	0.972
0.104	0.001	0.795	0.1
0.076	0.624	0.055	0.244
0.192	0.061	0.644	0.104
0.102	0.757	0.003	0.138
0.971	0.027	0.001	0.001
0.993	0.001	0.005	0.001
0.037	0.664	0.143	0.157
>ATTGCATCAT	Chop(bZIP)/MEF-Chop-ChIP-Seq(GSE35681)/Homer	7.62649	-4202.3	0	T:1500.0(45.29%),B:590.1(1.35%),P:1e-1825
0.503	0.16	0.298	0.039
0.009	0.008	0.006	0.977
0.003	0.004	0.024	0.969
0.25	0.004	0.546	0.2
0.027	0.963	0.002	0.008
0.929	0.016	0.05	0.005
0.04	0.024	0.011	0.925
0.015	0.966	0.012	0.007
0.957	0.008	0.03	0.005
0.019	0.145	0.338	0.499
>CGGTTTCAAA	CHR(?)/Hela-CellCycle-Expression/Homer	7.76332	-82.0736	0	20264.3,437.0,1292.0,122.0,2.27e-36
0.233	0.453	0.313	0.001
0.408	0.051	0.54	0.001
0.172	0.051	0.582	0.195
0.283	0.073	0.035	0.609
0.001	0.012	0.001	0.986
0.012	0.001	0.001	0.986
0.001	0.679	0.185	0.135
0.997	0.001	0.001	0.001
0.997	0.001	0.001	0.001
0.986	0.012	0.001	0.001
>GHCACGTG	CLOCK(bHLH)/Liver-Clock-ChIP-Seq(GSE39860)/Homer	6.34007	-2008.29	0	T:1448.0(40.83%),B:2100.3(5.17%),P:1e-872
0.232	0.131	0.488	0.15
0.292	0.219	0.164	0.324
0.02	0.935	0.018	0.027
0.98	0.001	0.006	0.013
0.001	0.949	0.001	0.049
0.076	0.013	0.91	0.001
0.008	0.016	0.001	0.975
0.029	0.012	0.942	0.017
>NCCACGTG	c-Myc(bHLH)/LNCAP-cMyc-ChIP-Seq(Unpublished)/Homer	6.6135	-1042.21	0	50000.0,1465.0,6122.5,1251.0,0.00e+00
0.327	0.218	0.319	0.135
0.115	0.6	0.224	0.061
0.022	0.95	0.017	0.012
0.89	0.001	0.094	0.015
0.001	0.996	0.001	0.002
0.001	0.001	0.997	0.001
0.002	0.08	0.001	0.917
0.013	0.008	0.953	0.026
>GNCCACGTGG	c-Myc(bHLH)/mES-cMyc-ChIP-Seq(GSE11431)/Homer	6.80884	-2997.76	0	50000.9,5819.0,7652.0,3705.0,0.00e+00
0.251	0.225	0.369	0.155
0.311	0.197	0.336	0.156
0.138	0.504	0.336	0.022
0.001	0.997	0.001	0.001
0.992	0.001	0.006	0.001
0.001	0.932	0.001	0.066
0.112	0.001	0.886	0.001
0.001	0.001	0.001	0.997
0.001	0.001	0.997	0.001
0.023	0.32	0.526	0.13
>AGRGGTCA	COUP-TFII(NR)/Artia-Nr2f2-ChIP-Seq(GSE46497)/Homer	5.83688	-708.668	0	T:956.0(42.32%),B:5284.7(11.26%),P:1e-307	Tpos:51.5,Tstd:24.4,Bpos:49.9,Bstd:31.6,StrandBias:-0.1,Multiplicity:1.37
0.466	0.17	0.228	0.136
0.251	0.067	0.65	0.032
0.545	0.005	0.449	0.001
0.001	0.006	0.971	0.022
0.014	0.006	0.965	0.015
0.001	0.015	0.043	0.941
0.014	0.915	0.031	0.04
0.945	0.001	0.053	0.001
>CGGTGACGTCAC	CRE(bZIP)/Promoter/Homer	5.91825	-926.963	0	124715.9,9565.0,6809.3,1652.0,0.00e+00
0.089	0.49	0.225	0.196
0.077	0.378	0.437	0.109
0.067	0.308	0.604	0.021
0.001	0.03	0.001	0.968
0.001	0.203	0.795	0.001
0.981	0.001	0.017	0.001
0.001	0.976	0.001	0.022
0.023	0.001	0.975	0.001
0.001	0.027	0.001	0.971
0.001	0.8	0.198	0.001
0.977	0.001	0.021	0.001
0.005	0.649	0.281	0.065
>GCTAATCC	CRX(Homeobox)/Retina-Crx-ChIP-Seq(GSE20012)/Homer	4.85243	-2388.29	0	49999.6,3506.0,4648.4,2130.0,0.00e+00
0.148	0.245	0.445	0.162
0.132	0.528	0.062	0.278
0.022	0.004	0.001	0.973
0.89	0.003	0.023	0.084
0.975	0.011	0.006	0.008
0.001	0.006	0.183	0.811
0.001	0.978	0.016	0.005
0.012	0.754	0.013	0.222
>ATAGTGCCACCTGGTGGCCA	CTCF(Zf)/CD4+-CTCF-ChIP-Seq(Barski_et_al.)/Homer	8.70484	-6281.85	0	15000.0,4645.0,2877.2,2765.0,0.00e+00
0.447	0.221	0.181	0.151
0.037	0.34	0.236	0.386
0.499	0.061	0.33	0.11
0.033	0.377	0.528	0.061
0.023	0.378	0.005	0.593
0.061	0.005	0.887	0.047
0.079	0.905	0.005	0.01
0.002	0.994	0.001	0.003
0.501	0.475	0.007	0.016
0.002	0.527	0.004	0.467
0.003	0.995	0.001	0.001
0.03	0.036	0.004	0.93
0.382	0.042	0.446	0.13
0.02	0.273	0.686	0.021
0.047	0.039	0.014	0.9
0.002	0.001	0.995	0.002
0.04	0.034	0.873	0.053
0.161	0.527	0.061	0.25
0.277	0.428	0.117	0.178
0.541	0.092	0.267	0.1
>TGCAGTTCCAANAGTGGCCA	CTCF-SatelliteElement(Zf?)/CD4+-CTCF-ChIP-Seq(Barski_et_al.)/Homer	11.1597	-1535.29	0	15000.0,4550.0,350.4,347.0,0.00e+00
0.051	0.01	0.033	0.905
0.003	0.005	0.991	0.001
0.015	0.93	0.001	0.054
0.935	0.008	0.001	0.056
0.203	0.064	0.707	0.026
0.023	0.023	0.018	0.936
0.244	0.041	0.165	0.55
0.049	0.905	0.013	0.033
0.09	0.738	0.005	0.167
0.373	0.329	0.136	0.162
0.38	0.254	0.26	0.105
0.303	0.314	0.208	0.175
0.398	0.149	0.152	0.301
0.293	0.157	0.378	0.172
0.051	0.319	0.044	0.586
0.275	0.057	0.517	0.152
0.244	0.041	0.638	0.077
0.041	0.951	0.003	0.005
0.001	0.995	0.001	0.003
0.928	0.003	0.015	0.054
>HNRAATCAAT	Cux2(Homeobox)/Liver-Cux2-ChIP-Seq(GSE35985)/Homer	6.35909	-1574.92	0	T:1230.0(18.65%),B:978.0(2.35%),P:1e-683	Tpos:52.1,Tstd:23.5,Bpos:50.5,Bstd:35.3,StrandBias:-0.1,Multiplicity:1.16
0.354	0.21	0.193	0.242
0.167	0.218	0.311	0.303
0.373	0.213	0.224	0.19
0.632	0.001	0.361	0.006
0.959	0.001	0.039	0.001
0.001	0.001	0.024	0.974
0.008	0.964	0.027	0.001
0.773	0.001	0.225	0.001
0.997	0.001	0.001	0.001
0.014	0.001	0.001	0.984
>ACTYKNATTCGTGNTACTTC	Mouse_Recombination_Hotspot(Zf)/Testis-DMC1-ChIP-Seq(GSE24438)/Homer	9.68214	-4505.16	0	T:1398.0(34.48%),B:285.0(0.62%),P:1e-1956	Tpos:99.2,Tstd:46.8,Bpos:105.3,Bstd:54.4,StrandBias:-0.1,Multiplicity:1.01
0.482	0.109	0.229	0.18
0.257	0.535	0.088	0.12
0.107	0.256	0.001	0.636
0.036	0.527	0.055	0.382
0.225	0.156	0.238	0.382
0.331	0.287	0.197	0.185
0.676	0.08	0.162	0.082
0.037	0.146	0.314	0.503
0.005	0.01	0.006	0.979
0.009	0.613	0.001	0.377
0.199	0.17	0.438	0.193
0.319	0.001	0.057	0.623
0.001	0.001	0.997	0.001
0.212	0.272	0.262	0.255
0.03	0.053	0.018	0.899
0.559	0.026	0.372	0.043
0.008	0.964	0.002	0.026
0.032	0.075	0.001	0.892
0.03	0.071	0.03	0.869
0.25	0.427	0.06	0.263
>TWGHWACAWTGTWDC	DMRT1(DM)/Testis-DMRT1-ChIP-Seq(GSE64892)/Homer	7.68035	-47967.1	0	T:17803.0(45.50%),B:559.8(1.52%),P:1e-20831	Tpos:52.0,Tstd:19.0,Bpos:51.1,Bstd:32.2,StrandBias:-0.0,Multiplicity:1.11
0.242	0.178	0.144	0.436
0.292	0.057	0.239	0.412
0.105	0.042	0.757	0.096
0.362	0.273	0.044	0.322
0.346	0.115	0.061	0.478
0.916	0.008	0.013	0.063
0.054	0.848	0.04	0.058
0.688	0.027	0.006	0.279
0.387	0.097	0.108	0.408
0.273	0.009	0.034	0.684
0.068	0.042	0.826	0.064
0.053	0.011	0.014	0.922
0.459	0.068	0.128	0.345
0.302	0.057	0.272	0.37
0.106	0.722	0.053	0.119
>YDGHTACAWTGTADC	DMRT6(DM)/Testis-DMRT6-ChIP-Seq(GSE60440)/Homer	7.81831	-10650.3	0	T:3873.0(34.48%),B:371.8(1.01%),P:1e-4625
0.208	0.219	0.205	0.367
0.307	0.056	0.261	0.376
0.087	0.044	0.778	0.091
0.372	0.284	0.044	0.3
0.286	0.132	0.051	0.531
0.957	0.001	0.002	0.04
0.033	0.867	0.047	0.053
0.689	0.036	0.008	0.267
0.39	0.109	0.1	0.401
0.27	0.004	0.031	0.695
0.039	0.049	0.882	0.03
0.04	0.003	0.001	0.956
0.502	0.054	0.119	0.325
0.272	0.054	0.292	0.382
0.084	0.748	0.053	0.115
>AGGTCAAGGTCA	RAR:RXR(NR),DR5/ES-RAR-ChIP-Seq(GSE56893)/Homer	9.38952	-1136.23	0	T:507.0(17.99%),B:367.0(0.81%),P:1e-493	Tpos:50.7,Tstd:22.6,Bpos:50.9,Bstd:31.8,StrandBias:0.2,Multiplicity:1.10
0.662	0.057	0.28	0.001
0.001	0.001	0.985	0.013
0.014	0.001	0.63	0.355
0.001	0.068	0.035	0.896
0.029	0.91	0.029	0.032
0.997	0.001	0.001	0.001
0.86	0.001	0.138	0.001
0.117	0.001	0.881	0.001
0.001	0.011	0.888	0.1
0.257	0.138	0.19	0.415
0.071	0.639	0.189	0.101
0.602	0.032	0.246	0.12
>RGGTCADNNAGAGGTCAV	RAR:RXR(NR),DR5/ES-RAR-ChIP-Seq(GSE56893)/Homer	11.1934	-1186.42	0	T:330.0(11.71%),B:58.3(0.13%),P:1e-515	Tpos:49.7,Tstd:20.8,Bpos:53.3,Bstd:33.5,StrandBias:-0.3,Multiplicity:1.04
0.509	0.001	0.489	0.001
0.019	0.001	0.961	0.019
0.001	0.001	0.803	0.195
0.001	0.058	0.117	0.824
0.001	0.823	0.137	0.039
0.921	0.001	0.039	0.039
0.216	0.157	0.353	0.274
0.235	0.255	0.313	0.196
0.196	0.314	0.274	0.216
0.412	0.196	0.157	0.235
0.236	0.255	0.431	0.078
0.744	0.001	0.254	0.001
0.038	0.001	0.96	0.001
0.001	0.001	0.764	0.234
0.079	0.117	0.177	0.627
0.001	0.882	0.116	0.001
0.997	0.001	0.001	0.001
0.216	0.352	0.295	0.137
>NWTAAYCYAATCAWN	DUX4(Homeobox)/Myoblasts-DUX4.V5-ChIP-Seq(GSE75791)/Homer	10.3594	-12619.7	0	T:3210.0(46.06%),B:182.7(0.44%),P:1e-5480
0.217	0.191	0.298	0.294
0.318	0.192	0.144	0.345
0.233	0.049	0.055	0.663
0.997	0.001	0.001	0.001
0.997	0.001	0.001	0.001
0.202	0.41	0.091	0.298
0.001	0.474	0.208	0.318
0.001	0.433	0.001	0.565
0.997	0.001	0.001	0.001
0.997	0.001	0.001	0.001
0.001	0.001	0.001	0.997
0.001	0.91	0.001	0.088
0.863	0.001	0.001	0.135
0.384	0.127	0.166	0.322
0.267	0.264	0.19	0.279
>ANACAGCTGC	E2A(bHLH)/proBcell-E2A-ChIP-Seq(GSE21978)/Homer	6.42721	-6404.29	0	91747.1,10405.0,32260.7,13392.0,0.00e+00
0.352	0.171	0.238	0.239
0.292	0.294	0.253	0.161
0.428	0.218	0.353	0.001
0.001	0.997	0.001	0.001
0.997	0.001	0.001	0.001
0.001	0.238	0.753	0.008
0.001	0.871	0.127	0.001
0.001	0.001	0.001	0.997
0.001	0.001	0.997	0.001
0.007	0.476	0.178	0.339
>CWGGCGGGAA	E2F1(E2F)/Hela-E2F1-ChIP-Seq(GSE22478)/Homer	7.5313	-346.11	0	T:208.0(17.85%),B:657.0(1.49%),P:1e-150	Tpos:24.4,Tstd:9.9,Bpos:25.2,Bstd:16.2,StrandBias:-0.2,Multiplicity:1.04
0.213	0.424	0.224	0.141
0.257	0.158	0.21	0.377
0.062	0.147	0.79	0.002
0.002	0.002	0.995	0.002
0.002	0.995	0.002	0.002
0.002	0.002	0.995	0.002
0.002	0.08	0.917	0.002
0.002	0.015	0.982	0.002
0.995	0.002	0.002	0.002
0.949	0.002	0.048	0.002
>BTKGGCGGGAAA	E2F3(E2F)/MEF-E2F3-ChIP-Seq(GSE71376)/Homer	6.82745	-704.097	0	T:929.0(39.94%),B:4343.4(10.28%),P:1e-305
0.045	0.269	0.367	0.319
0.144	0.15	0.166	0.54
0.163	0.127	0.358	0.352
0.013	0.159	0.807	0.021
0.001	0.032	0.966	0.001
0.069	0.909	0.021	0.001
0.001	0.001	0.997	0.001
0.001	0.164	0.834	0.001
0.021	0.09	0.868	0.021
0.845	0.099	0.035	0.021
0.655	0.001	0.18	0.164
0.413	0.172	0.172	0.243
>GGCGGGAAAH	E2F4(E2F)/K562-E2F4-ChIP-Seq(GSE31477)/Homer	6.58096	-1134.47	0	T:3086.0(20.87%),B:2705.1(8.26%),P:1e-492
0.173	0.303	0.508	0.016
0.015	0.051	0.933	0.001
0.032	0.966	0.001	0.001
0.001	0.153	0.845	0.001
0.009	0.323	0.667	0.001
0.103	0.15	0.698	0.049
0.815	0.079	0.036	0.07
0.719	0.073	0.122	0.086
0.55	0.101	0.165	0.184
0.26	0.264	0.087	0.389
>GGCGGGAARN	E2F6(E2F)/Hela-E2F6-ChIP-Seq(GSE31477)/Homer	7.14891	-1792.39	0	T:4154.0(17.91%),B:1571.9(6.38%),P:1e-778
0.254	0.262	0.434	0.051
0.034	0.04	0.922	0.004
0.137	0.732	0.027	0.104
0.01	0.142	0.819	0.029
0.06	0.061	0.768	0.111
0.044	0.063	0.867	0.026
0.937	0.012	0.05	0.001
0.617	0.046	0.262	0.075
0.372	0.175	0.289	0.164
0.2	0.257	0.3	0.243
>VDTTTCCCGCCA	E2F7(E2F)/Hela-E2F7-ChIP-Seq(GSE32673)/Homer	8.69074	-482.888	0	T:238.0(34.64%),B:844.9(2.16%),P:1e-209	Tpos:102.2,Tstd:51.1,Bpos:102.9,Bstd:91.2,StrandBias:-0.3,Multiplicity:1.11
0.208	0.35	0.276	0.166
0.29	0.171	0.215	0.323
0.104	0.105	0.179	0.612
0.001	0.152	0.001	0.846
0.001	0.037	0.001	0.961
0.001	0.997	0.001	0.001
0.001	0.73	0.268	0.001
0.001	0.997	0.001	0.001
0.001	0.001	0.987	0.011
0.001	0.978	0.02	0.001
0.001	0.653	0.284	0.062
0.41	0.222	0.14	0.228
>TTCGCGCGAAAA	E2F(E2F)/Hela-CellCycle-Expression/Homer	8.4865	-45.3597	0	20264.3,437.0,727.4,66.0,2.00e-20
0.035	0.275	0.114	0.576
0.001	0.169	0.106	0.724
0.035	0.538	0.427	0.001
0.001	0.274	0.724	0.001
0.001	0.997	0.001	0.001
0.001	0.001	0.997	0.001
0.001	0.598	0.4	0.001
0.001	0.239	0.759	0.001
0.882	0.05	0.051	0.017
0.929	0.001	0.069	0.001
0.917	0.017	0.065	0.001
0.53	0.084	0.264	0.122
[truncated: 40,509 more rows]

## Sheet: 10.6 scATAC-seq PE-pairs_CLL
Dataset_EV 10.6. Promoter-enhancer pairs with highest correlation from scATAC-seq for CLL
[truncated: 17,607 more rows]

[truncated: 5 more sheets: 10.7 scATAC-seqPE-pairs_non-mal, 10.8 All diff CTCF sites, 10.9 Gained diff CTCF sites, 10.10 Lost diff CTCF sites, 10.11 cons. ATAC peaks]
