# Supplementary material for: Linking aberrant chromatin features in chronic lymphocytic leukemia to transcription factor networks
Source: Mol Syst Biol. 2019 May 22;15(5):e8339. doi: 10.15252/msb.20188339 (PMC6529931; doi:10.15252/msb.20188339)
Supplement: Supplementary file 13 — Dataet EV11 [file MSB-15-e8339-s013.xlsx]

## Sheet: 11.1 DESeq DEGs CLL vs non-mal.
Dataset_EV 11.1 Differential gene expression between CLL and non-malignant B cells
Gene	baseMean	log2FoldChange	lfcSE	stat	pvalue	padj
ADTRP	5022.2	7.76914	0.358261	21.6857	2.79917e-104	7.85924e-100
LEF1	6487.06	4.77319	0.226838	21.0423	2.6892e-98	3.77523e-94
CREBL2	2047.65	2.70376	0.131977	20.4865	2.83877e-93	2.6568e-89
IL6	300.646	-10.3575	0.511168	-20.2624	2.76359e-91	1.93984e-87
CTD-2215E18.1	632.278	-5.9942	0.299335	-20.025	3.33295e-89	1.87158e-85
SYN3	73.024	-10.0136	0.504041	-19.8666	7.91947e-88	3.70592e-84
STEAP1B	41.3418	-6.10289	0.308218	-19.8006	2.94232e-87	1.18017e-83
AGFG2	543.957	4.37136	0.227436	19.2202	2.50985e-82	8.80863e-79
SLC38A11	192.045	-9.62568	0.503834	-19.1049	2.30067e-81	7.17734e-78
CAMK1D	3134.89	-2.29289	0.120201	-19.0754	4.04146e-81	1.13472e-77
SLC37A1	2593.24	-3.6735	0.194311	-18.9053	1.03139e-79	2.63258e-76
AC002480.5	34.2342	-7.78009	0.413701	-18.8061	6.73501e-79	1.57582e-75
SPATS2L	720.373	5.82907	0.317238	18.3745	2.10383e-75	4.54379e-72
CCDC93	8732.37	-1.62801	0.0903582	-18.0173	1.42556e-72	2.85897e-69
CTLA4	6156.8	7.24146	0.40431	17.9107	9.73894e-72	1.82293e-68
PRPSAP1	619.467	2.8072	0.157084	17.8707	1.99591e-71	3.50245e-68
IGHV4-59	34.8164	-7.80278	0.446011	-17.4946	1.5749e-68	2.60109e-65
RCN2	2392.88	-2.29177	0.131208	-17.4667	2.56721e-68	4.00442e-65
AC073043.1	57.6398	-5.62193	0.325167	-17.2894	5.65366e-67	8.35463e-64
ZNF831	3769.04	3.30433	0.19206	17.2047	2.44981e-66	3.43917e-63
MKNK2	13745.3	-2.84944	0.165816	-17.1844	3.47619e-66	4.64766e-63
ALPL	83.4839	-7.54422	0.441789	-17.0765	2.22007e-65	2.83332e-62
IGKV1-8	56.6155	-8.32176	0.497981	-16.711	1.08964e-62	1.28754e-59
LAX1	2433.32	3.14306	0.18809	16.7104	1.10058e-62	1.28754e-59
KLHL32	286.333	4.63772	0.2776	16.7065	1.1763e-62	1.32108e-59
GNPDA1	436.171	3.49773	0.209994	16.6563	2.72189e-62	2.93933e-59
CASZ1	2043.47	-4.30368	0.259965	-16.5548	1.47754e-61	1.53648e-58
TIGIT	1100.63	4.52578	0.274204	16.5052	3.368e-61	3.37726e-58
DSP	322.793	-8.09137	0.490373	-16.5004	3.64189e-61	3.52598e-58
NOSIP	3883.15	3.51521	0.213482	16.4661	6.42913e-61	6.01702e-58
DIRC2	1593.24	-2.67914	0.16321	-16.4153	1.48682e-60	1.34663e-57
TNR	20.9624	-6.79012	0.417227	-16.2744	1.50006e-59	1.31616e-56
PFKFB3	993.212	-3.5181	0.21721	-16.1968	5.31398e-59	4.52123e-56
TRAC	1763.83	4.75281	0.29361	16.1875	6.17952e-59	5.10301e-56
BCL2L13	1860.76	2.12656	0.131425	16.1808	6.88806e-59	5.5256e-56
RP3-448I9.1	84.6954	-5.95353	0.368109	-16.1733	7.78387e-59	6.07077e-56
SNX18	8020.87	3.65796	0.226593	16.1433	1.26567e-58	9.60437e-56
EIF2AK3	12691	-3.69186	0.228858	-16.1316	1.52904e-58	1.12976e-55
IGHV2-26	29.8937	-8.17185	0.513438	-15.916	4.91082e-57	3.53541e-54
AC073072.5	17.5486	-7.80884	0.491164	-15.8986	6.47562e-57	4.5454e-54
ALDH6A1	638.951	2.513	0.158461	15.8588	1.22191e-56	8.36768e-54
CHD1	22426.6	-2.00932	0.128517	-15.6346	4.22915e-55	2.82719e-52
COG4	2489.26	2.31052	0.14845	15.5643	1.27278e-54	8.31066e-52
AC002480.2	32.2819	-8.5364	0.549155	-15.5446	1.7307e-54	1.10438e-51
LBH	4426.02	2.79818	0.180133	15.5339	2.04522e-54	1.27608e-51
PPIF	1073.12	-2.38043	0.153474	-15.5103	2.95604e-54	1.80428e-51
MPI	775.484	1.83049	0.118061	15.5047	3.22506e-54	1.9266e-51
PIKFYVE	13400.1	-1.42635	0.0920096	-15.5022	3.35051e-54	1.95984e-51
PARP14	21261.8	-2.33174	0.151272	-15.4143	1.31235e-53	7.51974e-51
CRELD1	459.766	2.88473	0.187403	15.3932	1.81759e-53	1.02065e-50
ABCA6	22346	7.61278	0.49552	15.3632	2.88846e-53	1.59018e-50
RP1-302D9.4	19.1683	-7.92156	0.51593	-15.3539	3.33397e-53	1.80015e-50
RP11-521C20.4	260.206	4.0112	0.261803	15.3214	5.49942e-53	2.91335e-50
THYN1	768.233	2.76154	0.182617	15.1221	1.15854e-51	6.02377e-49
ARHGEF3	3734.64	2.11489	0.140604	15.0415	3.9266e-51	2.0045e-48
NSMCE1	1585.58	3.74964	0.249643	15.02	5.42791e-51	2.72142e-48
RP11-797A18.6	420.977	-2.55219	0.170763	-14.9458	1.65806e-50	8.16725e-48
IGHV2-70	22.2163	-8.00129	0.537154	-14.8957	3.5138e-50	1.70098e-47
AKT2	6532.22	-1.6143	0.108665	-14.8557	6.38811e-50	3.03998e-47
MAPK8IP3	11568	-3.02215	0.203672	-14.8383	8.28122e-50	3.8752e-47
ASAP1	1022.56	-1.70138	0.114828	-14.8168	1.14138e-49	5.25354e-47
NIPAL3	1231.95	1.60104	0.108102	14.8104	1.25465e-49	5.68175e-47
RP11-697E2.7	379.006	-2.08042	0.140587	-14.798	1.50792e-49	6.72031e-47
TMEM182	270.839	4.57646	0.309886	14.7682	2.34941e-49	1.03069e-46
GTF3C4	2326.83	-1.52771	0.103534	-14.7555	2.8346e-49	1.22442e-46
TRAF4	4676.54	-3.1914	0.216649	-14.7307	4.09231e-49	1.7409e-46
REL	9083.12	-2.3792	0.161552	-14.7272	4.31269e-49	1.80728e-46
ABCD2	1012.71	4.37132	0.297907	14.6734	9.5377e-49	3.93809e-46
CGNL1	62.5721	-5.31851	0.362812	-14.6591	1.17761e-48	4.79183e-46
CCDC88A	30560.2	4.48576	0.306539	14.6336	1.71508e-48	6.87918e-46
ZNF792	632.336	2.55885	0.175547	14.5764	3.96665e-48	1.56862e-45
TFB1M	547.887	2.74932	0.188785	14.5632	4.81397e-48	1.87725e-45
RIOK1	1515.15	-1.95253	0.134384	-14.5295	7.87439e-48	3.02862e-45
NIPSNAP1	884.73	2.15813	0.148636	14.5196	9.10879e-48	3.45605e-45
CLN5	901.887	1.86575	0.128926	14.4714	1.836e-47	6.87326e-45
ALDH3A2	1677.88	3.33898	0.231132	14.4462	2.64925e-47	9.78722e-45
NEIL1	3248.77	-5.99977	0.415415	-14.4428	2.78255e-47	1.01462e-44
CHD4	18301.8	-1.94701	0.135265	-14.394	5.64431e-47	2.03173e-44
SPAST	2492.37	2.09658	0.146442	14.3167	1.71985e-46	6.11244e-44
FAM227B	304.544	3.22032	0.22509	14.3068	1.98392e-46	6.9628e-44
EVL	10608.3	1.65852	0.116036	14.2932	2.41216e-46	8.36124e-44
FTH1	3937.39	-2.72175	0.190496	-14.2877	2.61223e-46	8.94335e-44
HSPA1L	180.419	2.79558	0.195687	14.286	2.67565e-46	8.94335e-44
SERPINI1	434.79	5.29846	0.370869	14.2866	2.65149e-46	8.94335e-44
SHISA8	46.0181	-5.42072	0.380514	-14.2458	4.76324e-46	1.57338e-43
SLC2A1	3819.85	-1.55351	0.109207	-14.2253	6.3801e-46	2.08295e-43
SNX10	3387.77	2.72926	0.191884	14.2235	6.5504e-46	2.11397e-43
ZNF821	697.86	-1.75114	0.123243	-14.2089	8.07221e-46	2.5755e-43
MBLAC2	392.309	2.68606	0.189571	14.1692	1.42208e-45	4.48627e-43
AC005037.3	116.612	-2.36278	0.166858	-14.1604	1.61038e-45	5.02385e-43
FNDC9	13.8358	-4.55586	0.32186	-14.1548	1.74473e-45	5.38316e-43
RP11-407B7.1	9.60498	-7.51836	0.531998	-14.1323	2.40128e-45	7.32833e-43
TEX2	609.413	1.4575	0.103324	14.1062	3.47954e-45	1.05048e-42
SYNPO	106.03	-6.24013	0.44244	-14.1039	3.59349e-45	1.07335e-42
AC006129.2	651.798	2.7576	0.195864	14.0791	5.10328e-45	1.50826e-42
SNORA76	145.535	-6.9608	0.494702	-14.0707	5.75057e-45	1.68186e-42
GALK2	897.432	2.03973	0.145121	14.0554	7.1427e-45	2.06748e-42
STX5	3990.55	-1.77596	0.126538	-14.035	9.51987e-45	2.72744e-42
PRIM1	434.734	2.98615	0.213358	13.996	1.64981e-44	4.67895e-42
TCAIM	486.345	2.43253	0.174041	13.9768	2.16065e-44	6.06645e-42
MTMR12	2134.24	-1.6719	0.119652	-13.973	2.27718e-44	6.33034e-42
PRPS2	1224.3	1.80457	0.129207	13.9665	2.49452e-44	6.86653e-42
TSPAN14	597.257	-2.98263	0.214176	-13.926	4.40066e-44	1.19959e-41
ATP2B4	4296.49	3.58909	0.258176	13.9018	6.18054e-44	1.66857e-41
CNDP1	134.348	-4.80612	0.345751	-13.9005	6.29085e-44	1.68217e-41
MORC3	12773.2	1.43277	0.103235	13.8788	8.51966e-44	2.25666e-41
ACYP1	268.522	2.76319	0.1997	13.8367	1.53101e-43	4.01739e-41
IFNGR1	2694.28	-1.95485	0.141473	-13.8178	1.9911e-43	5.17631e-41
CNN2P9	56.1781	-2.8864	0.209978	-13.7462	5.36988e-43	1.38321e-40
DDX27	4450.81	-1.36575	0.0994967	-13.7265	7.04141e-43	1.79729e-40
VEGFB	509.215	-1.65994	0.121228	-13.6927	1.12288e-42	2.84029e-40
DENND4C	6017.97	1.28471	0.0938916	13.6829	1.28413e-42	3.21914e-40
POLR3GL	1098.44	2.61081	0.190859	13.6792	1.35099e-42	3.35678e-40
EPS8	26.9742	-4.58759	0.335451	-13.6759	1.41503e-42	3.48506e-40
POP5	612.725	2.72848	0.200077	13.6372	2.40661e-42	5.87568e-40
ABCA9	4436.31	6.67118	0.489576	13.6264	2.78836e-42	6.74903e-40
RNF149	2888.3	-1.34335	0.0986655	-13.6152	3.25326e-42	7.80699e-40
IRF2	1692.99	2.66855	0.196047	13.6118	3.40817e-42	8.10943e-40
SNX22	445.384	-5.14076	0.377716	-13.6101	3.48693e-42	8.22711e-40
HSDL2	1011.53	2.94995	0.21676	13.6093	3.52615e-42	8.25031e-40
RP11-175K6.1	16.4315	-7.05629	0.518739	-13.6028	3.85518e-42	8.94562e-40
MARC2	12.3145	-7.00059	0.515401	-13.5828	5.06388e-42	1.1654e-39
ARV1	254.208	3.6002	0.26512	13.5795	5.29849e-42	1.20948e-39
ACSL5	2526.46	1.42836	0.105334	13.5603	6.88799e-42	1.52129e-39
CASP8AP2	5644.71	2.6771	0.197422	13.5603	6.88919e-42	1.52129e-39
CTA-204B4.6	2860.91	-2.14691	0.158329	-13.5598	6.93541e-42	1.52129e-39
FAM173B	360.436	3.6169	0.266726	13.5603	6.8808e-42	1.52129e-39
TDRKH	142.099	2.36286	0.174233	13.5615	6.77535e-42	1.52129e-39
ELP4	944.844	2.38477	0.175973	13.5519	7.72439e-42	1.67059e-39
RHBDF2	1736.48	-3.35804	0.247794	-13.5518	7.73503e-42	1.67059e-39
SOX5	307.854	-7.81087	0.576428	-13.5505	7.87204e-42	1.6872e-39
C2orf43	1419.98	3.63848	0.268596	13.5463	8.33414e-42	1.77271e-39
TRIM35	908.052	2.0083	0.148298	13.5423	8.79934e-42	1.85759e-39
TRAF3	4473.97	-1.39478	0.103027	-13.538	9.32716e-42	1.95432e-39
SIPA1	3749.72	-2.58098	0.190768	-13.5295	1.04799e-41	2.17959e-39
PTPLA	259.209	5.2157	0.385657	13.5242	1.1256e-41	2.32379e-39
NCEH1	394.977	2.90732	0.21513	13.5143	1.28844e-41	2.64056e-39
AMPD2	795.695	-1.56623	0.116124	-13.4876	1.84955e-41	3.76303e-39
RP1-193H18.2	991.926	6.12871	0.45453	13.4836	1.95285e-41	3.94461e-39
PHF20	5108.87	-1.85185	0.137395	-13.4783	2.09893e-41	4.2094e-39
SENP2	2546.54	-1.52177	0.113143	-13.45	3.0805e-41	6.13413e-39
SLC35D2	662.998	2.72888	0.202904	13.4491	3.11702e-41	6.16314e-39
MNS1	32.2119	-5.05776	0.376147	-13.4462	3.23998e-41	6.36147e-39
FMOD	7002.73	9.26695	0.690184	13.4268	4.21364e-41	8.21571e-39
RP11-373L24.1	2657.94	-2.72371	0.202881	-13.4251	4.3073e-41	8.34043e-39
MMD	1833.84	-1.84478	0.137521	-13.4145	4.96995e-41	9.54614e-39
RALBP1	1642.51	1.97291	0.147077	13.4141	4.99798e-41	9.54614e-39
PPP4R1	3853.55	-1.39804	0.104248	-13.4107	5.23742e-41	9.93589e-39
RP11-18I14.10	559.589	2.09331	0.15618	13.4032	5.794e-41	1.0918e-38
EFTUD1	1500.14	2.39248	0.178702	13.3882	7.09233e-41	1.31875e-38
MCCC1	1437.27	1.68534	0.125881	13.3883	7.07349e-41	1.31875e-38
CLNK	6935.95	6.62687	0.495232	13.3813	7.77264e-41	1.43574e-38
TMEM218	574.658	2.98395	0.223317	13.362	1.00865e-40	1.85098e-38
RP11-711M9.1	250.086	-3.64791	0.273921	-13.3174	1.83495e-40	3.34546e-38
STAU2	1755.92	2.28195	0.171387	13.3146	1.90434e-40	3.44956e-38
DNAJC18	492.309	-1.42547	0.107288	-13.2864	2.77739e-40	4.99877e-38
ANKRD26	1583.3	1.81531	0.136639	13.2854	2.8125e-40	5.02972e-38
SRPR	4829.26	-1.82156	0.137129	-13.2835	2.88507e-40	5.12684e-38
MTMR9	2892.33	-1.05065	0.0791018	-13.2822	2.93565e-40	5.18392e-38
HRSP12	145.179	4.09269	0.309183	13.2371	5.35705e-40	9.40061e-38
WBP1L	1353.78	2.5165	0.190399	13.217	7.00209e-40	1.2211e-37
NFKBID	6612.51	-3.51946	0.26635	-13.2137	7.31569e-40	1.26792e-37
DDX58	1974.86	2.47134	0.187607	13.173	1.25496e-39	2.1485e-37
KIAA1107	325.576	4.23599	0.321566	13.173	1.2546e-39	2.1485e-37
NUDT5	1049.2	1.91709	0.145673	13.1603	1.48571e-39	2.52814e-37
ZKSCAN3	195.261	3.6239	0.275543	13.1519	1.66038e-39	2.80834e-37
RNASEL	1247.84	3.29059	0.250654	13.128	2.27524e-39	3.82526e-37
PAIP2B	1633.51	3.98398	0.303661	13.1199	2.53429e-39	4.23544e-37
ACOT13	296.631	3.62734	0.276719	13.1084	2.94818e-39	4.898e-37
PIGR	2520.89	6.24692	0.476616	13.1068	3.0098e-39	4.97095e-37
CEP41	154.984	3.05782	0.233898	13.0733	4.68054e-39	7.68512e-37
ATL3	3557.77	1.54006	0.117834	13.0697	4.90429e-39	8.00568e-37
FILIP1L	720.783	5.28011	0.40408	13.067	5.083e-39	8.24944e-37
LCK	2513.55	3.80499	0.291562	13.0504	6.32526e-39	1.02066e-36
SPN	965.226	2.87245	0.220385	13.0338	7.8639e-39	1.26168e-36
RP11-715I4.1	30.7905	-4.86315	0.373212	-13.0305	8.20556e-39	1.30902e-36
MDFIC	4361.38	2.19535	0.1686	13.021	9.29086e-39	1.47378e-36
DTD2	350.193	2.69151	0.206742	13.0187	9.58164e-39	1.51137e-36
ZNF641	1535.63	1.39309	0.107146	13.0018	1.19505e-38	1.87449e-36
USP24	23185.5	-1.1917	0.0917197	-12.9929	1.34276e-38	2.09448e-36
RP5-867C24.1	186.696	-3.43094	0.264186	-12.9868	1.45341e-38	2.25456e-36
MOB3A	3860.24	-2.7455	0.211496	-12.9813	1.56162e-38	2.40909e-36
GABPB2	1550.79	1.95548	0.150646	12.9806	1.57605e-38	2.41807e-36
LOC100421166	1018.78	7.06141	0.544032	12.9798	1.59337e-38	2.43136e-36
C11orf73	674.105	2.26376	0.174757	12.9538	2.23736e-38	3.39559e-36
PKIA	907.613	2.37113	0.183214	12.9419	2.61114e-38	3.94156e-36
EBI3	14.8609	-5.74481	0.444349	-12.9286	3.10434e-38	4.66099e-36
FKBP15	2178.06	1.61131	0.124762	12.915	3.70281e-38	5.52999e-36
DNAJA3	1209.24	1.81802	0.14078	12.9139	3.75911e-38	5.58436e-36
PDPK1	2201.25	-1.27954	0.0991116	-12.9101	3.94829e-38	5.83453e-36
RGS14	1354.84	2.45839	0.190485	12.9059	4.16913e-38	6.12861e-36
TRAPPC2L	3123.82	2.7594	0.213937	12.8982	4.60903e-38	6.73999e-36
UNG	412.817	2.87305	0.222815	12.8943	4.84531e-38	7.0488e-36
CSNK1D	3988.49	-3.04101	0.235891	-12.8916	5.01838e-38	7.26294e-36
BRAF	4021.74	-1.62377	0.126031	-12.8838	5.55057e-38	7.99197e-36
FOXP4	919.755	-3.79249	0.294562	-12.875	6.22339e-38	8.91501e-36
CEP135	2241.3	-1.94234	0.150955	-12.867	6.90305e-38	9.83842e-36
DDX19B	1198.34	-1.2572	0.0978242	-12.8517	8.41913e-38	1.19386e-35
RPGR	2637.83	-2.74953	0.213991	-12.8488	8.73777e-38	1.23282e-35
CTC-378H22.2	335.047	4.09092	0.318416	12.8477	8.86038e-38	1.24386e-35
PPARD	1578.16	-2.48403	0.193356	-12.8469	8.95403e-38	1.25076e-35
CSRP1	1112.71	1.35038	0.105211	12.8349	1.04476e-37	1.45217e-35
UGDH	454.22	3.55706	0.27721	12.8317	1.09004e-37	1.50764e-35
ELP3	1653.98	1.60988	0.125486	12.8292	1.1255e-37	1.54182e-35
RP4-773N10.5	384.881	-1.40842	0.109782	-12.8292	1.12574e-37	1.54182e-35
SLAMF6	4449.18	3.79467	0.295801	12.8285	1.13603e-37	1.54837e-35
STRIP1	1100.77	-1.1982	0.0934207	-12.8258	1.17563e-37	1.5946e-35
OBFC1	517.036	1.54532	0.120537	12.8204	1.26116e-37	1.70239e-35
IGSF3	1508.25	7.86847	0.613795	12.8194	1.27716e-37	1.71573e-35
ALDH5A1	1816.95	3.96514	0.309578	12.8082	1.47509e-37	1.9722e-35
TPCN2	1432.96	-3.55629	0.278002	-12.7924	1.80907e-37	2.40727e-35
C21orf49	89.305	3.52569	0.275863	12.7806	2.10517e-37	2.78805e-35
CORO2B	72.5769	-8.7935	0.688819	-12.7661	2.53656e-37	3.34361e-35
KIAA0226	6721.9	-2.57477	0.201788	-12.7598	2.75054e-37	3.60873e-35
TCEANC2	571.965	2.67097	0.209531	12.7474	3.22479e-37	4.21127e-35
ARHGEF7	7090.05	-1.85484	0.145679	-12.7324	3.90734e-37	5.079e-35
HDDC3	306.82	2.32995	0.183031	12.7298	4.03619e-37	5.22231e-35
RINL	1104.12	2.96556	0.233095	12.7225	4.43468e-37	5.71158e-35
COX15	1118.39	2.01235	0.158376	12.7062	5.46224e-37	7.00289e-35
COX10	533.927	0.953426	0.0751297	12.6904	6.68376e-37	8.53e-35
PHB	1015.98	2.19544	0.173028	12.6884	6.86077e-37	8.71628e-35
AC006129.4	1629.68	5.22718	0.412257	12.6794	7.68943e-37	9.72505e-35
STMN1	1051.92	2.04122	0.161072	12.6727	8.38087e-37	1.0552e-34
CARD8	4113.82	2.12435	0.168236	12.6272	1.49463e-36	1.87343e-34
CASP9	747.381	-1.32729	0.105151	-12.6228	1.58164e-36	1.97367e-34
AE000661.37	387.157	5.19309	0.41152	12.6193	1.65303e-36	2.05363e-34
NUP153	7689.76	-1.85337	0.147031	-12.6053	1.9739e-36	2.44147e-34
RUVBL1	800.934	2.472	0.196117	12.6047	1.98954e-36	2.45002e-34
CYTH3	149.579	-4.54904	0.361188	-12.5947	2.25935e-36	2.77012e-34
ESYT1	7841.35	1.8306	0.145647	12.5687	3.13674e-36	3.82914e-34
PIGM	227.345	2.90281	0.231104	12.5606	3.47499e-36	4.2237e-34
RP11-797A18.4	147.307	-3.53053	0.281215	-12.5546	3.75223e-36	4.54101e-34
C19orf55	454.374	-2.65211	0.211465	-12.5416	4.41992e-36	5.3261e-34
BTBD8	82.5774	4.25609	0.339435	12.5388	4.58017e-36	5.49562e-34
FAM132A	70.2879	-3.49873	0.279538	-12.5161	6.0944e-36	7.28139e-34
PIP4K2B	1709.89	1.82328	0.145828	12.5029	7.19406e-36	8.5588e-34
IP6K1	2607.99	-1.82168	0.145838	-12.4912	8.34186e-36	9.88247e-34
COQ9	548.406	2.08886	0.167253	12.4893	8.5449e-36	1.00805e-33
TTC28-AS1	902.659	1.81077	0.145005	12.4876	8.72532e-36	1.02502e-33
OSGEPL1	441.266	3.1804	0.254743	12.4847	9.04408e-36	1.05804e-33
ZNF252P	1477.55	3.28661	0.263269	12.4838	9.1464e-36	1.06557e-33
ALAD	719.947	2.03757	0.163316	12.4762	1.00677e-35	1.16806e-33
RP11-87G24.6	19.4519	-7.95432	0.639484	-12.4386	1.61211e-35	1.86268e-33
PCMTD2	4567	1.93677	0.155774	12.4333	1.72474e-35	1.98465e-33
RP1L1	9.60619	-4.872	0.392111	-12.425	1.91133e-35	2.18791e-33
Z98256.1	5.57374	-7.02957	0.565769	-12.4248	1.91697e-35	2.18791e-33
KLHL5	3202.19	-1.79055	0.144153	-12.4212	2.00629e-35	2.27963e-33
MAP2K6	1766	5.29918	0.426635	12.4209	2.01356e-35	2.27963e-33
SPPL2A	1867.36	-1.21529	0.0979306	-12.4097	2.31575e-35	2.61122e-33
SPPL2B	2126.73	-3.07286	0.24797	-12.3921	2.88454e-35	3.23957e-33
LRRC8D	1952.15	2.33657	0.189176	12.3513	4.79207e-35	5.36044e-33
ATXN1	8391.24	2.1537	0.174435	12.3467	5.07387e-35	5.65314e-33
TRAF3IP3	6042.96	2.38734	0.193453	12.3406	5.47142e-35	6.07198e-33
CTC-378H22.1	205.194	3.51584	0.284962	12.3379	5.66115e-35	6.2578e-33
IER3	55.7708	-3.27011	0.2651	-12.3354	5.83974e-35	6.4299e-33
PIK3R6	19.6797	-4.38577	0.355675	-12.3308	6.18023e-35	6.75184e-33
TYSND1	924.662	1.74628	0.141616	12.3311	6.16057e-35	6.75184e-33
ABHD14A	103.476	2.6886	0.218223	12.3205	7.02836e-35	7.64866e-33
ZNF599	179.85	2.25449	0.183043	12.3167	7.36467e-35	7.9837e-33
NT5DC1	1777.84	2.26601	0.184078	12.3101	7.99415e-35	8.63276e-33
DPPA4	32.8904	-4.49581	0.365279	-12.3079	8.21718e-35	8.83961e-33
ANKRD11	7613.84	-2.45114	0.199273	-12.3004	9.00946e-35	9.65491e-33
ZSWIM8	3002.49	-1.64319	0.133592	-12.3001	9.0483e-35	9.65966e-33
FFAR1	363.409	-5.87744	0.477852	-12.2997	9.09261e-35	9.6702e-33
TRIM39	1432.02	-1.59917	0.130113	-12.2907	1.0166e-34	1.0771e-32
ITGB3	175.062	-5.96961	0.486055	-12.2818	1.13482e-34	1.19783e-32
AK8	18.9212	-4.04209	0.329225	-12.2776	1.19506e-34	1.25669e-32
APEH	1762.79	1.83854	0.149804	12.273	1.26508e-34	1.32536e-32
ADCY1	6.17903	-6.57754	0.536967	-12.2494	1.69203e-34	1.76607e-32
M6PR	3051.81	1.6846	0.137623	12.2406	1.8858e-34	1.96102e-32
UBASH3B	5094.6	4.1483	0.339304	12.2259	2.25997e-34	2.34144e-32
NUDT6	188.709	4.03947	0.330624	12.2177	2.49979e-34	2.58039e-32
PANK1	183.389	5.29936	0.433855	12.2146	2.59804e-34	2.67199e-32
LIN9	353.839	2.94049	0.240821	12.2103	2.74025e-34	2.80795e-32
ENAH	11.4987	-4.97897	0.407807	-12.2092	2.7776e-34	2.83588e-32
ECHS1	879.293	2.14079	0.175531	12.1961	3.25997e-34	3.31631e-32
RPUSD3	374.498	2.58174	0.211715	12.1944	3.32853e-34	3.37383e-32
SMO	120.35	-4.58856	0.376342	-12.1925	3.40685e-34	3.4408e-32
ECHDC1	1557.78	1.71103	0.140342	12.1918	3.43742e-34	3.45923e-32
NDFIP2	367.673	5.25828	0.431339	12.1906	3.48886e-34	3.49846e-32
PWWP2B	1291.18	-2.72961	0.224134	-12.1785	4.04865e-34	4.04534e-32
CLCN7	2715.37	-2.66432	0.218975	-12.1672	4.64595e-34	4.62569e-32
STAMBPL1	4420.26	2.84223	0.23375	12.1593	5.12243e-34	5.08207e-32
ARHGAP19	1658.58	1.869	0.153752	12.1559	5.33666e-34	5.27596e-32
ANKRD26P3	6.07391	-6.69533	0.551001	-12.1512	5.65296e-34	5.56905e-32
EBF1	2391.52	-8.71735	0.717526	-12.1492	5.79522e-34	5.68925e-32
POFUT1	953.185	1.19924	0.0989041	12.1253	7.75963e-34	7.59119e-32
NAPSB	7607.45	4.43539	0.366068	12.1163	8.65785e-34	8.4405e-32
SNX29P2	233.208	-2.89268	0.238916	-12.1075	9.63821e-34	9.36374e-32
RHOT1	1358.07	1.47112	0.12152	12.106	9.82138e-34	9.50879e-32
EIF2B3	396.42	1.56965	0.129672	12.1048	9.96633e-34	9.61596e-32
PCYOX1	693.117	2.67069	0.220814	12.0948	1.12568e-33	1.08239e-31
KRT8P12	94.363	2.50345	0.206996	12.0942	1.13324e-33	1.08594e-31
DUT	2129.56	1.79001	0.14822	12.0767	1.40165e-33	1.33857e-31
MARCH8	5704.53	-0.956891	0.0792836	-12.0692	1.53594e-33	1.46185e-31
CTD-2542L18.1	252.776	-5.94548	0.492932	-12.0614	1.68801e-33	1.60116e-31
CCDC111	799.73	2.63473	0.218591	12.0532	1.8655e-33	1.76356e-31
SELO	1221.08	-2.25976	0.187493	-12.0525	1.88117e-33	1.77241e-31
ZBTB39	1361.25	-1.11458	0.0924883	-12.051	1.91599e-33	1.79917e-31
DFFB	317.782	2.24595	0.186406	12.0487	1.97123e-33	1.84487e-31
C4orf46	357.066	-1.19673	0.0993306	-12.048	1.98738e-33	1.85381e-31
UBAP1	1350.39	-0.934475	0.0775772	-12.0457	2.04225e-33	1.89869e-31
GCHFR	339.91	3.13882	0.260899	12.0308	2.44921e-33	2.26591e-31
HTR3A	45.4405	-8.40281	0.698453	-12.0306	2.45339e-33	2.26591e-31
TRIM5	647.82	1.97885	0.164692	12.0155	2.94718e-33	2.71305e-31
RP11-135A1.2	22.9254	-5.97331	0.497196	-12.014	3.00015e-33	2.75279e-31
LYRM7	882.996	1.6785	0.139758	12.01	3.14934e-33	2.88026e-31
SH2B3	3423.91	-2.6646	0.221875	-12.0095	3.1688e-33	2.88865e-31
WDR61	1013.42	1.26716	0.105618	11.9976	3.65927e-33	3.32496e-31
TBCK	3451.68	2.26737	0.188996	11.9969	3.68782e-33	3.34009e-31
SH3BP5	9335.98	2.19785	0.183207	11.9965	3.70483e-33	3.34471e-31
NDUFB5	1372.09	2.43693	0.20315	11.9957	3.74328e-33	3.36859e-31
CAT	3341.85	2.33068	0.194469	11.9849	4.2652e-33	3.82601e-31
SIN3A	8039.03	-1.97425	0.164739	-11.9841	4.30526e-33	3.84964e-31
MSH2	1592.63	2.63955	0.220284	11.9825	4.3901e-33	3.91305e-31
TTC7A	4157.83	-2.25613	0.188563	-11.9649	5.42807e-33	4.82291e-31
RN7SL683P	195.371	-2.87124	0.240089	-11.9591	5.81962e-33	5.15449e-31
ANAPC16	4589.24	2.36888	0.198107	11.9576	5.92416e-33	5.23058e-31
PLEKHG2	1423.97	-2.79082	0.233497	-11.9523	6.31645e-33	5.55946e-31
YPEL2	5295.17	1.35382	0.113359	11.9428	7.0757e-33	6.20826e-31
MEAF6	1951.31	1.39238	0.116861	11.9148	9.90702e-33	8.6654e-31
TAF9B	416.621	2.43118	0.204102	11.9116	1.02969e-32	8.97845e-31
PAQR8	466.602	3.46312	0.290888	11.9053	1.11008e-32	9.64947e-31
HIBADH	531.896	1.50605	0.126574	11.8986	1.20284e-32	1.04235e-30
XPNPEP1	3408.7	-1.53219	0.128785	-11.8972	1.22323e-32	1.05675e-30
FAM65A	4688.52	-2.93171	0.246522	-11.8923	1.29785e-32	1.11778e-30
FAM220A	450.166	2.32664	0.196004	11.8704	1.6869e-32	1.44841e-30
KIAA1199	10.4169	-5.77844	0.486821	-11.8697	1.70024e-32	1.45541e-30
ARPC5L	1408.09	-1.98686	0.167417	-11.8677	1.74097e-32	1.48575e-30
SHQ1	772.16	1.66004	0.14006	11.8524	2.09221e-32	1.78009e-30
FAM69A	1746.67	2.84889	0.240428	11.8492	2.17234e-32	1.84268e-30
ZMYM1	977.246	2.17766	0.183823	11.8465	2.24349e-32	1.8973e-30
SIT1	1697.98	2.92686	0.24711	11.8444	2.30167e-32	1.94066e-30
PXMP4	118.705	2.93793	0.248183	11.8378	2.49024e-32	2.09336e-30
METTL21D	1821.37	-1.61342	0.136389	-11.8296	2.74531e-32	2.30089e-30
RACGAP1	332.412	2.10748	0.178195	11.8268	2.83742e-32	2.37102e-30
KIAA0040	9718.11	3.00952	0.254563	11.8223	2.9936e-32	2.4941e-30
CCM2	2852.82	2.0774	0.175807	11.8164	3.21183e-32	2.668e-30
SGPP2	358.258	3.03484	0.256842	11.816	3.22696e-32	2.67267e-30
HDAC4	369.507	-1.68759	0.142844	-11.8142	3.29804e-32	2.7235e-30
CTC-281B15.1	150.998	2.96258	0.250804	11.8124	3.36994e-32	2.77472e-30
EMILIN2	1069.6	-3.13588	0.265485	-11.8119	3.38953e-32	2.78269e-30
BCKDHB	548.642	2.35323	0.199277	11.8088	3.51481e-32	2.87712e-30
HENMT1	258.237	1.61867	0.137077	11.8085	3.52721e-32	2.87888e-30
GMPR2	1158.19	1.71787	0.145504	11.8063	3.61957e-32	2.9457e-30
TNFAIP3	5936.18	-2.95723	0.25062	-11.7996	3.91975e-32	3.18077e-30
PIGK	1139.11	2.8173	0.238774	11.799	3.94832e-32	3.19473e-30
SLC22A15	1399.34	1.98809	0.168704	11.7845	4.68979e-32	3.78377e-30
C12orf76	354.787	1.63035	0.13844	11.7766	5.15427e-32	4.1466e-30
SRD5A1	290.331	2.11889	0.179948	11.775	5.24934e-32	4.21102e-30
CRTC2	1646.06	-3.03758	0.25802	-11.7727	5.39892e-32	4.31867e-30
TEX261	1130.38	1.26769	0.107735	11.7667	5.7928e-32	4.62058e-30
TMEM116	474.888	1.91941	0.163164	11.7636	6.00936e-32	4.77974e-30
INIP	715.727	1.6486	0.14017	11.7615	6.16581e-32	4.89032e-30
LEMD2	3833.57	-1.26714	0.107788	-11.7559	6.58854e-32	5.21089e-30
EEPD1	23.1183	-4.4423	0.3779	-11.7552	6.63872e-32	5.23583e-30
DLGAP1-AS1	272.974	1.74068	0.148156	11.749	7.14633e-32	5.62038e-30
RASA1	5304.29	2.61912	0.223148	11.7371	8.22132e-32	6.44777e-30
CCDC19	525.333	-4.39625	0.37475	-11.7311	8.82666e-32	6.90323e-30
GVINP1	5762.89	3.16174	0.269649	11.7254	9.44961e-32	7.36991e-30
VPS45	1581.89	2.42692	0.20721	11.7123	1.10187e-31	8.56987e-30
WDR89	1107.06	1.89045	0.161514	11.7046	1.20748e-31	9.36533e-30
SASH3	4158.49	-1.17531	0.100421	-11.7038	1.21915e-31	9.42981e-30
ASF1A	1296.24	3.2253	0.275681	11.6994	1.28409e-31	9.90477e-30
CTD-2353F22.1	172.009	4.72095	0.403576	11.6978	1.30779e-31	1.00599e-29
MED25	1238.66	-2.67581	0.22887	-11.6914	1.41084e-31	1.0823e-29
NDRG3	895.821	1.83792	0.157245	11.6882	1.46437e-31	1.1203e-29
MEF2A	4636.82	-1.32235	0.113186	-11.6829	1.55811e-31	1.18878e-29
ZNF681	738.637	3.00621	0.257329	11.6823	1.56921e-31	1.194e-29
ARFGEF2	12399.3	-0.89513	0.0766476	-11.6785	1.64127e-31	1.23985e-29
HLTF	1274.28	3.01166	0.257882	11.6784	1.64272e-31	1.23985e-29
ZNF30	143.712	2.98906	0.255941	11.6787	1.63807e-31	1.23985e-29
STYXL1	352.483	2.3924	0.204974	11.6718	1.77715e-31	1.33772e-29
PPRC1	1139.44	-2.22238	0.190439	-11.6698	1.81934e-31	1.36582e-29
ATG9A	1771.48	-1.46266	0.125399	-11.6641	1.94547e-31	1.45662e-29
MPHOSPH6	463.494	1.86349	0.160008	11.6463	2.39765e-31	1.79039e-29
SIRT5	588.006	1.81167	0.155742	11.6325	2.81692e-31	2.0979e-29
SRSF4	3678.18	-1.47023	0.12652	-11.6205	3.24134e-31	2.4076e-29
DENND2D	2426.96	1.65015	0.142064	11.6155	3.43797e-31	2.54691e-29
NFKB2	5616.84	-3.43978	0.296172	-11.6141	3.49382e-31	2.58147e-29
IGKV7-3	6.71902	-6.55278	0.564624	-11.6056	3.86132e-31	2.84552e-29
FLT1	691.884	4.67762	0.403082	11.6046	3.90427e-31	2.86964e-29
RN7SL119P	93.2058	-3.2376	0.279109	-11.5998	4.13253e-31	3.02948e-29
PTER	860.664	1.9499	0.168168	11.595	4.3692e-31	3.19463e-29
POLI	1747.7	1.80004	0.155313	11.5898	4.64324e-31	3.38619e-29
EXTL2	170.633	2.65603	0.229228	11.5869	4.80425e-31	3.49453e-29
LARS	4547.13	2.02327	0.174768	11.5769	5.39319e-31	3.908e-29
NPR2	107.423	2.4947	0.215491	11.5768	5.40053e-31	3.908e-29
DCAF17	1774.28	1.64096	0.141877	11.5661	6.12063e-31	4.41771e-29
SOX7	21.1759	-4.07645	0.352603	-11.561	6.49301e-31	4.67446e-29
C3orf27	52.9551	-5.48246	0.474642	-11.5507	7.31944e-31	5.25596e-29
FAIM3	14333.3	2.51829	0.218082	11.5474	7.60553e-31	5.44746e-29
PCBD1	265.83	2.86126	0.247823	11.5456	7.77104e-31	5.55184e-29
AAAS	818.989	2.07572	0.179791	11.5452	7.80466e-31	5.56171e-29
ITGA2B	95.271	-4.64116	0.402268	-11.5375	8.53973e-31	6.07013e-29
PPP1R14A	9.74864	-7.5488	0.654527	-11.5332	8.97338e-31	6.36226e-29
N6AMT1	447.616	2.90524	0.252249	11.5174	1.07866e-30	7.62863e-29
FBRS	4018.62	-2.52087	0.219005	-11.5106	1.16678e-30	8.23107e-29
SMYD2	1500.08	2.00676	0.174382	11.5078	1.20446e-30	8.47557e-29
TUBB1	261.391	-5.20732	0.452746	-11.5016	1.29461e-30	9.0872e-29
ABI2	1407.15	1.97446	0.171745	11.4965	1.37355e-30	9.61722e-29
C12orf4	934.929	1.3289	0.11565	11.4908	1.46802e-30	1.02456e-28
MCTP1	54.4015	-3.91199	0.340451	-11.4906	1.47059e-30	1.02456e-28
RP11-12A2.1	1092.2	5.21872	0.454253	11.4886	1.5059e-30	1.04656e-28
RP11-25D3.1	62.7303	-3.60198	0.313615	-11.4854	1.56261e-30	1.08329e-28
SENP5	5734.7	-1.01218	0.0881299	-11.4851	1.56746e-30	1.08398e-28
ATP2A3	10112.4	-2.04495	0.178135	-11.4798	1.66753e-30	1.15035e-28
DHFRL1	250.757	2.72626	0.237546	11.4767	1.72671e-30	1.18825e-28
AK3	1773.68	1.3104	0.11419	11.4756	1.74964e-30	1.20109e-28
KBTBD3	287.179	2.1493	0.187297	11.4753	1.7554e-30	1.20211e-28
TMEM251	180.342	1.67899	0.146323	11.4746	1.77037e-30	1.20941e-28
PPP1R26	357.092	3.75809	0.327543	11.4736	1.791e-30	1.22053e-28
BATF	274.466	3.16229	0.275623	11.4733	1.79728e-30	1.22184e-28
LONRF1	4125.57	-1.47886	0.128951	-11.4684	1.90217e-30	1.29003e-28
BAZ2A	14172.4	-2.3554	0.205423	-11.4661	1.95341e-30	1.32159e-28
METTL8	1640.2	3.11254	0.271588	11.4605	2.08233e-30	1.40542e-28
NSUN2	3426.31	-0.991567	0.0865807	-11.4525	2.28425e-30	1.53801e-28
DIS3L	1600.4	1.33535	0.116683	11.4443	2.51072e-30	1.68645e-28
TMEM42	364.494	2.05928	0.180197	11.4279	3.03348e-30	2.03272e-28
DYNLL1	911.742	2.22076	0.194425	11.4222	3.23987e-30	2.16585e-28
FRMPD3	49.2504	-5.15586	0.451456	-11.4205	3.30256e-30	2.20251e-28
ZNF283	381.536	3.19707	0.280033	11.4168	3.44851e-30	2.2944e-28
HEMK1	895.834	2.00679	0.175887	11.4095	3.74761e-30	2.48751e-28
SCCPDH	748.501	2.77603	0.243889	11.3823	5.12016e-30	3.39054e-28
SLC9A5	146.091	-3.6521	0.320919	-11.3801	5.25265e-30	3.47008e-28
PIK3CA	10051.9	-1.3407	0.117846	-11.3767	5.46124e-30	3.59942e-28
KPNA1	4317.03	-1.48838	0.130865	-11.3734	5.67506e-30	3.73159e-28
BBS4	870.472	1.9179	0.168723	11.3671	6.09507e-30	3.9984e-28
MKKS	352.787	2.66876	0.234836	11.3644	6.29218e-30	4.11808e-28
CNIH2	123.94	-4.51809	0.397759	-11.3589	6.69969e-30	4.37459e-28
ALDH18A1	1771.78	2.19941	0.193783	11.3498	7.43218e-30	4.84161e-28
CTD-2037K23.2	314.325	2.04682	0.180634	11.3313	9.18227e-30	5.96784e-28
NBR1	3957.9	1.33066	0.117484	11.3262	9.72843e-30	6.3082e-28
ZNF74	166.642	2.6165	0.231031	11.3253	9.83438e-30	6.36221e-28
DOCK10	21394.6	1.87854	0.166081	11.311	1.15771e-29	7.47239e-28
EPRS	6188.09	1.4237	0.125913	11.307	1.21136e-29	7.80076e-28
ACADM	2138.62	2.79162	0.246976	11.3032	1.26548e-29	8.13061e-28
FCER1G	31.0831	-2.76452	0.244705	-11.2974	1.35221e-29	8.66806e-28
MKRNP2	24.5469	-4.55305	0.403077	-11.2957	1.37736e-29	8.80915e-28
MANBA	4112.15	-1.15518	0.10227	-11.2955	1.38155e-29	8.81588e-28
IGLV9-49	24.9254	-6.40761	0.567622	-11.2885	1.4954e-29	9.5207e-28
REEP3	694.601	1.7933	0.158891	11.2864	1.53216e-29	9.73269e-28
BTD	639.515	1.70695	0.151255	11.2853	1.55117e-29	9.83122e-28
CHFR	2118.24	-1.72073	0.152528	-11.2814	1.62084e-29	1.02496e-27
SLC48A1	343.632	2.43944	0.216402	11.2728	1.78869e-29	1.12856e-27
SDPR	179.553	-7.10724	0.630723	-11.2684	1.87971e-29	1.18333e-27
SERPINH1	233.81	3.84346	0.341093	11.268	1.88704e-29	1.18529e-27
VPS72	840.239	2.73421	0.242756	11.2632	1.99344e-29	1.24932e-27
KRCC1	1204.9	2.86353	0.254255	11.2624	2.01091e-29	1.25747e-27
PIK3C2B	1463.36	-4.09342	0.363785	-11.2523	2.25614e-29	1.40768e-27
MRPL1	886.336	1.57355	0.139896	11.248	2.36862e-29	1.47459e-27
METTL5	541.983	1.50026	0.133552	11.2336	2.78953e-29	1.73278e-27
CEACAM1	234.799	4.93117	0.439175	11.2283	2.96229e-29	1.83603e-27
DPAGT1	299.207	2.28068	0.203248	11.2212	3.20948e-29	1.98486e-27
ZCCHC18	681.359	3.48952	0.311025	11.2194	3.27375e-29	2.02015e-27
LIPA	2195.95	1.96153	0.17486	11.2177	3.33705e-29	2.0547e-27
VWCE	46.8807	-4.36762	0.389572	-11.2113	3.58781e-29	2.20427e-27
RP11-330L19.4	25.9352	-3.71702	0.331851	-11.2009	4.03755e-29	2.47516e-27
SMAD2	8263.8	1.80471	0.161167	11.1978	4.18012e-29	2.55698e-27
ORC4	1899.15	1.49001	0.13311	11.1938	4.37284e-29	2.66905e-27
MLEC	2280.82	1.36292	0.121792	11.1906	4.53558e-29	2.76238e-27
HDDC2	544.824	2.08842	0.186794	11.1803	5.08979e-29	3.0932e-27
ACTN1	98.3133	-4.40116	0.393666	-11.1799	5.11295e-29	3.10057e-27
ZSWIM7	440.573	1.72899	0.15466	11.1793	5.14847e-29	3.11538e-27
RP11-554A11.7	34.9447	-4.63642	0.415387	-11.1617	6.27754e-29	3.79042e-27
SETD1A	1157.65	-3.02314	0.270977	-11.1564	6.6629e-29	4.01447e-27
FIG4	3289.2	3.36577	0.301716	11.1554	6.73578e-29	4.04969e-27
ZNF3	1623.17	-1.24817	0.111899	-11.1544	6.81605e-29	4.08919e-27
FRY	7565.31	3.68358	0.330374	11.1497	7.18232e-29	4.29974e-27
GDI2	12052.4	1.74745	0.156846	11.1412	7.90659e-29	4.72326e-27
RP11-553L6.2	468.922	3.53634	0.317519	11.1374	8.24638e-29	4.91579e-27
FNIP1	6735.53	-1.49344	0.134114	-11.1356	8.41702e-29	5.00688e-27
FAM208B	9930.29	-1.15035	0.103346	-11.1311	8.85598e-29	5.25537e-27
MTMR1	6404.91	-1.2324	0.110719	-11.1309	8.87219e-29	5.25537e-27
CTC-523E23.11	81.6718	2.40127	0.215747	11.13	8.96209e-29	5.29744e-27
DPEP2	2264.99	1.97232	0.177278	11.1256	9.41966e-29	5.55621e-27
RAPGEF3	3435.74	4.82391	0.433672	11.1234	9.65327e-29	5.68207e-27
CCSER1	584.765	-8.00689	0.719966	-11.1212	9.89251e-29	5.81071e-27
KHNYN	10071.2	-1.56142	0.140409	-11.1205	9.97102e-29	5.8446e-27
SOD1	3322.96	2.03513	0.183062	11.1172	1.03467e-28	6.05216e-27
TPMT	252.867	1.66282	0.149649	11.1114	1.10361e-28	6.44201e-27
MINPP1	259.551	3.1004	0.279036	11.1111	1.1074e-28	6.45071e-27
TBCCD1	715.735	1.4897	0.134084	11.1102	1.11897e-28	6.50464e-27
TPGS2	912.602	1.65388	0.148924	11.1055	1.17939e-28	6.84169e-27
STARD7	11124.6	1.55316	0.139862	11.1049	1.18742e-28	6.87408e-27
MYBPC2	375.364	-5.01383	0.451543	-11.1038	1.20283e-28	6.94892e-27
PDGFD	1787.96	6.482	0.583778	11.1035	1.20575e-28	6.95153e-27
ZNF687	2355.82	-1.7522	0.158066	-11.0852	1.4803e-28	8.51687e-27
RNFT1	738.073	1.8026	0.16269	11.0799	1.56972e-28	9.01289e-27
AZU1	55.9028	-5.23446	0.472463	-11.0791	1.58448e-28	9.06057e-27
ZFP69	291.49	2.45132	0.221253	11.0793	1.58181e-28	9.06057e-27
CTNND1	1640.98	-2.2799	0.205837	-11.0763	1.6353e-28	9.33218e-27
PLEKHB1	185.217	2.74612	0.247972	11.0743	1.67208e-28	9.52272e-27
COG8	982.384	1.78849	0.161504	11.074	1.67804e-28	9.53731e-27
ULK1	1694.65	-3.27763	0.296001	-11.073	1.6955e-28	9.61708e-27
KCNN4	7662.62	3.10095	0.280122	11.07	1.75391e-28	9.92836e-27
AC073046.25	308.623	-3.0262	0.273438	-11.0672	1.80929e-28	1.02212e-26
TMEM63B	680.268	-3.19456	0.288677	-11.0662	1.82936e-28	1.03139e-26
METTL15	499.853	2.31393	0.209134	11.0643	1.86865e-28	1.05142e-26
GLS2	132.903	3.35477	0.303234	11.0633	1.88996e-28	1.06129e-26
WDR48	6783.36	-1.40132	0.126757	-11.0551	2.07004e-28	1.16009e-26
ZSCAN20	112.973	3.6467	0.329931	11.0529	2.12245e-28	1.18709e-26
GGCT	306.042	1.91342	0.173279	11.0424	2.38519e-28	1.33139e-26
TMEM260	1792.22	2.19648	0.198925	11.0417	2.40354e-28	1.33897e-26
UBTD2	469.826	2.34312	0.212514	11.0258	2.87108e-28	1.59626e-26
FAM91A1	5186.57	-1.78815	0.162204	-11.024	2.92592e-28	1.62354e-26
COPG2	479.831	2.63422	0.238984	11.0226	2.97323e-28	1.64654e-26
IGF2BP2	9.10698	-4.75042	0.4313	-11.0142	3.26422e-28	1.80412e-26
GAK	4949.36	-1.97513	0.179594	-10.9978	3.91761e-28	2.161e-26
RPS6KA1	1844.47	1.3442	0.122253	10.9952	4.03072e-28	2.21469e-26
SDCCAG8	1145.29	1.32061	0.120107	10.9953	4.02633e-28	2.21469e-26
KSR2	1186.31	8.50707	0.77373	10.9949	4.04458e-28	2.21796e-26
LINC00032	7.98484	-4.55341	0.414306	-10.9905	4.24799e-28	2.32497e-26
MIB1	4785.6	1.21117	0.110219	10.9887	4.33032e-28	2.36541e-26
GPR146	106.433	-4.87007	0.443709	-10.9758	4.99476e-28	2.72306e-26
RP11-240E2.2	219.187	7.11504	0.64829	10.9751	5.03612e-28	2.74029e-26
RNASEH2A	192.118	3.17887	0.290031	10.9605	5.9194e-28	3.21468e-26
SIGMAR1	175.395	2.18216	0.199165	10.9565	6.18197e-28	3.35079e-26
SCIMP	2122.76	2.9108	0.265691	10.9556	6.24746e-28	3.37977e-26
NCDN	308.101	1.58902	0.145056	10.9545	6.32109e-28	3.41302e-26
COX11	1140.09	2.35485	0.215028	10.9514	6.54602e-28	3.52769e-26
RAPGEF1	11031.4	-1.52636	0.139394	-10.95	6.64213e-28	3.57263e-26
QRICH1	6070.95	-1.15592	0.105581	-10.9482	6.77699e-28	3.63819e-26
MIR4489	15.4098	-4.88083	0.445866	-10.9469	6.8792e-28	3.68602e-26
VPS4A	1742.97	-1.24624	0.113909	-10.9406	7.36903e-28	3.94096e-26
SMPD4	1667.75	-2.02309	0.184974	-10.9372	7.65427e-28	4.08572e-26
EIF1AD	2063.36	-1.96875	0.180016	-10.9366	7.70605e-28	4.09958e-26
GOPC	2859.48	1.31573	0.120306	10.9365	7.70943e-28	4.09958e-26
RP11-213H15.3	59.8455	-4.79212	0.438227	-10.9352	7.82026e-28	4.15065e-26
TMEM14A	252.522	3.37878	0.309032	10.9334	7.97833e-28	4.22656e-26
PPBP	306.127	-7.40349	0.677304	-10.9308	8.21034e-28	4.34128e-26
C3orf18	186.592	2.40127	0.219699	10.9298	8.30067e-28	4.38079e-26
RNU7-133P	98.7431	-5.18811	0.474814	-10.9266	8.59977e-28	4.53013e-26
AAK1	254.855	-2.72944	0.249802	-10.9264	8.61945e-28	4.53199e-26
PHF14	3888.3	1.56989	0.143769	10.9195	9.29605e-28	4.87019e-26
STX8	699.722	1.29855	0.11892	10.9195	9.29737e-28	4.87019e-26
FCGRT	1873.19	2.33608	0.214045	10.914	9.88464e-28	5.15857e-26
WIZ	509.975	-2.48946	0.228098	-10.914	9.87699e-28	5.15857e-26
IMMP2L	2291.97	2.61726	0.23985	10.9121	1.00953e-27	5.25873e-26
ABCC5	946.22	2.48325	0.227744	10.9037	1.1063e-27	5.75217e-26
RP5-902P8.12	70.2467	-3.41856	0.313621	-10.9003	1.14913e-27	5.96381e-26
INPP5A	1610.1	-2.07495	0.19041	-10.8973	1.18741e-27	6.1511e-26
RP11-432J24.2	56.6608	-4.05898	0.37269	-10.8911	1.27157e-27	6.57494e-26
SPSB1	35.4627	-5.29909	0.486586	-10.8904	1.28134e-27	6.61329e-26
FAM134B	79.8938	-5.42961	0.498661	-10.8884	1.30932e-27	6.73291e-26
KIAA0586	2193.71	1.52185	0.139767	10.8885	1.30835e-27	6.73291e-26
SMARCD1	2743.83	-1.14916	0.105542	-10.8882	1.31253e-27	6.73712e-26
FAM63B	1240.02	1.64537	0.15118	10.8835	1.38219e-27	7.08173e-26
ARMCX5	1149.72	1.36193	0.125149	10.8825	1.39713e-27	7.14523e-26
LDLR	90.8912	-4.25803	0.39129	-10.882	1.40393e-27	7.16694e-26
CDIPT	1160.61	1.78768	0.164289	10.8813	1.4155e-27	7.2129e-26
GNA12	3406.31	-2.22837	0.204823	-10.8795	1.44326e-27	7.34103e-26
PITPNB	764.896	-1.19579	0.109941	-10.8767	1.48897e-27	7.5598e-26
EDEM3	2617.51	1.21921	0.112121	10.874	1.53253e-27	7.76695e-26
NSUN6	980.584	1.34279	0.12349	10.8737	1.5389e-27	7.78516e-26
ZNF818P	245.221	3.18798	0.293244	10.8714	1.57696e-27	7.96334e-26
N4BP3	1362.22	-2.56725	0.236269	-10.8658	1.67724e-27	8.45456e-26
PRMT2	2530.82	1.538	0.14157	10.8639	1.71285e-27	8.61859e-26
ESAM	172.939	-5.51265	0.50753	-10.8617	1.75444e-27	8.81207e-26
JAK2	6568.23	2.50393	0.230551	10.8607	1.77458e-27	8.889e-26
TSTD2	1459.99	-1.07962	0.0994075	-10.8606	1.77609e-27	8.889e-26
STMN3	1006.55	2.49794	0.230122	10.8549	1.89027e-27	9.44362e-26
ICMT	775.596	2.64245	0.243601	10.8475	2.05013e-27	1.0224e-25
FMO4	189.306	3.5756	0.329712	10.8446	2.11496e-27	1.05287e-25
ANKMY2	938.491	1.96147	0.180882	10.8439	2.13069e-27	1.05702e-25
CKLF	447.478	2.21815	0.204552	10.8439	2.13083e-27	1.05702e-25
WDR55	1495.05	-1.47781	0.136293	-10.8429	2.15574e-27	1.06749e-25
DARS2	503.786	2.29336	0.211527	10.8419	2.17869e-27	1.07506e-25
RP5-995J12.2	313.821	2.66561	0.245859	10.842	2.17609e-27	1.07506e-25
IRF2BP2	4867.15	-1.6728	0.154302	-10.8411	2.19849e-27	1.08293e-25
MIR378I	437.904	-3.71055	0.342322	-10.8394	2.24035e-27	1.10162e-25
ERMP1	921.951	1.58302	0.146063	10.8379	2.27623e-27	1.1173e-25
CTB-193M12.3	106.54	-4.44222	0.409908	-10.8371	2.29607e-27	1.12507e-25
HDAC1	4994.06	1.4249	0.131592	10.8281	2.53287e-27	1.23894e-25
PIGN	1682.67	1.72478	0.159445	10.8174	2.84787e-27	1.3906e-25
HS1BP3	527.295	1.58104	0.146172	10.8163	2.88328e-27	1.40545e-25
WBP7	2271.29	-2.72592	0.252091	-10.8132	2.97952e-27	1.44985e-25
DET1	234.467	2.22136	0.205441	10.8127	2.99823e-27	1.45642e-25
HAUS4	496.824	1.82915	0.169182	10.8117	3.02959e-27	1.46912e-25
AC010761.6	12.4449	-3.77444	0.34915	-10.8103	3.07501e-27	1.48857e-25
SAFB	4145.9	-1.70847	0.158098	-10.8064	3.20956e-27	1.55103e-25
ZBED3-AS1	129.143	4.72412	0.437289	10.8032	3.32497e-27	1.60404e-25
SPINT1	206.523	2.67406	0.247613	10.7993	3.46708e-27	1.66973e-25
PRCC	1112.67	-1.4291	0.132391	-10.7945	3.65468e-27	1.75706e-25
CITF22-49D8.1	4.70208	-6.63553	0.614742	-10.794	3.67407e-27	1.76336e-25
LARGE	879.242	-8.60655	0.797611	-10.7904	3.82089e-27	1.8307e-25
RP11-317F20.2	22.0735	-2.91642	0.270306	-10.7893	3.8654e-27	1.84887e-25
AC009303.3	93.1129	-2.07358	0.192211	-10.7881	3.91946e-27	1.86837e-25
RP11-4K3__A.5	107.429	-2.31285	0.214388	-10.7881	3.91666e-27	1.86837e-25
AC016586.1	205.373	-4.09127	0.379256	-10.7876	3.93868e-27	1.87435e-25
LOH12CR1	873.763	-2.51176	0.233031	-10.7787	4.34151e-27	2.06255e-25
UBE2I	4465.01	-1.67931	0.155818	-10.7774	4.40013e-27	2.08687e-25
ADRB2	840.38	2.14866	0.199378	10.7768	4.42803e-27	2.09656e-25
PROSER1	2094.26	-1.35606	0.125875	-10.7731	4.61187e-27	2.17992e-25
VILL	1030.59	1.58487	0.147119	10.7727	4.63271e-27	2.18609e-25
ZNF586	2307.34	-1.13342	0.105239	-10.7699	4.77334e-27	2.24868e-25
TMEM109	1006.61	1.33734	0.124184	10.769	4.82322e-27	2.26837e-25
DUSP19	140.225	5.32958	0.494937	10.7682	4.86432e-27	2.28387e-25
CCDC34	73.7405	3.24838	0.301777	10.7642	5.08256e-27	2.38235e-25
BPNT1	571.409	2.98879	0.277758	10.7604	5.29334e-27	2.47702e-25
TIMMDC1	1155.71	1.70084	0.158082	10.7593	5.35913e-27	2.50363e-25
KRT8P46	500.897	-2.592	0.240925	-10.7586	5.40111e-27	2.51905e-25
RP11-63N8.3	10.6319	-7.95524	0.739477	-10.7579	5.43781e-27	2.53196e-25
RPS27L	1321.63	1.73351	0.161151	10.757	5.49093e-27	2.55247e-25
PGBD2	587.187	3.2844	0.305455	10.7525	5.76856e-27	2.67709e-25
LMBRD2	1926.91	1.99079	0.185154	10.7521	5.79145e-27	2.68328e-25
ARHGEF9	1178.11	1.92498	0.179048	10.7512	5.84916e-27	2.70555e-25
LA16c-390E6.3	38.7782	-4.02665	0.37472	-10.7458	6.20451e-27	2.8652e-25
RMND1	303.177	1.48637	0.138368	10.7421	6.45357e-27	2.97532e-25
KLC2	819.784	-2.53921	0.236431	-10.7397	6.62399e-27	3.04888e-25
ABLIM2	49.4388	-3.65645	0.340579	-10.736	6.89886e-27	3.16894e-25
RP11-130L8.1	77.6995	4.16717	0.388154	10.7359	6.9074e-27	3.16894e-25
ZNF674	143.762	2.20948	0.205824	10.7348	6.98577e-27	3.19967e-25
OAS2	1712.44	1.67523	0.156145	10.7287	7.4652e-27	3.41369e-25
DNASE1	635.45	2.46959	0.230303	10.7232	7.91819e-27	3.61494e-25
DNAJC13	6406.5	1.70491	0.159007	10.7222	8.00462e-27	3.64847e-25
FITM2	122.396	1.64141	0.153207	10.7137	8.78236e-27	3.99647e-25
PATL1	2314.98	-2.2163	0.206902	-10.7119	8.95435e-27	4.06814e-25
SEMA7A	1323.68	-3.38891	0.31638	-10.7115	8.98866e-27	4.07714e-25
ZNF781	251.002	3.05597	0.285443	10.7061	9.5333e-27	4.3172e-25
ZNF569	867.187	1.77134	0.165524	10.7014	1.0027e-26	4.53347e-25
SYDE2	31.9633	-4.40387	0.411827	-10.6935	1.09166e-26	4.92773e-25
MME	202.924	-7.29164	0.682103	-10.6899	1.13448e-26	5.11282e-25
SPATA2	446.881	-2.97799	0.278588	-10.6896	1.1385e-26	5.12269e-25
EZR	61988.9	-1.73225	0.162057	-10.6891	1.14479e-26	5.14277e-25
TRDV3	139.697	7.15466	0.669443	10.6875	1.16497e-26	5.22507e-25
GTPBP4	3016	-1.24472	0.116493	-10.6849	1.19805e-26	5.36485e-25
IGLV1-51	98.0586	-4.16868	0.390184	-10.6839	1.21105e-26	5.41444e-25
KIAA2018	7504.41	-1.52721	0.142963	-10.6826	1.22826e-26	5.48265e-25
PARP10	1961.48	2.33804	0.218939	10.6789	1.2773e-26	5.69249e-25
SPATA5	1887.49	1.65229	0.154732	10.6784	1.28464e-26	5.71615e-25
RELB	2379.12	-2.29048	0.214533	-10.6766	1.31035e-26	5.82133e-25
SAMD4B	2095.67	-2.93382	0.274935	-10.671	1.39179e-26	6.17333e-25
PDCD2	2336.8	1.31063	0.122851	10.6685	1.42928e-26	6.32964e-25
CCDC61	206.959	2.64697	0.248127	10.6678	1.44e-26	6.36707e-25
IQCG	577.428	2.19309	0.205636	10.665	1.48465e-26	6.55416e-25
PLEKHM2	4416.03	-2.16449	0.203024	-10.6613	1.54505e-26	6.81011e-25
FOCAD	1554.06	2.10146	0.19716	10.6586	1.58896e-26	6.99266e-25
FAM149B1	815.258	1.63005	0.152976	10.6556	1.64163e-26	7.21314e-25
IFITM10	37.9591	-2.50456	0.235053	-10.6553	1.64664e-26	7.22384e-25
METTL25	868.422	1.17401	0.110192	10.6543	1.66577e-26	7.28502e-25
WIBG	867.717	1.95907	0.183875	10.6544	1.66394e-26	7.28502e-25
AGMAT	369.549	3.20411	0.30075	10.6537	1.67486e-26	7.31339e-25
PPM1M	1341.11	2.42086	0.227304	10.6503	1.73776e-26	7.57627e-25
BDNF-AS	77.0984	3.39376	0.318671	10.6497	1.74913e-26	7.61401e-25
ARMC10	332.156	1.68858	0.158562	10.6493	1.75665e-26	7.63491e-25
CTD-2366F13.1	66.6333	4.22509	0.396762	10.6489	1.7639e-26	7.65457e-25
SNORA70E	43.5068	-2.63285	0.247262	-10.648	1.7812e-26	7.71771e-25
DPY30	422.546	2.0997	0.197196	10.6478	1.78524e-26	7.72329e-25
RNF170	610.517	2.35706	0.221408	10.6458	1.82464e-26	7.88161e-25
C15orf39	575.905	-3.3433	0.314096	-10.6442	1.85614e-26	8.00534e-25
ZNF138	1154.38	2.40129	0.225669	10.6408	1.92507e-26	8.2899e-25
THAP11	1149.21	1.77083	0.166429	10.6401	1.93887e-26	8.33656e-25
ENTPD3-AS1	90.7328	3.01966	0.283902	10.6363	2.02014e-26	8.67271e-25
CDC14B	541.13	2.92072	0.274789	10.6289	2.18611e-26	9.37092e-25
ISG20L2	892.272	-1.48396	0.139664	-10.6252	2.27477e-26	9.7361e-25
ZNF518A	4760.47	2.18102	0.205306	10.6232	2.32336e-26	9.92893e-25
CTA-250D10.23	2432.01	-3.28179	0.309173	-10.6147	2.54527e-26	1.08532e-24
GGNBP2	7824.52	-1.40668	0.132522	-10.6147	2.54738e-26	1.08532e-24
NFKBIE	3008.89	-2.20097	0.207371	-10.6137	2.57356e-26	1.09481e-24
SRGAP3	363.45	3.44545	0.324776	10.6087	2.71422e-26	1.15291e-24
ZNF287	394.919	1.96839	0.185619	10.6044	2.84181e-26	1.20528e-24
UPP1	176.62	-3.23111	0.304811	-10.6004	2.96761e-26	1.25674e-24
ERI2	130.115	3.00203	0.283312	10.5962	3.10437e-26	1.31267e-24
SP2	346.266	-2.87892	0.271729	-10.5948	3.14932e-26	1.32968e-24
RPRD1A	1965.8	1.28969	0.121733	10.5944	3.16393e-26	1.33384e-24
SGTA	895.792	-1.56024	0.147293	-10.5928	3.21861e-26	1.35486e-24
COPA	8732.57	-1.3474	0.127209	-10.592	3.24442e-26	1.35961e-24
FAF2	2858.74	-1.02751	0.0970081	-10.5921	3.24408e-26	1.35961e-24
UEVLD	486.014	2.15705	0.203646	10.5922	3.24024e-26	1.35961e-24
RP11-420L9.5	6.60181	-6.6699	0.629841	-10.5898	3.32276e-26	1.39036e-24
RTN4IP1	436.401	2.10014	0.19836	10.5875	3.40463e-26	1.4225e-24
LRRC37A15P	504.88	-2.53235	0.239273	-10.5835	3.55302e-26	1.48229e-24
JAG1	15.4352	-5.04116	0.476353	-10.5828	3.58041e-26	1.4915e-24
RC3H1-IT1	113.733	-1.99727	0.188732	-10.5826	3.58804e-26	1.49247e-24
FAM219B	2318.25	2.00652	0.189632	10.5811	3.64558e-26	1.51415e-24
NARF-IT1	91.9529	-2.8025	0.265117	-10.5708	4.07052e-26	1.68815e-24
NELFA	836.139	-1.73687	0.164365	-10.5671	4.23264e-26	1.7528e-24
CUL4B	4829.7	1.56351	0.14803	10.5621	4.46483e-26	1.84623e-24
ZNF404	231.42	4.88009	0.462057	10.5617	4.48594e-26	1.85223e-24
GCLC	2996.87	2.24857	0.212933	10.56	4.56573e-26	1.88241e-24
GPT2	2018.52	4.81313	0.455829	10.5591	4.61127e-26	1.8984e-24
TMEM57	2748.79	-1.79114	0.169645	-10.5581	4.65779e-26	1.91474e-24
BBS10	562.517	2.68753	0.254757	10.5494	5.11267e-26	2.09866e-24
TMEM14C	729.39	2.81381	0.266742	10.5488	5.14417e-26	2.10851e-24
THEM6	198.565	2.45792	0.233155	10.542	5.5285e-26	2.26273e-24
SCAMP1	2044.92	1.26957	0.120486	10.5371	5.82975e-26	2.38256e-24
RP11-167P11.2	48.6635	-4.72756	0.448728	-10.5355	5.92899e-26	2.41959e-24
GPR137	561.096	-2.2489	0.21348	-10.5345	5.9917e-26	2.44164e-24
TBC1D25	808.191	-1.85443	0.17605	-10.5336	6.05052e-26	2.46204e-24
GTF2H3	728.223	1.2968	0.123228	10.5236	6.72633e-26	2.73307e-24
BCL2	20896.6	2.17071	0.206289	10.5226	6.79369e-26	2.75645e-24
RP11-139K1.2	8.63872	-4.4849	0.426451	-10.5168	7.23016e-26	2.92931e-24
ILF3	15838	-1.64031	0.156054	-10.5112	7.67462e-26	3.1049e-24
IGKV2D-29	10.2055	-7.16471	0.681638	-10.511	7.68643e-26	3.10521e-24
TRIM26	2351.66	-1.26483	0.120387	-10.5064	8.0742e-26	3.25717e-24
SCN3A	410.639	-8.67113	0.825401	-10.5054	8.16155e-26	3.28769e-24
PQLC3	524.568	2.09902	0.199838	10.5036	8.31651e-26	3.34531e-24
RP11-102M11.1	252.495	-2.92683	0.27875	-10.4998	8.65275e-26	3.47558e-24
HIBCH	1573.24	3.16147	0.301184	10.4968	8.93533e-26	3.58396e-24
RGS10	1129.93	2.45771	0.234194	10.4944	9.1692e-26	3.66869e-24
SEPW1	905.629	2.01475	0.191987	10.4942	9.18577e-26	3.66869e-24
SNX9	11506.5	-2.45396	0.233837	-10.4943	9.1751e-26	3.66869e-24
SETX	31243.1	1.15819	0.110413	10.4896	9.64433e-26	3.84636e-24
MTX2	436.733	1.75206	0.167075	10.4867	9.94719e-26	3.96152e-24
NMNAT1	252.745	2.65613	0.25347	10.479	1.07838e-25	4.28864e-24
BCS1L	432.542	2.24094	0.213858	10.4786	1.08288e-25	4.30041e-24
C9orf64	204.282	3.3673	0.321357	10.4784	1.0859e-25	4.30633e-24
CTPS1	1099.73	-2.21678	0.211594	-10.4766	1.10671e-25	4.38266e-24
EHBP1L1	5192.17	-1.51202	0.14434	-10.4754	1.12103e-25	4.43313e-24
SLC25A17	507.746	2.10968	0.201426	10.4737	1.14077e-25	4.50485e-24
LCLAT1	881.127	1.62748	0.155393	10.4734	1.14508e-25	4.51552e-24
NDUFB2-AS1	25.0221	-2.088	0.199415	-10.4706	1.17906e-25	4.64298e-24
C1orf112	523.881	2.1444	0.204807	10.4704	1.18196e-25	4.6479e-24
WDR3	1158.53	1.27709	0.121999	10.468	1.21131e-25	4.75665e-24
MAP2K7	1373.61	-1.89687	0.18124	-10.466	1.23713e-25	4.85123e-24
EXTL3	719.566	1.15934	0.110788	10.4644	1.25846e-25	4.92801e-24
RWDD2B	167.149	2.9842	0.285211	10.4631	1.27592e-25	4.9894e-24
KRAS	5124.48	-1.99452	0.190677	-10.4602	1.31559e-25	5.13737e-24
GORASP1	1374.85	1.71742	0.164292	10.4535	1.41267e-25	5.50883e-24
TIGD6	184.757	1.72317	0.164896	10.45	1.46502e-25	5.70504e-24
UROS	742.222	1.72172	0.164773	10.449	1.48016e-25	5.75602e-24
LARGE-IT1	4.76447	-6.46119	0.618827	-10.441	1.6105e-25	6.25424e-24
AGO2	2577.81	-3.01952	0.289236	-10.4397	1.63411e-25	6.33713e-24
RN7SKP50	79.8858	-2.63196	0.252138	-10.4386	1.65228e-25	6.39876e-24
MAGT1	3122	-0.985984	0.0944599	-10.4381	1.66078e-25	6.42282e-24
MDM1	1622.12	1.64356	0.15749	10.436	1.69883e-25	6.56096e-24
ZNF585B	1018.56	2.32429	0.222853	10.4297	1.81519e-25	7.0007e-24
ZNF2	145.354	4.04763	0.388096	10.4295	1.81902e-25	7.00584e-24
PCSK7	4840.66	-2.48652	0.238547	-10.4236	1.93529e-25	7.44346e-24
CALCRL	7.03028	-5.56257	0.533822	-10.4203	2.00369e-25	7.69597e-24
PRMT7	929.562	1.28685	0.1235	10.4199	2.01196e-25	7.71719e-24
NDUFAF2	145.076	1.76695	0.169672	10.4139	2.14192e-25	8.20447e-24
TNFAIP2	253.13	-4.93398	0.473818	-10.4132	2.15755e-25	8.25308e-24
PCIF1	1795.28	-1.6431	0.157807	-10.4121	2.18384e-25	8.34229e-24
SNORA70D	11.0578	-2.45266	0.235589	-10.4108	2.21467e-25	8.44856e-24
PRIM2	443.24	1.31897	0.126745	10.4065	2.31478e-25	8.81845e-24
FAM216A	344.265	1.98382	0.190676	10.4041	2.37377e-25	9.03094e-24
RP5-867C24.4	72.323	-2.7756	0.26685	-10.4013	2.44449e-25	9.28742e-24
C7orf43	1241.1	-1.09423	0.105207	-10.4008	2.45919e-25	9.33062e-24
BRAP	2272.27	-0.65098	0.0626411	-10.3922	2.69035e-25	1.01939e-23
VIPAS39	762.274	0.92779	0.0892893	10.3908	2.7295e-25	1.03283e-23
KRT8P33	305.913	-2.01578	0.194019	-10.3896	2.7644e-25	1.04463e-23
DPP9	1423.09	-1.90228	0.183109	-10.3888	2.78855e-25	1.05234e-23
DAB2	19.607	-5.20548	0.501128	-10.3875	2.82604e-25	1.06506e-23
IGLV2-18	11.9287	-6.49241	0.625061	-10.3868	2.84653e-25	1.07134e-23
ERCC8	504.691	1.16823	0.112486	10.3856	2.88324e-25	1.0837e-23
GEMIN6	246.976	2.47093	0.23795	10.3843	2.92454e-25	1.09776e-23
RP1-45C12.1	1188.42	6.1418	0.591614	10.3814	3.01203e-25	1.12909e-23
GTF2A1	2818.95	1.61396	0.155556	10.3754	3.20746e-25	1.20075e-23
ABHD10	1087.69	1.51449	0.146001	10.3732	3.28496e-25	1.22812e-23
DST	115.929	-4.81561	0.464374	-10.3701	3.39201e-25	1.26646e-23
INTS7	643.877	2.40031	0.231491	10.3689	3.43303e-25	1.28007e-23
IGHV1-17	5.68822	-6.45232	0.62238	-10.3672	3.49716e-25	1.30225e-23
LZIC	1018.46	1.21561	0.117297	10.3635	3.63403e-25	1.35143e-23
ANAPC4	3040.8	1.34323	0.129695	10.3568	3.89676e-25	1.44721e-23
ASTN2	169.345	2.18745	0.211261	10.3542	4.00332e-25	1.48483e-23
ARHGAP44	1801.42	5.86814	0.566776	10.3535	4.03273e-25	1.49376e-23
WDFY2	1251.31	-2.64499	0.255474	-10.3533	4.0446e-25	1.49618e-23
PARM1	185.023	-6.94762	0.671224	-10.3507	4.15522e-25	1.53508e-23
SCRN2	793.625	2.30496	0.222802	10.3453	4.39464e-25	1.6214e-23
SLC7A5	585.326	-4.52602	0.437548	-10.3441	4.45208e-25	1.64043e-23
DHX38	3711.86	-1.3208	0.127721	-10.3414	4.5802e-25	1.68422e-23
MAGED2	3811.79	1.77954	0.17208	10.3413	4.58292e-25	1.68422e-23
SMOX	16.7573	-6.12535	0.592418	-10.3396	4.66655e-25	1.71271e-23
ILKAP	2773.16	-1.73088	0.167422	-10.3385	4.72111e-25	1.73048e-23
RP11-290F20.3	7.27112	-4.09175	0.395933	-10.3345	4.92139e-25	1.80154e-23
CMSS1	886.523	-1.25938	0.121881	-10.3329	5.00211e-25	1.8287e-23
TBC1D19	464.963	2.08326	0.201618	10.3327	5.01263e-25	1.83016e-23
GALNTL6	16.6794	-6.32996	0.612936	-10.3273	5.30418e-25	1.9341e-23
SLC46A3	920.397	1.85641	0.179845	10.3223	5.58912e-25	2.03535e-23
PIGB	1702.56	-1.36877	0.132629	-10.3203	5.70527e-25	2.07496e-23
ACAD8	1015.07	1.17172	0.113554	10.3187	5.8016e-25	2.10726e-23
GOLPH3L	432.907	2.56243	0.248361	10.3174	5.88074e-25	2.13196e-23
ZNF385A	87.2697	-4.37488	0.424033	-10.3173	5.88479e-25	2.13196e-23
TOR3A	2625.75	-2.04044	0.1979	-10.3104	6.32206e-25	2.28743e-23
AL161915.1	66.8049	2.93629	0.284969	10.3039	6.76672e-25	2.44516e-23
TMEM163	84.3701	-6.72261	0.652516	-10.3026	6.85816e-25	2.47267e-23
VPS8	4550.54	1.18161	0.114691	10.3026	6.86047e-25	2.47267e-23
GHDC	909.622	1.85676	0.180278	10.2994	7.08784e-25	2.55135e-23
RP11-267N12.3	221.18	2.64829	0.257221	10.2958	7.36018e-25	2.64599e-23
ESPL1	94.9291	-3.89512	0.378355	-10.2949	7.43037e-25	2.66781e-23
PDE3B	847.022	-5.32555	0.517401	-10.2929	7.58622e-25	2.72029e-23
MITD1	1080.53	1.77436	0.172408	10.2916	7.68856e-25	2.75346e-23
DGKG	2767.1	4.58635	0.445667	10.291	7.73974e-25	2.76826e-23
NUP133	4371.14	-0.682451	0.0663284	-10.289	7.90161e-25	2.82256e-23
RP11-463O12.3	44.4783	-4.27122	0.415137	-10.2887	7.92438e-25	2.8271e-23
RP5-983L19.2	22.5274	-4.59507	0.446992	-10.28	8.67455e-25	3.0908e-23
OXNAD1	833.277	1.13759	0.110693	10.2769	8.95448e-25	3.1865e-23
C15orf48	12.9609	-3.26599	0.317887	-10.2741	9.22267e-25	3.27778e-23
CYFIP1	1103.98	2.86168	0.27869	10.2683	9.78808e-25	3.47434e-23
MRPL48	379.025	1.80283	0.175611	10.266	1.00233e-24	3.55333e-23
NFE2L3	226.676	3.0917	0.301188	10.265	1.01284e-24	3.58606e-23
IGHV6-1	44.6333	-6.03789	0.588607	-10.2579	1.09003e-24	3.8545e-23
C1GALT1C1	397.897	2.54086	0.247763	10.2552	1.12129e-24	3.96006e-23
CD109	14.1323	-3.26885	0.318766	-10.2547	1.12723e-24	3.97605e-23
ABCF1	3060.08	-1.79433	0.175019	-10.2522	1.15693e-24	4.07137e-23
FAM178A	3451.86	2.045	0.19947	10.2522	1.15716e-24	4.07137e-23
PIK3AP1	11875	2.11179	0.206027	10.25	1.18314e-24	4.15757e-23
FOXR1	11.5361	-7.77277	0.758581	-10.2465	1.22752e-24	4.30813e-23
QTRTD1	2589.82	-0.998431	0.0975099	-10.2393	1.32221e-24	4.63467e-23
CHEK2	356.611	2.09962	0.205069	10.2386	1.33112e-24	4.65429e-23
FNDC5	6.70319	-5.63317	0.550184	-10.2387	1.33008e-24	4.65429e-23
MRPL35	647.954	1.99489	0.194908	10.235	1.38163e-24	4.82487e-23
CYP4V2	926.758	1.99849	0.195263	10.2349	1.38383e-24	4.82655e-23
ACTL6A	859.79	1.71151	0.167273	10.2319	1.4272e-24	4.97164e-23
PCNXL3	1775.27	-1.9213	0.187809	-10.23	1.45465e-24	5.06099e-23
SMYD4	914.389	1.66425	0.162704	10.2287	1.47484e-24	5.12489e-23
IGHV3-73	19.9467	-5.63999	0.551578	-10.2252	1.52948e-24	5.30817e-23
SLC46A1	145.878	3.88776	0.38025	10.2242	1.54463e-24	5.35415e-23
MRPL43	736.714	1.48016	0.144809	10.2215	1.58885e-24	5.50063e-23
UGP2	2040.83	1.2515	0.122445	10.221	1.59759e-24	5.52407e-23
RINT1	1258.43	-1.96311	0.192083	-10.2201	1.61167e-24	5.56591e-23
KIAA1009	1086.71	1.97754	0.19357	10.2162	1.6787e-24	5.79029e-23
SLC2A6	712.19	-2.13429	0.208932	-10.2152	1.6954e-24	5.84071e-23
ALOX5AP	912.199	2.30992	0.226163	10.2135	1.72456e-24	5.93037e-23
NDUFAF1	247.332	2.59826	0.254395	10.2135	1.72565e-24	5.93037e-23
MED27	226.571	-1.08452	0.106219	-10.2102	1.78435e-24	6.12461e-23
PDSS2	500.252	1.98428	0.194355	10.2096	1.79631e-24	6.15812e-23
UBAP2L	5041.5	-1.56406	0.153266	-10.2049	1.88484e-24	6.45374e-23
INPP5F	13286	3.26037	0.319568	10.2025	1.93333e-24	6.6117e-23
GATAD1	1821.23	1.67396	0.164109	10.2003	1.97672e-24	6.75188e-23
SNRPD3	1483.3	1.33396	0.130796	10.1988	2.00794e-24	6.85017e-23
CCDC109B	3351.69	1.98359	0.194499	10.1985	2.01426e-24	6.86341e-23
CA13	589.314	3.03963	0.29807	10.1977	2.03047e-24	6.91023e-23
RP3-508I15.14	70.9584	-2.74306	0.269054	-10.1952	2.08344e-24	7.08192e-23
VAT1	1262.35	1.93923	0.190278	10.1916	2.16227e-24	7.34101e-23
ATPIF1	850.816	1.72601	0.169406	10.1886	2.2305e-24	7.56349e-23
NDRG1	2481.41	-1.21594	0.119402	-10.1836	2.34669e-24	7.9479e-23
FBRSL1	1422.15	-2.69135	0.264479	-10.176	2.53669e-24	8.58103e-23
TBCE	381.044	1.39653	0.137307	10.1708	2.67565e-24	9.0402e-23
IGKV1-9	56.7584	-6.09449	0.599236	-10.1704	2.6874e-24	9.06901e-23
DSEL	17.4384	-4.64348	0.456725	-10.1669	2.78617e-24	9.39104e-23
MAPKAP1	3678.35	1.85887	0.18285	10.1661	2.80949e-24	9.45827e-23
COQ5	473.409	1.72322	0.169561	10.1628	2.90466e-24	9.76696e-23
SFXN3	816.461	1.88977	0.18597	10.1617	2.93794e-24	9.86706e-23
INE1	119.626	-2.15071	0.211761	-10.1563	3.10705e-24	1.04225e-22
CETN3	330.2	2.72981	0.268791	10.1559	3.12001e-24	1.04489e-22
KCNJ14	158.161	-3.20786	0.315865	-10.1558	3.12235e-24	1.04489e-22
C6orf57	165.849	2.10856	0.207844	10.1449	3.49031e-24	1.16664e-22
ST3GAL6	10.1182	-4.01002	0.395462	-10.1401	3.66824e-24	1.22465e-22
EMR2	83.9208	-3.99377	0.394007	-10.1363	3.8136e-24	1.27167e-22
APC2	62.5013	-4.00843	0.395763	-10.1284	4.13516e-24	1.37726e-22
TGIF2	1768.05	-1.4067	0.138905	-10.1271	4.19032e-24	1.39398e-22
SPHK1	29.6238	-4.71915	0.466202	-10.1225	4.38906e-24	1.45836e-22
TMEM230	978.476	1.63532	0.161558	10.1222	4.40263e-24	1.46114e-22
MID1	15.2672	-3.59086	0.354796	-10.1209	4.46295e-24	1.47941e-22
NRIP3	27.8247	-4.65714	0.460157	-10.1208	4.46866e-24	1.47956e-22
IGLV8-61	71.4656	-5.45865	0.539376	-10.1203	4.48962e-24	1.48475e-22
CCDC120	180.497	-2.76181	0.272941	-10.1187	4.56337e-24	1.50736e-22
ZNF616	362.815	2.60502	0.257451	10.1185	4.57376e-24	1.50902e-22
STYX	1760.79	1.40966	0.139367	10.1147	4.75359e-24	1.56651e-22
MYO1C	3305.36	-2.96115	0.292968	-10.1074	5.1208e-24	1.68554e-22
DCAKD	295.646	1.61487	0.159778	10.107	5.14447e-24	1.69135e-22
ARMC1	1272.19	1.20035	0.118769	10.1066	5.16514e-24	1.69616e-22
NLGN3	216.1	-4.27059	0.422561	-10.1064	5.17312e-24	1.6968e-22
RP11-444D3.1	57.6916	-6.65435	0.658532	-10.1048	5.25911e-24	1.72299e-22
DLST	3575.78	-1.81427	0.179561	-10.1039	5.30756e-24	1.73683e-22
ABCB8	862.267	-1.80905	0.179061	-10.103	5.35902e-24	1.75163e-22
CCBL1	399.778	2.58101	0.255708	10.0936	5.89903e-24	1.9259e-22
LNP1	66.9464	2.46343	0.244114	10.0913	6.03644e-24	1.96847e-22
CDS1	6.37932	-5.60687	0.555771	-10.0884	6.21452e-24	2.02419e-22
CFP	74.72	-2.43573	0.24173	-10.0762	7.03866e-24	2.28997e-22
PRRC2C	35788.4	-1.56163	0.154988	-10.0758	7.06628e-24	2.2963e-22
IGHV3-43	26.7773	-7.05384	0.700118	-10.0752	7.10992e-24	2.30781e-22
GTF2H5	244.029	2.42338	0.240746	10.0661	7.79851e-24	2.52839e-22
EPB41	14075	1.21678	0.120899	10.0644	7.93727e-24	2.57041e-22
SNX11	1202.48	-1.76829	0.175721	-10.0631	8.0435e-24	2.60181e-22
SMURF1	2916.92	-2.8371	0.281988	-10.0611	8.20898e-24	2.65228e-22
HDHD2	1096.08	2.35316	0.233956	10.0581	8.45879e-24	2.72986e-22
STX6	1406.14	0.918019	0.0912807	10.0571	8.54783e-24	2.75542e-22
AC093838.4	1358.66	-2.16117	0.214937	-10.0549	8.74402e-24	2.81544e-22
TSTD1	2394.49	2.89054	0.287636	10.0493	9.25363e-24	2.97611e-22
EPHA10	291.956	5.61646	0.558919	10.0488	9.30032e-24	2.9877e-22
EYA2	9.80678	-6.63559	0.660577	-10.0451	9.65184e-24	3.09708e-22
TIMM44	1156.35	-1.59825	0.159183	-10.0403	1.01345e-23	3.24826e-22
RP11-445F6.2	1755.52	4.72681	0.470924	10.0373	1.04488e-23	3.34518e-22
CCDC102B	80.403	2.25815	0.225007	10.0359	1.05985e-23	3.38922e-22
CEBPD	74.4125	-4.10861	0.409445	-10.0346	1.07404e-23	3.43069e-22
RP11-219B17.1	294.832	2.51856	0.251015	10.0335	1.08589e-23	3.46462e-22
TANGO6	1531.3	1.27413	0.127028	10.0303	1.1217e-23	3.5748e-22
AGPS	2125.78	1.48919	0.148496	10.0285	1.14234e-23	3.63645e-22
HMGN3	1978.73	2.23592	0.222965	10.0281	1.14682e-23	3.64658e-22
ANKRD33B	271.242	-7.61817	0.759694	-10.0279	1.14886e-23	3.64894e-22
RIPK1	2103.11	-1.23883	0.123582	-10.0244	1.19128e-23	3.77939e-22
ST13	1715.01	1.19176	0.118887	10.0242	1.19266e-23	3.7795e-22
SVIL	70.5637	-3.92581	0.391673	-10.0232	1.20556e-23	3.81607e-22
CTB-175P5.4	371.674	7.05594	0.704027	10.0223	1.21685e-23	3.84746e-22
TMEM219	866.663	1.1595	0.115698	10.0218	1.22279e-23	3.86191e-22
ODF2	1440.37	1.12523	0.112289	10.0208	1.23503e-23	3.89617e-22
METTL3	3890.48	2.14336	0.21392	10.0194	1.25232e-23	3.94627e-22
ZNF846	475.593	2.01229	0.200853	10.0187	1.26115e-23	3.96965e-22
MIR648	20.7419	-4.56276	0.455522	-10.0166	1.28918e-23	4.05334e-22
RP11-27I1.4	127.701	2.53225	0.252937	10.0114	1.35788e-23	4.26458e-22
CD58	636.075	1.52455	0.152323	10.0087	1.39602e-23	4.37946e-22
CCDC7	1015.92	1.87359	0.187207	10.0081	1.40356e-23	4.39819e-22
CCT3	5100.07	1.71967	0.171916	10.003	1.47841e-23	4.62758e-22
RP11-271C24.3	304.84	-2.19333	0.219298	-10.0016	1.49974e-23	4.68911e-22
POGZ	3536.59	-1.25963	0.125973	-9.99921	1.53622e-23	4.79782e-22
ZNF607	551.074	2.35195	0.235395	9.99149	1.66061e-23	5.18056e-22
FFAR2	16.0826	-4.54434	0.454885	-9.99007	1.68463e-23	5.24965e-22
DOT1L	1363.07	-3.18199	0.318544	-9.98916	1.70012e-23	5.29206e-22
FNIP2	61.652	-4.01626	0.402125	-9.98759	1.72723e-23	5.37049e-22
BHLHE40	1127.39	-2.26287	0.226572	-9.98742	1.73032e-23	5.37414e-22
RP11-533E19.3	120.47	-2.38959	0.239268	-9.98708	1.73618e-23	5.38638e-22
IGKV1-17	13.5379	-6.02841	0.604015	-9.98058	1.85383e-23	5.74502e-22
AP1S1	479.839	3.85021	0.385809	9.97959	1.87239e-23	5.79615e-22
AP001056.1	111.662	-4.10073	0.410922	-9.97934	1.87703e-23	5.80412e-22
ACOT9	1387.78	-1.75788	0.176185	-9.97743	1.91365e-23	5.91084e-22
MRPL24	349.783	2.54134	0.254813	9.97336	1.99375e-23	6.15149e-22
COL9A2	4638.98	2.97303	0.298121	9.97257	2.00957e-23	6.1935e-22
TACC1	13842.9	-1.30889	0.131252	-9.97234	2.01435e-23	6.20141e-22
DEDD	876.707	-1.17323	0.117688	-9.96898	2.08352e-23	6.40734e-22
ZNF69	139.567	3.0139	0.302344	9.96845	2.09479e-23	6.43495e-22
RASGEF1B	10033.5	-2.65623	0.266472	-9.96815	2.10098e-23	6.44692e-22
CHERP	711.575	-2.00441	0.201108	-9.96686	2.12854e-23	6.52434e-22
HAUS1	651.256	1.65738	0.166427	9.95861	2.31282e-23	7.08147e-22
MAT2B	3996.33	1.63798	0.16454	9.95488	2.40103e-23	7.34355e-22
MDM4	25403.5	-1.6414	0.164909	-9.95337	2.43797e-23	7.4484e-22
AK2	2172.12	1.30434	0.131084	9.95038	2.51233e-23	7.66726e-22
GPR108	1392.05	1.27092	0.127738	9.94943	2.53619e-23	7.73167e-22
GNS	2166.3	1.68309	0.169199	9.94744	2.58746e-23	7.8794e-22
MGRN1	1591.57	-2.82401	0.283899	-9.94725	2.59251e-23	7.88622e-22
HPS3	2892.77	2.17014	0.218235	9.94405	2.67718e-23	8.13498e-22
C20orf196	182.24	2.02796	0.204082	9.93697	2.87429e-23	8.72448e-22
BBS9	1679.84	1.54621	0.155619	9.93593	2.9046e-23	8.80695e-22
BRD2	12925.3	-1.07568	0.108266	-9.9356	2.91406e-23	8.82612e-22
CSF3R	233.361	-4.36069	0.438915	-9.93515	2.92727e-23	8.85658e-22
MED11	324.178	2.229	0.224417	9.9324	3.00919e-23	9.09461e-22
ZNF692	511.404	1.87509	0.188894	9.92667	3.18723e-23	9.62236e-22
MRI1	775.269	1.84478	0.185869	9.92515	3.23601e-23	9.75912e-22
EPB41L3	53.1935	-4.24563	0.427814	-9.924	3.27354e-23	9.86171e-22
SENP3-EIF4A1	57.4048	-1.95277	0.196791	-9.92309	3.30357e-23	9.94152e-22
EIF1B	2268.21	-1.3373	0.134798	-9.92074	3.38239e-23	1.01678e-21
RP11-361F15.2	193.839	2.62152	0.26427	9.91983	3.41348e-23	1.02503e-21
IGKV6-21	7.5635	-6.88164	0.693785	-9.91898	3.44252e-23	1.03265e-21
AKIP1	161.244	2.55634	0.25776	9.91752	3.49344e-23	1.0468e-21
CDK16	1819.7	-2.43348	0.245452	-9.91426	3.60908e-23	1.0803e-21
HSPD1P11	21.4065	-6.0936	0.614667	-9.91365	3.63136e-23	1.08581e-21
AMIGO1	287.555	3.11022	0.313739	9.91342	3.63981e-23	1.08718e-21
AP001372.2	99.5104	3.62212	0.365505	9.9099	3.77026e-23	1.12495e-21
GRAMD1B	939.865	3.7241	0.375841	9.9087	3.8157e-23	1.1373e-21
RNF4	4011.41	-0.994853	0.100435	-9.90546	3.94142e-23	1.17352e-21
FBXL4	1572.64	1.35839	0.137137	9.90534	3.94618e-23	1.1737e-21
IGKV1-27	12.4812	-6.30719	0.636795	-9.90459	3.97604e-23	1.18133e-21
SPICE1	2049.19	1.74285	0.175973	9.90406	3.99713e-23	1.18634e-21
LXN	153.55	2.60737	0.263365	9.9002	4.15446e-23	1.23173e-21
ATF1	783.799	1.28538	0.129846	9.89932	4.19126e-23	1.24133e-21
SREBF2	4426.97	-2.45385	0.247885	-9.89911	4.1999e-23	1.24258e-21
MYO15A	177.198	-3.63748	0.367509	-9.89764	4.26196e-23	1.25961e-21
MTMR9LP	190.69	4.05736	0.40997	9.89672	4.30162e-23	1.27e-21
CCT7	3809.11	1.53847	0.155459	9.89628	4.32055e-23	1.27291e-21
WDR52	2046.3	1.83426	0.185349	9.89628	4.32057e-23	1.27291e-21
HERC6	588.169	1.48175	0.149735	9.89586	4.3385e-23	1.27686e-21
IGLV6-57	52.5331	-4.93732	0.499279	-9.8889	4.65106e-23	1.36741e-21
FCRLB	109.549	3.66367	0.370618	9.88532	4.82057e-23	1.41577e-21
MGAT5B	21.3185	-6.98	0.706117	-9.88505	4.83317e-23	1.41798e-21
PVRL2	20.8656	-5.82732	0.589596	-9.88359	4.9044e-23	1.43738e-21
RP11-1094M14.11	241.492	1.57063	0.158915	9.88344	4.91177e-23	1.43804e-21
LEO1	709.437	1.12439	0.113828	9.87796	5.18771e-23	1.51724e-21
IST1	8251.88	-1.44853	0.146652	-9.87729	5.22274e-23	1.5259e-21
RP11-37E23.5	80.1013	4.53378	0.459054	9.87634	5.27223e-23	1.53876e-21
PLXNA4	8.57442	-4.64742	0.470625	-9.875	5.34336e-23	1.5579e-21
DAD1	1416.35	2.30064	0.233052	9.87179	5.51725e-23	1.60693e-21
ZNF181	809.483	2.22825	0.225735	9.87109	5.55591e-23	1.61651e-21
NFKBIA	13466.6	-2.97573	0.301555	-9.86795	5.73241e-23	1.66614e-21
KANSL3	4140.02	-1.8134	0.183799	-9.86622	5.8324e-23	1.69345e-21
CARS	1841.57	-1.02467	0.103864	-9.86544	5.87754e-23	1.70479e-21
ATP6V0D1	2882.56	-2.71908	0.275727	-9.86149	6.11349e-23	1.7714e-21
STX12	2299.81	-1.10037	0.111614	-9.8587	6.2859e-23	1.81948e-21
ATP5H	1144.3	1.87554	0.190249	9.85837	6.30633e-23	1.82351e-21
RP5-1041C10.3	375.526	-3.11921	0.316432	-9.85745	6.36475e-23	1.83851e-21
SEPT11	1108.66	1.3758	0.139581	9.85669	6.41289e-23	1.85051e-21
ZNF429	393.757	2.33365	0.236778	9.85587	6.46565e-23	1.86382e-21
CPOX	313.817	1.61748	0.164116	9.85571	6.47561e-23	1.86478e-21
CTC-277H1.7	29.897	-4.94755	0.502045	-9.85479	6.53527e-23	1.88003e-21
DOCK7	2234.17	2.49238	0.253019	9.85057	6.81551e-23	1.95864e-21
CREB3L4	432.445	2.28627	0.232098	9.85045	6.82358e-23	1.95895e-21
PGAM1P6	83.8277	-2.90418	0.294995	-9.84484	7.21567e-23	2.0694e-21
POLR3B	696.352	1.6663	0.169282	9.84332	7.32548e-23	2.09875e-21
AP1G1	11427.9	-1.42778	0.145075	-9.84169	7.44459e-23	2.12948e-21
OSBP	3778.09	-1.26014	0.128041	-9.84165	7.44792e-23	2.12948e-21
GLDC	18.4658	-5.63666	0.572821	-9.84018	7.55754e-23	2.15863e-21
CHDH	621.332	5.64058	0.573366	9.83765	7.74998e-23	2.21134e-21
COL20A1	25.3756	-4.91529	0.49969	-9.83667	7.82555e-23	2.23064e-21
ERCC6L2	3371.69	0.817045	0.0830743	9.83511	7.94797e-23	2.26324e-21
AREL1	3120.71	-1.33855	0.136158	-9.8309	8.28716e-23	2.35743e-21
NSMF	1270.87	-3.48657	0.354982	-9.82182	9.06933e-23	2.57732e-21
SKA2	345.363	1.73923	0.17712	9.81946	9.28353e-23	2.63553e-21
KLHL2	2189.94	-1.49827	0.152596	-9.81854	9.36895e-23	2.65709e-21
TRA2A	8247.1	-1.41339	0.143982	-9.81643	9.56727e-23	2.7106e-21
TEX9	198.095	-2.85141	0.290479	-9.81624	9.58562e-23	2.71306e-21
CTD-2521M24.9	259.995	1.27699	0.130136	9.81274	9.92368e-23	2.80591e-21
C14orf119	545.78	2.21448	0.225716	9.81091	1.01058e-22	2.85453e-21
CTD-2537I9.13	24.2423	-2.92006	0.297703	-9.80863	1.03367e-22	2.91683e-21
TATDN1	432.059	1.31328	0.133902	9.80778	1.0424e-22	2.93851e-21
ZNF665	571.863	3.22558	0.328943	9.80591	1.06181e-22	2.9902e-21
ENTPD5	450.302	1.58474	0.161702	9.80034	1.12207e-22	3.15674e-21
CD53	12353.7	1.23024	0.1256	9.7949	1.18419e-22	3.32819e-21
ING4	1451.23	2.037	0.208036	9.79155	1.22403e-22	3.43672e-21
FAM185A	150.561	2.3064	0.2356	9.78951	1.24901e-22	3.50334e-21
FMNL1	7116.68	-3.28939	0.336079	-9.78754	1.27355e-22	3.5686e-21
PF4	44.2384	-7.24136	0.74053	-9.77862	1.391e-22	3.89383e-21
SAMD8	6275.71	-1.91517	0.195919	-9.77528	1.43753e-22	4.02008e-21
C1orf216	206.96	2.24408	0.229673	9.77076	1.50327e-22	4.19972e-21
ATP6V0E2	328.577	2.05003	0.209829	9.77004	1.51392e-22	4.22413e-21
SLC9A8	2517.18	-1.9318	0.197728	-9.76997	1.51501e-22	4.22413e-21
OAZ2	1236.96	-1.72297	0.176442	-9.7651	1.58955e-22	4.42756e-21
ZNF623	1240.65	1.93091	0.197756	9.76413	1.60489e-22	4.46585e-21
C1RL	359.447	1.41098	0.144554	9.76091	1.65658e-22	4.60514e-21
ZMYND11	3939.69	1.92269	0.19699	9.76035	1.66574e-22	4.62602e-21
GLT8D1	819.756	1.36314	0.139698	9.75782	1.70794e-22	4.73852e-21
BIN3	1648.66	-2.01111	0.206167	-9.75477	1.75999e-22	4.8781e-21
SCAF1	777.178	-2.42224	0.248334	-9.75395	1.77421e-22	4.91267e-21
RP11-567J24.4	222.789	-3.89104	0.399073	-9.7502	1.84113e-22	5.09295e-21
SLC25A40	832.834	2.13775	0.219278	9.74907	1.8616e-22	5.14449e-21
RP11-46C24.7	120.892	2.15514	0.221129	9.74608	1.91732e-22	5.29327e-21
XKRX	764.733	2.97397	0.305151	9.74589	1.9208e-22	5.29767e-21
TXLNB	1056.82	3.53658	0.363022	9.74206	1.99479e-22	5.49634e-21
XXbac-BPG246D15.8	1699.29	2.21771	0.227684	9.74031	2.02927e-22	5.58587e-21
WDR70	2021.07	1.21255	0.124493	9.73987	2.03805e-22	5.60455e-21
DISP1	517.598	2.83356	0.290975	9.73817	2.07255e-22	5.69382e-21
ZNF382	597.036	2.73131	0.280529	9.7363	2.11102e-22	5.79385e-21
KLHDC1	614.681	1.86483	0.191576	9.73416	2.15585e-22	5.91111e-21
RP11-29G8.3	189.326	4.34032	0.446044	9.73069	2.23074e-22	6.11049e-21
SLC2A13	584.884	2.08946	0.214743	9.73009	2.24402e-22	6.14088e-21
APLF	694.773	1.60252	0.16475	9.72697	2.31387e-22	6.32584e-21
SDC4	12.9577	-4.56321	0.469214	-9.72523	2.35374e-22	6.42859e-21
HADHA	6479.08	1.07616	0.110736	9.71826	2.52053e-22	6.87543e-21
IER5L	21.5853	-3.4055	0.350426	-9.71819	2.52224e-22	6.87543e-21
TRAJ10	48.8203	4.96884	0.511355	9.71701	2.5517e-22	6.94899e-21
LEF1-AS1	91.4721	4.10066	0.422146	9.71386	2.63184e-22	7.16028e-21
OAS1	1966.18	3.52223	0.362684	9.71156	2.69185e-22	7.31645e-21
ZNF823	177.465	2.07663	0.213862	9.71015	2.72926e-22	7.41097e-21
CCDC171	721.378	2.50212	0.257761	9.70714	2.81101e-22	7.62557e-21
NSL1	1475.2	1.2626	0.130071	9.70699	2.81525e-22	7.6297e-21
RAB39B	433.124	1.35561	0.139655	9.70684	2.81938e-22	7.63353e-21
FAH	117.83	-2.78706	0.287181	-9.70488	2.87411e-22	7.77422e-21
ERGIC1	6092.96	-1.42522	0.146869	-9.70402	2.89844e-22	7.83247e-21
ASPHD2	340.117	-1.48905	0.153452	-9.7037	2.90768e-22	7.8499e-21
ORMDL1	4796.17	1.54506	0.159251	9.70204	2.9554e-22	7.97106e-21
RHOC	1165.49	3.10335	0.319983	9.69849	3.05979e-22	8.24469e-21
KRT18P5	50.7719	-3.53788	0.364825	-9.69748	3.09044e-22	8.31929e-21
DYNC1LI2	5882.82	-1.16853	0.120507	-9.69678	3.1117e-22	8.3685e-21
ARL14	2.9077	-5.80758	0.599052	-9.69461	3.17849e-22	8.53994e-21
ARFIP1	1246.29	2.41822	0.249495	9.69246	3.24629e-22	8.71377e-21
TEX14	266.787	-4.27605	0.441195	-9.69198	3.26159e-22	8.74649e-21
KB-1507C5.2	452.183	2.73966	0.282712	9.69067	3.30369e-22	8.85093e-21
CTD-2006C1.2	853.124	-2.19136	0.226174	-9.68884	3.36317e-22	9.00168e-21
UBE2Z	3960.76	-0.963237	0.0994228	-9.68829	3.38146e-22	9.04202e-21
ICOSLG	7051.07	-3.03668	0.313471	-9.68728	3.41495e-22	9.12289e-21
SLC44A2	4636.25	-0.978236	0.101011	-9.68442	3.51211e-22	9.37354e-21
CXorf21	776.257	1.89932	0.19614	9.68353	3.54284e-22	9.44657e-21
PHLDA1	103.82	-2.43842	0.251894	-9.68034	3.65485e-22	9.73597e-21
RWDD2A	196.37	1.73986	0.179775	9.67802	3.73884e-22	9.95029e-21
KCNA5	4.789	-6.20913	0.641621	-9.67725	3.76694e-22	1.00156e-20
ZMAT5	320.327	2.16192	0.223577	9.66968	4.05629e-22	1.07747e-20
CSRP2BP	615.504	1.78828	0.184952	9.66887	4.08877e-22	1.08507e-20
C5	766.29	2.36477	0.244587	9.66841	4.10714e-22	1.08892e-20
RP11-108M9.4	126.622	3.77036	0.389995	9.66771	4.13535e-22	1.09536e-20
SESN2	152.579	-2.02402	0.209407	-9.66549	4.22608e-22	1.11834e-20
NUDT16	798.722	1.24955	0.129375	9.65833	4.53179e-22	1.19811e-20
LPHN1	18.4722	-5.277	0.546483	-9.65628	4.62333e-22	1.22116e-20
COG6	1436.2	1.5957	0.165255	9.65599	4.63651e-22	1.22349e-20
NDUFA8	145.575	2.30083	0.238295	9.65538	4.66428e-22	1.22966e-20
BRD4	3847.05	-2.2945	0.237643	-9.65524	4.67066e-22	1.23019e-20
RP11-179H18.4	22.0748	-4.33033	0.448685	-9.65116	4.86024e-22	1.27892e-20
SGK1	820.04	-4.54391	0.470842	-9.65061	4.88646e-22	1.28462e-20
KB-1460A1.5	126.711	3.57218	0.37018	9.64986	4.9225e-22	1.29288e-20
CTD-3116E22.4	55.0163	2.63059	0.272645	9.6484	4.99264e-22	1.31008e-20
MRPS31	677.102	1.7132	0.17758	9.64745	5.03922e-22	1.32107e-20
THOC7	620.182	1.38164	0.1433	9.64159	5.33532e-22	1.39689e-20
UBR5	22085.7	-0.799992	0.0829735	-9.64153	5.3384e-22	1.39689e-20
KDM3B	8492.73	-0.668136	0.0693272	-9.63744	5.55572e-22	1.4524e-20
ZNF746	1367.96	-1.73099	0.179686	-9.63344	5.77601e-22	1.50859e-20
ARID4A	6859.81	-1.1754	0.122022	-9.63268	5.81917e-22	1.51845e-20
KDM2B	4295.02	-1.45612	0.151178	-9.63182	5.86795e-22	1.52975e-20
MTIF3	706.277	1.44266	0.149821	9.6292	6.01969e-22	1.56785e-20
GET4	269.184	-2.26908	0.235649	-9.62904	6.02898e-22	1.56882e-20
ZNF680	1973.52	1.62842	0.16913	9.62819	6.0793e-22	1.58045e-20
RP11-113K21.1	103.92	-3.30296	0.34307	-9.62763	6.11221e-22	1.58753e-20
TGM2	51.1353	-5.8115	0.603719	-9.62617	6.19968e-22	1.60877e-20
HIVEP2	10668.2	1.3743	0.142771	9.62594	6.21343e-22	1.61084e-20
RAD54B	86.5182	2.96912	0.308611	9.6209	6.52547e-22	1.69018e-20
DGKD	10083.7	-2.20663	0.229415	-9.61851	6.67906e-22	1.72837e-20
CEP70	903.65	1.31157	0.136425	9.61388	6.98672e-22	1.80632e-20
CNOT3	696.025	-1.79267	0.186471	-9.61364	7.00301e-22	1.80886e-20
RP11-168J18.6	88.4667	-3.03037	0.315235	-9.61305	7.04281e-22	1.81747e-20
CSNK2B	865.121	-1.00321	0.104366	-9.6124	7.08791e-22	1.82743e-20
GSS	600.302	1.48786	0.154808	9.61097	7.18703e-22	1.85129e-20
REXO1	1548.28	-2.81554	0.293073	-9.60698	7.47067e-22	1.92259e-20
UBL7	847.584	1.81713	0.189226	9.60296	7.76829e-22	1.99735e-20
SGOL2	184.299	2.47244	0.25751	9.60133	7.89215e-22	2.02734e-20
COPS7B	856.406	-1.11889	0.116542	-9.60074	7.93716e-22	2.03704e-20
RP11-532F12.5	83.387	3.76363	0.392061	9.59959	8.02596e-22	2.05794e-20
BX322557.10	127.955	2.11966	0.220875	9.59666	8.25733e-22	2.11534e-20
TNFAIP8	7930.82	1.65379	0.172348	9.59566	8.33816e-22	2.1341e-20
SYNE2	46066.2	2.28107	0.237725	9.5954	8.35886e-22	2.13745e-20
CTD-3236F5.1	75.8721	-2.27187	0.236793	-9.59433	8.44658e-22	2.15791e-20
NR1H3	57.5952	2.29909	0.239768	9.58883	8.90876e-22	2.27392e-20
ERMAP	285.1	0.962273	0.100355	9.58869	8.92072e-22	2.2749e-20
TARSL2	2075	1.43681	0.149854	9.58804	8.97739e-22	2.28728e-20
EFCAB11	225.18	2.71912	0.283652	9.58612	9.14557e-22	2.32802e-20
SEMA4F	503.2	1.88965	0.197207	9.58207	9.51216e-22	2.41914e-20
PIK3C2A	6081.99	-1.12959	0.117908	-9.58023	9.68337e-22	2.46045e-20
POLD3	813.146	1.31058	0.136815	9.57922	9.77846e-22	2.48237e-20
RP11-487I5.4	75.3029	-2.52877	0.26403	-9.5776	9.93264e-22	2.51923e-20
ATL1	217.619	2.67965	0.279807	9.57678	1.00114e-21	2.53691e-20
SLC26A2	1256.61	1.99808	0.208697	9.57409	1.02756e-21	2.6015e-20
RP11-713N11.5	247.51	4.38774	0.458598	9.56771	1.09299e-21	2.76467e-20
FAM229A	550.418	-2.14563	0.224265	-9.56737	1.09661e-21	2.77054e-20
SMUG1	338.789	2.25715	0.235923	9.56731	1.09728e-21	2.77054e-20
AC008982.2	294.024	-1.78746	0.18685	-9.56625	1.10852e-21	2.7939e-20
ZNF862	974.372	1.73496	0.181362	9.56626	1.10846e-21	2.7939e-20
ZNF384	1415.75	-1.59343	0.166591	-9.56489	1.12324e-21	2.82845e-20
HACE1	1306.58	1.48839	0.15562	9.56425	1.13013e-21	2.84326e-20
CDPF1	182.603	2.50217	0.261638	9.56348	1.13858e-21	2.86194e-20
ZNF175	534.591	2.8361	0.29656	9.56332	1.14035e-21	2.86382e-20
UPF3A	713.218	1.8484	0.193292	9.56276	1.14661e-21	2.87697e-20
CD3EAP	58.8638	3.25659	0.340631	9.56045	1.17251e-21	2.93933e-20
WAC	12621.2	-0.969367	0.101401	-9.55977	1.18022e-21	2.95603e-20
LINC00205	72.5177	2.3682	0.247761	9.55843	1.19561e-21	2.9919e-20
MAPK8IP1	292.773	-4.22622	0.442163	-9.55805	1.19996e-21	3.00012e-20
ACN9	158.996	2.35787	0.24693	9.54874	1.31288e-21	3.27952e-20
MRAS	8.00438	-4.64508	0.486487	-9.54822	1.3194e-21	3.29287e-20
INO80	5757.51	-0.81159	0.0850295	-9.5448	1.36367e-21	3.40033e-20
HEATR5A	503.483	1.95203	0.204526	9.54418	1.37193e-21	3.4179e-20
IARS2	2590.5	1.1521	0.12074	9.54201	1.40096e-21	3.48712e-20
FAM19A2	226.784	1.72078	0.180357	9.54095	1.41536e-21	3.51985e-20
PAK6	63.6221	-4.2062	0.440889	-9.54027	1.42455e-21	3.53956e-20
ZNF280D	3913.49	1.92976	0.202282	9.53994	1.42915e-21	3.54786e-20
RGL3	5.03852	-6.24006	0.654293	-9.53712	1.46859e-21	3.64254e-20
RP11-545I5.3	70.3451	2.50029	0.26224	9.53438	1.50778e-21	3.73645e-20
C16orf52	815.877	2.53549	0.266018	9.53125	1.55397e-21	3.8475e-20
MLL2	7500.58	-2.33203	0.244676	-9.53108	1.55654e-21	3.85047e-20
UBALD1	303.977	-2.24461	0.235522	-9.53035	1.56756e-21	3.87433e-20
PPFIBP1	49.9784	-6.07078	0.637182	-9.52755	1.61046e-21	3.97687e-20
CD27	1553.41	3.09014	0.324386	9.5261	1.63299e-21	4.02895e-20
CHADL	56.2874	-3.9843	0.418378	-9.52321	1.67906e-21	4.13534e-20
PRDM4	5498.67	-1.66712	0.175057	-9.52326	1.67826e-21	4.13534e-20
RARG	374.269	2.21328	0.232431	9.52228	1.69424e-21	4.16908e-20
RP11-258C19.7	279.351	2.88697	0.303204	9.52156	1.70601e-21	4.19068e-20
SMIM8	588.06	2.11974	0.222625	9.52159	1.70549e-21	4.19068e-20
IGHV1-46	90.091	-6.73272	0.707128	-9.52122	1.71155e-21	4.20062e-20
ATF3	339.212	-5.26396	0.552935	-9.52003	1.73137e-21	4.24556e-20
CWC25	2038.47	-1.88818	0.198342	-9.51979	1.73524e-21	4.24752e-20
NPHS1	68.453	-6.97331	0.732502	-9.51985	1.73422e-21	4.24752e-20
TMEM216	271.855	1.8878	0.198304	9.51971	1.73671e-21	4.24752e-20
KIAA1841	363.556	2.26451	0.237901	9.51873	1.75302e-21	4.28368e-20
PRRC2A	4664.05	-2.00705	0.210891	-9.51701	1.78236e-21	4.35159e-20
DECR1	1399.81	1.62068	0.170309	9.51611	1.79779e-21	4.38546e-20
ULK3	1539.39	1.29854	0.136498	9.51328	1.84737e-21	4.50249e-20
ZNF439	1868.43	2.50791	0.263758	9.50838	1.93662e-21	4.71591e-20
RP11-531F16.3	45.5969	-2.03419	0.213946	-9.50797	1.94423e-21	4.73033e-20
RP11-67C2.2	42.1769	-2.38747	0.251158	-9.50585	1.98412e-21	4.82322e-20
CCDC141	21222.9	2.28212	0.240177	9.50179	2.06319e-21	5.01108e-20
RP11-255H23.2	620.479	3.3769	0.355528	9.49827	2.13413e-21	5.1789e-20
BEST4	65.1566	2.39691	0.252397	9.49657	2.16923e-21	5.25954e-20
RHOA-IT1	127.401	-3.05585	0.321799	-9.49616	2.17783e-21	5.27582e-20
GALM	264.805	2.8041	0.295448	9.49103	2.2876e-21	5.53697e-20
BTN3A3	1287.77	2.27308	0.239669	9.48422	2.44212e-21	5.9059e-20
ATL2	3243.68	-1.13148	0.11934	-9.48115	2.51484e-21	6.07652e-20
PFN2	501.608	2.67846	0.282533	9.48019	2.53824e-21	6.12779e-20
NAAA	1094.11	1.44092	0.152057	9.47615	2.63831e-21	6.3639e-20
ISOC1	319.321	1.19371	0.125973	9.47597	2.64295e-21	6.36962e-20
MIR624	11.8594	-3.0149	0.318173	-9.47566	2.65075e-21	6.38294e-20
CTC-479C5.12	614.366	-1.50275	0.158602	-9.47498	2.66813e-21	6.4193e-20
DOCK4	52.7163	-2.5734	0.271612	-9.47452	2.67984e-21	6.44193e-20
STRN4	2183.36	-1.97989	0.20907	-9.47002	2.798e-21	6.72022e-20
TIMM23	719.389	-1.31498	0.138863	-9.46963	2.80848e-21	6.73963e-20
ZNF142	1114.83	-1.93819	0.204729	-9.4671	2.8771e-21	6.89842e-20
CEP85L	9304.84	1.49786	0.158254	9.46491	2.93819e-21	7.03888e-20
FAM212A	26.0431	-4.55083	0.480839	-9.46435	2.95407e-21	7.07087e-20
RP11-96C23.9	41.5306	-2.75613	0.291252	-9.46302	2.99177e-21	7.15503e-20
TAL1	29.7412	-6.04872	0.639559	-9.45764	3.14968e-21	7.52626e-20
C1orf123	1001.04	1.50064	0.158675	9.45731	3.15969e-21	7.54376e-20
XXYLT1-AS2	147.351	4.66141	0.493022	9.45477	3.23732e-21	7.72253e-20
DTX4	1841.32	-2.50395	0.26496	-9.45029	3.37893e-21	8.0535e-20
RASSF7	605.506	2.43142	0.257306	9.44955	3.40291e-21	8.10377e-20
RP11-773D16.1	147.096	-1.4208	0.1504	-9.44684	3.49203e-21	8.30896e-20
SCARF2	78.1114	-2.768	0.293056	-9.44527	3.54483e-21	8.42746e-20
C6orf25	16.7208	-7.00934	0.742234	-9.44358	3.60247e-21	8.55724e-20
BZRAP1-AS1	434.973	-1.89922	0.201117	-9.44338	3.60939e-21	8.56644e-20
RNPS1	2263.88	-1.69269	0.179265	-9.4424	3.64321e-21	8.6394e-20
PXDC1	212.656	-7.55006	0.799867	-9.43914	3.75834e-21	8.90488e-20
WIPF2	2185.67	-1.51781	0.160866	-9.43524	3.90099e-21	9.23508e-20
NUDT9	369.249	1.16491	0.123483	9.43371	3.9584e-21	9.3631e-20
PHF6	3703.83	1.82213	0.193157	9.43342	3.96945e-21	9.38133e-20
OR2T10	6.32696	-6.58162	0.697978	-9.42956	4.11821e-21	9.72472e-20
SNRK	6495.31	-1.00483	0.106563	-9.42944	4.12275e-21	9.72726e-20
TERF1	1078.78	-1.06343	0.112792	-9.42826	4.16951e-21	9.82934e-20
UBE2T	86.311	3.73564	0.396237	9.42778	4.18845e-21	9.8657e-20
GGTA1P	6.88063	-5.74761	0.609686	-9.42717	4.21309e-21	9.91542e-20
AHCYL2	519.948	1.29771	0.137752	9.42066	4.48281e-21	1.05414e-19
SPTBN4	56.2772	-4.51858	0.479855	-9.41654	4.66213e-21	1.09539e-19
ZNF626	883.24	2.27271	0.241402	9.41461	4.74852e-21	1.11475e-19
EIF4G1	6056.69	-1.42266	0.151117	-9.41428	4.76337e-21	1.1173e-19
NUP98	12047.6	-1.48002	0.157262	-9.41118	4.90612e-21	1.14983e-19
CDK11B	652.047	-1.91699	0.203717	-9.41007	4.95829e-21	1.16108e-19
CD300LB	29.6816	-4.09437	0.435188	-9.40827	5.04391e-21	1.18015e-19
AP1AR	837.883	1.56223	0.166053	9.40806	5.05374e-21	1.18146e-19
GOSR1	2232.07	-1.26092	0.134064	-9.40536	5.18524e-21	1.2112e-19
DDX52	2155.09	-1.20436	0.128062	-9.40453	5.22646e-21	1.21981e-19
TMEM106C	581.72	1.97975	0.210515	9.40432	5.23683e-21	1.22122e-19
ACTA2-AS1	1110.62	3.17648	0.337835	9.40245	5.33081e-21	1.2421e-19
HNRNPUL1	5524.38	-1.82366	0.19396	-9.40227	5.33982e-21	1.24317e-19
OR2T11	6.36632	-6.90371	0.734497	-9.39924	5.49608e-21	1.27849e-19
HMOX1	813.927	2.82477	0.300594	9.39731	5.59754e-21	1.30101e-19
BSPRY	167.734	4.34403	0.462279	9.39699	5.61472e-21	1.30393e-19
TMEM199	971.478	-0.998284	0.106246	-9.39598	5.6686e-21	1.31535e-19
YBEY	397.956	1.66053	0.176755	9.3945	5.74909e-21	1.33293e-19
AC074286.1	94.7437	2.62155	0.279065	9.39406	5.77311e-21	1.33739e-19
AC002055.4	76.2704	2.48391	0.264599	9.38742	6.14877e-21	1.42324e-19
RPS6KC1	1462.02	1.37602	0.146597	9.38643	6.20702e-21	1.43554e-19
TFCP2L1	13.7489	-6.12192	0.65242	-9.38341	6.38745e-21	1.47605e-19
LY6G5B	614.626	-1.9595	0.208898	-9.38014	6.5886e-21	1.52128e-19
CACNB2	476.616	9.85796	1.05098	9.37978	6.61079e-21	1.52515e-19
ARL6IP5	3184.3	1.47525	0.157296	9.37883	6.67111e-21	1.53781e-19
GNAS	15749.8	-1.37293	0.146411	-9.37721	6.77442e-21	1.56034e-19
C14orf182	449.492	-2.18074	0.232611	-9.37503	6.91563e-21	1.59156e-19
CMC1	518.145	2.47277	0.263811	9.37326	7.03271e-21	1.61718e-19
INO80E	1411.85	1.46813	0.156694	9.3694	7.29475e-21	1.67606e-19
KIAA1958	790.881	-1.54324	0.164774	-9.36577	7.5496e-21	1.73222e-19
SEC61A2	776.629	-2.21117	0.236092	-9.36575	7.55151e-21	1.73222e-19
VIL1	27.7701	-2.9014	0.309833	-9.36441	7.64769e-21	1.75285e-19
HIP1R	8800.94	-4.61559	0.493179	-9.35886	8.06047e-21	1.84595e-19
SIPA1L1	15668.1	-1.54752	0.165423	-9.35492	8.36633e-21	1.91444e-19
PPARG	4.67574	-4.40163	0.470557	-9.35408	8.43294e-21	1.92654e-19
PWWP2AP1	636.255	5.85522	0.625951	9.35412	8.43015e-21	1.92654e-19
ZNF790	481.259	1.96324	0.209947	9.35113	8.67129e-21	1.97938e-19
HCST	358.206	2.10138	0.224725	9.35088	8.69178e-21	1.98245e-19
LACTB2	219.919	2.19031	0.234285	9.34891	8.85548e-21	2.01814e-19
TMEM69	439.036	1.35583	0.145091	9.34466	9.2186e-21	2.09919e-19
HECTD2	1809.7	2.82369	0.30219	9.34407	9.26965e-21	2.10911e-19
CLCF1	173.027	-6.34232	0.679008	-9.34058	9.58109e-21	2.1782e-19
GUCD1	5015.24	-1.73839	0.186185	-9.33688	9.92167e-21	2.25381e-19
C1orf56	86.4863	2.59519	0.277965	9.33637	9.9692e-21	2.26278e-19
AFAP1	20.7181	-3.55806	0.381284	-9.33177	1.04116e-20	2.36129e-19
CHTF8	2484.47	1.71322	0.18361	9.33073	1.05147e-20	2.38274e-19
RP11-235E17.6	21.5689	-3.73498	0.400462	-9.32669	1.09227e-20	2.4732e-19
GPR107	2295.32	-1.10519	0.118501	-9.32645	1.09481e-20	2.47696e-19
AURKC	55.1342	-2.34323	0.251284	-9.32504	1.10941e-20	2.50664e-19
POLR2H	687.344	1.42835	0.153174	9.32501	1.10972e-20	2.50664e-19
BAP1	3539.49	-1.34648	0.144399	-9.32471	1.11287e-20	2.50973e-19
C6orf136	254.278	-1.58007	0.169449	-9.32477	1.11225e-20	2.50973e-19
GPR84	9.93002	-5.70673	0.612038	-9.32414	1.11884e-20	2.52117e-19
C14orf142	242.644	1.91352	0.20527	9.32196	1.14211e-20	2.57154e-19
KDM4B	4530.92	-2.04335	0.219203	-9.32173	1.14456e-20	2.57498e-19
LRRIQ3	74.2492	4.19406	0.450117	9.31771	1.18881e-20	2.6724e-19
CMIP	1451.7	-2.62717	0.281999	-9.31624	1.20536e-20	2.70744e-19
ATE1	1944.41	1.014	0.108861	9.31458	1.22433e-20	2.74566e-19
MYLK-AS1	59.2307	2.17139	0.233117	9.31459	1.22419e-20	2.74566e-19
EML2	875.071	1.0976	0.117859	9.3129	1.2439e-20	2.7873e-19
NFYB	1064.85	1.23293	0.132402	9.31196	1.2549e-20	2.80972e-19
LPIN2	3411.53	1.46864	0.157722	9.31156	1.25971e-20	2.81824e-19
RAD54L2	2160.4	-1.54428	0.165884	-9.30938	1.28584e-20	2.8744e-19
GOLGA2	1395.35	-1.05914	0.113774	-9.30909	1.28935e-20	2.87996e-19
BROX	3061.5	0.83583	0.089793	9.30841	1.29763e-20	2.89616e-19
YARS	2336.2	-1.87901	0.201901	-9.30659	1.32006e-20	2.94387e-19
IGHA2	550.32	-5.52276	0.593462	-9.306	1.32733e-20	2.95773e-19
XAF1	1480.22	1.72338	0.185263	9.30234	1.37394e-20	3.05917e-19
L3HYPDH	1181.94	2.26154	0.24313	9.30179	1.38099e-20	3.07243e-19
AC010524.4	67.6309	4.73452	0.509088	9.3	1.40442e-20	3.12207e-19
CCDC68	277.25	5.8467	0.628714	9.29947	1.41148e-20	3.13324e-19
XXbac-B476C20.14	59.5721	-4.65839	0.500931	-9.29946	1.41167e-20	3.13324e-19
SLC37A4	182.36	1.40495	0.151081	9.29934	1.41326e-20	3.13429e-19
IFT80	887.89	2.04507	0.219941	9.29825	1.42774e-20	3.1639e-19
C15orf41	319.709	2.06587	0.222217	9.29661	1.44993e-20	3.21053e-19
STS	287.969	-1.84289	0.198275	-9.29463	1.47724e-20	3.26844e-19
PIP4K2C	728.515	0.768434	0.0826798	9.29409	1.48469e-20	3.28234e-19
SRRM2	25182.3	-2.42892	0.261403	-9.29185	1.51623e-20	3.34943e-19
RP11-1090M7.2	643.718	5.33515	0.574312	9.28965	1.54799e-20	3.4169e-19
HAVCR2	105.385	-2.45961	0.26485	-9.28678	1.59022e-20	3.50734e-19
TM7SF3	907.388	1.31934	0.142086	9.28546	1.61013e-20	3.54849e-19
SETD1B	2180.8	-2.74322	0.295468	-9.28431	1.62763e-20	3.58424e-19
NBL1	15.0298	-3.31512	0.357115	-9.28306	1.64678e-20	3.62355e-19
HSD17B4	6114.08	2.52002	0.271545	9.28031	1.68984e-20	3.7154e-19
PFDN6	643.449	1.91955	0.206856	9.27964	1.70053e-20	3.73597e-19
COL2A1	9.15238	-5.52561	0.595483	-9.2792	1.7076e-20	3.74858e-19
ZNF791	3647.07	-1.33196	0.14355	-9.27871	1.71547e-20	3.76291e-19
DERA	871.47	1.92746	0.20775	9.2778	1.73011e-20	3.79206e-19
AJUBA	103.609	5.27916	0.569143	9.27563	1.76569e-20	3.86702e-19
EPN1	949.095	-2.18753	0.235909	-9.27278	1.81363e-20	3.96892e-19
MAGEF1	653.988	2.40554	0.259433	9.2723	1.82172e-20	3.98042e-19
TSSC1	1046.67	1.41574	0.152684	9.27237	1.82051e-20	3.98042e-19
IL1A	8.21064	-4.73146	0.510362	-9.27079	1.84764e-20	4.03393e-19
PRDX1	2725.78	2.30795	0.248962	9.27033	1.85578e-20	4.04853e-19
CERS5	1453.88	-1.0208	0.110129	-9.26914	1.87656e-20	4.09069e-19
PEA15	1377.63	-1.46234	0.157789	-9.26773	1.90158e-20	4.14202e-19
SAMD9L	5224.48	2.9892	0.322618	9.26545	1.94263e-20	4.22816e-19
MLF1	64.8693	-5.06804	0.547043	-9.26442	1.96144e-20	4.26579e-19
SLC38A10	2090.12	1.59779	0.172524	9.26129	2.01985e-20	4.38941e-19
DHX37	1581.92	-1.35365	0.146172	-9.26067	2.03157e-20	4.41148e-19
PSME3	1357.93	-1.34475	0.145214	-9.26051	2.03466e-20	4.41477e-19
AIM2	2738.48	4.00255	0.432248	9.25985	2.04715e-20	4.43844e-19
SETP21	7.29212	-3.54494	0.382899	-9.25817	2.07957e-20	4.50526e-19
PRR14	707.29	-1.44491	0.156184	-9.25132	2.21747e-20	4.80031e-19
TAF12	632.722	1.57008	0.16976	9.24884	2.26945e-20	4.90905e-19
ARF3	1862.76	0.798931	0.0863853	9.24846	2.27752e-20	4.9227e-19
RP5-887A10.1	51.1	-6.26245	0.677279	-9.24648	2.32003e-20	5.01073e-19
MOSPD1	322.399	1.65745	0.179268	9.24562	2.33877e-20	5.04731e-19
OPA1	8598.8	-0.795583	0.0860847	-9.24187	2.42236e-20	5.22371e-19
NIPA2	3962.57	-0.986826	0.106792	-9.24068	2.44943e-20	5.27803e-19
CLEC7A	118.923	-3.88692	0.420669	-9.23986	2.46822e-20	5.31443e-19
TNFSF8	70.91	-4.27583	0.462767	-9.23971	2.47155e-20	5.31752e-19
SAAL1	810.946	-0.86182	0.0932954	-9.23755	2.52216e-20	5.42227e-19
CTD-2528L19.6	92.8952	2.95919	0.320429	9.23509	2.58072e-20	5.54391e-19
RP11-582J16.5	314.583	-2.40685	0.260656	-9.23383	2.61134e-20	5.6054e-19
FAM98C	529.334	1.45846	0.157969	9.23259	2.64159e-20	5.66601e-19
PHKA1P1	52.553	-1.89932	0.205747	-9.23133	2.67281e-20	5.72859e-19
DIRAS1	256.628	-5.85096	0.633901	-9.23009	2.70402e-20	5.79106e-19
NOP2	1841.77	-1.81575	0.196746	-9.22889	2.73441e-20	5.85169e-19
SYCE2	27.6648	-3.64299	0.394864	-9.22594	2.8109e-20	6.01078e-19
DDX60	2142.67	1.70999	0.185382	9.22415	2.85825e-20	6.10739e-19
DNAJC7	4079.02	-0.994936	0.107911	-9.21994	2.97262e-20	6.34695e-19
BRCA1	309.037	2.20665	0.239377	9.2183	3.01838e-20	6.43974e-19
WDR7	2830.14	0.949491	0.10301	9.21748	3.04153e-20	6.48421e-19
RAB10	2292.17	1.46621	0.159107	9.21527	3.10499e-20	6.61447e-19
CTC-425O23.2	139.648	-2.20779	0.239805	-9.2066	3.36603e-20	7.16513e-19
ZBTB38	6672.61	2.11895	0.230191	9.20518	3.41098e-20	7.25532e-19
IGHV1-2	111.134	-6.85942	0.745224	-9.20452	3.43218e-20	7.29487e-19
TRMT1L	1341.56	1.85883	0.202036	9.2005	3.56279e-20	7.56675e-19
PEX11A	62.1926	3.67738	0.399784	9.19844	3.632e-20	7.70792e-19
RP5-886K2.3	97.0357	1.94314	0.211272	9.19732	3.6698e-20	7.78226e-19
FSCN3	51.5729	-1.92978	0.209824	-9.19715	3.67564e-20	7.78875e-19
MN1	22.4151	-3.5664	0.387836	-9.19564	3.72777e-20	7.89327e-19
GTPBP1	5396.15	-2.11616	0.230159	-9.19435	3.77256e-20	7.98207e-19
UPF3B	717.358	-1.16948	0.127197	-9.19421	3.77753e-20	7.98657e-19
RP5-1028K7.2	307.345	4.6731	0.508368	9.19236	3.84329e-20	8.1195e-19
PARVB	600.526	-1.96334	0.213622	-9.19073	3.90167e-20	8.23664e-19
CTC-228N24.3	958.323	1.93572	0.210647	9.18939	3.95061e-20	8.33368e-19
SWI5	175.215	1.98951	0.216529	9.18821	3.99446e-20	8.41985e-19
HHLA2	53.3253	-3.65565	0.3981	-9.18274	4.20242e-20	8.85157e-19
R3HDM4	3184.81	-1.98894	0.216678	-9.17927	4.34009e-20	9.13468e-19
PPP2R4	1348.77	1.25066	0.136275	9.17747	4.41324e-20	9.28168e-19
CRYZ	688.259	2.33744	0.254722	9.17646	4.45499e-20	9.3597e-19
NQO2	170.114	1.95545	0.213096	9.17641	4.457e-20	9.3597e-19
MIR339	7.62657	-5.06453	0.551973	-9.17532	4.50224e-20	9.44159e-19
RTN2	15.1948	-3.09913	0.337768	-9.17531	4.50272e-20	9.44159e-19
OMA1	2744.43	1.8076	0.197064	9.17268	4.61401e-20	9.66773e-19
CNOT11	1197.42	-0.741555	0.0808461	-9.17242	4.62511e-20	9.68375e-19
NNMT	20.6947	-6.56096	0.715359	-9.17157	4.66187e-20	9.75345e-19
RP11-384K6.6	129.357	-2.51738	0.274636	-9.16623	4.89855e-20	1.0241e-18
LAMB3	28.0784	-5.37031	0.585891	-9.16606	4.90638e-20	1.02497e-18
CTC-241F20.3	439.148	2.2289	0.243185	9.16546	4.93361e-20	1.0299e-18
RP11-73E17.2	364.905	-1.75402	0.191412	-9.16354	5.02208e-20	1.04759e-18
PROSER2	4.10872	-5.52004	0.602545	-9.16121	5.13174e-20	1.06966e-18
SAP130	884.75	-1.47648	0.161187	-9.16004	5.18762e-20	1.08051e-18
ZNF420	841.056	1.49052	0.162754	9.1581	5.28191e-20	1.09933e-18
ZSWIM4	211.07	-2.69839	0.294856	-9.15155	5.61215e-20	1.1672e-18
CNNM2	348.284	1.19722	0.130928	9.14407	6.01467e-20	1.24999e-18
SCAI	631.894	1.66316	0.181889	9.14381	6.02874e-20	1.25199e-18
ULK4	1905.39	1.11901	0.122391	9.14292	6.07902e-20	1.2615e-18
KHSRP	2208.58	-1.31099	0.143448	-9.13917	6.2932e-20	1.30498e-18
TCEA1P2	108.529	-1.7034	0.186445	-9.13624	6.46631e-20	1.3389e-18
ZNF284	57.2063	2.54956	0.279059	9.13627	6.46463e-20	1.3389e-18
RP11-326C3.2	897.765	2.77735	0.30409	9.13331	6.64354e-20	1.37458e-18
TMCC3	1322.35	2.04614	0.224039	9.13295	6.66563e-20	1.37814e-18
ERMN	4008.01	-2.35167	0.257505	-9.13254	6.69105e-20	1.38237e-18
LRFN4	320.626	2.95226	0.32337	9.12967	6.87085e-20	1.41848e-18
UFD1L	2417.38	-1.68665	0.184771	-9.12832	6.95673e-20	1.43515e-18
PHLPP2	2866.2	-1.33534	0.146298	-9.12753	7.0079e-20	1.44465e-18
RP11-305E17.6	48.1906	1.97333	0.216252	9.12514	7.16457e-20	1.47586e-18
ZBTB7A	1527.43	-2.03966	0.223599	-9.12196	7.37773e-20	1.51866e-18
PCMTD1	7152.92	1.44117	0.157999	9.12142	7.41458e-20	1.52512e-18
TMEM79	96.7392	2.59839	0.28492	9.11973	7.53147e-20	1.54803e-18
CBR3	10.19	-3.43646	0.376885	-9.11806	7.6481e-20	1.57085e-18
JRKL	434.526	1.70408	0.186895	9.11783	7.6647e-20	1.57311e-18
TMEM14B	783.094	1.24081	0.136099	9.117	7.72347e-20	1.58402e-18
EIF2AK4	2017.72	-1.20935	0.132663	-9.11596	7.79759e-20	1.59805e-18
C17orf53	60.1894	-2.44469	0.268186	-9.11565	7.81967e-20	1.60141e-18
CTBP2	22.1002	-3.6145	0.396542	-9.11507	7.86221e-20	1.60895e-18
ZKSCAN7	296.543	3.33506	0.36589	9.1149	7.87396e-20	1.61018e-18
FARS2	1001.25	2.0481	0.224703	9.11468	7.89005e-20	1.61229e-18
GP9	15.31	-7.75881	0.851327	-9.11379	7.95528e-20	1.62444e-18
HINT2	329.026	2.15493	0.236463	9.11319	7.99967e-20	1.63139e-18
RMI1	253.108	2.24733	0.246605	9.11309	8.00676e-20	1.63139e-18
RP4-564F22.2	870.218	-2.14143	0.234983	-9.11313	8.00379e-20	1.63139e-18
HOMEZ	101.672	2.35149	0.25812	9.11006	8.23398e-20	1.67647e-18
GINM1	1714.15	-1.06132	0.116505	-9.10965	8.26499e-20	1.68157e-18
KRT8P39	150.413	-1.95436	0.214561	-9.10865	8.34102e-20	1.69458e-18
NKAP	889.662	-1.44938	0.159121	-9.10868	8.33886e-20	1.69458e-18
ARPC2	11588.4	-1.32984	0.146006	-9.1081	8.38364e-20	1.70201e-18
LIG3	1429.41	-1.36319	0.149679	-9.10739	8.43868e-20	1.71194e-18
MAP3K4	3960.56	0.823793	0.0904547	9.10724	8.45042e-20	1.71309e-18
RP11-214O1.2	76.1973	-5.96479	0.655019	-9.10627	8.52593e-20	1.72715e-18
PDK2	302.354	1.66293	0.182623	9.10578	8.56513e-20	1.73384e-18
RP11-48B14.2	179.737	-3.34001	0.367098	-9.09843	9.16492e-20	1.85392e-18
RTP4	174.656	1.62893	0.179045	9.0979	9.20918e-20	1.86153e-18
CYB561A3	6786.24	1.87664	0.206292	9.097	9.28606e-20	1.87437e-18
UPF1	3698.24	-1.63995	0.180273	-9.09706	9.28081e-20	1.87437e-18
KCTD10	1313.96	-0.961745	0.105729	-9.0963	9.34652e-20	1.88522e-18
DHX36	7418.46	-1.35889	0.149393	-9.09604	9.36825e-20	1.88824e-18
GNG11	32.0871	-6.88048	0.75671	-9.09262	9.66786e-20	1.94724e-18
CRYGS	213.853	2.4427	0.268679	9.09151	9.76751e-20	1.96589e-18
SUPV3L1	1926.53	-1.68925	0.185831	-9.09023	9.88317e-20	1.98775e-18
SUV39H1	284.237	-0.992514	0.109193	-9.08949	9.95002e-20	1.99976e-18
SAMD9	6876.56	1.04266	0.114731	9.08783	1.01038e-19	2.02921e-18
TPM1	309.849	2.03697	0.224226	9.08444	1.04235e-19	2.09192e-18
CAMSAP1	1641.65	0.734593	0.080865	9.08418	1.04479e-19	2.09532e-18
DROSHA	1586.2	1.24535	0.1371	9.0835	1.05138e-19	2.10703e-18
UPK2	15.4084	-6.89767	0.759409	-9.08294	1.0568e-19	2.1164e-18
ZNF605	678.442	2.33689	0.257331	9.08129	1.07298e-19	2.14726e-18
ZFP64	410.778	2.57787	0.283929	9.0793	1.09279e-19	2.18536e-18
SERPINF2	210.549	4.02594	0.443556	9.07652	1.12103e-19	2.24022e-18
TRMT10B	323.432	1.39092	0.153258	9.07565	1.12999e-19	2.25653e-18
ASXL1	10747.7	-1.22431	0.134957	-9.07179	1.17075e-19	2.33626e-18
TRIM32	427.77	1.39552	0.153835	9.07156	1.17323e-19	2.33954e-18
AOC2	138.078	-2.72197	0.300141	-9.06899	1.20131e-19	2.39383e-18
ZNF133	551.39	2.22579	0.245452	9.06812	1.21088e-19	2.41119e-18
PCNPP1	86.5056	-2.01412	0.222176	-9.06541	1.24135e-19	2.47013e-18
SMARCAL1	634.556	1.75721	0.193886	9.06309	1.26803e-19	2.52143e-18
SGK196	653.752	1.18083	0.130304	9.06216	1.27898e-19	2.54139e-18
CES2	724.834	-1.12499	0.124157	-9.06098	1.29287e-19	2.56536e-18
RP11-390K5.3	19.2371	-3.93332	0.434092	-9.06103	1.29219e-19	2.56536e-18
RAB9B	111.028	3.61605	0.399121	9.06002	1.30423e-19	2.58608e-18
PTPRU	18.1121	-3.99349	0.440898	-9.05764	1.33304e-19	2.64135e-18
ACAA2	702.593	1.58644	0.175203	9.05485	1.36753e-19	2.70605e-18
NDE1	2377.35	-2.41219	0.266398	-9.05484	1.36763e-19	2.70605e-18
MIR1295A	127.423	6.09739	0.673492	9.05339	1.38596e-19	2.74039e-18
SH3RF1	26.7283	-4.9679	0.548828	-9.05182	1.40601e-19	2.77744e-18
TRIM69	1006.38	1.85629	0.205075	9.05177	1.40668e-19	2.77744e-18
MMACHC	52.4282	3.52604	0.389582	9.05082	1.41902e-19	2.79985e-18
EEF1A1P10	177.294	1.88888	0.208713	9.05013	1.428e-19	2.81516e-18
FAM65B	23917.2	1.90406	0.210392	9.05007	1.42879e-19	2.81516e-18
P2RY11	183.349	-2.4416	0.269841	-9.0483	1.45207e-19	2.85904e-18
DIABLO	886.321	-1.55852	0.172262	-9.04737	1.46457e-19	2.88163e-18
STARD8	22.8383	-4.40578	0.487078	-9.04533	1.49219e-19	2.9339e-18
NUPL1	6262.87	-1.79789	0.198775	-9.04486	1.4986e-19	2.94445e-18
VSIG10	449.164	5.64372	0.624044	9.04379	1.51332e-19	2.97129e-18
RFX1	360.232	-2.40452	0.26591	-9.04262	1.52957e-19	3.00109e-18
CLASP2	6778.97	-0.732425	0.0810127	-9.04086	1.5544e-19	3.04768e-18
TCF25	4309.95	-1.81914	0.201311	-9.03647	1.61808e-19	3.17033e-18
LIAS	333.144	1.22824	0.135962	9.03373	1.65915e-19	3.24853e-18
CENPQ	253.59	2.37799	0.263258	9.03292	1.67147e-19	3.27038e-18
PPTC7	6564.74	-1.42252	0.157527	-9.03031	1.71183e-19	3.34701e-18
POM121	920.674	-1.96958	0.218133	-9.02925	1.72848e-19	3.37721e-18
ZNF559	1756.28	3.3061	0.366164	9.02902	1.73219e-19	3.38211e-18
PTPN22	6611.61	1.77248	0.196332	9.02797	1.74893e-19	3.41242e-18
GAPVD1	5940.33	-1.35483	0.150105	-9.02587	1.7827e-19	3.4759e-18
DNAJB12	2002.92	-1.50473	0.16672	-9.0255	1.78872e-19	3.4852e-18
HS2ST1	3367.63	2.11222	0.234032	9.02535	1.79129e-19	3.4878e-18
IPPK	697.09	-1.09987	0.121885	-9.02382	1.81637e-19	3.53418e-18
IRF3	2542.22	1.37412	0.152293	9.02288	1.83211e-19	3.56234e-18
PDXK	2109.45	-2.84355	0.315239	-9.02029	1.87588e-19	3.64492e-18
ATXN7L3	3095.64	-1.20627	0.133749	-9.01897	1.89862e-19	3.68656e-18
SMARCD3	21.2683	-3.1564	0.35004	-9.01726	1.92853e-19	3.74205e-18
PUS7L	1976.48	1.48778	0.16501	9.0163	1.9455e-19	3.77235e-18
RP11-203J24.8	13.4503	-3.42166	0.379576	-9.01441	1.97939e-19	3.83543e-18
WDR12	348.996	1.74748	0.193866	9.01389	1.98882e-19	3.85104e-18
TMEM80	556.547	1.80628	0.200392	9.01372	1.99176e-19	3.85408e-18
TAS2R20	269.191	2.72995	0.302875	9.01348	1.99626e-19	3.86012e-18
ATG13	2801.33	-1.09208	0.121205	-9.01026	2.05565e-19	3.97224e-18
HECA	8571.95	-1.75196	0.194457	-9.00951	2.06981e-19	3.99409e-18
PPP6R1	2682.06	-1.77867	0.197421	-9.00953	2.0694e-19	3.99409e-18
RP11-755B10.3	9.15665	-3.06438	0.340309	-9.0047	2.16262e-19	4.17031e-18
SNORD58	20.2956	-1.78705	0.198532	-9.00132	2.23028e-19	4.29784e-18
MMP11	353.811	3.37196	0.374636	9.00063	2.2443e-19	4.32189e-18
ANGEL1	1003.11	1.19844	0.133171	8.99926	2.27241e-19	4.37302e-18
CTRC	52.6294	-5.23264	0.581756	-8.99457	2.37168e-19	4.56094e-18
BRI3BP	1020.01	2.39888	0.266817	8.99073	2.45602e-19	4.71989e-18
SORT1	43.3952	-2.67746	0.297807	-8.9906	2.45889e-19	4.72218e-18
IGKV3-20	442.67	-6.87836	0.765221	-8.98872	2.50116e-19	4.80007e-18
AL627171.1	46.0028	-2.21759	0.246719	-8.98832	2.51042e-19	4.81455e-18
ZFP2	90.5124	2.86602	0.318917	8.98673	2.54695e-19	4.88128e-18
IGHV4OR15-8	34.9174	-6.34744	0.706513	-8.98419	2.60647e-19	4.99194e-18
AC116366.6	1747.2	-4.70831	0.524247	-8.98108	2.68115e-19	5.13147e-18
INPP5D	10009.9	-1.09948	0.122432	-8.98033	2.69952e-19	5.15959e-18
RP11-550I24.2	93.3801	2.81026	0.312934	8.98038	2.6984e-19	5.15959e-18
SHC1	1262.9	-1.29538	0.144255	-8.97981	2.7123e-19	5.1805e-18
ZNF555	575.764	1.46808	0.163498	8.97918	2.72793e-19	5.2068e-18
KIAA0825	422.314	2.01661	0.22459	8.97908	2.73052e-19	5.2082e-18
ZFP62	1549.68	2.19854	0.244883	8.97793	2.75914e-19	5.25922e-18
CAMTA1	775.517	-1.24312	0.138472	-8.9774	2.77251e-19	5.28112e-18
SOX4	174.284	-6.15771	0.686041	-8.97572	2.81498e-19	5.35838e-18
LAPTM5	47231	-1.1959	0.133264	-8.97392	2.86145e-19	5.44315e-18
PIWIL2	102.059	-2.39616	0.267041	-8.973	2.88556e-19	5.48529e-18
BRD8	1251.9	1.6271	0.181407	8.96937	2.98207e-19	5.66492e-18
DTWD2	582.52	2.20719	0.246187	8.96551	3.08844e-19	5.86302e-18
SHANK2	9.88805	-5.06387	0.564857	-8.96488	3.10624e-19	5.89283e-18
ZNF177	512.001	3.78451	0.422159	8.96465	3.11266e-19	5.90102e-18
IGHJ2	10.4575	-6.43407	0.717898	-8.96237	3.1778e-19	6.02046e-18
WDR67	455.581	1.18321	0.132081	8.95821	3.30002e-19	6.24778e-18
GGACT	98.5532	2.06514	0.230579	8.95632	3.35685e-19	6.3511e-18
ATXN2L	3047.78	-2.3341	0.260694	-8.95342	3.44633e-19	6.516e-18
LSM11	417.726	1.96675	0.219686	8.95255	3.47376e-19	6.56344e-18
RP11-253I19.3	36.6413	-3.7515	0.419062	-8.95214	3.48668e-19	6.579e-18
RP11-659G9.3	30.5742	-3.29921	0.368539	-8.95215	3.48638e-19	6.579e-18
ANK1	384.583	2.39885	0.267988	8.95134	3.51192e-19	6.62218e-18
FGR	7552.69	2.06607	0.230868	8.94916	3.58203e-19	6.74985e-18
C5AR1	135.858	-3.43609	0.383997	-8.9482	3.61312e-19	6.80386e-18
PAPSS1	2072.74	1.829	0.20449	8.94418	3.74706e-19	7.05135e-18
TFE3	913.58	-1.98963	0.222459	-8.94378	3.7607e-19	7.07228e-18
CEACAM21	340.649	1.88141	0.210494	8.93803	3.96174e-19	7.44537e-18
POT1	1319.48	1.67092	0.186954	8.93757	3.97819e-19	7.47128e-18
ARL5B-AS1	187.44	1.21436	0.135878	8.93717	3.99265e-19	7.49343e-18
CTB-61M7.2	12.9172	-4.44226	0.497077	-8.93677	4.00705e-19	7.51542e-18
CTD-3064H18.1	71.4349	3.16236	0.353864	8.93664	4.01179e-19	7.5193e-18
BZRAP1	749.233	-2.96952	0.33234	-8.93517	4.06547e-19	7.61482e-18
PTGES	2.92859	-5.95038	0.666134	-8.93271	4.15707e-19	7.7812e-18
C10orf111	77.4264	-3.25292	0.364179	-8.9322	4.17629e-19	7.81197e-18
SNORD45	27.7859	-3.9389	0.440985	-8.93205	4.18171e-19	7.8169e-18
AC073283.7	90.1055	-2.96125	0.33161	-8.92991	4.26351e-19	7.95922e-18
OGDH	2303.9	1.68927	0.189168	8.92996	4.26175e-19	7.95922e-18
CACYBP	897.507	1.27447	0.142725	8.92956	4.27694e-19	7.97898e-18
PHACTR4	1059.74	-1.83674	0.2057	-8.92922	4.29014e-19	7.99828e-18
SQRDL	999.641	1.7584	0.196969	8.92729	4.36565e-19	8.13367e-18
FNBP4	10787.8	-1.46405	0.164042	-8.92486	4.46247e-19	8.30854e-18
ZNF81	1510.66	1.98008	0.221895	8.92351	4.51758e-19	8.40558e-18
MLL3	23132.7	-1.5506	0.173777	-8.9229	4.54249e-19	8.44073e-18
MRS2	688.244	1.30875	0.146673	8.92295	4.54027e-19	8.44073e-18
RSBN1L	2435.34	1.27526	0.142934	8.92201	4.57892e-19	8.50281e-18
COPZ1	2336.71	1.24887	0.14	8.92053	4.64058e-19	8.61161e-18
BCL2L1	416.295	-1.21528	0.136285	-8.91722	4.78121e-19	8.86672e-18
PITPNA-AS1	169.473	1.904	0.213548	8.91599	4.8346e-19	8.95981e-18
HNRNPL	8870.92	-1.16891	0.131118	-8.91497	4.87948e-19	9.03702e-18
CST3	93.3666	-4.11735	0.462006	-8.91191	5.0161e-19	9.28391e-18
DNAJC19	521.217	1.2567	0.141021	8.91143	5.03781e-19	9.31796e-18
SH3D21	705.676	3.58241	0.402031	8.91077	5.06792e-19	9.36748e-18
MTAP	1487.23	1.72126	0.193173	8.91046	5.0821e-19	9.3875e-18
RP11-473D24.1	170.821	-2.22453	0.249665	-8.91007	5.10005e-19	9.41448e-18
RP11-521J24.1	272.48	6.10897	0.685651	8.90974	5.11505e-19	9.43596e-18
CTRL	40.7653	-2.06563	0.23185	-8.90935	5.13323e-19	9.46328e-18
GRIPAP1	2787.85	-1.4259	0.160069	-8.90804	5.19407e-19	9.56916e-18
AARS	1218.87	1.2147	0.136362	8.90792	5.20006e-19	9.5739e-18
FCGR2B	2519.2	3.04981	0.342374	8.90784	5.20351e-19	9.57399e-18
LRRN1	741.609	4.42856	0.497174	8.90747	5.22091e-19	9.59971e-18
IQSEC1	7408.16	-4.34608	0.487947	-8.90686	5.24968e-19	9.64629e-18
FASTKD1	914.578	1.84263	0.206915	8.90523	5.32739e-19	9.78267e-18
ACOX1	1718.73	0.755791	0.0848786	8.90438	5.36868e-19	9.85206e-18
CTPS2	1386.83	2.49715	0.280451	8.90402	5.38575e-19	9.87692e-18
GORAB	1302.71	-1.21248	0.136188	-8.90301	5.43542e-19	9.96151e-18
NFKBIB	1121.22	-2.02251	0.227222	-8.90104	5.5328e-19	1.01334e-17
WDR65	52.2178	4.44666	0.499648	8.89959	5.60559e-19	1.026e-17
MIR210HG	70.1484	-2.86343	0.321785	-8.89858	5.65656e-19	1.03465e-17
PEX19	1949.31	0.932913	0.104849	8.89765	5.70391e-19	1.04263e-17
RP13-582O9.5	68.0306	2.46273	0.276835	8.89601	5.78888e-19	1.05748e-17
RP11-77K12.3	54.4873	-2.07837	0.233644	-8.89543	5.81932e-19	1.06235e-17
NDUFC2	327.939	1.54833	0.174078	8.89448	5.86911e-19	1.07074e-17
CD276	48.7548	8.10633	0.911456	8.89382	5.90435e-19	1.07647e-17
FAM96A	2202.12	2.08654	0.2347	8.89025	6.097e-19	1.11087e-17
MIR1255A	48.0584	-2.12842	0.239468	-8.88812	6.21491e-19	1.13162e-17
ZBTB14	1510.39	1.13676	0.127901	8.88784	6.2307e-19	1.13376e-17
AC108488.3	224.445	2.02028	0.227326	8.88717	6.26878e-19	1.13995e-17
UBXN4	8753.94	-0.870977	0.0980176	-8.88592	6.33959e-19	1.15208e-17
NEMF	8428.47	-0.79343	0.0893128	-8.88372	6.46614e-19	1.17432e-17
N6AMT2	72.2105	1.98732	0.223757	8.88164	6.58844e-19	1.19576e-17
ZNF25	737.502	1.26437	0.142401	8.87896	6.74906e-19	1.22412e-17
C22orf46	168	1.11834	0.125972	8.87769	6.82654e-19	1.23737e-17
DCAF15	1350.05	-1.40086	0.15781	-8.87683	6.87943e-19	1.24615e-17
SAE1	1594.96	1.30958	0.147561	8.87482	7.00464e-19	1.2672e-17
STK35	1319.71	-1.56468	0.176305	-8.87483	7.00393e-19	1.2672e-17
GNA15	59.8903	-5.45064	0.614174	-8.87474	7.00955e-19	1.26727e-17
RELL1	216.297	-3.77569	0.425502	-8.87349	7.08877e-19	1.28077e-17
RFXAP	254.907	1.68475	0.189884	8.87252	7.1511e-19	1.2912e-17
KDM6B	5299.55	-3.97014	0.447558	-8.87069	7.26959e-19	1.31175e-17
FAM78A	1207.61	1.24456	0.140309	8.87016	7.30435e-19	1.31717e-17
SLC35B4	874.137	1.26446	0.142587	8.86797	7.44898e-19	1.34239e-17
MTF1	1368.66	-1.30099	0.146732	-8.86638	7.55605e-19	1.36082e-17
RP11-608O8.2	13.349	-3.64675	0.41131	-8.86619	7.569e-19	1.36227e-17
NLN	746.58	2.65633	0.299693	8.86351	7.75319e-19	1.39453e-17
MICALL1	823.936	-1.4726	0.166163	-8.86236	7.83389e-19	1.40814e-17
RP11-393B14.1	149.634	2.35616	0.265904	8.86094	7.93438e-19	1.42529e-17
ATG4C	1045.39	2.5081	0.283099	8.85943	8.04249e-19	1.44379e-17
NRD1	3762.54	0.95003	0.107249	8.85817	8.13375e-19	1.45924e-17
RP11-296O14.2	80.0008	3.3202	0.374909	8.85602	8.29188e-19	1.48666e-17
RP11-701H24.2	1483.18	2.85922	0.322866	8.85576	8.3115e-19	1.48923e-17
HSD17B8	220.105	2.14288	0.241989	8.85526	8.34924e-19	1.49428e-17
PRKD2	2603.4	-1.74927	0.19754	-8.85524	8.35032e-19	1.49428e-17
HS3ST3B1	87.7	-4.48117	0.50615	-8.85343	8.48711e-19	1.51779e-17
TOB2	1156.99	-1.84129	0.208017	-8.85163	8.62535e-19	1.54153e-17
GTF2H1	1721.02	1.37407	0.155247	8.85086	8.68486e-19	1.55118e-17
CCNJ	624.384	-1.35749	0.153441	-8.84695	8.99462e-19	1.60446e-17
SNIP1	2227.73	-1.68825	0.190828	-8.84699	8.99086e-19	1.60446e-17
HBEGF	62.2319	-4.29983	0.486092	-8.84572	9.09421e-19	1.62119e-17
CTD-2319I12.1	999.175	4.84979	0.548327	8.8447	9.1775e-19	1.635e-17
RP11-519G16.3	14.0561	-5.80624	0.65664	-8.84236	9.372e-19	1.6686e-17
DTYMK	237.979	1.95862	0.221513	8.84201	9.40159e-19	1.6728e-17
HN1L	732.59	2.14345	0.242464	8.8403	9.54633e-19	1.69748e-17
TCEAL1	354.794	2.17644	0.246229	8.83909	9.65055e-19	1.71493e-17
TMEM101	653.566	2.03646	0.230481	8.83568	9.94925e-19	1.76689e-17
PIP5K1A	2398.69	-0.938469	0.106226	-8.83464	1.00418e-18	1.7822e-17
CCND3	5985.36	1.50201	0.170015	8.83456	1.00497e-18	1.78248e-17
RP11-536C5.7	74.403	-2.5604	0.289913	-8.83163	1.03163e-18	1.82861e-17
AC019221.4	66.3891	-2.95442	0.334546	-8.83112	1.03636e-18	1.83582e-17
CEP112	25.5764	-6.31436	0.715098	-8.83007	1.04608e-18	1.85188e-17
RUNX2	67.6365	-4.24157	0.480487	-8.82764	1.06908e-18	1.89021e-17
TRABD	2320.18	-2.41456	0.273523	-8.82765	1.06902e-18	1.89021e-17
FBLN2	56.4485	-6.20517	0.702957	-8.82724	1.07287e-18	1.89572e-17
SNRPA1	3062.55	-1.6896	0.191462	-8.82473	1.09726e-18	1.9376e-17
YIPF1	621.026	1.03727	0.117564	8.82301	1.11421e-18	1.96628e-17
GOLGA4	12425.9	-0.938988	0.106439	-8.8218	1.12633e-18	1.98642e-17
SLFN12	274.544	2.56397	0.290658	8.82124	1.132e-18	1.99517e-17
SKIL	5858.69	-1.34649	0.152698	-8.81799	1.16532e-18	2.05262e-17
FOSL2	1062.05	-4.26818	0.484103	-8.81667	1.17912e-18	2.07562e-17
FPGT	591.49	2.39274	0.271428	8.81537	1.1929e-18	2.09856e-17
RP11-384K6.2	32.4163	-3.81882	0.433348	-8.81236	1.22533e-18	2.15427e-17
BSDC1	3773.63	-1.53333	0.173999	-8.81229	1.22616e-18	2.15438e-17
MECR	134.203	1.77463	0.201451	8.80924	1.26002e-18	2.21248e-17
RFWD3	1982.61	-0.876329	0.09948	-8.8091	1.26155e-18	2.21378e-17
YJEFN3	126.372	-2.63286	0.298945	-8.80715	1.28367e-18	2.2512e-17
RP11-750H9.7	41.9775	-3.57692	0.406167	-8.80652	1.29091e-18	2.26247e-17
SMOC2	3.63669	-6.1212	0.695099	-8.80623	1.29424e-18	2.2669e-17
ELMOD2	1253.04	1.21067	0.13752	8.80363	1.32457e-18	2.31857e-17
MYO9A	7104	1.43703	0.163247	8.8028	1.33445e-18	2.33441e-17
BCL2L11	4840.39	-1.80387	0.204925	-8.80261	1.33673e-18	2.33694e-17
PAPD7	2458.5	-1.51194	0.171783	-8.80147	1.35032e-18	2.35923e-17
USP22	8433.92	-1.12246	0.127549	-8.80027	1.36487e-18	2.38318e-17
TRAJ12	57.4459	3.66392	0.416557	8.79572	1.42138e-18	2.47922e-17
ZNF32	968.357	1.25432	0.142606	8.7957	1.42164e-18	2.47922e-17
SUPT6H	5911.23	-1.64793	0.187366	-8.79525	1.42729e-18	2.48753e-17
RP11-66D17.5	27.5737	-3.57732	0.406746	-8.79497	1.4308e-18	2.49127e-17
TNRC18	1439.87	-2.5169	0.286176	-8.79494	1.43121e-18	2.49127e-17
FUCA2	332.675	1.43157	0.162774	8.79485	1.43233e-18	2.49167e-17
RP11-705C15.2	13020.1	1.97979	0.225137	8.79372	1.44687e-18	2.51541e-17
LRP1	415.509	-3.66982	0.417331	-8.79354	1.44926e-18	2.518e-17
NAB1	1437.67	1.40415	0.159685	8.79327	1.45268e-18	2.52239e-17
ZNF664	3120.36	1.36497	0.155242	8.79254	1.46219e-18	2.53733e-17
ACP6	164.101	2.92432	0.332601	8.79228	1.46559e-18	2.54166e-17
CHRAC1	544.824	-1.38673	0.157745	-8.79098	1.48256e-18	2.56949e-17
IFIH1	1927.13	-1.2192	0.138701	-8.79014	1.4938e-18	2.58737e-17
CTD-2541M15.1	108.952	3.24909	0.369664	8.7893	1.50491e-18	2.60502e-17
TTC1	1296.39	1.03482	0.117738	8.78916	1.50679e-18	2.60666e-17
MAFB	184.769	-5.1842	0.590014	-8.78656	1.54212e-18	2.66614e-17
RN7SL745P	9.75582	-2.41335	0.274704	-8.78529	1.5596e-18	2.69471e-17
SLC35A1	283.762	2.06328	0.234886	8.78417	1.57521e-18	2.72e-17
CASS4	296.741	3.24329	0.369224	8.78408	1.57652e-18	2.72059e-17
SLC25A44	1062.57	-1.74957	0.199192	-8.78335	1.58672e-18	2.73651e-17
COL6A1	5.78936	-5.99824	0.682995	-8.78226	1.60224e-18	2.76157e-17
CWF19L1	2983.08	-1.02262	0.116447	-8.78182	1.60857e-18	2.77078e-17
CCDC9	882.204	-2.24385	0.255559	-8.78018	1.63207e-18	2.80954e-17
SPIN4	571.594	2.25294	0.256657	8.77803	1.66368e-18	2.8622e-17
LA16c-385E7.1	10.1187	-3.4787	0.396306	-8.7778	1.66705e-18	2.86624e-17
SLC16A10	5.05492	-4.72448	0.538281	-8.77697	1.67941e-18	2.88572e-17
SUSD5	7.03471	-6.92242	0.789233	-8.77108	1.76967e-18	3.03896e-17
ANKIB1	4890.43	1.13157	0.129031	8.76974	1.79072e-18	3.07322e-17
ARHGDIA	3071.1	-2.35274	0.268315	-8.76857	1.80948e-18	3.10353e-17
FCRLA	10313	4.3768	0.499293	8.76601	1.85118e-18	3.17311e-17
SMIM11	335.649	1.07146	0.122249	8.76457	1.87499e-18	3.21196e-17
SERGEF	946.929	0.816436	0.0932115	8.75897	1.97051e-18	3.37354e-17
IQCH-AS1	394.036	2.28762	0.261286	8.75524	2.03677e-18	3.48486e-17
PRKX	1913.72	-1.83686	0.209804	-8.75512	2.0389e-18	3.48636e-17
STAU1	2880.27	-1.2791	0.146106	-8.75461	2.04811e-18	3.49999e-17
NUDCD1	988.176	1.88855	0.21573	8.75423	2.05505e-18	3.50971e-17
AP006621.5	67.4367	1.88471	0.215311	8.75345	2.06933e-18	3.53195e-17
FAM217B	734.754	1.74539	0.199429	8.75193	2.09732e-18	3.57754e-17
GPD1L	493.861	1.67818	0.191792	8.75002	2.13318e-18	3.63651e-17
RP4-798A10.2	253.59	-2.5702	0.293746	-8.74976	2.13815e-18	3.64277e-17
DCP1B	195.204	1.53691	0.175658	8.74944	2.14415e-18	3.65077e-17
BTBD3	59.8299	-6.17074	0.70532	-8.74885	2.15534e-18	3.6676e-17
ARAF	1842.79	-1.39017	0.158902	-8.74857	2.16082e-18	3.6747e-17
CTB-104H12.4	3.6718	-5.78427	0.661177	-8.74845	2.16302e-18	3.67621e-17
CCDC14	5341.57	1.65282	0.189069	8.74187	2.29287e-18	3.89455e-17
BTLA	8789.91	2.55868	0.292762	8.73979	2.33536e-18	3.96433e-17
TMEM106B	2666.7	1.5424	0.176498	8.73891	2.35369e-18	3.99302e-17
WBP11	3690.95	-1.52905	0.175046	-8.7351	2.43442e-18	4.12749e-17
CDC14A	1247.01	-1.30944	0.149906	-8.73503	2.43596e-18	4.12761e-17
CNTNAP3	4.49324	-6.26509	0.717411	-8.73292	2.48184e-18	4.20281e-17
PDZD11	160.743	1.70812	0.195615	8.73204	2.50119e-18	4.23302e-17
BRK1	1682.86	1.44787	0.165826	8.73126	2.51847e-18	4.2597e-17
TALDO1	1144.61	1.53278	0.175572	8.73018	2.54272e-18	4.29814e-17
RP4-755D9.1	68.2412	5.97039	0.683983	8.72885	2.57281e-18	4.34638e-17
NDUFV3	541.972	0.8957	0.102638	8.72679	2.61996e-18	4.42336e-17
UBR4	25187.2	-1.72593	0.197785	-8.72628	2.63177e-18	4.44064e-17
SNAPIN	565.951	1.95843	0.224438	8.72594	2.63979e-18	4.4515e-17
STRADA	705.996	-1.74188	0.199623	-8.72585	2.64183e-18	4.45225e-17
TRIM11	1461.95	-1.0906	0.124993	-8.72527	2.65535e-18	4.47236e-17
CORO1B	1492.99	3.11263	0.356776	8.72434	2.67731e-18	4.50664e-17
PDCD6IP	7429.14	0.811153	0.0929979	8.72227	2.72686e-18	4.58731e-17
ZNF221	159.02	3.42582	0.392794	8.72168	2.74113e-18	4.60855e-17
METTL6	378.512	1.41781	0.162564	8.72152	2.74493e-18	4.61217e-17
RP1-39G22.7	327.177	1.54903	0.177645	8.7198	2.78682e-18	4.67975e-17
RPS2P44	76.1761	-1.67211	0.191786	-8.71864	2.81566e-18	4.72536e-17
PEBP1	6866.44	1.76224	0.20213	8.71839	2.82176e-18	4.73278e-17
ANKRD50	31.4347	-4.54871	0.521792	-8.71747	2.84498e-18	4.76887e-17
CES3	43.31	-4.60251	0.527971	-8.71735	2.84799e-18	4.77106e-17
CHMP5	837.276	1.11458	0.127899	8.71449	2.92073e-18	4.89001e-17
PROSC	1211.98	1.41063	0.161949	8.71033	3.02987e-18	5.0697e-17
FGFRL1	378.387	-2.41919	0.277758	-8.7097	3.04676e-18	5.09493e-17
TRMT5	361.738	1.44356	0.165796	8.70683	3.12492e-18	5.22252e-17
RP11-296K13.4	34.3832	-2.3485	0.269744	-8.7064	3.13667e-18	5.23904e-17
GNL1	4047.7	-1.53467	0.176301	-8.70487	3.17937e-18	5.3072e-17
CDC7	338.96	1.98808	0.228398	8.70444	3.19143e-18	5.32417e-17
LMAN2L	310.953	2.00587	0.230468	8.70343	3.21995e-18	5.36857e-17
YAF2	4322.75	-1.42944	0.164281	-8.70114	3.28574e-18	5.47499e-17
CDS2	8894.03	-1.27835	0.146941	-8.69977	3.32559e-18	5.53812e-17
CSF2RA	37.3351	-4.41524	0.507569	-8.6988	3.35426e-18	5.58255e-17
TRAF1	3497.13	1.85418	0.213235	8.69548	3.45364e-18	5.74454e-17
PAPSS2	5.90702	-4.06243	0.467593	-8.68796	3.68997e-18	6.13401e-17
AOC3	68.5203	-3.69611	0.425476	-8.687	3.7214e-18	6.1826e-17
CHST15	5052.95	2.01153	0.231566	8.68663	3.73337e-18	6.1988e-17
TNFRSF13C	3425.12	-2.60621	0.300206	-8.68139	3.90975e-18	6.48782e-17
GAS2L3	17.7641	-3.88989	0.448095	-8.68094	3.92512e-18	6.50411e-17
SEC24B	4588.06	-1.33993	0.154354	-8.6809	3.92651e-18	6.50411e-17
ZNF678	2198.67	2.35033	0.270745	8.68095	3.92464e-18	6.50411e-17
MNF1	180.794	2.03322	0.234257	8.67946	3.97667e-18	6.58331e-17
RP11-392A22.2	135.571	3.1528	0.363265	8.67907	3.99007e-18	6.59771e-17
RP4-728D4.2	155.895	2.54469	0.293198	8.67909	3.98948e-18	6.59771e-17
ZNF324	573.579	-1.97027	0.227057	-8.67742	4.04856e-18	6.69048e-17
ZNF691	176.326	2.3769	0.27393	8.67705	4.06184e-18	6.70849e-17
DCP1A	3991.47	-1.58261	0.182412	-8.67602	4.09862e-18	6.76304e-17
KMO	2221.94	2.55625	0.294635	8.67599	4.09969e-18	6.76304e-17
CHM	1343.62	1.80749	0.208393	8.67348	4.19116e-18	6.90987e-17
PRUNE	594.338	0.823676	0.0949674	8.67325	4.1997e-18	6.91989e-17
CHIC1	2345.62	1.8242	0.21035	8.67219	4.2389e-18	6.98038e-17
AC026310.1	2.70741	-5.18564	0.598051	-8.6709	4.287e-18	7.05546e-17
MTHFSD	477.362	1.36942	0.157936	8.67069	4.29509e-18	7.06463e-17
LA16c-444G7.2	3.15787	-5.71578	0.659446	-8.66755	4.41532e-18	7.25814e-17
APOD	265.457	7.78817	0.898662	8.66641	4.45967e-18	7.32247e-17
RP11-252A24.7	370.484	1.9339	0.223147	8.66647	4.45733e-18	7.32247e-17
UGCG	10844.9	1.68051	0.193924	8.66582	4.48268e-18	7.35594e-17
AP001052.9	57.6261	-3.7102	0.428161	-8.66543	4.49829e-18	7.37725e-17
SEC16A	5201.45	-2.18649	0.252372	-8.66375	4.56513e-18	7.48249e-17
SYNGR3	291.452	-2.73689	0.315944	-8.66256	4.613e-18	7.55654e-17
FAN1	1267.85	1.29667	0.149722	8.66053	4.69568e-18	7.6875e-17
IGFLR1	210.537	2.37049	0.273723	8.66017	4.71075e-18	7.70767e-17
USP13	986.4	1.49231	0.172394	8.65637	4.87011e-18	7.96377e-17
RP11-250B2.5	47.7968	3.60552	0.416541	8.65585	4.89232e-18	7.99545e-17
XRCC4	356.712	1.83853	0.212481	8.65267	5.03097e-18	8.21724e-17
APMAP	1035.4	1.30908	0.151457	8.64326	5.46331e-18	8.91822e-17
KLHDC10	1549.41	0.970233	0.112267	8.6422	5.51387e-18	8.99552e-17
TBCA	686.472	1.43406	0.165965	8.64069	5.58744e-18	9.11025e-17
BOLA3	77.0943	1.75451	0.20306	8.64034	5.60446e-18	9.1327e-17
PTCD2	255.896	1.73755	0.201126	8.63912	5.66482e-18	9.22571e-17
EIF5B	2808.08	-1.04658	0.121165	-8.63766	5.73784e-18	9.33921e-17
MSRB2	54.2696	3.17801	0.367973	8.63652	5.79497e-18	9.42673e-17
PIGF	453.709	2.10055	0.24323	8.63606	5.81863e-18	9.45973e-17
PHACTR2	1873.75	2.39558	0.277395	8.63599	5.82226e-18	9.46015e-17
TNNI2	182.535	2.12824	0.246442	8.63588	5.82748e-18	9.46317e-17
IBTK	3922.69	0.99334	0.115035	8.63508	5.86849e-18	9.52425e-17
EAF2	1797.08	2.78806	0.322921	8.63388	5.93052e-18	9.61937e-17
IL1RN	24.1198	-4.83227	0.559721	-8.63335	5.95798e-18	9.65833e-17
NFKB1	7658.48	-2.05512	0.238052	-8.63309	5.97164e-18	9.67488e-17
SHCBP1	78.2436	-1.76799	0.204815	-8.63212	6.02267e-18	9.75193e-17
RPRD1B	2135.63	-1.92214	0.222683	-8.63176	6.04136e-18	9.77655e-17
TAPBP	6874.51	-1.80795	0.209483	-8.63056	6.10537e-18	9.87445e-17
DNAH8	63.0268	-4.57619	0.530472	-8.62664	6.31795e-18	1.02124e-16
ITGB3BP	933.75	1.70454	0.19766	8.62357	6.48979e-18	1.048e-16
SCYL3	920.606	1.66133	0.19265	8.62355	6.49098e-18	1.048e-16
GPD2	3278.48	2.31833	0.268938	8.62031	6.67733e-18	1.07747e-16
IL6ST	4875.55	-1.73016	0.20071	-8.62023	6.68185e-18	1.07758e-16
OTUD4	4141.03	-1.32465	0.153689	-8.61901	6.75381e-18	1.08856e-16
MIR5194	74.9267	-3.53588	0.4103	-8.61779	6.82573e-18	1.09952e-16
NAA60	360.013	-1.52987	0.177534	-8.61732	6.8539e-18	1.10342e-16
CREBBP	9341.2	-1.73379	0.201223	-8.61623	6.91931e-18	1.11331e-16
PXDN	10.7095	-6.01655	0.698652	-8.61165	7.20147e-18	1.15805e-16
TAS2R14	369.194	2.93651	0.341072	8.60964	7.32903e-18	1.17721e-16
TMEM86B	166.489	-2.31568	0.268963	-8.60968	7.32647e-18	1.17721e-16
TP53I3	276.505	2.61766	0.304057	8.60911	7.36285e-18	1.18197e-16
BRICD5	82.1088	1.80574	0.209752	8.60892	7.37523e-18	1.18328e-16
RP11-474P12.5	115.617	2.11279	0.245444	8.60802	7.43344e-18	1.19194e-16
CRY2	3707.94	-1.8169	0.211095	-8.60704	7.49698e-18	1.20076e-16
GOLGA5	1301.78	1.36583	0.158687	8.60706	7.49563e-18	1.20076e-16
IGFBP4	1717.32	3.34147	0.388313	8.60509	7.62594e-18	1.22072e-16
RPS6KB1	3931.89	-1.41537	0.164488	-8.60472	7.65009e-18	1.22388e-16
RN7SL34P	9.98588	-4.29362	0.498997	-8.6045	7.66524e-18	1.22561e-16
NTHL1	218.452	2.74046	0.31852	8.60374	7.71599e-18	1.23302e-16
RP11-644F5.11	62.4402	2.70374	0.314298	8.60245	7.80325e-18	1.24626e-16
RP1-59D14.6	173.267	-2.83826	0.329975	-8.60143	7.87299e-18	1.25668e-16
AC147651.4	166.306	2.05109	0.23848	8.60069	7.92362e-18	1.26404e-16
STXBP5	2355.16	0.899392	0.104588	8.59941	8.01268e-18	1.27752e-16
CDK5	113.981	1.90165	0.221165	8.59834	8.08785e-18	1.28878e-16
RASGRF1	1433.84	3.89464	0.452976	8.59789	8.11965e-18	1.29311e-16
STRAP	2765.87	-1.62304	0.188781	-8.59745	8.1505e-18	1.29729e-16
ZBTB37	1317.17	1.07171	0.124657	8.59731	8.16074e-18	1.29818e-16
MAK	209.161	-5.71721	0.665009	-8.59719	8.16891e-18	1.29875e-16
MECP2	4721.29	-1.74798	0.20333	-8.59677	8.19919e-18	1.30282e-16
MGST3	686.313	1.67517	0.194868	8.59643	8.22312e-18	1.30588e-16
SIPA1L2	19.6674	-2.7975	0.325488	-8.5948	8.34066e-18	1.3238e-16
GJC2	49.7197	-3.46779	0.403582	-8.59251	8.50878e-18	1.34941e-16
RAB21	4122.55	-1.35054	0.157178	-8.59247	8.51164e-18	1.34941e-16
PPIP5K1	439.584	1.63153	0.189948	8.58934	8.74698e-18	1.38594e-16
MIR4480	15.8482	-3.52017	0.409884	-8.58821	8.83321e-18	1.39882e-16
ETHE1	264.569	1.56143	0.181846	8.58654	8.96275e-18	1.41853e-16
RP11-464D20.6	78.3247	-2.37488	0.276594	-8.58615	8.99298e-18	1.42251e-16
NDUFB3	346.182	1.93122	0.22493	8.58585	9.01697e-18	1.4255e-16
AC018633.4	545.977	3.20462	0.373248	8.58577	9.02284e-18	1.42563e-16
BST2	812.274	1.72575	0.201004	8.58564	9.03324e-18	1.42567e-16
EXOSC5	185.57	1.96035	0.228329	8.58566	9.03166e-18	1.42567e-16
KCNQ5-IT1	204.443	2.55851	0.298001	8.58556	9.03987e-18	1.42591e-16
RP4-753P9.3	40.31	-1.57555	0.183517	-8.58532	9.0587e-18	1.42808e-16
GPR180	741.524	2.04552	0.238348	8.58208	9.31721e-18	1.46801e-16
FAM207A	140.939	1.79151	0.208763	8.58155	9.36071e-18	1.47404e-16
FAM89A	116.032	2.74093	0.319413	8.58116	9.3921e-18	1.47815e-16
PDE4D	1369.35	-5.17156	0.602735	-8.58015	9.47479e-18	1.49033e-16
CLYBL	328.488	1.79968	0.209772	8.5792	9.55324e-18	1.50099e-16
ITSN2	17538.3	-0.936042	0.109106	-8.57923	9.55065e-18	1.50099e-16
CTB-161A2.3	288.259	-2.30248	0.268429	-8.57764	9.68414e-18	1.5207e-16
THAP5	1237	1.35495	0.157997	8.57579	9.84062e-18	1.54441e-16
ZNF347	1025.09	2.20493	0.25712	8.5755	9.86611e-18	1.54755e-16
TCTA	698.253	1.5043	0.175434	8.57475	9.93003e-18	1.5567e-16
ZMYND8	3248.14	1.62109	0.189068	8.57411	9.98559e-18	1.56454e-16
IDNK	347.466	1.2478	0.145548	8.57307	1.00759e-17	1.57692e-16
OSBPL11	1999.14	0.93207	0.10872	8.57309	1.00741e-17	1.57692e-16
PLAGL2	735.033	-2.11168	0.246386	-8.57065	1.02901e-17	1.60956e-16
C17orf80	791.884	1.91166	0.223088	8.56909	1.04302e-17	1.63056e-16
CYBRD1	502.91	4.7184	0.550691	8.56815	1.05164e-17	1.64312e-16
SFMBT1	10817.8	1.54196	0.180012	8.56585	1.07279e-17	1.67523e-16
IKBKE	526.294	1.55769	0.181871	8.56483	1.0824e-17	1.6893e-16
KIF21B	3390.14	-2.91131	0.339962	-8.56365	1.09348e-17	1.70565e-16
BCAS4	1865.04	2.09654	0.244906	8.56057	1.12309e-17	1.75086e-16
ZNF618	40.6368	-5.67309	0.662745	-8.55999	1.12878e-17	1.75875e-16
MAP2	1671.29	3.79442	0.443314	8.55922	1.13636e-17	1.76958e-16
ORC5	653.781	0.976188	0.114076	8.55738	1.15464e-17	1.79706e-16
CIC	2872.23	-2.30986	0.270211	-8.54833	1.24887e-17	1.94263e-16
SLC25A20	263.408	2.53049	0.296105	8.54594	1.27499e-17	1.98216e-16
PRDM1	349.32	-3.63714	0.425622	-8.54547	1.28012e-17	1.98904e-16
PREB	885.762	1.70414	0.199433	8.54492	1.28626e-17	1.99748e-16
NTPCR	827.389	1.93098	0.225998	8.54423	1.29399e-17	2.00837e-16
HIPK2	3411.82	-2.31978	0.271637	-8.53999	1.34234e-17	2.08226e-16
ERI1	732.489	1.30046	0.152298	8.53892	1.35485e-17	2.10051e-16
SNRNP200	13398	-1.17871	0.138066	-8.53729	1.37408e-17	2.12915e-16
GRK5	1366.31	-2.08804	0.244705	-8.53286	1.42769e-17	2.211e-16
YWHAE	2294	-1.23508	0.144747	-8.53269	1.42988e-17	2.21316e-16
PIGT	1118.24	-1.1623	0.136261	-8.52998	1.46376e-17	2.26435e-16
TFAP4	253.225	1.78891	0.209729	8.5296	1.4686e-17	2.27059e-16
PAG1	536.672	-4.85178	0.568899	-8.52837	1.48426e-17	2.29353e-16
RP11-107K17.2	40.0789	-2.38266	0.279426	-8.52697	1.50229e-17	2.32013e-16
RP11-151N17.1	87.8177	-2.64881	0.310651	-8.52662	1.50689e-17	2.32594e-16
INTS10	2990.3	-0.710833	0.0833802	-8.5252	1.52541e-17	2.35324e-16
ROBO3	9.09887	-3.71468	0.435746	-8.52488	1.52967e-17	2.35851e-16
RP11-15A1.3	69.8491	3.19333	0.374686	8.52268	1.559e-17	2.40241e-16
TET3	3490.15	-1.87985	0.220591	-8.5219	1.56954e-17	2.41733e-16
GRK7	32.2104	-3.2315	0.379244	-8.52089	1.58333e-17	2.43724e-16
ARHGEF11	42.8405	-2.96155	0.347611	-8.51972	1.59942e-17	2.46065e-16
ELL2	2967.13	-2.68306	0.315023	-8.51702	1.63718e-17	2.51736e-16
CRABP2	38.8887	-3.98573	0.468077	-8.51511	1.66433e-17	2.55771e-16
ENOX2	665.64	1.91621	0.225056	8.5144	1.67457e-17	2.57204e-16
AC007551.3	129.217	2.14	0.25138	8.51301	1.6947e-17	2.60153e-16
SMAP2	19471.9	-1.45313	0.170758	-8.50989	1.741e-17	2.67115e-16
SUCLG2	1776.94	1.25732	0.147787	8.50765	1.77497e-17	2.72178e-16
RNASEH2C	1051.24	1.57338	0.184957	8.50676	1.78861e-17	2.74016e-16
ZNF865	223.088	-2.39075	0.281041	-8.50674	1.7889e-17	2.74016e-16
CIR1	2092.81	-1.23498	0.145184	-8.5063	1.79574e-17	2.74912e-16
AL391994.1	40.014	-2.77788	0.326711	-8.50256	1.8546e-17	2.83769e-16
FKBP3	1411.66	0.821857	0.0966643	8.50217	1.86075e-17	2.84555e-16
PMS1	2533.75	2.11303	0.248561	8.50105	1.8789e-17	2.87174e-16
SALL4	3.94326	-5.31984	0.625996	-8.49821	1.92544e-17	2.94127e-16
IGKV2-26	3.05511	-5.5342	0.651259	-8.4977	1.93381e-17	2.95245e-16
PPT1	1489.19	1.67974	0.197764	8.49366	2.00225e-17	3.05528e-16
CCDC47	2406.02	-0.86289	0.10162	-8.49137	2.04209e-17	3.11439e-16
MRM1	145.584	2.36006	0.27797	8.49033	2.06052e-17	3.14078e-16
YTHDF1	1725.77	-1.13505	0.133689	-8.49023	2.06221e-17	3.14165e-16
RP5-935K16.1	286.13	1.05784	0.124662	8.48567	2.14488e-17	3.26582e-16
TAF1C	991.849	-1.65351	0.194887	-8.48448	2.16684e-17	3.29747e-16
TAS2R15	238.452	2.85045	0.335971	8.48424	2.17135e-17	3.30254e-16
IPP	548.116	1.292	0.152339	8.48109	2.23094e-17	3.39134e-16
PPFIBP2	3237.05	-2.2907	0.270112	-8.48054	2.24154e-17	3.40561e-16
RMDN1	1558.05	1.36952	0.161505	8.47972	2.2574e-17	3.42786e-16
HNRNPH3	4078.47	-1.50407	0.177466	-8.47529	2.34497e-17	3.55891e-16
CA3	117.099	3.59802	0.42457	8.4745	2.36086e-17	3.58109e-16
C18orf8	2397.01	-1.16853	0.137907	-8.4733	2.38528e-17	3.61617e-16
NUP214	4521.89	-1.5969	0.1885	-8.47165	2.41945e-17	3.66599e-16
CROT	363.267	1.50715	0.177908	8.47155	2.42141e-17	3.66699e-16
CYP1B1-AS1	32.1096	3.06532	0.36184	8.47149	2.42277e-17	3.66707e-16
RP11-727F15.13	73.628	-3.24342	0.382888	-8.47093	2.43447e-17	3.68279e-16
AKR7A2	575.588	1.64953	0.194739	8.47045	2.44442e-17	3.69585e-16
ATMIN	2278.2	1.05319	0.124349	8.46967	2.46085e-17	3.7187e-16
NOP9	1706.39	-0.70179	0.0828748	-8.46808	2.4948e-17	3.76797e-16
ATP6V0C	157.038	-2.57276	0.303825	-8.46791	2.49829e-17	3.77121e-16
TMEM19	3145.27	2.16562	0.255796	8.46618	2.53577e-17	3.82573e-16
AC090571.1	28.0458	-2.45801	0.290428	-8.46338	2.59744e-17	3.91667e-16
PNCK	10.3249	-2.81739	0.332904	-8.46307	2.60438e-17	3.92503e-16
ANAPC5	6830.49	0.706156	0.0834593	8.46109	2.64889e-17	3.98997e-16
RP3-508I15.19	56.2304	-2.44135	0.288639	-8.45813	2.7169e-17	4.09021e-16
MCTS1	472.131	1.45885	0.17253	8.4556	2.77654e-17	4.17775e-16
ACSS2	388.896	1.47552	0.174518	8.45478	2.79612e-17	4.20496e-16
ZNF775	1318.73	-1.17731	0.139271	-8.45339	2.82958e-17	4.253e-16
FAM114A2	1012.77	0.980149	0.115956	8.45279	2.84426e-17	4.27279e-16
PNKD	374.677	1.73619	0.205403	8.45261	2.84861e-17	4.27703e-16
EFTUD2	3859.27	-1.10605	0.13087	-8.4515	2.8758e-17	4.31554e-16
PHF17	4059.31	0.68588	0.0811783	8.44906	2.93665e-17	4.40451e-16
CSGALNACT1	508.398	-6.29996	0.74567	-8.44874	2.94476e-17	4.41431e-16
LINC00106	82.5599	-2.23545	0.264647	-8.44691	2.9912e-17	4.48153e-16
LIN7B	121.512	2.02489	0.239863	8.44187	3.12293e-17	4.6764e-16
PXN-AS1	138.812	1.76701	0.209327	8.44138	3.13607e-17	4.69358e-16
IGLV3-21	227.835	-6.15292	0.729004	-8.44017	3.16867e-17	4.73983e-16
PIBF1	2004.62	0.874845	0.103656	8.4399	3.17605e-17	4.74835e-16
ATP6V0E1	2595.26	1.83887	0.217924	8.43813	3.22445e-17	4.81815e-16
AGFG1	6591.74	-1.52394	0.180614	-8.43753	3.24102e-17	4.83775e-16
PTPLB	1835.42	0.938355	0.111212	8.43753	3.24102e-17	4.83775e-16
AGGF1	2526.68	0.893783	0.105943	8.43642	3.27202e-17	4.88143e-16
FGF9	28.0991	-5.3647	0.635906	-8.43631	3.27521e-17	4.88302e-16
VKORC1	359.27	1.31178	0.155493	8.43626	3.27656e-17	4.88302e-16
FAM118B	232.167	2.13769	0.253437	8.43482	3.31708e-17	4.94078e-16
BEND2	10.7241	-7.23151	0.857933	-8.429	3.48633e-17	5.19012e-16
VEGFA	120.718	-3.7632	0.446527	-8.42771	3.525e-17	5.24491e-16
IGLV7-46	30.3138	-5.26185	0.62459	-8.42449	3.62318e-17	5.38814e-16
SPTLC2	2713.8	0.926069	0.109987	8.41982	3.77056e-17	5.60435e-16
IGHV3-52	5.83805	-6.03807	0.717174	-8.41925	3.78886e-17	5.62857e-16
DGCR6L	243.079	2.16159	0.256758	8.41879	3.8038e-17	5.64776e-16
CPEB1	94.1929	5.72554	0.680134	8.41825	3.82154e-17	5.6711e-16
AGPAT1	280.127	1.20763	0.143491	8.41608	3.89285e-17	5.77333e-16
AUH	843.027	0.792982	0.0942229	8.41603	3.89454e-17	5.77333e-16
ADAM17	4596.35	-1.12101	0.133218	-8.41488	3.93306e-17	5.82736e-16
SERPINA1	121.643	-3.51931	0.418242	-8.41452	3.94511e-17	5.84214e-16
EIF3EP1	80.1456	2.25498	0.26799	8.41444	3.94773e-17	5.84293e-16
SLC10A7	806.256	1.234	0.146656	8.41426	3.95371e-17	5.8487e-16
RAVER1	536.18	-1.95799	0.232742	-8.41272	4.00599e-17	5.92291e-16
SRCAP	4469.24	-1.91679	0.227861	-8.41209	4.02756e-17	5.95168e-16
SLC35B3	980.971	1.4623	0.173895	8.40909	4.132e-17	6.1028e-16
PPIAP30	25.2439	-3.53029	0.419906	-8.40732	4.19476e-17	6.19224e-16
EGLN2	1372.01	-1.50562	0.179167	-8.40345	4.33559e-17	6.39676e-16
EGF	12.3438	-6.19314	0.737039	-8.40272	4.36245e-17	6.43301e-16
ZMIZ1	256.846	-3.99428	0.475367	-8.40251	4.37024e-17	6.44112e-16
RSAD1	1126.2	1.2483	0.148569	8.40219	4.38243e-17	6.45569e-16
FOXK2	1403.21	-0.836618	0.0995798	-8.40147	4.40906e-17	6.49152e-16
RP11-381P6.1	176.165	4.74177	0.564549	8.39921	4.49475e-17	6.61421e-16
ARSB	881.45	-1.06012	0.126244	-8.39734	4.56696e-17	6.71613e-16
SLC14A1	574.251	3.30174	0.39319	8.3973	4.56879e-17	6.71613e-16
HS3ST1	473.587	3.77713	0.449908	8.39533	4.64578e-17	6.82572e-16
POU5F1B	20.5973	-3.44797	0.410992	-8.38937	4.8875e-17	7.17711e-16
ZADH2	1100.39	1.60905	0.191798	8.38929	4.8908e-17	7.1782e-16
EXO5	314.849	1.07753	0.128442	8.38922	4.89367e-17	7.17866e-16
INF2	1347.65	-2.01714	0.240475	-8.38817	4.93748e-17	7.23914e-16
MAU2	3475.24	-1.28193	0.15284	-8.3874	4.97004e-17	7.28308e-16
TCTE1	47.2851	-2.43654	0.290528	-8.38661	5.00376e-17	7.32866e-16
TADA2A	1065.3	1.44043	0.171769	8.38586	5.03569e-17	7.37158e-16
MBP	4868.3	0.752472	0.0897548	8.38364	5.13162e-17	7.5081e-16
ATP5G1	429.836	1.43993	0.171763	8.38324	5.14903e-17	7.52965e-16
ZNF786	365.594	2.00659	0.239369	8.38283	5.167e-17	7.55199e-16
HSF1	1601.14	-1.63902	0.195527	-8.38254	5.17966e-17	7.56656e-16
CCDC84	2320.88	-1.43088	0.170741	-8.38042	5.274e-17	7.69859e-16
LSM2	590.386	1.41157	0.168437	8.38038	5.27552e-17	7.69859e-16
HSD17B11	3085.91	1.29772	0.154895	8.37805	5.38106e-17	7.84852e-16
RANBP10	1659.26	-2.13688	0.255178	-8.37406	5.5665e-17	8.11477e-16
PCMT1	1453.72	0.920583	0.109945	8.37312	5.61118e-17	8.17567e-16
AMDHD1	86.3002	2.69599	0.322085	8.37044	5.74047e-17	8.35971e-16
SZRD1	2929.31	-1.70392	0.20357	-8.37018	5.75311e-17	8.37378e-16
SART1	1900.74	-1.69645	0.202749	-8.36726	5.89738e-17	8.57931e-16
IGHD6-25	2.90703	-5.79129	0.692143	-8.36719	5.90105e-17	8.5802e-16
RP11-15H7.2	185.538	4.64716	0.555441	8.36662	5.92959e-17	8.61279e-16
RP11-378J18.5	13.8629	-2.09821	0.250783	-8.36664	5.92837e-17	8.61279e-16
DAZAP1	3131.53	-1.70897	0.204267	-8.36637	5.94222e-17	8.62667e-16
GCN1L1	7384.17	-1.27506	0.152405	-8.36625	5.94833e-17	8.62918e-16
PTPRQ	397.432	7.5844	0.906551	8.36621	5.9501e-17	8.62918e-16
POC5	702.871	0.806137	0.0963799	8.36417	6.0542e-17	8.77562e-16
EIF2B4	814.795	-0.854492	0.102163	-8.36405	6.06031e-17	8.77995e-16
CREB3L2	6576.57	2.71415	0.324557	8.36263	6.13338e-17	8.88122e-16
NFIL3	286.276	-2.05058	0.245255	-8.36101	6.21816e-17	8.99934e-16
FOXK1	2879.49	-2.18	0.260756	-8.3603	6.25609e-17	9.04957e-16
RCAN1	191.006	2.63875	0.315681	8.35891	6.33003e-17	9.15181e-16
WHAMM	4695.08	-2.49256	0.298275	-8.35658	6.45625e-17	9.3295e-16
RP11-286H14.6	48.4468	-3.00653	0.359892	-8.35398	6.60029e-17	9.53273e-16
RP11-373N22.3	33.1146	2.99738	0.358817	8.35349	6.62723e-17	9.56181e-16
RP11-770J1.7	39.8112	-2.99243	0.358223	-8.35354	6.62464e-17	9.56181e-16
KLHL20	1491.38	-0.6961	0.0833441	-8.35211	6.70515e-17	9.66926e-16
CAP1	7188.06	1.18848	0.142299	8.35201	6.71132e-17	9.67318e-16
AC135178.1	79.3816	3.03732	0.363668	8.35191	6.71689e-17	9.67625e-16
CXorf65	238.952	-2.35486	0.281975	-8.3513	6.75152e-17	9.72115e-16
METTL7A	5875.43	2.58759	0.309853	8.35103	6.76719e-17	9.73872e-16
NUDT2	315.667	1.8266	0.218779	8.34909	6.87892e-17	9.89444e-16
QRICH2	184.091	1.49591	0.179197	8.3479	6.94866e-17	9.98452e-16
RP5-1086K13.1	76.4407	3.64821	0.43702	8.34793	6.94704e-17	9.98452e-16
SMCR7	467.284	1.31291	0.157289	8.34711	6.99565e-17	1.00469e-15
IGKV3-7	20.3962	-5.89754	0.706576	-8.34664	7.02324e-17	1.00814e-15
BTN3A2	1793.03	2.63926	0.316237	8.34583	7.07142e-17	1.01453e-15
SYT1	25.1748	-6.04731	0.724621	-8.34549	7.09221e-17	1.017e-15
RP11-265P11.1	776.209	4.24163	0.508313	8.34452	7.15019e-17	1.02479e-15
IL31RA	6.306	-5.66926	0.679507	-8.34319	7.23098e-17	1.03584e-15
C17orf67	163.785	1.50259	0.180132	8.34162	7.32811e-17	1.04868e-15
KLHDC9	44.6108	3.6465	0.437143	8.34167	7.32493e-17	1.04868e-15
GARS	2880.7	-1.36126	0.163191	-8.34152	7.33425e-17	1.04903e-15
XPOT	2235.2	0.868239	0.104102	8.34027	7.41201e-17	1.05961e-15
TADA3	1205.6	1.12714	0.135205	8.33651	7.65142e-17	1.09328e-15
RAD52	457.156	1.32999	0.159554	8.33566	7.70692e-17	1.10065e-15
IGF1	13.5543	-5.66814	0.680022	-8.33522	7.73542e-17	1.10416e-15
PTPDC1	725.559	1.43375	0.172065	8.33262	7.90729e-17	1.12811e-15
HSDL1	1010.48	1.26134	0.151413	8.33046	8.0527e-17	1.14828e-15
WNT3	1521.71	5.40217	0.648714	8.32751	8.25622e-17	1.1767e-15
GMEB2	2334.09	-1.63816	0.196726	-8.32713	8.28273e-17	1.17868e-15
HTATIP2	493.661	1.14724	0.137771	8.32714	8.28208e-17	1.17868e-15
ZFYVE1	722.889	-1.01483	0.121869	-8.32718	8.27886e-17	1.17868e-15
RP11-234K19.2	10.6259	-7.9647	0.956556	-8.32643	8.33188e-17	1.18508e-15
ARIH1	9082.27	-1.39557	0.167658	-8.32391	8.51061e-17	1.20989e-15
AL590431.1	80.3012	-2.23997	0.269144	-8.32258	8.60671e-17	1.22293e-15
GSTP1	2507.66	1.82273	0.219034	8.32168	8.67243e-17	1.23164e-15
TMX1	2372.07	1.26331	0.15185	8.31945	8.83753e-17	1.25446e-15
MAPKAPK5	2203.87	-0.705315	0.0848118	-8.31624	9.07947e-17	1.28815e-15
MRPS34	788.062	2.06882	0.248791	8.31551	9.13571e-17	1.29547e-15
MSANTD4	900.442	1.34239	0.161476	8.31326	9.31052e-17	1.31959e-15
KLHL18	2113.43	-1.36009	0.163642	-8.31135	9.46168e-17	1.34034e-15
NOL10	1805.95	-0.912209	0.109766	-8.31046	9.53317e-17	1.34979e-15
RP11-18C24.6	89.4749	2.37915	0.286349	8.30859	9.68477e-17	1.37056e-15
ETS2	93.0582	-3.63569	0.437594	-8.30836	9.70374e-17	1.37255e-15
LTA4H	8556.15	1.65428	0.199144	8.30699	9.81585e-17	1.38771e-15
CDC23	1345.67	0.977422	0.117674	8.30619	9.88219e-17	1.39505e-15
CDK11A	493.782	-2.14661	0.258433	-8.30627	9.87606e-17	1.39505e-15
NPM1P25	377.55	2.99048	0.36003	8.30619	9.88264e-17	1.39505e-15
CACUL1	3660.27	-1.07843	0.129842	-8.30568	9.92533e-17	1.40037e-15
PARP3	765.883	1.92399	0.231652	8.30552	9.9379e-17	1.40144e-15
NARS2	638.248	1.07769	0.12976	8.30522	9.96357e-17	1.40435e-15
SLC30A6	1366.39	1.68885	0.203356	8.30491	9.98911e-17	1.40725e-15
MTIF2	1704.88	1.23733	0.148996	8.30443	1.00299e-16	1.41229e-15
STAB1	70.3486	-3.5881	0.432162	-8.30267	1.01799e-16	1.43268e-15
ZSWIM3	143.297	2.25168	0.271224	8.30191	1.02448e-16	1.4411e-15
PRKCD	832.621	-1.9047	0.229433	-8.30177	1.02573e-16	1.44213e-15
MBNL2	4110.33	-1.10408	0.133037	-8.29906	1.04937e-16	1.47464e-15
[truncated: 34,605 more rows]

## Sheet: 11.2 Diff intronic RNA PS 24h
Dataset_EV 11.2. Differential nascent transcript expression identified from intronic reads of panobinostat vs mock control samples at 24 hours.
Gene_ID	baseMean	log2FoldChange	lfcSE	stat	pvalue	padj
NM_138448	2818.71	-0.957083	0.0814243	-11.7543	6.71e-32	1.72e-27
NM_001101417	1651.34	-1.01476	0.100899	-10.0572	8.54e-24	1.09e-19
NM_001101426	1643.49	-1.01288	0.101419	-9.98704	1.74e-23	1.49e-19
NM_005907	36863	-0.738004	0.0757052	-9.74839	1.87e-22	1.2e-18
NM_001243280	10660.2	0.709744	0.0743669	9.54382	1.38e-21	6.53e-18
NM_001627	10629.8	0.710315	0.0745109	9.53303	1.53e-21	6.53e-18
NM_001243281	10022.3	0.700723	0.0747846	9.36989	7.26e-21	2.66e-17
NM_001243283	9037.12	0.696245	0.0759971	9.16146	5.12e-20	1.64e-16
NM_015678	8772.65	0.641785	0.0720236	8.91076	5.07e-19	1.44e-15
NM_001114635	521.088	1.21437	0.14139	8.58881	8.79e-18	2.25e-14
NM_001015508	79.2035	1.54845	0.181631	8.52524	1.52e-17	3.56e-14
NM_001278546	278.619	1.27234	0.15166	8.38939	4.89e-17	8.95e-14
NM_001489	278.619	1.27234	0.15166	8.38939	4.89e-17	8.95e-14
NM_033334	278.619	1.27234	0.15166	8.38939	4.89e-17	8.95e-14
NR_028407	1590.3	-0.704716	0.0859524	-8.19891	2.43e-16	4.15e-13
NM_001243439	480.892	1.19492	0.146683	8.14631	3.75e-16	6.01e-13
NM_014705	842.01	1.07893	0.13275	8.1275	4.38e-16	6.61e-13
NM_017763	1405.95	-0.752912	0.0930779	-8.08905	6.01e-16	8.57e-13
NM_004481	16095.5	-0.586642	0.0728295	-8.05501	7.95e-16	1.07e-12
NM_173550	2527.09	0.826214	0.103087	8.01472	1.1e-15	1.42e-12
NR_027456	3708.78	-0.623123	0.077817	-8.00754	1.17e-15	1.43e-12
NM_001039538	7145.77	0.930717	0.116408	7.99531	1.29e-15	1.51e-12
NM_001114634	494.079	1.16098	0.14594	7.95523	1.79e-15	1.99e-12
NM_015630	11642.7	-0.539759	0.0681722	-7.91758	2.42e-15	2.59e-12
NM_002374	2054.69	0.974184	0.123866	7.86484	3.7e-15	3.79e-12
NM_031845	2341.95	0.962421	0.122889	7.83161	4.82e-15	4.75e-12
NM_031847	2337.89	0.9618	0.12301	7.81885	5.33e-15	4.88e-12
NM_015078	446.401	1.00186	0.128115	7.81997	5.28e-15	4.88e-12
NM_002655	490.41	1.14762	0.147341	7.78889	6.76e-15	5.98e-12
NM_001204834	529.526	0.965955	0.125075	7.72303	1.14e-14	9.71e-12
NM_001164459	848.962	-0.785407	0.101754	-7.7187	1.18e-14	9.72e-12
NM_001130009	2337.15	-0.73192	0.0949031	-7.71228	1.24e-14	9.82e-12
NM_001204833	530.038	0.969108	0.125705	7.70941	1.26e-14	9.82e-12
NM_018697	991.164	-0.772026	0.100255	-7.7006	1.35e-14	9.93e-12
NM_004529	3686	0.917614	0.119104	7.70428	1.32e-14	9.93e-12
NM_182625	2430.69	-0.727782	0.0947536	-7.68079	1.58e-14	1.13e-11
NM_001204832	523.526	0.965193	0.125911	7.66567	1.78e-14	1.23e-11
NM_001145319	206.655	1.17833	0.154333	7.63499	2.26e-14	1.52e-11
NM_018075	514.548	0.96196	0.126501	7.60435	2.86e-14	1.88e-11
NM_003024	467.594	0.917371	0.120894	7.58823	3.24e-14	2.08e-11
NM_080546	1483.46	0.717462	0.0949352	7.55739	4.11e-14	2.57e-11
NM_001204831	518.021	0.960492	0.12773	7.51972	5.49e-14	3.35e-11
NM_001201457	1101.79	0.861039	0.115068	7.48287	7.27e-14	4.24e-11
NM_198393	1101.79	0.861039	0.115068	7.48287	7.27e-14	4.24e-11
NM_031272	1102.06	0.861509	0.115214	7.47745	7.58e-14	4.32e-11
NM_001177984	246.435	1.08919	0.146293	7.44525	9.68e-14	5.28e-11
NM_014191	246.435	1.08919	0.146293	7.44525	9.68e-14	5.28e-11
NM_004274	1477.08	0.920337	0.124089	7.41675	1.2e-13	6.41e-11
NM_001242814	407.148	1.0038	0.136901	7.33235	2.26e-13	1.1e-10
NM_001169122	198.488	1.26526	0.172641	7.32885	2.32e-13	1.1e-10
NM_001169123	198.488	1.26526	0.172641	7.32885	2.32e-13	1.1e-10
NM_001169124	198.488	1.26526	0.172641	7.32885	2.32e-13	1.1e-10
NM_001169125	198.488	1.26526	0.172641	7.32885	2.32e-13	1.1e-10
NM_002025	198.488	1.26526	0.172641	7.32885	2.32e-13	1.1e-10
NM_182762	647.937	1.01747	0.139292	7.30462	2.78e-13	1.3e-10
NM_001242868	1837.8	0.636356	0.088196	7.21525	5.38e-13	2.47e-10
NM_001007169	2004.57	0.724624	0.100517	7.20896	5.64e-13	2.54e-10
NM_014942	1398.53	0.942635	0.130979	7.19683	6.16e-13	2.73e-10
NM_001242809	1393.2	0.940667	0.131637	7.14594	8.94e-13	3.89e-10
NM_001242813	1399.89	0.938306	0.131847	7.11664	1.11e-12	4.73e-10
NR_026586	881.278	-0.822	0.116196	-7.07426	1.5e-12	6.32e-10
NM_001164458	1076.04	-0.671097	0.0953237	-7.04019	1.92e-12	7.83e-10
NM_015589	149.419	1.2687	0.180214	7.03997	1.92e-12	7.83e-10
NM_005400	101914	-0.498182	0.070857	-7.03081	2.05e-12	8.23e-10
NM_001040153	1786.53	0.623709	0.0887997	7.02377	2.16e-12	8.52e-10
NM_016144	10588.6	-0.485347	0.069182	-7.01551	2.29e-12	8.77e-10
NM_001161576	149.726	1.26387	0.180107	7.01736	2.26e-12	8.77e-10
NM_032268	77.1889	1.26025	0.180075	6.99845	2.59e-12	9.76e-10
NM_001143943	889.731	-0.812379	0.116209	-6.99066	2.74e-12	1.02e-09
NM_001039753	1139.27	0.896602	0.128546	6.97498	3.06e-12	1.12e-09
NM_001135147	1719.74	0.73263	0.105206	6.96375	3.31e-12	1.2e-09
NM_004999	432.176	0.966534	0.1393	6.93851	3.96e-12	1.41e-09
NM_024728	818.602	0.780819	0.112643	6.93177	4.16e-12	1.46e-09
NM_015205	5564.68	-0.502894	0.0725988	-6.92703	4.3e-12	1.49e-09
NR_026587	898.901	-0.801742	0.116108	-6.90515	5.02e-12	1.67e-09
NM_032189	5566.17	-0.501933	0.0726603	-6.90794	4.92e-12	1.67e-09
NM_001193312	816.31	0.781881	0.113225	6.90555	5e-12	1.67e-09
NM_001193311	812.823	0.779382	0.113098	6.89124	5.53e-12	1.8e-09
NM_001193313	812.823	0.779382	0.113098	6.89124	5.53e-12	1.8e-09
NM_170692	509.431	0.993799	0.144372	6.88359	5.84e-12	1.87e-09
NM_022893	29507.5	-0.502523	0.0731621	-6.86863	6.48e-12	2.05e-09
NM_016224	15311.6	-0.496892	0.0725321	-6.85065	7.35e-12	2.28e-09
NM_018014	33241	-0.474012	0.0691959	-6.85029	7.37e-12	2.28e-09
NM_001278176	3443.02	-0.527887	0.0772294	-6.83531	8.18e-12	2.45e-09
NM_001278175	3439.22	-0.527519	0.0772775	-6.82629	8.71e-12	2.45e-09
NM_001278171	3436.83	-0.527451	0.077182	-6.83386	8.27e-12	2.45e-09
NM_006954	3444.6	-0.527165	0.0772114	-6.82756	8.64e-12	2.45e-09
NM_001278173	3443	-0.527125	0.0772241	-6.82591	8.74e-12	2.45e-09
NM_001278179	3438.3	-0.527022	0.07721	-6.82583	8.74e-12	2.45e-09
NM_001278174	3441.89	-0.526937	0.0771913	-6.82638	8.71e-12	2.45e-09
NM_006974	3481.39	-0.526631	0.0771845	-6.82302	8.91e-12	2.45e-09
NM_016260	2708.81	0.579945	0.0850092	6.82214	8.97e-12	2.45e-09
NM_001079526	2748.74	0.581893	0.085101	6.83767	8.05e-12	2.45e-09
NM_001001132	426.89	0.869956	0.127492	6.82363	8.88e-12	2.45e-09
NM_001278178	3440.77	-0.527003	0.0773047	-6.81723	9.28e-12	2.48e-09
NM_000127	3648.76	0.552846	0.0810907	6.81762	9.26e-12	2.48e-09
NM_001204197	1402.72	0.610482	0.08958	6.81493	9.43e-12	2.49e-09
NM_001025108	203912	-0.514893	0.0755875	-6.81187	9.63e-12	2.52e-09
NM_138559	33839.2	-0.46863	0.068835	-6.80802	9.9e-12	2.56e-09
NM_080491	22460.3	-0.44661	0.0659669	-6.77021	1.29e-11	3.19e-09
NM_014883	652.467	0.749376	0.110703	6.76927	1.29e-11	3.19e-09
NM_001242811	418.165	0.950256	0.140328	6.77168	1.27e-11	3.19e-09
NM_001033553	395.115	1.04075	0.15363	6.77441	1.25e-11	3.19e-09
NM_001146109	116.73	1.22792	0.181396	6.76927	1.29e-11	3.19e-09
NM_014722	15378.5	-0.449654	0.0665747	-6.75414	1.44e-11	3.51e-09
NM_001186	9509.08	-0.488866	0.0727289	-6.72176	1.8e-11	4.34e-09
NM_024989	343.278	1.01771	0.151679	6.70964	1.95e-11	4.68e-09
NM_175854	33270.6	-0.445023	0.0665718	-6.68486	2.31e-11	5.49e-09
NR_026588	775.913	-0.795504	0.119062	-6.68143	2.37e-11	5.57e-09
NM_206866	9284.86	-0.492685	0.0738472	-6.67167	2.53e-11	5.9e-09
NM_001029884	41484	-0.469769	0.0706035	-6.65361	2.86e-11	6.61e-09
NM_002285	221329	-0.498592	0.0749952	-6.64832	2.96e-11	6.79e-09
NR_037654	1748.53	-0.554947	0.0836201	-6.63652	3.21e-11	7.29e-09
NM_001278177	3518.59	-0.515177	0.0776438	-6.63513	3.24e-11	7.29e-09
NM_001278170	3585.99	-0.514393	0.077655	-6.62408	3.49e-11	7.79e-09
NM_006441	1760.77	-0.551534	0.0833348	-6.61829	3.63e-11	8.04e-09
NM_032328	790.9	-0.783927	0.118879	-6.59435	4.27e-11	9.36e-09
NM_001199758	1774.03	-0.548401	0.0831802	-6.59293	4.31e-11	9.37e-09
NM_001033555	349.881	1.01525	0.15405	6.59041	4.39e-11	9.45e-09
NM_014917	1004.81	0.885658	0.135466	6.53788	6.24e-11	1.33e-08
NM_014000	1288.23	0.70856	0.108436	6.53435	6.39e-11	1.35e-08
NM_001113228	1004.68	0.885781	0.135588	6.5329	6.45e-11	1.36e-08
NM_012296	9923.57	-0.450348	0.069003	-6.5265	6.73e-11	1.39e-08
NM_001113226	1004.18	0.884472	0.135514	6.52679	6.72e-11	1.39e-08
NM_003373	1295.99	0.708683	0.108787	6.51439	7.3e-11	1.5e-08
NM_016357	110.474	1.12579	0.173568	6.48614	8.81e-11	1.79e-08
NM_001113546	109.969	1.11844	0.173666	6.44019	1.19e-10	2.41e-08
NM_015194	4982.43	0.477809	0.0750432	6.36711	1.93e-10	3.86e-08
NM_001835	163.67	0.99085	0.15752	6.29032	3.17e-10	6.3e-08
NM_001261441	860.868	0.647826	0.103104	6.28322	3.32e-10	6.54e-08
NM_002670	130.275	1.04928	0.167162	6.27705	3.45e-10	6.76e-08
NM_001033025	860.512	0.649074	0.103518	6.27016	3.61e-10	7e-08
NM_007098	161.562	0.989363	0.157816	6.26907	3.63e-10	7e-08
NM_001261440	869.33	0.647762	0.10356	6.25492	3.98e-10	7.61e-08
NM_016079	2125.95	-0.504661	0.0808622	-6.241	4.35e-10	8.26e-08
NR_048570	857.015	0.644616	0.103618	6.22107	4.94e-10	9.31e-08
NM_080676	1533.24	0.614297	0.0990446	6.20223	5.57e-10	1.04e-07
NM_194071	9505.98	-0.466179	0.0755036	-6.17427	6.65e-10	1.24e-07
NM_001005753	2210.18	-0.494822	0.0801716	-6.17204	6.74e-10	1.24e-07
NM_001253775	7040.24	-0.477721	0.0774216	-6.17038	6.81e-10	1.25e-07
NM_001100619	8455.48	-0.580366	0.0941911	-6.16158	7.2e-10	1.31e-07
NM_001242628	14041.1	-0.411785	0.0670382	-6.14254	8.12e-10	1.46e-07
NM_001110514	119.838	1.09839	0.178803	6.14303	8.1e-10	1.46e-07
NM_017915	750.524	-0.655682	0.10699	-6.12845	8.87e-10	1.58e-07
NM_032639	2431.78	0.534812	0.0872871	6.12705	8.95e-10	1.58e-07
NM_198709	1483.41	-0.563243	0.0920167	-6.1211	9.29e-10	1.62e-07
NM_020845	4770.9	-0.449844	0.0735074	-6.11971	9.37e-10	1.62e-07
NM_018988	14194	-0.410232	0.0670299	-6.12014	9.35e-10	1.62e-07
NM_138375	6791.88	-0.58767	0.0965008	-6.08979	1.13e-09	1.95e-07
NM_005622	737.133	-0.66196	0.109018	-6.07202	1.26e-09	2.16e-07
NM_032242	295.113	0.836765	0.138012	6.06298	1.34e-09	2.27e-07
NM_001439	853.362	0.63134	0.104178	6.06019	1.36e-09	2.29e-07
NM_004947	351.101	0.961557	0.158868	6.05255	1.43e-09	2.39e-07
NM_001075099	44076.9	-0.394639	0.0652525	-6.04787	1.47e-09	2.44e-07
NM_003726	44051.4	-0.394549	0.065277	-6.04422	1.5e-09	2.48e-07
NR_045675	79.5138	1.07423	0.177914	6.03794	1.56e-09	2.57e-07
NM_152280	165.207	0.964976	0.159961	6.03256	1.61e-09	2.64e-07
NM_001083	260.676	1.02703	0.170799	6.0131	1.82e-09	2.95e-07
NM_033437	260.002	1.02685	0.170936	6.00723	1.89e-09	3.04e-07
NM_033430	258.549	1.02553	0.170771	6.00531	1.91e-09	3.06e-07
NM_001033087	1446.64	0.61384	0.102322	5.99909	1.98e-09	3.14e-07
NM_001100829	594.052	0.718661	0.119798	5.99896	1.99e-09	3.14e-07
NM_133372	12158.1	-0.440112	0.0734441	-5.99248	2.07e-09	3.19e-07
NM_000633	121430	-0.432459	0.0721627	-5.99283	2.06e-09	3.19e-07
NR_045839	10929.1	-0.423766	0.0707065	-5.99331	2.06e-09	3.19e-07
NM_001256025	78.0166	1.06817	0.178181	5.99484	2.04e-09	3.19e-07
NM_001261442	873.429	0.627992	0.104857	5.98904	2.11e-09	3.24e-07
NM_001244638	20277.5	-0.426809	0.0713828	-5.97916	2.24e-09	3.42e-07
NM_001008738	12230.8	-0.440001	0.073605	-5.97788	2.26e-09	3.43e-07
NM_001256438	9344.21	-0.540918	0.0905523	-5.97354	2.32e-09	3.5e-07
NR_036485	4187.68	-0.458298	0.0768742	-5.96166	2.5e-09	3.75e-07
NM_015529	149.132	1.04326	0.175173	5.95559	2.59e-09	3.86e-07
NM_001193517	2314.41	-0.477056	0.080162	-5.95115	2.66e-09	3.95e-07
NM_130435	1969.64	-0.535418	0.0901437	-5.93961	2.86e-09	4.21e-07
NM_001017915	9430.18	-0.405179	0.0682376	-5.93777	2.89e-09	4.23e-07
NM_001243960	1735.14	0.603684	0.101766	5.93208	2.99e-09	4.36e-07
NM_005541	9467.1	-0.404776	0.0682717	-5.92891	3.05e-09	4.39e-07
NM_001164473	179.176	0.99387	0.167626	5.92911	3.05e-09	4.39e-07
NM_001037172	488.876	0.708129	0.11966	5.91785	3.26e-09	4.67e-07
NM_152282	488.056	0.710745	0.120209	5.91257	3.37e-09	4.8e-07
NM_001040440	338.394	0.753879	0.127586	5.90879	3.45e-09	4.88e-07
NM_015277	1729.3	0.601737	0.102058	5.89604	3.72e-09	5.25e-07
NM_000046	1765.68	-0.538495	0.0914344	-5.88941	3.88e-09	5.43e-07
NM_001144967	1728.21	0.60261	0.102352	5.88761	3.92e-09	5.46e-07
NR_036454	2389.33	-0.465783	0.0791965	-5.88136	4.07e-09	5.64e-07
NM_207174	769.272	-0.599506	0.101949	-5.88046	4.09e-09	5.64e-07
NM_006624	5612.65	-0.486401	0.0830328	-5.85793	4.69e-09	6.43e-07
NM_001007102	2325.81	0.677925	0.11589	5.84975	4.92e-09	6.72e-07
NM_006504	2007.02	-0.525299	0.0899253	-5.8415	5.17e-09	7.02e-07
NM_001256183	11506.2	-0.414041	0.0709104	-5.83893	5.25e-09	7.06e-07
NM_001256182	11481	-0.413688	0.070842	-5.83958	5.23e-09	7.06e-07
NM_013275	11490.6	-0.413559	0.0708893	-5.83387	5.42e-09	7.23e-07
NM_003379	11639.2	-0.453795	0.0778005	-5.8328	5.45e-09	7.24e-07
NM_002149	4220.39	-0.442275	0.0759063	-5.8266	5.66e-09	7.48e-07
NM_001178064	233.216	0.862689	0.148149	5.82313	5.78e-09	7.6e-07
NM_001017922	512.751	-0.742522	0.127679	-5.81552	6.04e-09	7.83e-07
NM_001214902	750.621	-0.691479	0.118897	-5.81576	6.04e-09	7.83e-07
NM_001024948	166.707	0.976268	0.167841	5.81661	6.01e-09	7.83e-07
NM_001271876	745.2	-0.692442	0.119102	-5.81387	6.1e-09	7.87e-07
NM_017737	180.183	0.979919	0.168621	5.81138	6.2e-09	7.95e-07
NM_001197027	2814.68	0.507592	0.08743	5.8057	6.41e-09	8.18e-07
NM_001111077	11832.9	-0.446811	0.0770128	-5.80178	6.56e-09	8.33e-07
NM_134421	4116.94	-0.446735	0.0770143	-5.80068	6.6e-09	8.35e-07
NM_001040275	886.694	-0.656973	0.113469	-5.78992	7.04e-09	8.85e-07
NM_001202464	5720.41	-0.484765	0.0839035	-5.77765	7.58e-09	9.48e-07
NM_032438	2307.91	0.67031	0.116065	5.7753	7.68e-09	9.56e-07
NR_036146	429.729	0.855797	0.148335	5.76937	7.96e-09	9.86e-07
NR_023390	2052.01	-0.503778	0.0876819	-5.74552	9.16e-09	1.13e-06
NR_023359	9687.48	-0.528924	0.0920904	-5.74353	9.27e-09	1.13e-06
NM_016108	4874.81	0.657875	0.114537	5.74378	9.26e-09	1.13e-06
NM_212479	5553.65	-0.480954	0.0838392	-5.73663	9.66e-09	1.17e-06
NM_001202466	5801.43	-0.481865	0.0842653	-5.71843	1.08e-08	1.3e-06
NM_173471	7931.75	-0.431965	0.0758294	-5.69654	1.22e-08	1.47e-06
NM_020379	373.145	0.747668	0.131289	5.69483	1.23e-08	1.48e-06
NM_032581	3760.43	0.548147	0.0965006	5.68025	1.35e-08	1.6e-06
NM_101395	24332.1	-0.380357	0.0669905	-5.67778	1.36e-08	1.62e-06
NR_028475	8008.55	-0.427638	0.0754141	-5.67053	1.42e-08	1.68e-06
NM_144708	2034.04	-0.499854	0.0882308	-5.6653	1.47e-08	1.72e-06
NM_001164796	8014.25	-0.427565	0.0754662	-5.66565	1.46e-08	1.72e-06
NM_001018115	795.829	-0.56809	0.100305	-5.66364	1.48e-08	1.73e-06
NM_015461	313.046	0.852109	0.150968	5.64432	1.66e-08	1.92e-06
NM_001127603	1670.02	0.542451	0.0961802	5.63994	1.7e-08	1.97e-06
NM_015864	6389.42	-0.406142	0.0720919	-5.63367	1.76e-08	2.03e-06
NM_033084	773.411	-0.564813	0.100391	-5.62615	1.84e-08	2.11e-06
NM_000060	717.408	-0.576613	0.10256	-5.62221	1.89e-08	2.12e-06
NM_001202465	5837.85	-0.474207	0.0843206	-5.62386	1.87e-08	2.12e-06
NM_001144964	1669.08	0.585331	0.104107	5.62238	1.88e-08	2.12e-06
NM_153211	980.521	0.690963	0.122882	5.62296	1.88e-08	2.12e-06
NM_202000	369.834	-0.734849	0.130756	-5.61999	1.91e-08	2.14e-06
NM_001201372	636.955	0.689306	0.1229	5.60865	2.04e-08	2.27e-06
NM_005312	16048.5	-0.389592	0.0694904	-5.60641	2.07e-08	2.29e-06
NM_001130971	214.632	0.856676	0.152908	5.60256	2.11e-08	2.34e-06
NM_018413	35189.9	-0.476247	0.0851315	-5.59425	2.22e-08	2.44e-06
NM_001173982	35217	-0.475716	0.0850742	-5.59178	2.25e-08	2.46e-06
NM_001080439	744.364	-0.570412	0.102112	-5.58612	2.32e-08	2.53e-06
NM_001130721	230.935	0.882525	0.157991	5.58593	2.32e-08	2.53e-06
NM_015836	1793.92	-0.46858	0.0839776	-5.57983	2.41e-08	2.58e-06
NM_001143778	146.976	0.958842	0.171817	5.58061	2.4e-08	2.58e-06
NM_003304	110.264	1.01048	0.181085	5.58016	2.4e-08	2.58e-06
NM_024090	230.407	0.880737	0.157904	5.57767	2.44e-08	2.61e-06
NM_001251845	110.132	1.0097	0.181086	5.57578	2.46e-08	2.62e-06
NR_036494	53.7081	1.01426	0.18213	5.56887	2.56e-08	2.72e-06
NM_201263	1791.99	-0.468146	0.0841417	-5.56379	2.64e-08	2.79e-06
NM_001135993	949.267	0.681144	0.12245	5.56262	2.66e-08	2.79e-06
NM_001040619	307.002	0.837048	0.150493	5.56202	2.67e-08	2.79e-06
NM_152549	321.385	0.720915	0.129631	5.56128	2.68e-08	2.79e-06
NM_001130970	217.279	0.850001	0.153005	5.55537	2.77e-08	2.88e-06
NM_001130969	203.243	0.861149	0.155342	5.54359	2.96e-08	3.05e-06
NM_015537	202.358	0.861485	0.155405	5.54349	2.97e-08	3.05e-06
NR_038261	298.265	0.936382	0.168985	5.5412	3e-08	3.08e-06
NM_017774	22349	-0.377744	0.0682449	-5.53513	3.11e-08	3.18e-06
NM_001278666	400.98	0.80561	0.145615	5.53245	3.16e-08	3.2e-06
NM_030784	183.149	0.918435	0.166007	5.53252	3.16e-08	3.2e-06
NR_023352	1528.98	0.541512	0.0979242	5.5299	3.2e-08	3.24e-06
NM_017707	142.138	0.959837	0.174213	5.50957	3.6e-08	3.62e-06
NM_004762	18505	-0.381693	0.0693331	-5.50521	3.69e-08	3.69e-06
NR_103822	449.775	0.820906	0.149171	5.50312	3.73e-08	3.72e-06
NM_001173425	10460.1	-0.435857	0.0792539	-5.4995	3.81e-08	3.79e-06
NM_001083885	10305.7	-0.438306	0.0798528	-5.48893	4.04e-08	3.99e-06
NM_138962	36075.5	-0.391807	0.0713829	-5.48881	4.05e-08	3.99e-06
NM_015404	10446	-0.435677	0.079428	-5.48518	4.13e-08	4.06e-06
NM_001135702	8666.4	-0.393957	0.0719615	-5.47455	4.39e-08	4.28e-06
NM_001674	308.106	0.828129	0.151255	5.47505	4.37e-08	4.28e-06
NM_170721	32339	-0.393986	0.0719857	-5.47312	4.42e-08	4.3e-06
NM_004915	784.573	-0.552584	0.101045	-5.46867	4.53e-08	4.38e-06
NM_144633	2366.14	0.522818	0.0956088	5.46831	4.54e-08	4.38e-06
NM_144977	6140.35	0.408058	0.0746449	5.46666	4.59e-08	4.41e-06
NM_001143957	181.758	0.90538	0.165808	5.46041	4.75e-08	4.55e-06
NM_002118	4492.06	-0.395685	0.0724889	-5.45855	4.8e-08	4.55e-06
NM_198679	13596.4	-0.385169	0.0705663	-5.45826	4.81e-08	4.55e-06
NM_017881	1616.53	0.535796	0.0981459	5.45918	4.78e-08	4.55e-06
NM_016818	803.974	-0.547529	0.100477	-5.44932	5.06e-08	4.77e-06
NM_004380	6930.69	-0.378021	0.069424	-5.4451	5.18e-08	4.86e-06
NR_052006	92.9845	0.946461	0.173936	5.44143	5.29e-08	4.95e-06
NR_015431	39119.3	-0.390541	0.0718133	-5.43828	5.38e-08	4.98e-06
NR_024153	39148.7	-0.389366	0.0715968	-5.43831	5.38e-08	4.98e-06
NM_001172	152.257	0.887834	0.163225	5.43932	5.35e-08	4.98e-06
NM_015556	19380.5	-0.369592	0.0679696	-5.4376	5.4e-08	4.98e-06
NM_001135701	8955.45	-0.389267	0.0716069	-5.43617	5.44e-08	5e-06
NM_001135700	8974.85	-0.388017	0.071408	-5.4338	5.52e-08	5.05e-06
NM_021080	2218.39	-0.452986	0.0835284	-5.42314	5.86e-08	5.31e-06
NM_017456	18731.8	-0.378522	0.069783	-5.42426	5.82e-08	5.31e-06
NM_000927	1684.39	0.53791	0.0991885	5.42311	5.86e-08	5.31e-06
NM_005164	955.212	0.614313	0.113624	5.40657	6.42e-08	5.8e-06
NM_152904	226.264	0.90913	0.168239	5.40379	6.52e-08	5.87e-06
NM_001079846	7036.33	-0.373867	0.0692749	-5.39686	6.78e-08	6.08e-06
NM_002738	55871.2	-0.423834	0.0786705	-5.38746	7.15e-08	6.39e-06
NM_207627	814.645	-0.539985	0.100293	-5.38407	7.28e-08	6.46e-06
NM_207628	814.645	-0.539985	0.100293	-5.38407	7.28e-08	6.46e-06
NM_001278667	383.21	0.792061	0.147155	5.3825	7.35e-08	6.5e-06
NM_001031698	91.8206	0.936409	0.174149	5.37706	7.57e-08	6.67e-06
NM_207629	813.25	-0.539163	0.100362	-5.37216	7.78e-08	6.83e-06
NR_029435	5079.73	-0.458962	0.0856401	-5.35919	8.36e-08	7.32e-06
NM_001199654	930.582	-0.535235	0.100178	-5.34283	9.15e-08	7.98e-06
NM_001173543	3054.38	-0.416067	0.0779209	-5.33961	9.31e-08	8.1e-06
NM_145690	9316.19	-0.372235	0.0697787	-5.3345	9.58e-08	8.27e-06
NM_002628	455.09	0.722489	0.135424	5.33501	9.55e-08	8.27e-06
NM_178818	137.452	0.897116	0.168198	5.3337	9.62e-08	8.28e-06
NM_001007553	6514.8	-0.393209	0.0738547	-5.32409	1.01e-07	8.67e-06
NM_001270527	194.636	0.825632	0.155063	5.3245	1.01e-07	8.67e-06
NM_030790	10923.1	-0.398471	0.0748581	-5.32301	1.02e-07	8.7e-06
NM_001142885	288.9	0.888166	0.166961	5.31959	1.04e-07	8.83e-06
NM_001113547	75.6866	0.957465	0.180019	5.3187	1.05e-07	8.85e-06
NM_145231	1954.56	-0.444195	0.0835509	-5.31646	1.06e-07	8.93e-06
NM_016329	22408.7	-0.354733	0.0667388	-5.31525	1.07e-07	8.96e-06
NM_001025100	8870.04	-0.364563	0.0686166	-5.31304	1.08e-07	9.04e-06
NM_001242891	6495.97	-0.392583	0.0739164	-5.31117	1.09e-07	9.1e-06
NM_016277	354.763	0.794447	0.149696	5.30706	1.11e-07	9.28e-06
NM_003300	5969.31	-0.379968	0.0716259	-5.3049	1.13e-07	9.33e-06
NM_021226	59.5417	0.963483	0.181623	5.30486	1.13e-07	9.33e-06
NM_001278668	340.876	0.786149	0.148357	5.29902	1.16e-07	9.57e-06
NM_183227	340.876	0.786149	0.148357	5.29902	1.16e-07	9.57e-06
NR_001435	278.541	0.818524	0.154508	5.29762	1.17e-07	9.61e-06
NM_001256024	59.4096	0.961478	0.181629	5.29364	1.2e-07	9.79e-06
NM_152588	3988.92	0.403896	0.0763298	5.29146	1.21e-07	9.86e-06
NM_033103	378.128	0.663831	0.125457	5.29132	1.21e-07	9.86e-06
NM_001135146	1278.43	0.624629	0.118107	5.28866	1.23e-07	9.97e-06
NM_145725	5881.19	-0.382012	0.0722453	-5.2877	1.24e-07	9.99e-06
NM_006437	7221.11	-0.435141	0.0823247	-5.28566	1.25e-07	1.01e-05
NM_030796	44373.2	-0.372615	0.0705294	-5.28311	1.27e-07	1.01e-05
NM_016056	6758.79	-0.370697	0.0701629	-5.28338	1.27e-07	1.01e-05
NM_001135699	9538.33	-0.366051	0.0693014	-5.28201	1.28e-07	1.02e-05
NM_001173465	874.613	0.579762	0.109788	5.28074	1.29e-07	1.02e-05
NM_001007257	18430.9	-0.355407	0.0673107	-5.28009	1.29e-07	1.02e-05
NM_007158	6585.23	-0.39077	0.074022	-5.2791	1.3e-07	1.02e-05
NM_001195215	6772.45	0.39691	0.075206	5.27764	1.31e-07	1.03e-05
NM_020967	3719.01	-0.400425	0.0758902	-5.27637	1.32e-07	1.03e-05
NM_003804	741.692	-0.553099	0.104875	-5.27388	1.34e-07	1.04e-05
NM_001251874	157.959	0.822194	0.155899	5.27387	1.34e-07	1.04e-05
NM_173653	7875.64	0.526601	0.0998668	5.27304	1.34e-07	1.04e-05
NM_004019	7839.07	-0.475208	0.090149	-5.27136	1.35e-07	1.05e-05
NM_018013	636.722	0.661851	0.12566	5.26698	1.39e-07	1.07e-05
NM_001130523	6566.4	-0.390144	0.0740837	-5.26627	1.39e-07	1.07e-05
NM_007221	819.036	-0.544708	0.103462	-5.26482	1.4e-07	1.08e-05
NM_001145454	1382.8	0.482012	0.0915716	5.26378	1.41e-07	1.08e-05
NM_001166278	319.769	0.796701	0.151347	5.26406	1.41e-07	1.08e-05
NM_006226	2989.49	0.529721	0.100689	5.26094	1.43e-07	1.09e-05
NM_001173542	3227.35	-0.409515	0.0778763	-5.25853	1.45e-07	1.1e-05
NM_014376	19543	-0.424179	0.0807402	-5.25363	1.49e-07	1.13e-05
NM_017696	5370.99	-0.377596	0.0719429	-5.24855	1.53e-07	1.16e-05
NM_018330	496.114	0.727816	0.1388	5.24363	1.57e-07	1.18e-05
NM_145726	5937.05	-0.380599	0.0725959	-5.24271	1.58e-07	1.19e-05
NM_003406	9629.27	-0.362689	0.0691951	-5.24155	1.59e-07	1.19e-05
NM_001242629	2908.47	-0.402602	0.0768346	-5.23985	1.61e-07	1.2e-05
NR_024543	13647.3	0.531028	0.101484	5.2326	1.67e-07	1.24e-05
NM_001166295	689.682	0.565088	0.108051	5.22982	1.7e-07	1.26e-05
NM_001037332	20474.7	-0.4184	0.0800584	-5.22618	1.73e-07	1.27e-05
NM_015221	7009.87	-0.366828	0.0701774	-5.22716	1.72e-07	1.27e-05
NM_001134406	301.644	0.818084	0.156536	5.22617	1.73e-07	1.27e-05
NR_024542	13397	0.532339	0.101906	5.22382	1.75e-07	1.28e-05
NM_001127211	487.678	0.727827	0.139391	5.22148	1.77e-07	1.3e-05
NM_001012267	2381.46	-0.465848	0.089357	-5.21334	1.85e-07	1.35e-05
NM_005085	2748.3	-0.405067	0.0777435	-5.2103	1.89e-07	1.36e-05
NM_001258298	489.633	0.724796	0.139089	5.21104	1.88e-07	1.36e-05
NM_021120	365.799	0.788781	0.151387	5.21036	1.88e-07	1.36e-05
NM_001166294	690.017	0.563546	0.108181	5.20926	1.9e-07	1.37e-05
NM_001173464	865.602	0.57362	0.110167	5.20681	1.92e-07	1.38e-05
NM_017641	865.602	0.57362	0.110167	5.20681	1.92e-07	1.38e-05
NM_001199427	6150.81	-0.374167	0.071898	-5.20413	1.95e-07	1.39e-05
NM_001173463	866.048	0.573651	0.110293	5.20118	1.98e-07	1.41e-05
NM_001166417	679.038	0.565112	0.108732	5.19731	2.02e-07	1.44e-05
NM_001135148	936.854	0.611477	0.117661	5.19694	2.03e-07	1.44e-05
NM_001037333	20747.1	-0.41332	0.0795788	-5.19385	2.06e-07	1.46e-05
NM_001242630	1955.76	-0.480255	0.09251	-5.19138	2.09e-07	1.46e-05
NM_052862	29211.5	-0.345805	0.066613	-5.19124	2.09e-07	1.46e-05
NM_022154	1229.42	0.60924	0.117359	5.19123	2.09e-07	1.46e-05
NM_001099746	113.258	0.945055	0.182076	5.19044	2.1e-07	1.47e-05
NM_001256469	11775.2	-0.420453	0.0810375	-5.18838	2.12e-07	1.48e-05
NM_001099749	112.386	0.943892	0.182073	5.18414	2.17e-07	1.51e-05
NM_003110	595.62	-0.607026	0.117115	-5.18317	2.18e-07	1.51e-05
NM_001134405	298.796	0.809688	0.156355	5.17854	2.24e-07	1.54e-05
NM_138290	298.796	0.809688	0.156355	5.17854	2.24e-07	1.54e-05
NM_001206484	312.131	0.795519	0.153813	5.17198	2.32e-07	1.59e-05
NM_001099755	112.218	0.941434	0.182078	5.1705	2.33e-07	1.6e-05
NM_014021	679.541	0.562742	0.108957	5.1648	2.41e-07	1.65e-05
NM_001144969	1154.03	0.549032	0.106355	5.16227	2.44e-07	1.65e-05
NM_001144971	1154.03	0.549032	0.106355	5.16227	2.44e-07	1.65e-05
NM_001144965	1152.94	0.550377	0.106596	5.16322	2.43e-07	1.65e-05
NM_001144968	1152.94	0.550377	0.106596	5.16322	2.43e-07	1.65e-05
NM_144595	479.382	0.608097	0.117754	5.16414	2.42e-07	1.65e-05
NM_001256468	11661.3	-0.42207	0.0817943	-5.16014	2.47e-07	1.66e-05
NM_004882	3267.53	-0.402732	0.0780947	-5.15696	2.51e-07	1.69e-05
NM_001166293	679.723	0.561738	0.108952	5.15584	2.52e-07	1.69e-05
NM_002740	625.64	0.593351	0.115174	5.15176	2.58e-07	1.72e-05
NM_001206488	309.896	0.793895	0.154145	5.15032	2.6e-07	1.73e-05
NM_014782	193.72	0.794505	0.154277	5.14986	2.61e-07	1.73e-05
NR_029434	5114.38	-0.448867	0.0872409	-5.14514	2.67e-07	1.77e-05
NM_020730	336.061	0.783925	0.152396	5.14401	2.69e-07	1.78e-05
NM_032448	8636.43	-0.368049	0.0715674	-5.14269	2.71e-07	1.79e-05
NM_012330	11521.6	-0.420123	0.0817521	-5.13899	2.76e-07	1.81e-05
NM_001098504	16505.1	-0.339685	0.0660943	-5.1394	2.76e-07	1.81e-05
NM_001018006	596.645	0.57309	0.111616	5.13446	2.83e-07	1.85e-05
NM_001018020	596.645	0.57309	0.111616	5.13446	2.83e-07	1.85e-05
NM_006386	16564.3	-0.338654	0.0661042	-5.12303	3.01e-07	1.96e-05
NM_015954	4856.32	-0.379174	0.0740245	-5.12227	3.02e-07	1.96e-05
NM_000057	516.171	-0.587982	0.114872	-5.11857	3.08e-07	1.99e-05
NM_021111	821.008	0.512421	0.100176	5.11519	3.13e-07	2.03e-05
NM_001242870	641.684	0.606034	0.118535	5.11271	3.18e-07	2.05e-05
NM_001100425	72.0223	0.91894	0.179932	5.10715	3.27e-07	2.1e-05
NR_038201	5117.77	0.601944	0.117877	5.10654	3.28e-07	2.1e-05
NR_038203	5125.97	0.601939	0.117898	5.10558	3.3e-07	2.11e-05
NR_038202	5119.5	0.601647	0.117932	5.10166	3.37e-07	2.14e-05
NM_001242871	474.681	0.602426	0.118065	5.10251	3.35e-07	2.14e-05
NM_001146108	58.3615	0.918954	0.180126	5.10173	3.37e-07	2.14e-05
NR_038204	5127.52	0.601585	0.117957	5.10004	3.4e-07	2.15e-05
NM_005517	1316.81	-0.504996	0.0990537	-5.0982	3.43e-07	2.17e-05
NM_001030287	372.29	0.69901	0.137134	5.09728	3.45e-07	2.17e-05
NR_038208	5128.57	0.601151	0.118041	5.09274	3.53e-07	2.22e-05
NM_001018004	613.417	0.56465	0.110909	5.09113	3.56e-07	2.23e-05
NM_001018007	613.417	0.56465	0.110909	5.09113	3.56e-07	2.23e-05
NR_038209	5128.85	0.601356	0.118128	5.0907	3.57e-07	2.23e-05
NR_038207	5123.54	0.600881	0.118094	5.08814	3.62e-07	2.25e-05
NM_001270407	470.766	0.790193	0.15534	5.08686	3.64e-07	2.26e-05
NR_038206	5129.15	0.600821	0.11814	5.08566	3.66e-07	2.27e-05
NR_038205	5130.32	0.600678	0.118132	5.0848	3.68e-07	2.27e-05
NM_004289	233.525	0.723261	0.142308	5.08235	3.73e-07	2.3e-05
NM_053024	386.497	0.726192	0.142897	5.08193	3.74e-07	2.3e-05
NM_006955	1324.22	-0.463	0.0911213	-5.08114	3.75e-07	2.3e-05
NM_001242869	628.497	0.603406	0.118799	5.07923	3.79e-07	2.32e-05
NM_015074	1547.73	0.435031	0.0856648	5.0783	3.81e-07	2.33e-05
NM_014781	10601.6	-0.35041	0.0690617	-5.07387	3.9e-07	2.37e-05
NM_016134	6642.23	-0.426664	0.0841249	-5.0718	3.94e-07	2.39e-05
NM_012212	57.4662	0.914467	0.180317	5.07144	3.95e-07	2.39e-05
NM_170740	1633.46	-0.42929	0.084673	-5.06998	3.98e-07	2.41e-05
NR_103828	2186.8	-0.504842	0.0996335	-5.06699	4.04e-07	2.44e-05
NM_001083617	10623.8	-0.349482	0.0690512	-5.0612	4.17e-07	2.51e-05
NM_145759	3552.46	-0.379091	0.0749398	-5.0586	4.22e-07	2.54e-05
NM_001080	1644.37	-0.4276	0.0845531	-5.05717	4.26e-07	2.55e-05
NM_001178085	2688.09	-0.392142	0.0775929	-5.05384	4.33e-07	2.59e-05
NR_103827	2126.08	-0.506747	0.100284	-5.05312	4.35e-07	2.59e-05
NM_003410	2715.37	-0.390672	0.0775052	-5.04059	4.64e-07	2.76e-05
NM_080612	2285.45	-0.41524	0.0824215	-5.038	4.7e-07	2.79e-05
NM_001081573	2282.55	-0.41498	0.0824907	-5.03062	4.89e-07	2.9e-05
NM_012138	3643.85	-0.386428	0.0768933	-5.02551	5.02e-07	2.97e-05
NM_212535	68882.3	-0.359034	0.0714563	-5.02452	5.05e-07	2.98e-05
NM_016481	1153.22	-0.487363	0.0972519	-5.01135	5.4e-07	3.18e-05
NM_001033910	4735.06	-0.371485	0.0742044	-5.00623	5.55e-07	3.26e-05
NM_001178084	2761.03	-0.386624	0.0772657	-5.00383	5.62e-07	3.28e-05
NM_004619	4749.84	-0.371139	0.0741681	-5.00402	5.61e-07	3.28e-05
NM_001199662	1218.46	-0.471436	0.094234	-5.00282	5.65e-07	3.29e-05
NM_002952	19727.4	0.438751	0.0877439	5.00035	5.72e-07	3.33e-05
NM_013235	3167.33	-0.411267	0.0822919	-4.99766	5.8e-07	3.37e-05
NM_000158	8167.35	-0.365344	0.0731093	-4.99723	5.82e-07	3.37e-05
NM_001199653	930.853	-0.51633	0.103338	-4.99653	5.84e-07	3.37e-05
NM_001258357	2722.58	-0.387363	0.0775446	-4.99536	5.87e-07	3.39e-05
NM_001178095	2757.6	-0.385902	0.077278	-4.99368	5.92e-07	3.41e-05
NM_001270408	462.779	0.786214	0.157462	4.99303	5.94e-07	3.41e-05
NM_177435	3123.31	-0.387906	0.0777109	-4.99165	5.99e-07	3.43e-05
NM_183061	491.136	0.675348	0.135405	4.98763	6.11e-07	3.49e-05
NM_014548	251.675	0.840066	0.168513	4.98516	6.19e-07	3.53e-05
NM_153831	2860.47	0.425835	0.0854805	4.98166	6.3e-07	3.58e-05
NM_001199649	2857.7	0.426028	0.0855122	4.98207	6.29e-07	3.58e-05
NM_021219	463.664	0.785082	0.157679	4.97899	6.39e-07	3.62e-05
NM_006238	3143.17	-0.385651	0.0774697	-4.97808	6.42e-07	3.63e-05
NM_015385	236.153	0.807421	0.16222	4.97733	6.45e-07	3.63e-05
NM_001171818	3141.48	-0.385087	0.0774658	-4.97105	6.66e-07	3.75e-05
NM_004414	611.195	0.596925	0.120126	4.96917	6.72e-07	3.77e-05
NM_002731	1593.89	0.467693	0.0941533	4.96735	6.79e-07	3.8e-05
NM_001100412	3167.51	-0.412111	0.0829936	-4.96557	6.85e-07	3.83e-05
NM_001199663	1412.13	-0.472065	0.0951491	-4.96132	7e-07	3.88e-05
NM_152772	9909.91	-0.389009	0.0784111	-4.96115	7.01e-07	3.88e-05
NM_005607	2878.92	0.424306	0.0855057	4.96231	6.97e-07	3.88e-05
NM_015314	66.653	0.898452	0.181088	4.9614	7e-07	3.88e-05
NM_001033554	181.03	0.845853	0.170646	4.95678	7.17e-07	3.95e-05
NM_001243438	179.848	0.846952	0.170861	4.95696	7.16e-07	3.95e-05
NM_001254736	1642.04	0.520547	0.105039	4.95576	7.2e-07	3.97e-05
NM_006292	2124.47	-0.42514	0.0858511	-4.95206	7.34e-07	4.03e-05
NM_203417	605.09	0.59167	0.119535	4.94975	7.43e-07	4.07e-05
NM_001199706	66.3889	0.895823	0.181079	4.94713	7.53e-07	4.12e-05
NM_001025239	57.0921	0.897812	0.181511	4.94632	7.56e-07	4.13e-05
NM_005214	3651.67	-0.463362	0.0938184	-4.93893	7.86e-07	4.27e-05
NM_001193489	5706.48	-0.347562	0.0703666	-4.93931	7.84e-07	4.27e-05
NR_037875	746.552	0.534533	0.108287	4.93626	7.96e-07	4.3e-05
NM_001099745	109.922	0.899024	0.182133	4.93608	7.97e-07	4.3e-05
NM_001099744	109.922	0.899024	0.182133	4.93608	7.97e-07	4.3e-05
NM_207578	1443.27	0.484825	0.0983141	4.93139	8.16e-07	4.39e-05
NM_001099743	110.054	0.898222	0.182133	4.93169	8.15e-07	4.39e-05
NM_001144970	990.068	0.536826	0.108898	4.92964	8.24e-07	4.41e-05
NM_001099754	109.05	0.897637	0.182133	4.92848	8.29e-07	4.41e-05
NM_001099752	109.05	0.897637	0.182133	4.92848	8.29e-07	4.41e-05
NM_001099748	109.05	0.897637	0.182133	4.92848	8.29e-07	4.41e-05
NM_001099750	109.05	0.897637	0.182133	4.92848	8.29e-07	4.41e-05
NM_001099753	109.182	0.896832	0.182133	4.92406	8.48e-07	4.47e-05
NM_001099751	109.182	0.896832	0.182133	4.92406	8.48e-07	4.47e-05
NM_001099747	109.182	0.896832	0.182133	4.92406	8.48e-07	4.47e-05
NM_017786	109.182	0.896832	0.182133	4.92406	8.48e-07	4.47e-05
NR_034033	205.758	-0.87208	0.177408	-4.91567	8.85e-07	4.65e-05
NR_072999	467.051	0.778924	0.158456	4.9157	8.85e-07	4.65e-05
NM_017735	2648.04	-0.419925	0.0854631	-4.91352	8.95e-07	4.68e-05
NM_022742	464.564	0.646178	0.131506	4.91369	8.94e-07	4.68e-05
NM_020945	51635.3	-0.350138	0.071286	-4.91174	9.03e-07	4.72e-05
NM_001193509	2735.27	-0.414224	0.0843762	-4.90925	9.14e-07	4.76e-05
NM_001199708	68.2953	0.887304	0.180748	4.90907	9.15e-07	4.76e-05
NM_020651	22194.3	-0.468744	0.0954969	-4.90848	9.18e-07	4.77e-05
NM_001171819	3229.27	-0.377085	0.0768445	-4.90712	9.24e-07	4.79e-05
NM_005778	4952.11	-0.349897	0.0714693	-4.89576	9.79e-07	5.06e-05
NM_014701	5850.24	-0.343269	0.0702104	-4.88915	1.01e-06	5.23e-05
NM_001077208	4026.02	-0.371623	0.0760314	-4.88775	1.02e-06	5.25e-05
NM_001162529	3623.53	0.482838	0.0988344	4.88532	1.03e-06	5.31e-05
NM_015497	3080.36	-0.373645	0.0765269	-4.88253	1.05e-06	5.37e-05
NM_001171820	3211.1	-0.37421	0.0766651	-4.8811	1.05e-06	5.4e-05
NM_001124	128.144	0.812362	0.166492	4.87929	1.06e-06	5.44e-05
NM_000332	66628.8	-0.321104	0.0658312	-4.87769	1.07e-06	5.46e-05
NM_001128164	66637.5	-0.321061	0.0658312	-4.87703	1.08e-06	5.46e-05
NM_004672	70.9335	0.87376	0.17916	4.87698	1.08e-06	5.46e-05
NM_001199707	66.0521	0.883685	0.181158	4.87799	1.07e-06	5.46e-05
NM_153047	808.913	0.717449	0.147223	4.87322	1.1e-06	5.55e-05
NM_001396	14583.7	-0.343235	0.0705724	-4.86359	1.15e-06	5.81e-05
NM_000366	411.904	0.612505	0.125928	4.86393	1.15e-06	5.81e-05
NM_001077207	4006.32	-0.37056	0.0761977	-4.86313	1.16e-06	5.81e-05
NM_001199886	5121.4	0.531531	0.109388	4.85911	1.18e-06	5.92e-05
NM_001037631	4006.28	-0.454212	0.0936174	-4.85179	1.22e-06	6.06e-05
NM_014943	19038	-0.420226	0.0865924	-4.85292	1.22e-06	6.06e-05
NR_040051	2520.46	-0.378554	0.0780254	-4.85168	1.22e-06	6.06e-05
NM_015044	5519.41	-0.376496	0.0776019	-4.85164	1.22e-06	6.06e-05
NM_016211	4085.83	-0.367302	0.0756816	-4.85325	1.21e-06	6.06e-05
NR_038245	1520.14	0.45241	0.0932244	4.85292	1.22e-06	6.06e-05
NM_001144966	909.825	0.551274	0.113605	4.85255	1.22e-06	6.06e-05
NM_003159	1163.87	0.502649	0.103681	4.84803	1.25e-06	6.16e-05
NM_003581	11046.2	-0.362013	0.0747272	-4.84446	1.27e-06	6.25e-05
NM_130436	14600.6	-0.342334	0.0706661	-4.84439	1.27e-06	6.25e-05
NM_001267614	109.046	0.862589	0.178068	4.84415	1.27e-06	6.25e-05
NM_018125	655.298	0.517105	0.10678	4.84273	1.28e-06	6.28e-05
NM_001670	203.142	0.781341	0.161367	4.84202	1.29e-06	6.29e-05
NM_001018005	429.515	0.603264	0.124607	4.84135	1.29e-06	6.3e-05
NM_003828	6236.59	-0.40068	0.0827897	-4.83974	1.3e-06	6.34e-05
NM_001199888	5132.75	0.530369	0.109598	4.83921	1.3e-06	6.34e-05
NM_013390	10435.8	-0.48392	0.100026	-4.83794	1.31e-06	6.37e-05
NR_037898	828.799	0.538728	0.111371	4.83722	1.32e-06	6.38e-05
NM_012197	10294.2	-0.341918	0.0706999	-4.8362	1.32e-06	6.41e-05
NR_103468	104.043	0.836502	0.17304	4.83415	1.34e-06	6.46e-05
NM_022740	5463.28	-0.403186	0.0834958	-4.82881	1.37e-06	6.57e-05
NM_001272019	11031.7	-0.385735	0.0798797	-4.82895	1.37e-06	6.57e-05
NM_014933	4018.26	-0.368674	0.076337	-4.82956	1.37e-06	6.57e-05
NR_038244	1515.52	0.450073	0.0932	4.82911	1.37e-06	6.57e-05
NM_000880	5078.29	0.528715	0.10948	4.82934	1.37e-06	6.57e-05
NR_045622	1598.59	0.514104	0.106495	4.82748	1.38e-06	6.6e-05
NM_007200	41516.3	-0.324248	0.0671941	-4.82554	1.4e-06	6.66e-05
NM_001199661	1330.28	-0.459357	0.0952063	-4.82486	1.4e-06	6.67e-05
NM_001113239	5467.24	-0.402937	0.0835526	-4.82255	1.42e-06	6.73e-05
NM_002350	22299.7	-0.371147	0.0769749	-4.82166	1.42e-06	6.75e-05
NM_001172312	75.2742	0.860558	0.178499	4.82109	1.43e-06	6.76e-05
NM_021215	1897.28	-0.406472	0.0843257	-4.82026	1.43e-06	6.77e-05
NM_006738	41612.9	-0.324081	0.0672743	-4.81731	1.46e-06	6.86e-05
NM_025209	10685	-0.383806	0.0796861	-4.81648	1.46e-06	6.88e-05
NM_020819	4106.67	0.475329	0.0986995	4.81592	1.47e-06	6.88e-05
NM_002541	3628.46	-0.378658	0.0786558	-4.81412	1.48e-06	6.92e-05
NR_040052	2548.29	-0.375472	0.0779918	-4.81425	1.48e-06	6.92e-05
NM_013300	936.413	0.542902	0.112838	4.81133	1.5e-06	7e-05
NM_001272004	10698.6	-0.383357	0.0797107	-4.80936	1.51e-06	7.06e-05
NM_001111097	22463.1	-0.367957	0.0765521	-4.80662	1.53e-06	7.15e-05
NR_038302	1848.87	0.477464	0.0994312	4.80195	1.57e-06	7.3e-05
NM_001166498	41.5506	0.871137	0.181484	4.80006	1.59e-06	7.36e-05
NM_153048	1124.87	0.694189	0.144697	4.79755	1.61e-06	7.44e-05
NM_001199887	5102.13	0.526834	0.109933	4.79231	1.65e-06	7.62e-05
NM_003855	523.354	0.578216	0.120677	4.79144	1.66e-06	7.64e-05
NM_001167931	2941.53	0.41189	0.0859822	4.79041	1.66e-06	7.66e-05
NM_003186	1182.23	-0.511783	0.106887	-4.7881	1.68e-06	7.74e-05
NM_001267611	101.101	0.853172	0.178306	4.78488	1.71e-06	7.85e-05
NM_015060	7213.65	-0.333674	0.0697481	-4.78399	1.72e-06	7.87e-05
NR_036627	5084.72	-0.340549	0.0712009	-4.78293	1.73e-06	7.9e-05
NR_038301	1811.59	0.478263	0.100002	4.78252	1.73e-06	7.9e-05
NM_024991	234.244	0.781718	0.163512	4.78079	1.75e-06	7.95e-05
NM_018205	101.811	0.830853	0.173829	4.77973	1.76e-06	7.98e-05
NM_001130083	129.352	0.823871	0.172425	4.77814	1.77e-06	8.03e-05
NM_001001522	1043.69	-0.499244	0.104547	-4.77532	1.79e-06	8.1e-05
NM_001277818	2785.51	-0.370521	0.0775872	-4.77554	1.79e-06	8.1e-05
NM_001130084	129.702	0.822125	0.17218	4.77479	1.8e-06	8.1e-05
NM_001130085	129.702	0.822125	0.17218	4.77479	1.8e-06	8.1e-05
NM_001130086	129.702	0.822125	0.17218	4.77479	1.8e-06	8.1e-05
NM_017869	3946.37	-0.352772	0.0739235	-4.77212	1.82e-06	8.19e-05
NM_130438	14779.5	-0.33741	0.0707103	-4.77172	1.83e-06	8.19e-05
NM_001130087	129.438	0.82095	0.172067	4.77111	1.83e-06	8.2e-05
NM_001173540	3922.66	-0.351607	0.073776	-4.76587	1.88e-06	8.4e-05
NM_001077206	4181.47	-0.362079	0.0759802	-4.76544	1.88e-06	8.41e-05
NM_014037	2025.3	-0.420318	0.0882398	-4.76336	1.9e-06	8.44e-05
NM_001193466	17833.3	-0.354998	0.0745178	-4.76393	1.9e-06	8.44e-05
NM_079837	3932.39	-0.351968	0.0738754	-4.76434	1.89e-06	8.44e-05
NM_001270643	9611.41	-0.32427	0.0680767	-4.76331	1.9e-06	8.44e-05
NM_199427	1181.46	-0.43178	0.0907151	-4.75974	1.94e-06	8.57e-05
NM_016019	9635.98	-0.323582	0.0680348	-4.75613	1.97e-06	8.7e-05
NM_006434	84.6522	0.848818	0.178459	4.75637	1.97e-06	8.7e-05
NM_014503	1074.99	-0.468204	0.0984544	-4.75554	1.98e-06	8.71e-05
NM_015443	17865	-0.354064	0.0744926	-4.75302	2e-06	8.79e-05
NM_032432	129.534	0.819015	0.172317	4.75295	2e-06	8.79e-05
NM_002006	316.874	0.798089	0.168062	4.74877	2.05e-06	8.96e-05
NM_133465	4441.29	0.353579	0.0744843	4.74703	2.06e-06	9.02e-05
NM_001173541	3972.16	-0.349758	0.0736981	-4.74582	2.08e-06	9.06e-05
NM_152758	2793.23	-0.368749	0.0777519	-4.74263	2.11e-06	9.19e-05
NR_002174	1301.8	0.491679	0.103687	4.74196	2.12e-06	9.2e-05
NM_018490	691.108	0.613158	0.129376	4.73936	2.14e-06	9.31e-05
NM_018317	2205.68	0.398884	0.0841979	4.73746	2.16e-06	9.38e-05
NM_001105531	4055.62	0.468596	0.098956	4.73539	2.19e-06	9.46e-05
NM_001173539	3913.94	-0.350555	0.0740374	-4.73484	2.19e-06	9.47e-05
NM_006567	15807.8	-0.376391	0.0795168	-4.73348	2.21e-06	9.51e-05
NM_001267609	99.3824	0.844016	0.178315	4.73329	2.21e-06	9.51e-05
NM_206967	1802.75	-0.415199	0.0877903	-4.72944	2.25e-06	9.64e-05
NM_001277815	2795.82	-0.367595	0.0777192	-4.72978	2.25e-06	9.64e-05
NM_018849	4965.8	-0.343541	0.0726365	-4.72958	2.25e-06	9.64e-05
NM_001277817	2872.57	-0.365994	0.0774341	-4.72652	2.28e-06	9.75e-05
NM_001205263	1135.44	0.436607	0.0923695	4.72674	2.28e-06	9.75e-05
NM_001142807	101.396	0.811815	0.171785	4.72576	2.29e-06	9.77e-05
NM_001099756	102.606	0.859975	0.182073	4.72323	2.32e-06	9.87e-05
NM_001165036	3695.75	-0.369618	0.0783008	-4.72049	2.35e-06	9.99e-05
NM_000443	4973.93	-0.343402	0.0728468	-4.71403	2.43e-06	0.000102968
NM_001277814	2762.01	-0.367249	0.0779395	-4.71198	2.45e-06	0.000103837
NM_001135820	10803.1	-0.476613	0.101165	-4.71123	2.46e-06	0.000104049
NM_001009955	1240.67	0.497694	0.10566	4.71035	2.47e-06	0.000104156
NM_145716	1240.67	0.497694	0.10566	4.71035	2.47e-06	0.000104156
NM_001191049	4186.2	-0.359381	0.0763038	-4.70987	2.48e-06	0.000104228
NM_001018008	543.557	0.543116	0.115395	4.70659	2.52e-06	0.000105744
NM_001277816	2868.68	-0.362947	0.0771565	-4.70404	2.55e-06	0.000106903
NM_015002	2481.25	-0.370287	0.0787518	-4.70195	2.58e-06	0.000107825
NM_017912	480.693	-0.55941	0.119119	-4.69624	2.65e-06	0.000110649
NM_002167	2854.3	0.36975	0.0787372	4.69601	2.65e-06	0.000110649
NM_001165136	491.595	-0.552816	0.117786	-4.6934	2.69e-06	0.000111524
NM_025185	601.173	0.666304	0.141964	4.69346	2.69e-06	0.000111524
NM_001040428	123.823	0.850137	0.181113	4.69395	2.68e-06	0.000111524
NM_018070	1243.81	0.496683	0.105877	4.69114	2.72e-06	0.000112583
NM_015512	771.937	-0.562998	0.120045	-4.68989	2.73e-06	0.000113086
NM_177557	333.359	0.724355	0.154539	4.6872	2.77e-06	0.0001144
NM_001040000	2861.46	0.569266	0.12158	4.68225	2.84e-06	0.000116825
NM_022006	479.323	0.659862	0.140921	4.68248	2.83e-06	0.000116825
NM_001267610	99.2954	0.836469	0.17877	4.67903	2.88e-06	0.000118482
NM_033624	2458.41	-0.369587	0.0789986	-4.67839	2.89e-06	0.000118659
NM_001277813	2769.74	-0.36546	0.0781462	-4.67661	2.92e-06	0.000119502
NM_001025204	3158.55	-0.371015	0.0793579	-4.67522	2.94e-06	0.000120128
NM_001197026	954.711	0.473662	0.101365	4.67281	2.97e-06	0.000121349
NM_006758	3197.22	-0.371011	0.0794623	-4.66902	3.03e-06	0.000123411
NM_001204056	29284.3	-0.318414	0.0682458	-4.66569	3.08e-06	0.000125232
NM_001244813	69364.2	-0.345428	0.0740533	-4.66459	3.09e-06	0.000125702
NM_001497	3662.26	-0.370986	0.0795379	-4.66426	3.1e-06	0.000125704
NM_001135154	1067.6	0.44805	0.0960725	4.66367	3.11e-06	0.000125868
NM_018850	5004.65	-0.34019	0.0729542	-4.66306	3.12e-06	0.000126039
NM_018418	122.561	0.844194	0.181112	4.66116	3.14e-06	0.00012701
NM_001278214	100.145	0.812873	0.174455	4.65949	3.17e-06	0.000127842
NM_001256695	1496.62	-0.41033	0.0881654	-4.65409	3.25e-06	0.000131035
NM_001199664	1464.54	-0.460526	0.0990189	-4.65089	3.31e-06	0.000132874
NM_003945	36607.3	0.324345	0.0697837	4.64786	3.35e-06	0.000134628
NM_014732	176.717	0.773536	0.16646	4.64696	3.37e-06	0.000135005
NM_001242861	622.49	0.530844	0.114383	4.64093	3.47e-06	0.00013879
NR_034108	3365.41	-0.393445	0.0848609	-4.63635	3.55e-06	0.000141273
NM_003478	3476.34	-0.366813	0.0791176	-4.6363	3.55e-06	0.000141273
NM_198041	274.135	0.683175	0.147337	4.63681	3.54e-06	0.000141273
NM_032206	2792.21	-0.368773	0.0795618	-4.63505	3.57e-06	0.000141908
NM_006662	982.792	-0.439463	0.0948218	-4.63462	3.58e-06	0.000141985
NR_103467	104.392	0.807166	0.174206	4.63339	3.6e-06	0.000142614
NM_014494	21321.6	-0.31994	0.0691074	-4.62961	3.66e-06	0.000145019
NM_001005	88969.2	0.471518	0.10191	4.62679	3.71e-06	0.000146553
NM_001260506	88767.7	0.472252	0.102067	4.62689	3.71e-06	0.000146553
NM_002015	15421.3	-0.315244	0.0681768	-4.62392	3.77e-06	0.000148368
NM_032853	632.027	0.533247	0.115361	4.6224	3.79e-06	0.000149226
NM_025164	24360.8	-0.313461	0.0678704	-4.61853	3.86e-06	0.000151806
NM_001080497	487.578	0.730178	0.158132	4.61751	3.88e-06	0.000152319
NM_001267613	104.187	0.821988	0.178058	4.61641	3.9e-06	0.000152894
NM_001083625	29637.2	-0.314521	0.0681384	-4.61592	3.91e-06	0.000153025
NM_001003941	2927.68	-0.374481	0.0811915	-4.61232	3.98e-06	0.00015546
NR_034109	3403.76	-0.387324	0.0839885	-4.61164	4e-06	0.000155737
NM_015208	29481.3	-0.314397	0.0681936	-4.61036	4.02e-06	0.000156456
NM_001025203	3263.37	-0.364432	0.0791455	-4.60458	4.13e-06	0.000160622
NM_001278211	97.9131	0.806212	0.17523	4.60087	4.21e-06	0.000163016
NM_001278212	97.9131	0.806212	0.17523	4.60087	4.21e-06	0.000163016
NM_001037343	1012.95	0.485444	0.105519	4.60056	4.21e-06	0.000163017
NM_001034955	81.1943	0.825695	0.179492	4.60019	4.22e-06	0.000163058
NM_001256696	1471.92	-0.407694	0.0886675	-4.59801	4.27e-06	0.000164523
NM_004331	2631.72	-0.381795	0.0830523	-4.59704	4.29e-06	0.000165043
NM_016106	9089.21	-0.329912	0.0717877	-4.59566	4.31e-06	0.00016589
NM_013236	9172.78	-0.328859	0.071566	-4.59518	4.32e-06	0.000166023
NM_001207008	3185.17	0.552813	0.120336	4.59393	4.35e-06	0.000166776
NR_038246	1831.67	0.39636	0.0863113	4.59221	4.39e-06	0.000167903
NM_001134486	424.449	0.625423	0.13626	4.58992	4.43e-06	0.000169252
NM_001034954	81.0259	0.823858	0.179481	4.59022	4.43e-06	0.000169252
NM_001010854	236.123	0.730045	0.159075	4.5893	4.45e-06	0.000169499
NM_016323	597.323	0.564606	0.123099	4.58661	4.51e-06	0.000171445
NM_014661	21001.8	-0.312701	0.0681844	-4.58611	4.52e-06	0.000171498
NM_001260507	92193	0.46256	0.100865	4.58593	4.52e-06	0.000171498
NM_001004722	11469.4	-0.345103	0.0752661	-4.5851	4.54e-06	0.000171924
NM_007083	258.721	0.67545	0.147386	4.58285	4.59e-06	0.000173014
NM_001098540	36.7502	0.824419	0.179891	4.58288	4.59e-06	0.000173014
NM_006665	36.7502	0.824419	0.179891	4.58288	4.59e-06	0.000173014
NM_001256802	90952.2	0.464157	0.101356	4.57946	4.66e-06	0.000175585
NM_000176	26679.1	-0.326708	0.0713857	-4.57665	4.72e-06	0.000175894
NM_001204258	26679.1	-0.326708	0.0713857	-4.57665	4.72e-06	0.000175894
NM_001204259	26679.1	-0.326708	0.0713857	-4.57665	4.72e-06	0.000175894
NM_001204260	26679.1	-0.326708	0.0713857	-4.57665	4.72e-06	0.000175894
NM_001204261	26679.1	-0.326708	0.0713857	-4.57665	4.72e-06	0.000175894
NM_001204262	26679.1	-0.326708	0.0713857	-4.57665	4.72e-06	0.000175894
NM_001204263	26679.1	-0.326708	0.0713857	-4.57665	4.72e-06	0.000175894
NM_001204264	26679.1	-0.326708	0.0713857	-4.57665	4.72e-06	0.000175894
NM_207191	84.7912	0.809244	0.176851	4.57586	4.74e-06	0.000176305
NM_001024094	26656.5	-0.326396	0.0713456	-4.57486	4.77e-06	0.000176889
NM_014488	10492.8	-0.338021	0.0739	-4.57404	4.78e-06	0.000177331
NR_034110	3051.27	-0.403548	0.0882684	-4.57182	4.83e-06	0.000178956
NM_002827	10446	-0.31513	0.0689538	-4.57016	4.87e-06	0.000180121
NM_178578	2789.65	-0.354827	0.0776595	-4.56901	4.9e-06	0.000180852
NM_182948	845.675	0.485713	0.106323	4.56828	4.92e-06	0.000181227
NM_003756	8147.11	-0.320642	0.070227	-4.56579	4.98e-06	0.000183123
NM_001025235	51.9092	0.830705	0.181994	4.56446	5.01e-06	0.000184023
NM_001242859	610.81	0.522209	0.114522	4.55991	5.12e-06	0.000187786
NM_025113	20103.2	-0.356899	0.0782993	-4.55813	5.16e-06	0.000188048
NM_182835	9128.79	-0.327373	0.0718033	-4.5593	5.13e-06	0.000188048
NM_001244814	110468	-0.303409	0.0665575	-4.5586	5.15e-06	0.000188048
NM_001416	62959.1	0.515647	0.113127	4.55812	5.16e-06	0.000188048
NM_001242857	611.716	0.522018	0.114513	4.55859	5.15e-06	0.000188048
NM_001267612	101.236	0.813853	0.178578	4.55742	5.18e-06	0.000188415
NM_004227	117.516	0.774112	0.169909	4.55605	5.21e-06	0.000189371
NM_033119	258.636	0.687902	0.151042	4.55439	5.25e-06	0.00019061
NM_001042693	534.245	-0.531537	0.116724	-4.55381	5.27e-06	0.000190868
NM_001204510	63080.3	0.514608	0.113035	4.55264	5.3e-06	0.000191386
NM_001242858	610.678	0.520746	0.114379	4.55283	5.29e-06	0.000191386
NR_047546	9214.16	-0.325529	0.0715175	-4.55174	5.32e-06	0.000191943
NR_027626	477.386	0.547496	0.12031	4.55069	5.35e-06	0.000192627
NM_001098811	173.919	0.761728	0.167435	4.54939	5.38e-06	0.000193551
NM_001166687	602.843	0.518114	0.11393	4.54763	5.43e-06	0.000194897
NM_001098817	828.629	-0.495913	0.109056	-4.54732	5.43e-06	0.000194912
NM_001261465	83.3111	0.804631	0.176977	4.54653	5.45e-06	0.000195371
NM_001166688	602.169	0.518264	0.113999	4.54622	5.46e-06	0.00019539
NM_001032221	29.3887	0.783817	0.172458	4.54499	5.49e-06	0.00019599
NM_003165	29.3887	0.783817	0.172458	4.54499	5.49e-06	0.00019599
NM_001018076	26985.4	-0.323972	0.0712988	-4.54386	5.52e-06	0.000196635
NM_002064	63.4767	0.825175	0.181608	4.54371	5.53e-06	0.000196635
NM_014373	348.335	0.752162	0.165671	4.54008	5.62e-06	0.000199771
NM_001143676	575.481	0.529198	0.116582	4.53929	5.64e-06	0.000200247
NR_073149	301.868	0.70895	0.156251	4.53725	5.7e-06	0.000201917
NM_001270841	208.764	0.799339	0.176212	4.53624	5.73e-06	0.00020237
NM_001025236	51.7408	0.825631	0.18201	4.53619	5.73e-06	0.00020237
NM_001257376	9229.67	-0.323529	0.0713343	-4.53539	5.75e-06	0.000202861
NM_001244812	122072	-0.299639	0.0660925	-4.53363	5.8e-06	0.00020401
NM_001143678	560.278	0.53646	0.118329	4.53362	5.8e-06	0.00020401
NM_001178031	6859.4	-0.323115	0.0712755	-4.53333	5.81e-06	0.000204012
NM_194281	831.153	-0.490248	0.108251	-4.52881	5.93e-06	0.000208135
NR_046338	1502.59	-0.39923	0.0881773	-4.52758	5.97e-06	0.000209063
NM_015932	917.887	-0.469857	0.103816	-4.52586	6.02e-06	0.000210486
NM_016628	10973.8	-0.320837	0.0709134	-4.52435	6.06e-06	0.00021113
NM_001143677	560.613	0.535246	0.118303	4.52437	6.06e-06	0.00021113
NR_024237	119.54	0.785782	0.173662	4.52477	6.05e-06	0.00021113
NM_024751	2580.58	0.369046	0.0815933	4.523	6.1e-06	0.000211617
NR_037926	63513.6	0.511248	0.113032	4.52305	6.1e-06	0.000211617
NM_001243658	65.0417	0.820141	0.181321	4.52314	6.09e-06	0.000211617
NM_001244584	10374.2	-0.30573	0.0676292	-4.52068	6.16e-06	0.000213663
NR_047547	9217.22	-0.322768	0.0714175	-4.51945	6.2e-06	0.000214616
NM_001967	118515	0.370217	0.0819424	4.51801	6.24e-06	0.000215792
NM_017628	8589.48	-0.336276	0.0744845	-4.51471	6.34e-06	0.000218887
NM_001029835	4575.45	-0.340246	0.0753706	-4.51431	6.35e-06	0.000219005
NM_014346	30641.9	-0.367178	0.0813437	-4.5139	6.36e-06	0.000219126
NM_145869	4259.7	-0.350055	0.0775626	-4.51319	6.39e-06	0.000219568
NM_001278408	3990.67	-0.358305	0.0794058	-4.51233	6.41e-06	0.000220168
NM_001199830	40.6234	0.817787	0.181259	4.5117	6.43e-06	0.000220525
NM_001167621	9335.8	-0.322806	0.0715573	-4.51116	6.45e-06	0.000220799
NM_001130088	107.766	0.794393	0.176123	4.51044	6.47e-06	0.000221246
NM_006814	2746.49	-0.349783	0.0775791	-4.50873	6.52e-06	0.000222745
NR_024247	597.34	0.520443	0.115439	4.50839	6.53e-06	0.000222808
NM_001025238	53.4833	0.819435	0.181908	4.50467	6.65e-06	0.000226446
NM_001242860	601.927	0.518064	0.115021	4.5041	6.67e-06	0.000226746
NM_001204265	25430.2	-0.321655	0.0714382	-4.50256	6.71e-06	0.000228101
NR_047548	9483.07	-0.319175	0.0709467	-4.4988	6.83e-06	0.000231862
NM_145868	4283.89	-0.34957	0.0777186	-4.49789	6.86e-06	0.000231937
NM_001157	4350.57	-0.347238	0.0771939	-4.49825	6.85e-06	0.000231937
NM_018313	3594.31	-0.342293	0.0760985	-4.49802	6.86e-06	0.000231937
NM_018239	102.524	0.78785	0.175312	4.49398	6.99e-06	0.000235927
NM_194431	158.968	0.78866	0.175528	4.49308	7.02e-06	0.000236618
NM_001034957	82.7429	0.804384	0.179068	4.49205	7.05e-06	0.00023745
NM_001278639	1504.84	0.543895	0.121091	4.49163	7.07e-06	0.000237602
NM_001005404	5737.29	-0.328696	0.0732147	-4.48948	7.14e-06	0.000239705
NM_001278409	4274.48	-0.348283	0.0776218	-4.48692	7.23e-06	0.000242279
NM_003264	603.449	0.48906	0.109138	4.48113	7.43e-06	0.000248632
NR_033717	136.232	0.782739	0.174692	4.48068	7.44e-06	0.000248825
NM_016351	478.614	0.71955	0.160716	4.47715	7.56e-06	0.000252644
NM_021722	478.211	0.719537	0.160743	4.47633	7.59e-06	0.000253066
NM_004923	97.3609	0.782318	0.174771	4.47624	7.6e-06	0.000253066
NM_020755	4235.47	-0.379092	0.084734	-4.4739	7.68e-06	0.000255516
NM_001204172	6798.09	-0.318408	0.0712225	-4.47062	7.8e-06	0.000259139
NR_027058	16045.3	0.305649	0.0683891	4.46926	7.85e-06	0.00026045
NM_014214	263.159	0.636728	0.142503	4.46816	7.89e-06	0.000261454
NM_001278407	4294.04	-0.346664	0.0776028	-4.46716	7.93e-06	0.000262339
NM_001202468	2368.59	-0.445863	0.0998374	-4.46589	7.97e-06	0.00026322
NM_001122964	5512.23	-0.328221	0.0734917	-4.46609	7.97e-06	0.00026322
NM_001033564	93.2665	0.800841	0.179352	4.4652	8e-06	0.000263736
NM_001178086	3370.23	-0.347946	0.0779487	-4.46379	8.05e-06	0.000265137
NM_152726	4285.54	-0.325931	0.073049	-4.46181	8.13e-06	0.000267249
NM_001145417	1660.36	-0.37626	0.0843363	-4.46143	8.14e-06	0.000267385
NM_152434	7309.55	-0.320227	0.0717838	-4.46099	8.16e-06	0.000267595
NM_001242767	3738.69	-0.3906	0.087613	-4.45825	8.26e-06	0.000270695
NM_012298	143.8	0.763641	0.171443	4.45419	8.42e-06	0.000275504
NM_003384	2843.26	-0.345327	0.0775625	-4.45224	8.5e-06	0.000277671
NM_001244815	96356.3	-0.305121	0.0685432	-4.45152	8.53e-06	0.00027825
NM_001278618	10826	-0.30575	0.0687436	-4.44769	8.68e-06	0.000282901
NM_021931	1542.57	-0.391755	0.0881375	-4.44481	8.8e-06	0.000285618
NM_181558	3668.06	-0.349247	0.0785707	-4.44501	8.79e-06	0.000285618
NM_001193465	18854	-0.329988	0.074237	-4.44506	8.79e-06	0.000285618
NM_153815	2247.18	-0.368081	0.0828526	-4.4426	8.89e-06	0.000288212
NM_002882	1465.61	0.545061	0.122738	4.44085	8.96e-06	0.0002902
NR_033905	1533.99	-0.391697	0.0882131	-4.44035	8.98e-06	0.0002905
NM_000303	1227.12	-0.434337	0.0978489	-4.43885	9.04e-06	0.000291796
NM_001242768	3732.83	-0.389732	0.0877974	-4.43899	9.04e-06	0.000291796
NM_001031720	2420.47	0.366314	0.0826193	4.43376	9.26e-06	0.000298402
NM_003271	52.3834	0.806544	0.181988	4.43185	9.34e-06	0.00030068
NM_024782	1260.73	-0.41768	0.0942768	-4.43036	9.41e-06	0.000302388
NM_019071	1423.87	-0.425747	0.096132	-4.42878	9.48e-06	0.000304123
NM_017688	243.187	0.763638	0.172434	4.42859	9.49e-06	0.000304123
NM_015440	3744.78	-0.388504	0.0877574	-4.42702	9.55e-06	0.000305951
NM_001258299	292.045	0.673197	0.15217	4.42399	9.69e-06	0.000309898
NM_001190809	1577.65	-0.384789	0.0869842	-4.42366	9.7e-06	0.000309979
NM_014892	8065.96	-0.305217	0.0690282	-4.42163	9.8e-06	0.000312175
NM_000594	433.028	0.587665	0.132908	4.4216	9.8e-06	0.000312175
NM_001258300	302.41	0.663752	0.150157	4.42037	9.85e-06	0.000313562
NM_005627	544.194	0.527396	0.119333	4.41954	9.89e-06	0.000314383
NM_021723	477.442	0.711457	0.161029	4.41819	9.95e-06	0.000315958
NM_001270546	12913.2	-0.296549	0.067134	-4.41727	1e-05	0.000316923
NM_015213	1301.76	0.447854	0.101399	4.41674	1e-05	0.000317305
NM_001278519	6310.94	-0.318918	0.0722304	-4.41528	1.01e-05	0.000318658
NM_001020658	10143.4	-0.315426	0.0714353	-4.41555	1.01e-05	0.000318658
NM_006762	3527.15	-0.398431	0.0902734	-4.4136	1.02e-05	0.000319433
NM_001008225	7656.81	-0.304677	0.0690341	-4.41343	1.02e-05	0.000319433
NM_032814	611.347	0.513554	0.11635	4.41388	1.02e-05	0.000319433
NM_001278640	1479.22	0.540439	0.122429	4.4143	1.01e-05	0.000319433
NM_001206917	187.301	0.802277	0.181755	4.41406	1.01e-05	0.000319433
NM_001083913	2289.66	-0.365198	0.0827567	-4.41291	1.02e-05	0.000319595
NM_002937	203.996	0.777359	0.176169	4.41259	1.02e-05	0.000319595
NM_001144758	65.9972	0.802452	0.181858	4.41253	1.02e-05	0.000319595
NM_001278518	6113.45	-0.320354	0.0726122	-4.41185	1.02e-05	0.000319818
NR_040096	652.182	0.489008	0.110836	4.412	1.02e-05	0.000319818
NM_004951	2895.27	-0.503372	0.114132	-4.41044	1.03e-05	0.000321514
NM_001190848	7649.58	-0.304356	0.069016	-4.40994	1.03e-05	0.000321873
NM_014751	17946.9	-0.343165	0.0778431	-4.40842	1.04e-05	0.000323749
NM_014676	10170.1	-0.314537	0.0713587	-4.40782	1.04e-05	0.000324242
NM_001100409	10181.6	-0.311565	0.0707253	-4.40528	1.06e-05	0.000327674
NM_001083536	2494.89	-0.356059	0.0808349	-4.40477	1.06e-05	0.000328048
NM_015571	10149.9	-0.312095	0.0709018	-4.40179	1.07e-05	0.000332181
NM_153832	94.2151	0.787481	0.178911	4.40152	1.07e-05	0.000332206
NM_198055	575.557	-0.538404	0.122376	-4.39961	1.08e-05	0.00033474
NM_012231	38830.9	-0.291162	0.0662249	-4.39656	1.1e-05	0.000339061
NM_001184856	1852.31	-0.369632	0.0840945	-4.39544	1.11e-05	0.000340322
NM_100486	11415.4	-0.306926	0.0698315	-4.39523	1.11e-05	0.000340322
NM_000289	626.161	0.499408	0.113675	4.39328	1.12e-05	0.000342978
NM_024596	11689.2	-0.303247	0.0690415	-4.39224	1.12e-05	0.00034385
NM_152386	2066.84	0.495738	0.112868	4.39221	1.12e-05	0.00034385
NM_001243254	1318.79	0.447533	0.102019	4.38674	1.15e-05	0.000352186
NM_017439	11933.7	-0.294095	0.0670593	-4.38559	1.16e-05	0.000353632
NM_018133	1741.67	-0.365087	0.0833006	-4.38277	1.17e-05	0.000357821
NM_016612	717.182	0.448779	0.102404	4.38244	1.17e-05	0.000357938
NM_022763	3669.52	0.567276	0.129465	4.38169	1.18e-05	0.000358746
NM_001135095	3635.58	0.565088	0.12904	4.37917	1.19e-05	0.000362477
NM_138356	806.25	0.467734	0.107014	4.37079	1.24e-05	0.000376227
NM_001201477	1821.48	0.507769	0.116187	4.37028	1.24e-05	0.00037667
NM_001202467	2510.58	-0.441473	0.101031	-4.36968	1.24e-05	0.000377253
NM_005923	19646.4	-0.346629	0.0793437	-4.36871	1.25e-05	0.00037805
NR_002909	388762	0.347519	0.0795445	4.36886	1.25e-05	0.00037805
NR_036473	388704	0.347463	0.0795514	4.36779	1.26e-05	0.000379194
NR_030725	390578	0.346968	0.0795097	4.36385	1.28e-05	0.000385179
NM_001048199	390618	0.346976	0.0795076	4.36406	1.28e-05	0.000385179
NM_001244585	10591.9	-0.295132	0.0676417	-4.36317	1.28e-05	0.000385481
NR_030726	390609	0.346932	0.079512	4.36326	1.28e-05	0.000385481
NM_005614	2228.3	-0.359528	0.0824291	-4.36167	1.29e-05	0.00038768
NM_033086	2027.9	-0.358624	0.0822354	-4.36094	1.3e-05	0.000388507
NM_003387	9622.62	-0.32899	0.0754715	-4.35912	1.31e-05	0.000391299
NR_033881	272.265	-0.692893	0.158974	-4.35852	1.31e-05	0.000391914
NM_004016	19828.5	-0.351721	0.0807235	-4.3571	1.32e-05	0.000394003
NM_002799	3667.79	-0.326357	0.0749135	-4.35646	1.32e-05	0.000394708
NM_052998	58.6251	0.790284	0.18154	4.35322	1.34e-05	0.00040012
NM_001004720	3336.44	-0.358455	0.0823872	-4.35086	1.36e-05	0.000403983
NM_002014	591.266	0.495908	0.114046	4.34832	1.37e-05	0.000408204
NM_001127208	11979.5	-0.313493	0.072117	-4.347	1.38e-05	0.000410198
NM_004018	19881.1	-0.350457	0.0806515	-4.34533	1.39e-05	0.000412847
NM_020165	1296.09	-0.43739	0.100677	-4.34451	1.4e-05	0.000413448
NR_038367	155.19	0.732058	0.168501	4.34455	1.4e-05	0.000413448
NM_144598	3578.63	0.352003	0.0810297	4.34412	1.4e-05	0.000413696
NM_182503	739.489	0.469033	0.107994	4.34315	1.4e-05	0.00041505
NM_001278641	1460.45	0.536198	0.123493	4.34192	1.41e-05	0.000416894
NM_001271184	212.685	0.729452	0.168112	4.33909	1.43e-05	0.000421828
NM_001271183	213.943	0.727047	0.167586	4.33835	1.44e-05	0.000422764
NM_001244816	136412	-0.284233	0.0655271	-4.33764	1.44e-05	0.000423149
NM_172311	90.3045	0.768185	0.177088	4.33787	1.44e-05	0.000423149
NM_014599	2348.92	0.555435	0.128071	4.33694	1.44e-05	0.000424025
NM_001178030	7073.91	-0.309574	0.0713911	-4.33632	1.45e-05	0.000424734
NM_015113	2290.59	-0.352485	0.0813149	-4.33481	1.46e-05	0.00042716
NM_177433	2359.68	0.553686	0.127749	4.33419	1.46e-05	0.000427893
NM_001190440	8267.48	-0.304152	0.0701903	-4.33325	1.47e-05	0.000429224
NM_033375	235.226	0.712553	0.164473	4.33234	1.48e-05	0.00043051
NM_021964	11216.9	-0.292505	0.0675683	-4.32902	1.5e-05	0.000436553
NM_001034956	81.7003	0.778611	0.17991	4.32778	1.51e-05	0.000438526
NM_001164318	1062.03	0.567293	0.131092	4.32745	1.51e-05	0.000438682
NM_001164317	1058.74	0.566008	0.13085	4.32562	1.52e-05	0.000441842
NM_020371	1910.67	-0.419674	0.0970858	-4.32271	1.54e-05	0.000447195
NM_032864	580.793	-0.497405	0.11509	-4.32186	1.55e-05	0.000448419
NM_001457	1059.59	0.565805	0.130983	4.31968	1.56e-05	0.000452357
NM_002114	25963.6	-0.283699	0.0657157	-4.31707	1.58e-05	0.000457224
NM_001243182	44.2469	0.768158	0.177984	4.31588	1.59e-05	0.000459179
NM_206930	232.06	0.650697	0.150777	4.31562	1.59e-05	0.000459203
NM_003422	610.738	-0.523008	0.121234	-4.31404	1.6e-05	0.000460431
NM_001143948	2799.87	-0.418021	0.0968891	-4.31443	1.6e-05	0.000460431
NM_032744	2799.87	-0.418021	0.0968891	-4.31443	1.6e-05	0.000460431
NM_004726	463.533	0.681952	0.15807	4.31425	1.6e-05	0.000460431
NM_002865	5790.97	-0.320611	0.074349	-4.31224	1.62e-05	0.000463678
NM_001164319	1062.81	0.56571	0.131195	4.31199	1.62e-05	0.00046368
NR_027005	98.0856	0.745561	0.172917	4.31166	1.62e-05	0.000463859
NM_201222	2337.59	0.555316	0.128874	4.309	1.64e-05	0.000468942
NM_138957	3488.54	-0.335176	0.0777935	-4.30854	1.64e-05	0.000469406
NM_001137605	3476	-0.329047	0.0763756	-4.30827	1.65e-05	0.000469445
NM_018092	1810.9	0.504159	0.117057	4.30697	1.66e-05	0.000471703
NM_001080975	463.979	0.681591	0.158266	4.30662	1.66e-05	0.000471922
NR_031662	4485.46	0.376957	0.0875548	4.30538	1.67e-05	0.000474038
NM_001144759	66.1789	0.78299	0.181879	4.30501	1.67e-05	0.000474312
NM_004630	7033.17	-0.309039	0.0718298	-4.30237	1.69e-05	0.000479461
NM_015307	1747.29	0.363297	0.0844714	4.30083	1.7e-05	0.000482271
NM_001031716	1204.38	0.486562	0.113275	4.29539	1.74e-05	0.000493445
NM_178122	381.365	0.536341	0.124868	4.29526	1.74e-05	0.000493445
NM_014709	21242.4	-0.28278	0.0658744	-4.29271	1.77e-05	0.000498603
NM_004015	19780.7	-0.348351	0.081161	-4.2921	1.77e-05	0.000499433
NM_001206916	164.774	0.781421	0.182114	4.29084	1.78e-05	0.000501725
NR_028492	222.556	0.651084	0.151832	4.28819	1.8e-05	0.000507182
NM_022900	5695.55	-0.352156	0.0821277	-4.28791	1.8e-05	0.000507264
NM_001039590	9270.81	-0.297456	0.0693883	-4.28684	1.81e-05	0.000509164
NM_001135644	1665.69	-0.366386	0.0855051	-4.28496	1.83e-05	0.000512911
NM_001011722	445.72	0.511753	0.119444	4.28447	1.83e-05	0.000513229
NM_001025234	47.5994	0.780318	0.182133	4.28434	1.83e-05	0.000513229
NM_001039591	9286.59	-0.297064	0.0693763	-4.28193	1.85e-05	0.000518261
NM_020463	5756.4	-0.31382	0.073299	-4.28137	1.86e-05	0.000519007
NM_004017	19833.3	-0.347099	0.0810884	-4.2805	1.86e-05	0.000520454
NM_001193536	16116.8	-0.283262	0.0661948	-4.27922	1.88e-05	0.000522897
NM_052942	395.4	0.601197	0.140522	4.2783	1.88e-05	0.000524488
NM_012406	1954.58	-0.363442	0.085055	-4.27302	1.93e-05	0.000535997
NM_001162427	2956.66	-0.336529	0.0787574	-4.27298	1.93e-05	0.000535997
NM_001190458	16259.9	-0.282625	0.0661481	-4.27261	1.93e-05	0.000536311
NM_015187	16291.1	-0.317354	0.0743081	-4.2708	1.95e-05	0.000538642
NM_001242644	5873.7	-0.315622	0.0739044	-4.27068	1.95e-05	0.000538642
NM_001190707	45.7708	0.756441	0.177123	4.27071	1.95e-05	0.000538642
NM_147129	45.7708	0.756441	0.177123	4.27071	1.95e-05	0.000538642
NM_001025237	45.0884	0.777362	0.182086	4.26921	1.96e-05	0.000541623
NM_024103	71.7651	0.766954	0.179677	4.26851	1.97e-05	0.00054274
NM_017566	1824.84	-0.358952	0.0841383	-4.26621	1.99e-05	0.000547772
NM_178587	15654.4	-0.289574	0.0678906	-4.26531	2e-05	0.000549399
NM_015157	67.6047	0.774572	0.181609	4.26506	2e-05	0.000549424
NM_001012516	214.88	0.707125	0.165845	4.26378	2.01e-05	0.000551988
NM_207119	91.3017	0.757974	0.177803	4.26301	2.02e-05	0.000553311
NM_017577	1614.03	0.52468	0.123098	4.26228	2.02e-05	0.000554512
NM_007190	1273.73	-0.38815	0.0910886	-4.26123	2.03e-05	0.000556535
NM_001159676	3366.17	-0.319113	0.0749133	-4.25976	2.05e-05	0.000559612
NM_183353	1079.55	-0.408748	0.0959832	-4.25853	2.06e-05	0.000562092
NM_001004	5349.93	0.474554	0.111462	4.25753	2.07e-05	0.000563613
NM_177949	150.939	0.687627	0.161511	4.25745	2.07e-05	0.000563613
NM_003242	32942.5	-0.288856	0.0678598	-4.25666	2.08e-05	0.000565028
NM_001146319	360.493	0.593272	0.139401	4.25588	2.08e-05	0.000566382
NM_001987	44316.3	-0.337604	0.0793425	-4.25502	2.09e-05	0.000567967
NM_013316	11305.1	-0.285612	0.0671557	-4.25298	2.11e-05	0.00057256
NM_001024847	32868.2	-0.288504	0.0678586	-4.25154	2.12e-05	0.000575649
NM_138383	249.78	-0.642503	0.151183	-4.24985	2.14e-05	0.00057879
NM_031923	5829.95	-0.331636	0.0780317	-4.25001	2.14e-05	0.00057879
NM_001190847	11297.9	-0.28538	0.0671676	-4.24877	2.15e-05	0.000580979
NM_001198594	85.7284	0.755827	0.177943	4.24759	2.16e-05	0.000583431
NM_201995	7134.54	-0.305354	0.0719101	-4.24633	2.17e-05	0.000585471
NM_001190849	11292.6	-0.285203	0.0671638	-4.24638	2.17e-05	0.000585471
NM_006447	3067.21	-0.327368	0.0771217	-4.24482	2.19e-05	0.000588199
NM_013309	200.716	0.698462	0.164543	4.24487	2.19e-05	0.000588199
NM_001165967	27.2342	0.687852	0.162116	4.24296	2.21e-05	0.000592487
NM_001190850	11285.4	-0.28497	0.067176	-4.24214	2.21e-05	0.000594033
NM_001242418	2698.49	-0.357821	0.0844397	-4.2376	2.26e-05	0.000605534
NM_022483	1490.36	-0.365845	0.0863649	-4.23603	2.28e-05	0.000609131
NM_001303	3516.04	-0.334052	0.0788694	-4.23551	2.28e-05	0.000609289
NM_001032410	3058.32	-0.326829	0.077161	-4.23568	2.28e-05	0.000609289
NM_001277962	9463.89	-0.353897	0.0835711	-4.23468	2.29e-05	0.000610897
NM_001277961	9454.59	-0.353982	0.0836056	-4.23395	2.3e-05	0.000611599
NM_003156	9463.72	-0.353851	0.0835719	-4.2341	2.29e-05	0.000611599
NM_014824	19632.8	-0.414454	0.0979077	-4.23311	2.3e-05	0.000613266
NM_001162952	231.175	0.64624	0.152716	4.23164	2.32e-05	0.000616652
NM_001005918	45.4185	0.758281	0.17922	4.231	2.33e-05	0.000617775
NM_001256270	356.705	-0.546697	0.129272	-4.22904	2.35e-05	0.000621872
NR_038354	2803.45	-0.352168	0.0832695	-4.22926	2.34e-05	0.000621872
NR_037771	1457.75	-0.375293	0.0887515	-4.22858	2.35e-05	0.000622525
NM_001242417	2678.51	-0.361055	0.0853924	-4.22819	2.36e-05	0.000622944
NM_144574	2703.49	-0.356781	0.084425	-4.226	2.38e-05	0.000627166
NM_001257137	5832.74	-0.308976	0.0731069	-4.22637	2.37e-05	0.000627166
NM_003488	595.334	0.467872	0.110713	4.22598	2.38e-05	0.000627166
NM_006311	8308.49	-0.301246	0.0713099	-4.22446	2.4e-05	0.000630748
NM_016120	1092.84	-0.40491	0.0958695	-4.22355	2.4e-05	0.000632666
NM_018385	1735.99	-0.363989	0.0861887	-4.22317	2.41e-05	0.00063308
NM_001029939	3769.84	-0.351745	0.0833011	-4.22258	2.42e-05	0.000634098
NM_001162499	126.551	0.727543	0.172402	4.22003	2.44e-05	0.000640641
NR_036441	5909.3	-0.313469	0.0743355	-4.21694	2.48e-05	0.000648807
NM_001163990	201.111	0.64889	0.153908	4.2161	2.49e-05	0.000650591
NM_031483	5838.54	-0.308308	0.0731322	-4.21577	2.49e-05	0.000650869
NM_001170628	66.4397	0.764824	0.181432	4.21549	2.49e-05	0.000651021
NM_015534	11965.8	-0.290664	0.0689944	-4.21286	2.52e-05	0.000656308
NR_036536	72351.5	0.38309	0.090928	4.21312	2.52e-05	0.000656308
NM_001142576	580.956	0.457317	0.108556	4.21274	2.52e-05	0.000656308
NM_032421	86.2523	0.763754	0.181295	4.21277	2.52e-05	0.000656308
NM_001080779	237.872	0.6903	0.163879	4.21225	2.53e-05	0.000657061
NM_001001992	3099.93	-0.324942	0.0771813	-4.21012	2.55e-05	0.000662637
NM_206929	227.407	0.647697	0.153887	4.2089	2.57e-05	0.000665529
NM_001033556	1616.15	-0.356018	0.0846106	-4.20772	2.58e-05	0.000668353
NM_001159673	3509.66	-0.314479	0.0747464	-4.20728	2.58e-05	0.000668987
NM_001134437	202.331	0.723097	0.171941	4.2055	2.61e-05	0.000673572
NM_053043	12038.3	-0.284611	0.0676977	-4.20414	2.62e-05	0.000676729
NM_001162951	423.756	0.623696	0.148358	4.20399	2.62e-05	0.000676729
NR_003141	72144.2	0.382603	0.0910179	4.2036	2.63e-05	0.00067722
NM_201998	7173.68	-0.302009	0.0718632	-4.20256	2.64e-05	0.000677613
NM_145012	10716.2	-0.299431	0.0712426	-4.20298	2.63e-05	0.000677613
NM_005885	8151.49	-0.289475	0.0688772	-4.20277	2.64e-05	0.000677613
NM_001167929	2543.37	0.388153	0.0923515	4.203	2.63e-05	0.000677613
NM_178586	16558.6	-0.283757	0.0675294	-4.20198	2.65e-05	0.00067867
NM_018091	5689.59	-0.298386	0.0710308	-4.20079	2.66e-05	0.000681575
NM_001167583	3775.17	-0.351305	0.0836444	-4.19999	2.67e-05	0.000683311
NM_001130481	5925.74	-0.312392	0.0743901	-4.19938	2.68e-05	0.000684471
NM_201997	7172.84	-0.301823	0.0718922	-4.19828	2.69e-05	0.000686439
NM_001024843	26492.9	-0.296915	0.070722	-4.19834	2.69e-05	0.000686439
NM_001130482	5946.31	-0.311579	0.0742206	-4.19801	2.69e-05	0.000686561
NM_000368	2858.05	-0.329244	0.0784505	-4.19683	2.71e-05	0.000688955
NM_001130480	5922.91	-0.31237	0.074431	-4.19677	2.71e-05	0.000688955
NR_033649	7295.45	-0.300486	0.0716429	-4.19422	2.74e-05	0.000696062
NM_001253771	3517.81	-0.313335	0.0747143	-4.19378	2.74e-05	0.000696732
NM_001174157	4075.71	-0.351953	0.0839305	-4.19338	2.75e-05	0.000697052
NM_002719	16404.4	-0.284328	0.0678065	-4.19323	2.75e-05	0.000697052
NM_001267033	606.783	-0.507763	0.12113	-4.19189	2.77e-05	0.000700474
NM_031370	4742.91	-0.301297	0.0718992	-4.19055	2.78e-05	0.000703927
NR_033650	7294.61	-0.300304	0.0716703	-4.19007	2.79e-05	0.00070472
NM_001130483	5905.97	-0.31132	0.0743464	-4.18742	2.82e-05	0.000712297
NM_031369	4783.44	-0.301263	0.0719594	-4.18657	2.83e-05	0.000713564
NM_003274	5111.59	-0.301128	0.0719261	-4.18663	2.83e-05	0.000713564
NM_006296	5917.5	-0.31178	0.0744776	-4.18623	2.84e-05	0.000713938
NR_027655	16386.5	-0.335511	0.0801666	-4.18517	2.85e-05	0.000715866
NM_015866	28276.6	-0.28724	0.0686302	-4.18532	2.85e-05	0.000715866
NM_003388	85.9519	0.757834	0.181349	4.17888	2.93e-05	0.000735227
NM_004841	117.463	0.72756	0.17419	4.17682	2.96e-05	0.000741188
NM_032682	142243	-0.275676	0.0660149	-4.17597	2.97e-05	0.000743248
NM_198213	65.9271	0.755725	0.181022	4.17478	2.98e-05	0.00074642
NM_001135643	1756.86	-0.354553	0.0849396	-4.17418	2.99e-05	0.000747656
NM_021140	12980.3	-0.297008	0.0711644	-4.17355	3e-05	0.000749
NM_017757	27799.7	-0.291259	0.0697966	-4.17296	3.01e-05	0.000749728
NM_016132	2254.63	0.345213	0.0827276	4.17288	3.01e-05	0.000749728
NM_001162426	2865.12	-0.327688	0.0785505	-4.17169	3.02e-05	0.000750761
NM_001146214	5524.14	-0.307727	0.0737596	-4.17202	3.02e-05	0.000750761
NM_001042750	12588	-0.289717	0.0694462	-4.17182	3.02e-05	0.000750761
NM_001267048	108.92	0.743081	0.178109	4.17206	3.02e-05	0.000750761
NM_016221	1756.5	-0.35414	0.084902	-4.17117	3.03e-05	0.000751746
NM_001244808	142390	-0.275317	0.0660105	-4.1708	3.04e-05	0.000751818
NM_001114086	99.9577	0.735624	0.176379	4.17071	3.04e-05	0.000751818
NM_001204171	5553.51	-0.313137	0.0751215	-4.1684	3.07e-05	0.000758291
NM_015120	6349.5	-0.307198	0.0736983	-4.16831	3.07e-05	0.000758291
NR_049781	5998.83	-0.311315	0.0746923	-4.16797	3.07e-05	0.000758699
NM_001244810	143071	-0.274988	0.066007	-4.16604	3.1e-05	0.000764423
NM_001256269	366.184	-0.539775	0.129606	-4.16475	3.12e-05	0.000765812
NM_007317	366.184	-0.539775	0.129606	-4.16475	3.12e-05	0.000765812
NM_024894	2019.37	-0.341197	0.0819168	-4.16517	3.11e-05	0.000765812
NM_001159677	3392.7	-0.311398	0.0747619	-4.16519	3.11e-05	0.000765812
NM_001159675	2514.28	-0.331788	0.0797001	-4.16296	3.14e-05	0.000771088
NM_021902	57.8516	0.756099	0.181851	4.1578	3.21e-05	0.000785709
NM_001278717	57.8516	0.756099	0.181851	4.1578	3.21e-05	0.000785709
NM_005031	57.8516	0.756099	0.181851	4.1578	3.21e-05	0.000785709
NM_001278718	57.8516	0.756099	0.181851	4.1578	3.21e-05	0.000785709
NM_022771	5526.52	-0.30689	0.0738183	-4.15736	3.22e-05	0.000786362
NM_001146213	5527.23	-0.306807	0.0738018	-4.15717	3.22e-05	0.000786362
NR_026551	1353.54	-0.384756	0.0925904	-4.15547	3.25e-05	0.000791473
NR_045623	1160.93	0.477693	0.114961	4.15526	3.25e-05	0.000791473
NM_003596	211.078	0.659517	0.158796	4.15324	3.28e-05	0.000797726
NM_031232	236.757	0.625432	0.15063	4.15212	3.29e-05	0.000800891
NM_002182	2529.24	0.385252	0.0928026	4.15131	3.31e-05	0.000802981
NM_001197301	80.9197	0.75566	0.18212	4.14924	3.34e-05	0.000809503
NM_001162501	10703.8	-0.294647	0.071052	-4.14692	3.37e-05	0.000816976
NM_015172	9217.07	-0.290238	0.0700104	-4.14564	3.39e-05	0.000820752
NM_001042751	12765.2	-0.285423	0.0688922	-4.14304	3.43e-05	0.000829347
NM_018688	1340.7	-0.37303	0.090082	-4.14101	3.46e-05	0.000833587
NM_002138	4956.13	-0.297723	0.0718926	-4.14123	3.45e-05	0.000833587
NM_001167928	2525.29	0.384482	0.0928471	4.14102	3.46e-05	0.000833587
NM_003959	157.52	0.697724	0.168487	4.14112	3.46e-05	0.000833587
NM_015088	10788.9	-0.293368	0.0708549	-4.1404	3.47e-05	0.000834999
NM_001261392	2056.55	-0.337299	0.0814862	-4.13935	3.48e-05	0.000838073
NM_020863	3998.29	-0.34887	0.0843202	-4.13744	3.51e-05	0.000844269
NM_198565	1100.03	-0.385042	0.0930694	-4.13715	3.52e-05	0.000844537
NM_001145648	3046.79	-0.321459	0.0777317	-4.13549	3.54e-05	0.00084882
NM_001003810	4996.66	-0.297723	0.0719913	-4.13554	3.54e-05	0.00084882
NM_001042749	12795	-0.289425	0.0699881	-4.13535	3.54e-05	0.00084882
NR_027449	5640.74	-0.3064	0.0741049	-4.13468	3.55e-05	0.000850502
NM_153251	6738.38	-0.28728	0.0694856	-4.13439	3.56e-05	0.000850786
NM_006260	2567	-0.322484	0.0780567	-4.13141	3.61e-05	0.00086029
NM_002891	3040.27	-0.321533	0.0778241	-4.13154	3.6e-05	0.00086029
NM_001018077	29736.1	-0.282805	0.068485	-4.12945	3.64e-05	0.000865529
NM_018259	14465.5	-0.277067	0.0670933	-4.12958	3.63e-05	0.000865529
NM_020768	254.707	0.636239	0.154077	4.12937	3.64e-05	0.000865529
NM_153746	320.448	0.618023	0.149694	4.12857	3.65e-05	0.000867746
NM_001146320	344.209	0.57574	0.139467	4.12815	3.66e-05	0.000868521
NM_001174158	3827.19	-0.341696	0.0827968	-4.12693	3.68e-05	0.000872344
NM_183006	1777.47	-0.350201	0.0848826	-4.1257	3.7e-05	0.000876188
NM_006806	1192.17	0.457974	0.111047	4.12414	3.72e-05	0.000881355
NR_024557	11651.5	-0.294372	0.0713992	-4.12291	3.74e-05	0.000884435
NM_006603	12820.1	-0.284042	0.068893	-4.12294	3.74e-05	0.000884435
NM_007062	1449.67	-0.371773	0.0901912	-4.12206	3.76e-05	0.000886467
NM_032230	4829.29	-0.31074	0.0753885	-4.12185	3.76e-05	0.000886467
NM_012326	249.288	0.655851	0.159128	4.12153	3.76e-05	0.000886467
NM_001197302	74.6342	0.750639	0.182124	4.12158	3.76e-05	0.000886467
NM_001278530	46.8953	0.713012	0.173055	4.12015	3.79e-05	0.000890986
NM_000053	42.1259	0.730709	0.177423	4.11846	3.81e-05	0.000896704
NM_001136017	8547.9	-0.311043	0.0755334	-4.11796	3.82e-05	0.000897043
NM_031231	240.644	0.619012	0.150317	4.11804	3.82e-05	0.000897043
NM_001171814	626.973	0.466199	0.113229	4.11731	3.83e-05	0.000898723
NM_024630	320.227	0.616703	0.149793	4.11702	3.84e-05	0.000899041
NM_001018074	29835.2	-0.281641	0.0684408	-4.1151	3.87e-05	0.00090326
NM_001980	782.922	0.43128	0.1048	4.11529	3.87e-05	0.00090326
NM_152687	304.145	0.572999	0.139231	4.11545	3.86e-05	0.00090326
NM_001200050	388.416	0.573411	0.139343	4.11511	3.87e-05	0.00090326
NM_014419	73.6077	0.749377	0.182124	4.11466	3.88e-05	0.000904172
NM_001163287	3323.61	-0.30846	0.0749795	-4.11393	3.89e-05	0.000906205
NM_203394	559.898	0.548893	0.133456	4.11292	3.91e-05	0.000909369
NM_001018075	29838.3	-0.281466	0.0684413	-4.11252	3.91e-05	0.000910121
NM_001005336	61.1111	0.746261	0.181554	4.1104	3.95e-05	0.000917656
NM_001159674	3470.56	-0.306511	0.074577	-4.11	3.96e-05	0.000918429
NM_001199013	365.909	0.516701	0.125773	4.10821	3.99e-05	0.000924747
NM_175738	228.313	0.608949	0.148305	4.10605	4.02e-05	0.000932595
NM_002609	152.521	0.680471	0.165782	4.1046	4.05e-05	0.000937596
NM_005191	162.848	0.711544	0.173374	4.10411	4.06e-05	0.000938752
NM_001146321	336.256	0.575759	0.140405	4.10072	4.12e-05	0.000950702
NM_023927	336.256	0.575759	0.140405	4.10072	4.12e-05	0.000950702
NM_020733	234.671	0.714281	0.174191	4.10056	4.12e-05	0.000950702
NM_016196	2083.72	-0.366212	0.0893459	-4.09881	4.15e-05	0.000957055
NM_015542	5176.35	-0.31367	0.076546	-4.0978	4.17e-05	0.000960365
NM_014687	4065.26	-0.311491	0.0760489	-4.09594	4.2e-05	0.000967265
NM_001199012	367.858	0.513851	0.12547	4.0954	4.21e-05	0.000968613
NM_006372	2477.94	-0.328229	0.0801547	-4.09494	4.22e-05	0.000968802
NM_024608	80.9004	0.721853	0.176273	4.09508	4.22e-05	0.000968802
NM_001109903	574.813	0.490809	0.119914	4.09301	4.26e-05	0.000976071
NM_001161521	9905.21	-0.338809	0.082791	-4.09234	4.27e-05	0.000977116
NM_001166686	706.516	0.445965	0.108973	4.09244	4.27e-05	0.000977116
NM_007265	838.651	-0.401568	0.0981527	-4.09126	4.29e-05	0.000979093
NM_001039840	5699.36	-0.296552	0.0724808	-4.09146	4.29e-05	0.000979093
NM_001165903	38.5103	0.737174	0.180179	4.09134	4.29e-05	0.000979093
NM_181698	10988.9	-0.285767	0.0698737	-4.08976	4.32e-05	0.000984553
NM_080599	5179.02	-0.313146	0.0765913	-4.08853	4.34e-05	0.000988013
NM_001166006	8091.96	-0.291035	0.071183	-4.08855	4.34e-05	0.000988013
NM_001162953	418.919	0.615709	0.150704	4.08556	4.4e-05	0.000999868
NR_048552	2052.98	-0.332978	0.0815062	-4.0853	4.4e-05	0.00100008
NM_003913	2183.11	-0.328369	0.0804333	-4.0825	4.46e-05	0.00101132
NM_001257138	6234.9	-0.299269	0.0733245	-4.08144	4.48e-05	0.00101237
NM_021105	681.123	0.446328	0.109341	4.082	4.47e-05	0.00101237
NM_024028	480.319	0.484182	0.118635	4.08126	4.48e-05	0.00101237
NM_012214	471.036	0.526944	0.129114	4.08124	4.48e-05	0.00101237
NM_003815	79.2313	0.728941	0.17859	4.08164	4.47e-05	0.00101237
NM_001142864	979.865	0.520716	0.127601	4.08082	4.49e-05	0.00101329
NM_001270660	8414.09	-0.279787	0.0685674	-4.08047	4.49e-05	0.00101391
NM_001085399	202.595	0.659683	0.161679	4.0802	4.5e-05	0.00101423
NM_001242902	563.971	0.455907	0.111752	4.07964	4.51e-05	0.00101575
NM_001166108	1469.78	0.51224	0.125601	4.0783	4.54e-05	0.00101985
NM_016081	1469.78	0.51224	0.125601	4.0783	4.54e-05	0.00101985
NM_001270661	8540.74	-0.279654	0.0685763	-4.07799	4.54e-05	0.00102031
NM_015073	8918.25	-0.298877	0.0733178	-4.07646	4.57e-05	0.00102613
NM_001042486	1811.43	-0.345491	0.0847724	-4.07551	4.59e-05	0.00102944
NM_001130914	1188.8	0.455393	0.111759	4.07478	4.61e-05	0.0010318
NM_016166	12187.5	-0.273247	0.0671491	-4.06926	4.72e-05	0.0010556
NM_001146698	2185.39	-0.353495	0.086878	-4.06887	4.72e-05	0.00105646
NM_203447	16841.5	-0.272182	0.0669	-4.06849	4.73e-05	0.00105727
NM_001278516	5402.49	-0.311124	0.0765376	-4.06498	4.8e-05	0.00106957
NR_024171	5402.49	-0.311124	0.0765376	-4.06498	4.8e-05	0.00106957
NM_001256552	77.3799	0.719054	0.17689	4.06499	4.8e-05	0.00106957
NM_001261825	68.6123	0.735431	0.180905	4.06529	4.8e-05	0.00106957
NM_001135752	837.361	-0.398956	0.0981713	-4.06387	4.83e-05	0.00107285
NM_001184854	1952.31	-0.340417	0.0837668	-4.06386	4.83e-05	0.00107285
NM_012415	1600.61	0.354097	0.087146	4.06327	4.84e-05	0.00107464
NM_024541	4853.85	-0.319664	0.0786962	-4.062	4.87e-05	0.00107884
NM_004408	60.8894	0.737064	0.181456	4.06196	4.87e-05	0.00107884
NM_181291	3465.89	-0.305995	0.0753398	-4.06154	4.88e-05	0.00107985
NM_002706	3554.73	-0.30767	0.0757668	-4.06074	4.89e-05	0.00108258
NM_001199014	363.989	0.512008	0.126115	4.05985	4.91e-05	0.00108577
NM_181308	2867.67	-0.341436	0.0841475	-4.05759	4.96e-05	0.00109525
NM_004637	4748.14	-0.301622	0.0743399	-4.05734	4.96e-05	0.00109525
NM_001141945	191.95	0.659543	0.16256	4.05722	4.97e-05	0.00109525
NM_001242414	2866.36	-0.340654	0.0839924	-4.05577	5e-05	0.00110114
NM_001136126	8750.86	-0.308381	0.0760595	-4.05447	5.02e-05	0.00110632
NM_001135920	15769.1	-0.325349	0.0802488	-4.05425	5.03e-05	0.00110641
NM_020320	5541.35	-0.28863	0.0712029	-4.05362	5.04e-05	0.00110844
NM_001134435	584.219	-0.442221	0.109109	-4.05301	5.06e-05	0.00111039
NM_006346	5959	-0.288637	0.0712234	-4.05256	5.07e-05	0.00111158
NR_034115	1113.52	-0.422546	0.104276	-4.05217	5.07e-05	0.00111246
NM_001135685	108.159	0.729326	0.180039	4.05094	5.1e-05	0.00111741
NM_001011553	27018.1	-0.269621	0.0666029	-4.04819	5.16e-05	0.00112771
NM_001788	27018.1	-0.269621	0.0666029	-4.04819	5.16e-05	0.00112771
NM_001135610	47285.5	-0.266162	0.0657446	-4.04842	5.16e-05	0.00112771
NM_004238	11813.1	-0.282474	0.0697964	-4.04711	5.19e-05	0.00113195
NM_001146699	2715.96	-0.334917	0.0827799	-4.04587	5.21e-05	0.001137
NM_194356	743.972	0.436347	0.107892	4.04428	5.25e-05	0.00114378
NR_023389	490.613	-0.510608	0.126306	-4.04264	5.29e-05	0.00115084
NM_002393	5292.97	-0.311797	0.0771439	-4.04175	5.31e-05	0.00115128
NM_003238	340.3	0.58014	0.143521	4.04221	5.3e-05	0.00115128
NM_001261464	78.5577	0.721712	0.178562	4.0418	5.3e-05	0.00115128
NM_145753	121.402	0.734932	0.181823	4.04202	5.3e-05	0.00115128
NM_207194	77.0111	0.722169	0.178708	4.04106	5.32e-05	0.00115373
NR_102326	3549.38	-0.324927	0.0804696	-4.03788	5.39e-05	0.0011679
NM_007064	129.072	0.729002	0.180545	4.0378	5.4e-05	0.0011679
NM_001278517	5669.38	-0.305893	0.0757767	-4.03676	5.42e-05	0.00117207
NM_004603	38.0414	0.726785	0.180116	4.03509	5.46e-05	0.00117943
NR_038366	145.912	0.699752	0.173447	4.03439	5.47e-05	0.00118197
NM_018034	10769.5	-0.337518	0.0837123	-4.03188	5.53e-05	0.00119266
NM_001243144	291.994	0.566328	0.140457	4.03203	5.53e-05	0.00119266
NM_017794	5588.64	0.313661	0.0777998	4.03164	5.54e-05	0.00119289
NM_001134438	120.339	0.732932	0.181827	4.03094	5.56e-05	0.00119446
NM_001134439	120.339	0.732932	0.181827	4.03094	5.56e-05	0.00119446
NM_001018037	3126.43	0.400518	0.0994022	4.02927	5.59e-05	0.00120194
NM_001261411	4158.21	-0.293895	0.0729661	-4.02784	5.63e-05	0.00120829
NM_018454	220.839	0.604987	0.150245	4.02666	5.66e-05	0.0012133
NM_003621	7218.3	-0.362104	0.0899331	-4.02637	5.66e-05	0.00121381
NM_004592	4165.71	-0.293663	0.0729428	-4.02593	5.68e-05	0.00121477
NM_001166109	1464.91	0.523354	0.13	4.02579	5.68e-05	0.00121477
NM_006282	26278.4	-0.269399	0.0669608	-4.02324	5.74e-05	0.00122699
NM_001261394	2066.52	-0.329564	0.0819202	-4.02299	5.75e-05	0.00122728
NM_001002812	3761.82	0.320325	0.0796667	4.02081	5.8e-05	0.00123763
NM_005167	134.853	0.666662	0.165866	4.01929	5.84e-05	0.00124462
NM_015384	25613.9	-0.272049	0.0676996	-4.01847	5.86e-05	0.00124795
NR_024052	3958.62	-0.31207	0.0776789	-4.01744	5.88e-05	0.00125235
NM_001017371	8221.62	-0.277046	0.0689707	-4.01686	5.9e-05	0.00125439
NM_152733	19310.1	-0.297539	0.0740911	-4.01586	5.92e-05	0.00125871
NM_001172418	19305.2	-0.297629	0.0741309	-4.01491	5.95e-05	0.00126062
NM_080282	3596.64	0.341795	0.0851294	4.01501	5.94e-05	0.00126062
NM_001135599	339.782	0.57565	0.143372	4.01508	5.94e-05	0.00126062
NM_177968	4095.49	-0.305849	0.0761877	-4.01441	5.96e-05	0.0012612
NM_183243	565.696	0.43965	0.109518	4.01442	5.96e-05	0.0012612
NM_001271854	79.3752	0.727351	0.181206	4.01394	5.97e-05	0.00126166
NM_007223	79.3752	0.727351	0.181206	4.01394	5.97e-05	0.00126166
NM_015955	6797.56	-0.284434	0.0708933	-4.01214	6.02e-05	0.00127025
NM_003675	2651.96	-0.329241	0.0820847	-4.01098	6.05e-05	0.00127546
NM_181719	1400.12	-0.351609	0.0876763	-4.0103	6.06e-05	0.00127809
NR_024582	5834.93	-0.283789	0.0707717	-4.00992	6.07e-05	0.00127913
NM_001033557	3500.23	-0.304311	0.0758964	-4.00955	6.08e-05	0.00128007
NM_001137602	6798.01	-0.28421	0.0708905	-4.00914	6.09e-05	0.00128124
NM_182852	4404.7	0.296436	0.0739526	4.00846	6.11e-05	0.00128388
NR_034084	17746.2	-0.270284	0.0674344	-4.0081	6.12e-05	0.00128479
NM_015155	7727.77	-0.281993	0.0703668	-4.00747	6.14e-05	0.00128716
NM_000883	560.773	0.439246	0.109622	4.00692	6.15e-05	0.00128914
NM_020829	16579.1	-0.320207	0.0799455	-4.00532	6.19e-05	0.00129684
NM_014238	1007.61	0.458662	0.114557	4.00379	6.23e-05	0.0013031
NM_032580	28.1151	0.649909	0.162323	4.00379	6.23e-05	0.0013031
NM_001098638	2851.02	-0.312425	0.0780426	-4.00326	6.25e-05	0.00130495
NM_021178	4417.71	0.295905	0.0739306	4.00247	6.27e-05	0.00130829
NM_138396	279.242	0.544003	0.135933	4.002	6.28e-05	0.00130933
NR_038845	365.388	0.551409	0.137787	4.00189	6.28e-05	0.00130933
NR_003561	463.278	0.522213	0.13051	4.00133	6.3e-05	0.00131138
NM_001200056	419.443	0.556908	0.139267	3.99887	6.36e-05	0.00132404
NR_046386	11464.2	-0.269668	0.0674399	-3.99864	6.37e-05	0.00132424
NM_133464	301.178	0.554891	0.138811	3.99746	6.4e-05	0.00132979
NM_001102605	560.637	0.437531	0.109605	3.99188	6.56e-05	0.00136035
NM_207195	77.6333	0.714218	0.178963	3.99086	6.58e-05	0.00136511
NM_005940	171.517	0.619696	0.155317	3.98987	6.61e-05	0.00136863
NR_048579	74.7163	0.71526	0.179264	3.98999	6.61e-05	0.00136863
NM_030769	390.458	0.566328	0.142003	3.98815	6.66e-05	0.00137748
NR_046311	76.7426	0.706099	0.177097	3.98706	6.69e-05	0.00138265
NM_152896	11523.8	-0.268898	0.0674561	-3.98627	6.71e-05	0.00138616
NM_133433	25757.6	-0.270523	0.0679015	-3.98405	6.78e-05	0.00139807
NM_005466	1582.16	-0.397915	0.0998883	-3.9836	6.79e-05	0.00139925
NM_001161522	9958.57	-0.334175	0.0838905	-3.98347	6.79e-05	0.00139925
NM_001206557	16791.7	-0.317605	0.0797435	-3.98283	6.81e-05	0.00140188
NM_001278547	15450	-0.275574	0.0692479	-3.97953	6.91e-05	0.00142016
NM_001166110	1269.88	0.565992	0.142231	3.97937	6.91e-05	0.00142016
NM_014225	1910.32	-0.334922	0.0841688	-3.97917	6.92e-05	0.00142023
NM_002661	19164.1	-0.279296	0.0701936	-3.97894	6.92e-05	0.00142044
NM_182849	4601.15	0.295301	0.0742275	3.97833	6.94e-05	0.00142299
NM_001258358	1592.7	-0.337565	0.0848611	-3.97785	6.95e-05	0.00142472
NM_032367	1197.03	0.404009	0.101582	3.97716	6.97e-05	0.0014277
NM_001020825	30412.2	-0.298272	0.0750048	-3.9767	6.99e-05	0.00142932
NM_015317	17823.3	-0.271556	0.0682917	-3.97641	7e-05	0.00142992
NM_018425	953.572	-0.475332	0.119566	-3.97549	7.02e-05	0.00143431
NM_001242876	3985.61	-0.296161	0.0745041	-3.9751	7.04e-05	0.00143555
NM_033305	3072.94	0.39591	0.0996204	3.97419	7.06e-05	0.00143991
NM_014902	1842.71	-0.33453	0.084246	-3.97088	7.16e-05	0.00145775
NM_001163989	179.429	0.627048	0.157906	3.97101	7.16e-05	0.00145775
NM_001242875	3742.98	-0.298489	0.0752176	-3.96834	7.24e-05	0.00147215
NM_003642	1303.99	-0.356272	0.0898099	-3.96696	7.28e-05	0.00147955
NR_033354	1622.08	-0.350103	0.0883163	-3.96419	7.36e-05	0.00149562
NM_001016	2329.17	0.512939	0.129399	3.964	7.37e-05	0.00149568
NM_021721	429.827	0.659221	0.166396	3.96177	7.44e-05	0.00150849
NR_024053	4008.63	-0.306883	0.077474	-3.96111	7.46e-05	0.00151151
NM_017787	748.17	-0.421551	0.106444	-3.96032	7.48e-05	0.00151495
NM_001278346	1801.08	-0.34707	0.0876483	-3.9598	7.5e-05	0.00151495
NR_033815	43.2724	0.698257	0.176344	3.95962	7.51e-05	0.00151495
NM_001142782	66.7604	0.71757	0.181206	3.95997	7.5e-05	0.00151495
NM_152900	66.7604	0.71757	0.181206	3.95997	7.5e-05	0.00151495
NM_183416	766.998	0.424147	0.107128	3.95927	7.52e-05	0.00151599
NM_001252226	848.293	0.487575	0.12318	3.95824	7.55e-05	0.00152138
NR_038125	3507.99	-0.300755	0.0760487	-3.95477	7.66e-05	0.00154237
NM_001242877	3862.94	-0.296904	0.0751442	-3.95112	7.78e-05	0.00156366
NM_001200051	425.187	0.548599	0.138843	3.95123	7.77e-05	0.00156366
NM_001001330	1447.92	0.35808	0.0906443	3.95039	7.8e-05	0.00156597
NM_001008222	278.426	0.536069	0.135696	3.9505	7.8e-05	0.00156597
NM_001242878	4018.19	-0.293237	0.0742432	-3.94969	7.83e-05	0.00156936
NM_016424	3781.24	-0.301217	0.0762863	-3.9485	7.86e-05	0.00157564
NM_021813	90317.6	-0.29958	0.0758745	-3.94836	7.87e-05	0.00157564
NM_020122	3551.22	-0.292702	0.0741452	-3.94769	7.89e-05	0.0015788
NM_001130029	430.231	0.470152	0.119128	3.94661	7.93e-05	0.00158466
NM_018026	11643.9	-0.308191	0.0781142	-3.94539	7.97e-05	0.00159153
NM_014007	885.784	-0.383619	0.097284	-3.94329	8.04e-05	0.00160304
NM_006622	587.645	0.509606	0.129231	3.94338	8.03e-05	0.00160304
NM_015695	599.468	-0.425273	0.10788	-3.94211	8.08e-05	0.00160941
NM_145206	27434.7	-0.285209	0.072352	-3.94197	8.08e-05	0.00160941
NM_015130	16231	-0.303891	0.0771068	-3.94117	8.11e-05	0.00161351
NM_018255	3778.71	-0.295175	0.0749176	-3.93999	8.15e-05	0.0016202
NM_001128611	3690.06	-0.306955	0.077936	-3.93856	8.2e-05	0.00162868
NM_001170794	90571.5	-0.298891	0.075918	-3.93703	8.25e-05	0.0016378
NM_001242416	3630.07	-0.296171	0.0752491	-3.93588	8.29e-05	0.0016444
NM_018948	145.215	0.648222	0.164749	3.9346	8.33e-05	0.00165189
NM_145068	447.227	-0.514956	0.130918	-3.93341	8.37e-05	0.00165498
NM_001167930	2168.64	0.377013	0.0958456	3.93355	8.37e-05	0.00165498
NM_206928	262.12	0.607343	0.154399	3.9336	8.37e-05	0.00165498
NM_206927	261.981	0.608473	0.154691	3.93346	8.37e-05	0.00165498
NM_001200052	395.105	0.55894	0.14211	3.93315	8.38e-05	0.00165548
NM_001512	111.397	0.702228	0.178593	3.932	8.42e-05	0.00166219
NM_020937	830.527	-0.445754	0.113378	-3.93159	8.44e-05	0.00166304
NM_001257240	846.183	-0.402791	0.102474	-3.93068	8.47e-05	0.00166304
NM_001083591	26040	-0.264405	0.0672653	-3.93077	8.47e-05	0.00166304
NM_001025076	26040.8	-0.264298	0.0672318	-3.93115	8.45e-05	0.00166304
NM_033135	9935.92	0.364894	0.0928243	3.93102	8.46e-05	0.00166304
NM_021727	467.474	0.581731	0.147985	3.931	8.46e-05	0.00166304
NM_032943	751.778	0.582397	0.148171	3.93058	8.47e-05	0.00166304
NM_001201404	5801.03	-0.298959	0.0760716	-3.92996	8.5e-05	0.00166605
NM_002439	4460.29	-0.307585	0.0782743	-3.92958	8.51e-05	0.00166743
NM_015360	6206.59	-0.279932	0.0712453	-3.92913	8.53e-05	0.00166931
NM_001145794	6168.51	0.453044	0.115318	3.92866	8.54e-05	0.00167001
NM_016032	285.054	0.529762	0.134846	3.92866	8.54e-05	0.00167001
NM_144713	902.554	-0.389546	0.09917	-3.92806	8.56e-05	0.00167286
NM_001908	809.603	0.459008	0.11691	3.92615	8.63e-05	0.00168491
NM_015065	319.232	0.514115	0.130954	3.92592	8.64e-05	0.0016853
NM_020139	612.436	0.463433	0.118076	3.92487	8.68e-05	0.00169132
NM_003031	3281.15	-0.301114	0.0767459	-3.92352	8.73e-05	0.00169954
NM_032227	3069.98	-0.313618	0.0799778	-3.92132	8.81e-05	0.00171388
NM_152594	1789.6	0.533893	0.136163	3.92098	8.82e-05	0.00171499
NM_198868	1035.81	-0.367622	0.0938103	-3.91878	8.9e-05	0.00172689
NR_024203	1158.84	-0.36364	0.0927944	-3.91878	8.9e-05	0.00172689
NM_007246	10786.2	-0.326226	0.0832472	-3.91876	8.9e-05	0.00172689
NM_206922	159.446	0.618671	0.157942	3.91709	8.96e-05	0.00173763
NM_001242903	548.916	0.442052	0.112868	3.91655	8.98e-05	0.00174023
NR_102434	3971.56	-0.293126	0.0748527	-3.91605	9e-05	0.00174252
NM_006769	1467.97	0.357575	0.0913212	3.91557	9.02e-05	0.00174464
NM_001172713	7034.44	-0.271825	0.0694274	-3.91523	9.03e-05	0.00174577
NM_015259	720.486	-0.439432	0.112254	-3.91464	9.05e-05	0.00174744
NM_015043	1038.92	-0.366761	0.0936896	-3.91464	9.05e-05	0.00174744
NM_006561	26124.2	-0.262702	0.0671163	-3.91413	9.07e-05	0.00174981
NM_003111	8428.67	-0.269891	0.0689608	-3.91369	9.09e-05	0.00175165
NM_152516	3316.36	-0.32969	0.0842471	-3.91337	9.1e-05	0.00175254
NR_023318	5001.87	-0.292211	0.0746745	-3.91313	9.11e-05	0.00175254
NM_001812	5326.45	-0.276887	0.0707604	-3.91303	9.11e-05	0.00175254
NM_025208	9914.37	0.363012	0.0928094	3.91137	9.18e-05	0.00176332
NM_014911	724.892	0.444267	0.113639	3.90945	9.25e-05	0.00177604
NM_001025077	25699.3	-0.262359	0.0671323	-3.90808	9.3e-05	0.00178479
NM_001166243	25732.6	0.321841	0.0823718	3.90717	9.34e-05	0.00179018
NM_001257239	836.843	-0.401205	0.102694	-3.90681	9.35e-05	0.00179149
NM_001270492	9832.66	-0.29574	0.0757202	-3.9057	9.4e-05	0.00179842
NM_002012	25732.2	0.321717	0.0824007	3.9043	9.45e-05	0.00180752
NR_046318	1614.57	-0.436867	0.1119	-3.9041	9.46e-05	0.00180768
NM_004194	428.654	0.650565	0.166686	3.90294	9.5e-05	0.00181498
NM_001135753	902.864	-0.375628	0.0962876	-3.90111	9.58e-05	0.00182744
NM_016359	211.885	0.587897	0.150816	3.89812	9.69e-05	0.00184878
NM_139168	9617.64	-0.296381	0.0760386	-3.89777	9.71e-05	0.00185005
NM_033182	200.108	0.5781	0.148347	3.89694	9.74e-05	0.00185502
NR_027862	1377.5	-0.341971	0.0878035	-3.89473	9.83e-05	0.00187066
NM_021623	10722.4	-0.296926	0.0762504	-3.89409	9.86e-05	0.00187419
NM_144658	11735.1	-0.262144	0.0673219	-3.8939	9.86e-05	0.00187429
NR_027768	449.562	0.507	0.13021	3.8937	9.87e-05	0.00187444
NM_015865	305.542	-0.570539	0.146563	-3.89278	9.91e-05	0.00187803
NM_005339	4526.94	-0.302313	0.0776585	-3.89285	9.91e-05	0.00187803
NM_001163417	27566	-0.267297	0.0686663	-3.8927	9.91e-05	0.00187803
NM_032042	27495.1	-0.267312	0.0686941	-3.89134	9.97e-05	0.00188615
NM_001172623	1668.2	0.445757	0.114552	3.89129	9.97e-05	0.00188615
NM_006990	5654.42	-0.299384	0.0769616	-3.89004	0.000100228	0.00189451
NM_002499	1665.76	0.445098	0.114429	3.88974	0.000100352	0.00189545
NM_001206540	3571.3	-0.295651	0.0760346	-3.88838	0.000100916	0.00190471
NM_031443	5365.14	-0.300101	0.0771875	-3.88795	0.000101094	0.00190635
NM_001243731	527.662	0.476683	0.12261	3.88781	0.000101152	0.00190635
NM_001130715	799.909	0.477404	0.122807	3.88744	0.000101309	0.00190791
NM_001172624	1665.1	0.444578	0.114406	3.88599	0.000101915	0.00191791
NM_000941	1004.1	0.434075	0.111714	3.8856	0.000102079	0.00191959
NR_034120	8295.82	-0.344076	0.0885627	-3.88512	0.00010228	0.00192196
NM_001077199	9905.12	-0.293022	0.0754278	-3.8848	0.000102415	0.00192309
NM_012139	11399.5	-0.302279	0.0778176	-3.88446	0.000102559	0.00192439
NM_020236	2936.88	-0.297587	0.0766324	-3.8833	0.000103048	0.00193215
NM_001242956	27931.4	-0.259423	0.0668188	-3.88248	0.000103396	0.00193726
NM_001198979	7174.7	-0.293222	0.0755398	-3.88169	0.000103735	0.00194219
NM_001172712	8476.63	-0.267595	0.0689478	-3.88112	0.000103976	0.00194528
NM_001258205	445.953	-0.512038	0.131944	-3.88072	0.000104148	0.00194709
NM_001242415	3600.57	-0.294277	0.0758495	-3.87975	0.000104566	0.00195347
NM_005338	381.759	0.547895	0.141296	3.87765	0.00010547	0.00196893
NM_007315	1771.87	-0.331572	0.0855317	-3.8766	0.000105927	0.00197069
NM_022051	2403.48	-0.329477	0.0849797	-3.87712	0.000105699	0.00197069
NM_004930	3572.72	-0.295066	0.0761157	-3.87655	0.000105949	0.00197069
NM_134470	2154.5	0.373546	0.0963503	3.87696	0.00010577	0.00197069
NM_032933	820.363	0.462742	0.11936	3.87686	0.000105815	0.00197069
NM_173551	757.263	0.420767	0.108604	3.87432	0.000106922	0.00198735
NM_207196	75.007	0.695225	0.179552	3.872	0.000107944	0.0020049
NR_028080	27826.7	-0.265192	0.0685275	-3.86986	0.000108898	0.00202115
NR_048577	72.09	0.695908	0.179839	3.86962	0.000109005	0.00202168
NR_049773	107.167	0.694773	0.179574	3.869	0.000109284	0.00202538
NM_001128610	3771.41	-0.300069	0.0775671	-3.86851	0.000109501	0.00202794
NM_001242879	3981.45	-0.290752	0.0751626	-3.86831	0.000109592	0.00202817
NM_015014	1309.96	-0.35633	0.0921219	-3.86803	0.00010972	0.00202827
NR_030770	5380.65	-0.298546	0.0771846	-3.86795	0.000109756	0.00202827
NM_052893	21965.4	-0.278377	0.0719738	-3.86776	0.000109842	0.00202839
NM_000321	14333.7	-0.275107	0.0711586	-3.86611	0.000110586	0.00204068
NM_198182	56.9183	0.70381	0.182125	3.86444	0.000111343	0.00205316
NM_001163418	27742.6	-0.264955	0.0685666	-3.86421	0.000111451	0.00205365
NM_001253891	310.787	0.529402	0.137008	3.86403	0.00011153	0.00205365
NM_002221	19900.8	-0.260792	0.0675188	-3.86251	0.000112228	0.00206403
NM_001178061	57.7482	0.70269	0.181929	3.86245	0.000112254	0.00206403
NM_002078	7042.26	-0.26809	0.0694164	-3.86206	0.000112437	0.00206443
NM_001242393	710.344	0.418423	0.108339	3.86217	0.000112382	0.00206443
NM_022733	12547.5	-0.283022	0.0733163	-3.86028	0.000113256	0.00207753
NM_001114394	8732.64	-0.272815	0.0706777	-3.85999	0.000113393	0.00207753
NM_001243198	387.897	0.546831	0.141664	3.86005	0.000113365	0.00207753
NM_001198978	12501.1	-0.283095	0.0733699	-3.85846	0.000114102	0.00208903
NM_001135776	919.988	-0.373883	0.0969285	-3.85731	0.000114643	0.00209004
NM_014600	1609.35	-0.353248	0.0915781	-3.85735	0.000114625	0.00209004
NM_001111112	4678.1	-0.297675	0.0771649	-3.85765	0.000114482	0.00209004
NM_153611	1399.31	0.376281	0.0975515	3.85726	0.000114664	0.00209004
NM_005501	250.726	0.532694	0.138081	3.85784	0.000114394	0.00209004
NM_001198615	371.323	0.547642	0.141982	3.85713	0.000114728	0.00209004
NM_024074	176.263	0.589174	0.152748	3.85717	0.000114705	0.00209004
NM_001271	34840.6	-0.259317	0.0672443	-3.85635	0.000115095	0.00209523
NM_001099272	21991.6	-0.277982	0.0720918	-3.85594	0.000115284	0.00209718
NR_040110	3838.91	-0.287553	0.0745849	-3.85537	0.000115553	0.00210059
NM_018538	201.099	-0.615601	0.159694	-3.85488	0.000115784	0.00210331
NM_001146036	303.729	-0.566951	0.147095	-3.85433	0.000116049	0.00210661
NR_037719	620.115	0.476846	0.123723	3.85412	0.000116145	0.00210686
NM_002532	2414.86	-0.303649	0.0787895	-3.85393	0.000116239	0.00210708
NM_013352	1414.42	0.358453	0.0930302	3.85308	0.000116642	0.00211148
NM_001146274	270.413	0.627998	0.162986	3.85307	0.000116646	0.00211148
NM_001198531	270.545	0.628318	0.163113	3.85205	0.000117134	0.00211585
NM_001198530	271.785	0.629079	0.16331	3.85205	0.000117135	0.00211585
NM_001256023	63.557	0.701088	0.181989	3.85236	0.000116986	0.00211585
NM_207197	74.6701	0.691501	0.17954	3.85151	0.00011739	0.00211897
NM_138923	2067.05	-0.322171	0.0836558	-3.85115	0.000117566	0.00212066
NM_032199	70652.9	-0.27207	0.0706663	-3.85006	0.000118088	0.00212742
NM_147782	792.708	0.453883	0.117891	3.85002	0.000118107	0.00212742
NR_048578	71.7532	0.692046	0.179832	3.84829	0.000118943	0.00214097
NM_022088	675.669	-0.402269	0.104542	-3.84792	0.000119127	0.00214278
NM_001010939	77.0957	0.686847	0.178563	3.84653	0.000119804	0.00215345
NR_073555	8183.54	-0.270774	0.0704144	-3.84544	0.000120336	0.0021615
NM_001142415	2058.28	-0.322924	0.0840018	-3.84426	0.000120918	0.00217042
NM_001198832	5237.64	0.278965	0.0725759	3.84377	0.000121157	0.0021732
NR_073554	8188.39	-0.270575	0.0704005	-3.84337	0.000121357	0.00217527
NM_015186	2731.65	0.370227	0.0963584	3.84218	0.000121945	0.00218427
NM_001128588	302.033	-0.566299	0.147439	-3.84089	0.00012259	0.0021943
NM_001160154	319.436	0.59771	0.155633	3.84051	0.000122781	0.00219619
NM_017552	8195.12	-0.268091	0.0698665	-3.83719	0.000124449	0.00222447
NM_003286	9313.5	-0.322744	0.0841231	-3.83656	0.000124769	0.00222709
NM_001011649	8284.7	-0.270529	0.0705106	-3.83672	0.000124691	0.00222709
NM_001170629	9770.47	0.425314	0.110932	3.83402	0.000126065	0.0022471
NM_147783	800.348	0.454426	0.118522	3.83411	0.000126017	0.0022471
NM_024077	7378.22	-0.275804	0.0719432	-3.83363	0.000126268	0.00224914
NM_001006638	164.774	0.635767	0.165869	3.83294	0.000126622	0.00225076
NM_001118890	70.3928	0.696318	0.181665	3.83299	0.000126596	0.00225076
NM_001243659	70.3928	0.696318	0.181665	3.83299	0.000126596	0.00225076
NM_001143841	539.038	0.459334	0.119855	3.83242	0.000126887	0.00225235
NM_001143843	538.635	0.459398	0.119867	3.83256	0.000126815	0.00225235
NM_172373	19484.7	-0.270284	0.0705355	-3.83189	0.000127162	0.00225567
NM_006395	5164.25	-0.341022	0.0890155	-3.83105	0.000127599	0.00226186
NM_080651	1382.28	-0.377915	0.0986912	-3.82927	0.000128523	0.0022751
NM_018117	8605.08	-0.312724	0.0816666	-3.82928	0.000128519	0.0022751
NM_001135212	65.4936	0.690897	0.18047	3.82832	0.000129023	0.00228237
NM_001256299	1201.55	0.350471	0.091559	3.82782	0.000129284	0.00228541
NM_001136219	123.865	0.691417	0.180664	3.82709	0.000129666	0.00229059
NM_021632	1042.09	-0.36155	0.0945234	-3.82498	0.000130785	0.00230069
NM_017698	3149.2	-0.302322	0.0790328	-3.82526	0.000130632	0.00230069
NM_147223	7862.19	-0.283316	0.0740828	-3.82432	0.000131135	0.00230069
NM_004104	582.069	0.431993	0.112926	3.82545	0.000130532	0.00230069
NM_001010887	387.717	0.49811	0.130243	3.82448	0.00013105	0.00230069
NM_001198525	270.727	0.624749	0.163319	3.82534	0.000130591	0.00230069
NM_001146285	270.859	0.625065	0.163443	3.82435	0.000131117	0.00230069
NM_001198527	270.859	0.625065	0.163443	3.82435	0.000131117	0.00230069
NM_001198528	270.859	0.625065	0.163443	3.82435	0.000131117	0.00230069
NM_030756	270.859	0.625065	0.163443	3.82435	0.000131117	0.00230069
NM_001242338	8227.23	-0.266888	0.0698003	-3.82359	0.000131524	0.00230594
NR_073557	8154.8	-0.269597	0.0705214	-3.8229	0.000131889	0.00230918
NM_018249	8159.75	-0.269577	0.0705145	-3.823	0.000131837	0.00230918
NM_018197	649.443	-0.404587	0.105845	-3.82243	0.000132142	0.00231204
NM_001114132	1717.87	0.363676	0.0951738	3.82118	0.000132815	0.00232222
NM_001142416	2051.6	-0.321744	0.0842376	-3.81948	0.000133732	0.00233667
NM_001167618	2511.92	-0.307695	0.0805727	-3.81885	0.000134074	0.00234105
NM_004757	2053.12	-0.321614	0.0842269	-3.81842	0.000134307	0.00234352
NM_001258359	1572.24	-0.325085	0.0851477	-3.81789	0.000134597	0.00234698
NM_000249	2503.31	-0.30877	0.0808824	-3.81751	0.000134803	0.00234898
NM_032506	488.978	0.459468	0.120378	3.81687	0.000135153	0.00235348
NM_022757	4656.91	0.317299	0.0831425	3.81633	0.000135452	0.00235709
NM_001144912	5249.94	-0.337582	0.0884633	-3.81606	0.000135597	0.00235802
NM_003743	7885.58	-0.282945	0.0741518	-3.81575	0.000135769	0.0023594
NR_033850	1556.49	-0.337945	0.0885916	-3.81464	0.00013638	0.0023673
NM_147781	798.316	0.451446	0.118347	3.81459	0.000136408	0.0023673
NM_003733	61.426	0.692837	0.181655	3.81402	0.000136726	0.00237121
NM_001167934	5682.2	-0.290278	0.0761299	-3.81293	0.000137329	0.00237378
NR_073556	8176.02	-0.269192	0.0705938	-3.81326	0.000137148	0.00237378
NR_073558	8180.05	-0.26895	0.0705367	-3.81292	0.000137337	0.00237378
NR_003111	8685.57	0.446253	0.11703	3.81314	0.000137214	0.00237378
NM_001243142	229.88	0.575966	0.151031	3.81356	0.000136981	0.00237378
NM_199426	681.009	-0.398121	0.104437	-3.81206	0.000137816	0.00238045
NM_001145642	4381.38	-0.283111	0.0742705	-3.81188	0.000137911	0.0023805
NR_044998	12173.1	-0.284278	0.0746209	-3.80964	0.000139172	0.00240064
NM_016174	35.1107	0.681187	0.178856	3.80857	0.000139774	0.0024094
NM_147233	7888.86	-0.282756	0.0742465	-3.80835	0.000139899	0.00240995
NM_024086	1293.56	-0.35555	0.0934084	-3.8064	0.000141004	0.0024241
NM_001258274	2470.07	-0.309063	0.0811912	-3.80661	0.000140885	0.0024241
NM_014887	9119.81	-0.284981	0.0748661	-3.80655	0.00014092	0.0024241
NM_016552	2166.09	-0.310537	0.0816268	-3.80435	0.000142176	0.00244261
NM_014644	5097.64	0.276519	0.0726953	3.80381	0.000142486	0.00244629
NM_206961	74.6413	0.692525	0.182103	3.80293	0.000142993	0.00245335
NM_004606	2016.45	-0.323037	0.0849584	-3.8023	0.00014336	0.00245636
NM_001198834	5106.29	0.276247	0.0726526	3.8023	0.000143359	0.00245636
NM_017755	1905.67	-0.337737	0.0888455	-3.80139	0.000143885	0.00246371
NM_001244735	328.053	-0.494334	0.130064	-3.80069	0.000144292	0.00246904
NM_018370	412.661	0.475	0.125009	3.79973	0.000144856	0.00247704
NM_005455	3838.12	-0.281026	0.0739795	-3.79871	0.000145453	0.00248228
NM_014604	271.517	0.541318	0.142492	3.79893	0.000145325	0.00248228
NM_001198526	270.909	0.621196	0.163525	3.79879	0.000145407	0.00248228
NM_032273	291.957	-0.505237	0.133042	-3.79758	0.000146117	0.00248609
NM_005921	43452.1	-0.246312	0.0648617	-3.7975	0.000146161	0.00248609
NM_001146284	271.041	0.621492	0.163653	3.79763	0.000146088	0.00248609
NM_001146286	271.041	0.621492	0.163653	3.79763	0.000146088	0.00248609
NM_001198529	271.041	0.621492	0.163653	3.79763	0.000146088	0.00248609
NM_001243775	43.3171	0.686446	0.180818	3.79633	0.000146855	0.00249625
NM_024789	58.7747	0.690033	0.181855	3.79442	0.000147991	0.00251389
NM_013986	4833.18	-0.27189	0.0716648	-3.79392	0.00014829	0.00251729
NM_001136031	5213.65	-0.336836	0.0888057	-3.79295	0.000148866	0.00252514
NM_020799	14368.7	-0.276334	0.0728571	-3.79282	0.000148949	0.00252514
NM_001163285	4827.86	-0.27179	0.0716673	-3.79239	0.000149207	0.00252785
NM_001146283	270.872	0.620606	0.163692	3.7913	0.000149862	0.00253727
NM_001184873	2365.84	0.378134	0.0997669	3.79018	0.00015054	0.00254707
NM_001042669	74962.4	-0.282109	0.074446	-3.78945	0.000150981	0.0025478
NM_005243	4820.53	-0.271746	0.071707	-3.78967	0.000150849	0.0025478
NM_001242310	411.586	0.501096	0.132234	3.78948	0.000150965	0.0025478
NM_001206915	82.9998	0.676849	0.178613	3.78948	0.000150961	0.0025478
NM_001167617	2495.32	-0.307719	0.0812192	-3.78874	0.000151411	0.00255229
NM_022373	3820.2	-0.279667	0.0738163	-3.78869	0.000151446	0.00255229
NM_024854	2388.79	-0.328795	0.0868376	-3.78632	0.000152897	0.00257506
NM_016929	68.5157	0.687143	0.18154	3.78509	0.000153656	0.00258614
NM_207123	31293.7	-0.301759	0.0797623	-3.78323	0.000154804	0.00260339
NM_006089	126.385	0.673651	0.178068	3.78311	0.000154884	0.00260339
NM_021642	124.41	0.683596	0.180754	3.78192	0.000155625	0.00261414
NM_003395	403.182	-0.532621	0.140963	-3.77845	0.000157809	0.00264908
NM_002039	31304.8	-0.301375	0.0797695	-3.77807	0.000158048	0.00265136
NR_103509	2011.22	-0.326329	0.0864256	-3.77583	0.000159473	0.00267002
NM_033389	21901	-0.29607	0.0784083	-3.77601	0.000159364	0.00267002
NM_030913	58.1115	0.687139	0.181976	3.77598	0.000159378	0.00267002
NM_022781	3027.44	-0.28814	0.0763174	-3.77555	0.000159656	0.00267134
NM_006826	2217.38	-0.303783	0.0804675	-3.77522	0.000159868	0.00267315
NM_001242892	9130.56	-0.291556	0.0772342	-3.77496	0.000160033	0.00267416
NM_147780	788.196	0.449928	0.119232	3.77355	0.000160942	0.0026876
NM_001163286	4954.01	-0.269714	0.0714922	-3.77264	0.000161528	0.00269564
NM_012233	7761.57	-0.271836	0.0720683	-3.77192	0.000161994	0.00270165
NM_006999	5702.6	-0.293261	0.077771	-3.77083	0.000162705	0.00271175
NM_001161454	1385.68	0.369791	0.0980726	3.77058	0.000162867	0.00271269
NM_001172435	7762.57	-0.271688	0.0720769	-3.76942	0.000163626	0.00272179
NM_032440	11315.1	-0.256455	0.0680338	-3.76952	0.000163565	0.00272179
NM_181786	2028.64	-0.318543	0.0845253	-3.76861	0.000164161	0.00272893
NR_003272	12449.1	-0.281578	0.0747281	-3.76803	0.000164541	0.00273322
NM_001008530	351.893	0.535903	0.142235	3.76773	0.000164739	0.00273322
NM_005606	351.893	0.535903	0.142235	3.76773	0.000164739	0.00273322
NM_001243730	486.157	0.472824	0.125583	3.76502	0.000166533	0.0027612
NM_001178062	59.0429	0.684437	0.181797	3.76485	0.000166651	0.00276137
NM_001083953	9868.67	-0.282132	0.0749429	-3.76462	0.000166803	0.00276211
NM_005647	7452.91	-0.289129	0.0768101	-3.7642	0.000167081	0.00276492
NM_181501	609.612	0.415189	0.110316	3.76365	0.000167454	0.00276931
NM_001102664	755.289	0.552884	0.146922	3.76312	0.000167808	0.00277337
NM_018466	916.483	-0.380479	0.10113	-3.76227	0.00016838	0.00277568
NM_005652	1038.79	-0.353816	0.0940396	-3.76242	0.000168279	0.00277568
NM_003404	1926.23	-0.329147	0.087476	-3.76272	0.000168078	0.00277568
NM_001242893	9200.99	-0.290707	0.0772642	-3.76251	0.000168218	0.00277568
NR_052852	596.885	0.428081	0.113806	3.76151	0.000168888	0.00278226
NM_199451	153.991	0.595317	0.158324	3.76011	0.000169836	0.00279608
NR_037918	45620.3	-0.242736	0.0645866	-3.7583	0.000171072	0.00281283
NM_000712	106.697	0.67336	0.179166	3.75831	0.000171068	0.00281283
NM_001277313	498.025	0.591174	0.157331	3.75752	0.000171608	0.00281983
NM_203350	3922.48	-0.277117	0.073759	-3.75706	0.000171921	0.00282317
NM_001170792	1034.96	-0.360933	0.0960725	-3.75688	0.000172046	0.0028234
NM_015030	16519.7	-0.255485	0.0680233	-3.75584	0.000172763	0.00283149
NM_001170765	11371.7	-0.255473	0.0680216	-3.75576	0.000172816	0.00283149
NM_016447	3123.46	0.337641	0.089909	3.75536	0.000173091	0.00283149
NR_026972	860.562	0.408468	0.108767	3.75543	0.000173045	0.00283149
NM_001253823	106.433	0.672385	0.179039	3.75553	0.000172978	0.00283149
NM_000489	13021.5	-0.258029	0.0687151	-3.75506	0.000173303	0.00283316
NM_017709	4215.68	-0.336022	0.0895104	-3.754	0.000174036	0.00284333
NM_001136200	137.06	-0.602262	0.160488	-3.75269	0.00017495	0.00285462
NM_032379	128.112	0.63359	0.168833	3.75275	0.000174905	0.00285462
NM_005013	124.277	0.666544	0.177637	3.75229	0.000175227	0.00285733
NM_021141	8016.34	-0.262607	0.0699931	-3.75189	0.000175506	0.00286006
NM_001165993	269.616	0.525327	0.140049	3.75103	0.000176112	0.00286811
NM_018063	1660.06	0.347857	0.0927643	3.7499	0.000176905	0.0028792
NM_016304	1018.55	-0.39125	0.104442	-3.7461	0.000179605	0.00292103
NM_001278311	1924.59	-0.309946	0.0827449	-3.7458	0.000179817	0.00292103
NM_001171805	5715.22	-0.29263	0.0781206	-3.74588	0.000179764	0.00292103
NM_139323	1951.5	-0.326997	0.0873075	-3.74535	0.00018014	0.00292443
NM_018132	397.14	-0.454406	0.12137	-3.74399	0.000181124	0.00293853
NM_014014	1905.2	-0.327421	0.0874797	-3.74282	0.00018197	0.0029504
NM_001146189	17330	-0.271065	0.072468	-3.74048	0.000183668	0.00297606
NM_001272039	8643.66	-0.262957	0.070305	-3.74023	0.000183848	0.00297709
NR_103510	2154.25	-0.316229	0.084556	-3.73988	0.000184106	0.0029775
NM_182909	2870.84	0.324953	0.0868865	3.73997	0.000184046	0.0029775
NM_001311	378.426	0.477638	0.127728	3.7395	0.000184385	0.00298013
NM_002107	2227.53	-0.317966	0.0850564	-3.73829	0.000185273	0.00298884
NR_002315	2227.53	-0.317966	0.0850564	-3.73829	0.000185273	0.00298884
NM_022141	3266.54	-0.29531	0.0789937	-3.7384	0.000185193	0.00298884
NM_005154	3906.26	-0.291683	0.0780364	-3.73779	0.000185648	0.00299124
NM_001111113	4677.69	-0.284832	0.0762036	-3.73778	0.000185655	0.00299124
NM_024692	494.968	0.573843	0.153572	3.73665	0.000186487	0.00300276
NM_015295	40236.1	-0.286858	0.0767882	-3.7357	0.000187193	0.00301224
NM_014890	2555.42	0.319658	0.0855925	3.73465	0.000187973	0.00302289
NM_022065	9916.13	-0.278597	0.0746093	-3.73408	0.000188404	0.00302792
NM_001193455	1949.33	-0.327407	0.0877272	-3.73211	0.000189886	0.00304982
NM_001244604	484.35	0.470725	0.126134	3.73195	0.000190006	0.00304985
NM_001139466	7484.93	-0.285854	0.0766522	-3.72924	0.000192058	0.00308086
NM_001001396	3261.37	0.394552	0.105811	3.72885	0.000192355	0.00308368
NM_001684	3262.92	0.394535	0.105837	3.72776	0.000193189	0.00309512
NM_006304	1634.7	-0.34376	0.0922403	-3.72679	0.000193933	0.0031051
NM_001394	392.354	-0.532229	0.142871	-3.72525	0.000195125	0.00312224
NM_024056	510.259	0.448107	0.120302	3.72486	0.000195422	0.0031231
NM_001143842	509.855	0.448165	0.120317	3.72487	0.000195416	0.0031231
NM_194328	3063.88	-0.28408	0.0762747	-3.72444	0.000195751	0.00312642
NM_032167	12999.2	-0.299711	0.0804887	-3.72364	0.000196374	0.00313079
NM_001139468	7496.03	-0.286121	0.0768346	-3.72386	0.0001962	0.00313079
NM_006024	7790.59	-0.269471	0.0723681	-3.72361	0.000196391	0.00313079
NM_001258271	2618.98	-0.303422	0.0815015	-3.7229	0.000196951	0.00313193
NM_001193370	3868.24	-0.281826	0.075694	-3.72323	0.000196694	0.00313193
NM_012255	6077.39	-0.264546	0.0710578	-3.72297	0.000196891	0.00313193
NM_153268	567.974	0.439732	0.118115	3.7229	0.000196951	0.00313193
NR_033500	2085.35	-0.304564	0.0818201	-3.72237	0.000197364	0.00313633
NM_001139467	7501.1	-0.285395	0.0766751	-3.72213	0.00019755	0.00313633
NM_018244	3334.75	-0.284797	0.0765188	-3.72192	0.000197717	0.00313633
NM_002344	69.0087	0.676016	0.18163	3.72194	0.000197695	0.00313633
NM_194329	3068.13	-0.283705	0.0762411	-3.72116	0.000198314	0.00314385
NM_001185106	567.842	0.439435	0.118106	3.72067	0.000198696	0.00314622
NM_181342	64.671	0.672006	0.180615	3.72065	0.000198709	0.00314622
NM_001166005	11915.8	-0.261955	0.0704127	-3.72029	0.000198997	0.00314885
NR_047602	29289	-0.281005	0.0755413	-3.71989	0.000199311	0.00315186
NR_073394	10042.6	-0.277475	0.0746428	-3.71738	0.000201303	0.0031814
NM_001258453	2732.62	-0.295251	0.0794418	-3.71658	0.00020194	0.00318952
NM_002204	235.369	0.521852	0.140442	3.71579	0.000202573	0.00319753
NM_001159287	1547.91	0.325557	0.0876229	3.71544	0.000202851	0.00319799
NM_000365	1547.91	0.325557	0.0876229	3.71544	0.000202851	0.00319799
NM_203342	11907.6	-0.261713	0.0704556	-3.71458	0.000203538	0.00320685
NM_000878	236.124	0.588628	0.158483	3.71415	0.00020389	0.00321042
NM_001184	5963.49	-0.261617	0.070449	-3.71357	0.000204357	0.0032158
NM_044472	3320.83	-0.28179	0.0759145	-3.71194	0.000205677	0.00323459
NR_047645	29150.9	-0.280439	0.0755574	-3.7116	0.000205954	0.00323696
NM_001437	550.039	-0.478796	0.129034	-3.71062	0.000206749	0.00324747
NM_001161726	19581.4	-0.24831	0.0669278	-3.71012	0.00020716	0.00325193
NM_000318	2835.28	-0.294891	0.0795008	-3.70929	0.000207842	0.00326065
NM_001172086	2836.54	-0.295144	0.0795938	-3.70812	0.000208801	0.00327368
NM_001168342	171.858	0.630674	0.170101	3.70763	0.000209206	0.00327803
NM_001161581	190.957	-0.557424	0.150355	-3.70738	0.000209412	0.00327926
NM_031284	5177.57	-0.278333	0.0750843	-3.70693	0.000209786	0.00328195
NM_001166007	11964.2	-0.26138	0.0705124	-3.70687	0.00020984	0.00328195
NM_001386	485.677	0.468475	0.126395	3.70644	0.000210191	0.00328544
NR_027762	1592.63	-0.325501	0.0878285	-3.7061	0.000210477	0.00328791
NM_022406	4480.78	-0.28784	0.0776836	-3.70529	0.000211153	0.00329645
NM_004329	4581.05	0.323909	0.087438	3.70445	0.000211851	0.00330534
NM_003184	3906.2	-0.28858	0.0779094	-3.70405	0.000212187	0.00330655
NR_047638	29505.8	-0.279644	0.0754968	-3.70406	0.00021218	0.00330655
NM_194330	3088.16	-0.282331	0.0762298	-3.70368	0.000212494	0.00330933
NM_199487	3350.88	-0.282458	0.076282	-3.70281	0.000213224	0.00331869
NM_001129993	385.816	0.459233	0.124054	3.70188	0.00021401	0.0033289
NM_032807	2217.09	-0.303365	0.0819827	-3.70036	0.000215297	0.00334689
NR_047624	29041.8	-0.279546	0.0755774	-3.6988	0.000216623	0.00336546
NR_046410	757.37	-0.381317	0.103101	-3.6985	0.000216879	0.00336664
NM_025138	2106.3	-0.306612	0.0829039	-3.6984	0.000216961	0.00336664
NM_014721	8004	-0.348807	0.09434	-3.69734	0.000217871	0.00337357
NM_001167619	2572.33	-0.297231	0.0803859	-3.69755	0.000217691	0.00337357
NM_003401	4485.58	-0.287526	0.0777623	-3.6975	0.000217732	0.00337357
NM_138270	13235.5	-0.254607	0.0688637	-3.69727	0.000217934	0.00337357
NM_022550	4485.39	-0.287445	0.0777597	-3.69658	0.000218521	0.00337655
NM_001170464	7309.46	-0.261305	0.0706836	-3.69683	0.000218306	0.00337655
NM_021915	832.981	0.410924	0.111161	3.69664	0.000218473	0.00337655
NM_001079867	2904.91	-0.287674	0.0778359	-3.6959	0.000219107	0.00338356
NM_001100166	8006.47	-0.348776	0.0943817	-3.69538	0.000219561	0.0033865
NM_001256569	3240.4	-0.316943	0.0857653	-3.69547	0.000219481	0.0033865
NR_037947	1977.9	-0.322087	0.0871669	-3.69506	0.000219837	0.00338871
NM_001252078	21059.9	-0.244733	0.0662379	-3.69475	0.000220103	0.00339077
NM_178150	2745.86	-0.293882	0.0795497	-3.69432	0.000220476	0.00339449
NM_001184867	1505.54	0.366321	0.0991707	3.69385	0.000220886	0.00339876
NM_014747	36.2424	0.660989	0.178977	3.69316	0.000221486	0.00340594
NM_001278213	87.8509	0.663239	0.179615	3.69256	0.000222012	0.00341199
NM_018266	1974.39	-0.302722	0.0820281	-3.69047	0.000223841	0.0034345
NR_047599	29108.4	-0.278818	0.0755454	-3.69073	0.000223611	0.0034345
NR_047597	29092.6	-0.278803	0.0755476	-3.69043	0.000223878	0.0034345
NM_006415	2853.64	-0.282289	0.0765083	-3.68966	0.000224557	0.00344285
NM_001258259	29331.3	-0.278495	0.0754925	-3.68904	0.000225104	0.00344917
NM_004544	3166.62	-0.303309	0.0822255	-3.68875	0.000225362	0.00345106
NM_001146191	1955.85	0.43607	0.118231	3.68828	0.000225775	0.00345533
NM_004437	12286.9	-0.257802	0.0699015	-3.68807	0.000225958	0.00345607
NM_001258267	29126	-0.278588	0.075544	-3.68776	0.000226239	0.0034583
NM_001256568	3779.34	-0.31695	0.0859604	-3.68716	0.000226767	0.00346019
NM_001258251	29124.7	-0.278554	0.0755462	-3.68721	0.00022673	0.00346019
NM_173797	9097.64	-0.263216	0.0713858	-3.68724	0.000226701	0.00346019
NM_032027	2850.35	-0.293586	0.0796306	-3.68684	0.000227055	0.00346253
NM_001258266	29202.5	-0.278489	0.0755416	-3.68657	0.000227299	0.00346418
NR_047603	29131.9	-0.278457	0.0755447	-3.68599	0.000227813	0.00346972
NM_001024660	151.992	0.642827	0.174404	3.68586	0.000227933	0.00346972
NR_047642	29125.8	-0.278406	0.0755455	-3.68527	0.000228458	0.00347359
NM_016619	944.596	0.44611	0.121048	3.68539	0.000228354	0.00347359
NM_007125	29137.5	-0.278384	0.0755445	-3.68504	0.000228669	0.00347473
NR_047637	29107.8	-0.27837	0.0755466	-3.68475	0.000228929	0.00347663
NM_001173984	2203.53	-0.302221	0.0820316	-3.68421	0.000229415	0.0034772
NR_047641	29135.6	-0.278342	0.0755447	-3.68447	0.000229175	0.0034772
NM_001258260	29083.5	-0.278329	0.0755487	-3.6841	0.000229508	0.0034772
NM_001142279	7412.16	-0.254672	0.0691255	-3.68419	0.000229429	0.0034772
NR_047646	29488.3	-0.278267	0.075537	-3.68385	0.00022974	0.00347866
NM_001114393	9138.28	-0.262134	0.0711743	-3.68299	0.000230518	0.00348837
NM_001079864	7853.14	-0.267016	0.0725341	-3.68125	0.000232091	0.00350804
NM_000966	418.912	0.464851	0.126274	3.68129	0.000232056	0.00350804
NM_030640	701.453	0.513981	0.139631	3.68101	0.000232315	0.00350935
NM_001242361	4804.69	-0.268884	0.073077	-3.67946	0.000233732	0.00352868
NR_047647	29238.5	-0.277906	0.0755395	-3.67895	0.000234199	0.00353366
NM_001174167	15503.1	-0.283388	0.0770712	-3.67697	0.000236025	0.00355749
NM_020775	101.136	0.664164	0.18063	3.67693	0.000236057	0.00355749
NM_001258273	2625.97	-0.297988	0.0810469	-3.67674	0.000236237	0.00355812
NM_002622	1157.48	-0.403986	0.109897	-3.67604	0.000236878	0.00356568
NM_001256576	881.772	-0.418719	0.113912	-3.67583	0.000237081	0.00356665
NM_001258253	29285.2	-0.27742	0.0754765	-3.67558	0.000237307	0.00356795
NM_015426	191.221	-0.553068	0.150479	-3.6754	0.000237481	0.00356847
NM_001258264	29238.1	-0.277489	0.0755377	-3.67352	0.000239231	0.00359221
NM_001258263	29297.9	-0.277252	0.0754754	-3.6734	0.000239341	0.00359221
NM_194332	3104.71	-0.27986	0.0761977	-3.67282	0.000239889	0.00359833
NM_001258261	29263.7	-0.277358	0.0755393	-3.67171	0.000240935	0.00361191
NM_001258258	29041	-0.277447	0.0755686	-3.67145	0.000241174	0.00361339
NM_002432	447.311	0.502801	0.136972	3.67082	0.000241771	0.00362022
NM_001258252	29044.3	-0.277375	0.0755857	-3.66967	0.000242862	0.00363442
NR_040053	878.081	-0.364245	0.0992749	-3.66906	0.000243445	0.00363766
NM_013255	11687.6	-0.250919	0.0683911	-3.66888	0.000243612	0.00363766
NM_006313	21192.7	-0.243154	0.0662699	-3.66914	0.000243366	0.00363766
NM_030752	8759.49	0.422437	0.115142	3.66885	0.000243645	0.00363766
NM_001278389	21075.1	-0.240432	0.0655454	-3.66818	0.000244284	0.00364295
NR_037802	440.712	0.441262	0.120292	3.66825	0.000244214	0.00364295
NM_003718	9328.18	-0.257215	0.0701273	-3.66783	0.000244613	0.00364575
NM_001039802	3529.66	-0.276557	0.0754193	-3.66693	0.000245483	0.00365658
NR_047644	29025.8	-0.277155	0.0755876	-3.66668	0.000245724	0.00365805
NR_047598	29098.8	-0.277117	0.0755805	-3.66651	0.000245884	0.00365831
NM_015832	5073.9	0.30526	0.0832763	3.66563	0.000246727	0.00366873
NM_022077	766.814	-0.380153	0.103721	-3.66515	0.000247189	0.00366922
NR_047635	29399.2	-0.276629	0.0754702	-3.66542	0.000246938	0.00366922
NM_001258265	29797.3	-0.276466	0.0754298	-3.66521	0.00024714	0.00366922
NM_001142370	233.128	0.551204	0.150398	3.66496	0.000247374	0.00366983
NM_015482	316.67	0.632667	0.17264	3.66465	0.000247677	0.00367221
NR_073506	1967.41	-0.301007	0.08215	-3.66411	0.000248197	0.00367778
NM_006084	427.078	-0.455967	0.124447	-3.66395	0.000248359	0.00367807
NM_001077269	10951.3	-0.272444	0.0743787	-3.66293	0.000249345	0.00369054
NM_001126337	122.601	0.621223	0.169606	3.66275	0.00024952	0.003691
NM_015378	7755.32	-0.276315	0.0754684	-3.66133	0.000250908	0.00370939
NM_001136194	1471.69	-0.340382	0.0929814	-3.66075	0.000251477	0.00371351
NR_026973	986.826	0.391042	0.106819	3.66081	0.00025142	0.00371351
NM_001042459	2630.05	0.311902	0.0852152	3.66017	0.00025205	0.00371984
NM_001167935	5747.29	-0.279774	0.0764485	-3.65963	0.000252575	0.00372545
NM_001128919	4055.09	-0.273833	0.0748282	-3.65949	0.000252722	0.00372547
NM_001258256	29204.7	-0.276248	0.0755088	-3.65849	0.000253709	0.00373787
NM_020127	122.065	0.620558	0.169643	3.65801	0.00025418	0.00374267
NM_001161580	195.003	-0.547276	0.149682	-3.65625	0.000255935	0.00376635
NM_001258249	28943.3	-0.276466	0.0756187	-3.65605	0.000256135	0.00376713
NM_001258452	2757.65	-0.290936	0.0795811	-3.65584	0.000256339	0.00376796
NR_047600	29881.8	-0.275927	0.0755139	-3.65398	0.000258202	0.00379317
NM_001128918	4055.61	-0.273415	0.0748369	-3.65347	0.000258718	0.00379857
NM_001136193	1472.75	-0.339972	0.0930657	-3.65303	0.000259167	0.00380299
NM_001265608	5351.34	-0.286148	0.0783437	-3.65246	0.000259737	0.00380918
NM_001010906	825.954	0.49325	0.135053	3.65226	0.000259939	0.00380997
NM_018156	7761.87	-0.275568	0.075478	-3.65097	0.000261256	0.00382489
NM_053056	69.2973	0.656091	0.179702	3.65099	0.000261234	0.00382489
NM_152734	902.837	-0.354533	0.0971349	-3.64991	0.000262336	0.00383852
NR_103511	1049.34	0.36236	0.099297	3.64926	0.000263	0.00384395
NM_001076552	673.012	0.403732	0.110639	3.6491	0.000263157	0.00384395
NM_018677	673.012	0.403732	0.110639	3.6491	0.000263157	0.00384395
NM_013263	2224.44	-0.299851	0.0821797	-3.64872	0.00026355	0.0038475
NM_022087	2221.23	0.341595	0.0936625	3.64708	0.000265237	0.00386992
NR_047607	28931.8	-0.275675	0.0756106	-3.64598	0.000266371	0.00388427
NR_073497	457.12	-0.496405	0.136211	-3.64439	0.000268025	0.00390442
NM_031267	9443.98	-0.254791	0.0699137	-3.64436	0.000268058	0.00390442
NM_016290	5352.78	-0.282821	0.0776225	-3.64354	0.000268909	0.0039146
NM_001030273	1668.57	0.343777	0.0943701	3.64286	0.000269624	0.00392277
NM_001258250	30041.3	-0.274766	0.0754343	-3.64246	0.000270047	0.00392447
NM_001145353	8926.88	-0.2704	0.0742348	-3.64249	0.00027001	0.00392447
NM_002348	14451.2	-0.290118	0.0796697	-3.64151	0.000271046	0.00393677
NM_001258270	29836	-0.27484	0.0754894	-3.64077	0.000271823	0.00394581
NM_001178	1665.75	0.342406	0.0940535	3.64054	0.000272065	0.0039471
NM_152998	2243.01	0.388052	0.106614	3.6398	0.000272847	0.00395397
NM_198459	60.7175	0.661098	0.181627	3.63987	0.000272779	0.00395397
NM_002376	4059.2	-0.272686	0.0749271	-3.63935	0.000273331	0.00395875
NM_002525	4829.67	-0.265953	0.07309	-3.6387	0.000274016	0.00396642
NM_001258257	29847.5	-0.274642	0.0754899	-3.63813	0.000274629	0.00397305
NR_047632	29832.3	-0.274577	0.0754905	-3.63723	0.000275583	0.00398462
NR_047609	29836.4	-0.27452	0.0754899	-3.63652	0.000276352	0.00399347
NM_015376	2728.67	-0.279222	0.0767996	-3.63573	0.000277198	0.0040012
NM_001193369	5212.26	-0.277687	0.0763753	-3.63582	0.000277098	0.0040012
NM_001257237	10415.8	-0.257696	0.0708891	-3.6352	0.000277761	0.00400707
NM_153373	2145.95	-0.311641	0.0857526	-3.63418	0.000278861	0.00402068
NR_037928	465.837	0.496803	0.13671	3.63398	0.000279085	0.00402164
NM_001128920	4103.85	-0.271632	0.0747533	-3.63371	0.000279372	0.00402308
NM_001135554	118.679	0.646572	0.17795	3.63345	0.000279655	0.00402308
NM_001135555	118.679	0.646572	0.17795	3.63345	0.000279655	0.00402308
NM_004862	1715.73	-0.365501	0.100611	-3.63282	0.000280344	0.00402848
NM_014110	3732.83	0.312585	0.0860447	3.63282	0.000280343	0.00402848
NM_078469	859.088	-0.354301	0.0975347	-3.63256	0.000280621	0.00403019
NM_001278355	4650.95	-0.280119	0.0771267	-3.63194	0.000281301	0.00403529
NM_001206901	7870.69	-0.264217	0.072751	-3.6318	0.000281448	0.00403529
NM_001018038	2520.67	0.352973	0.0971837	3.63202	0.000281215	0.00403529
NM_001099922	10470.8	-0.256929	0.0707932	-3.62928	0.000284209	0.0040726
NM_001791	3563.03	-0.273873	0.075466	-3.62909	0.000284426	0.00407344
NM_000274	491.725	0.446944	0.123187	3.62817	0.000285442	0.00408571
NM_001252660	76.6753	0.660444	0.1821	3.62683	0.000286925	0.00410465
NM_001258268	29742.9	-0.273825	0.0755272	-3.62552	0.000288381	0.00412317
NM_001258269	29685.4	-0.273771	0.0755301	-3.62466	0.000289345	0.00413466
NM_012257	7924.54	-0.288585	0.0796322	-3.62397	0.000290119	0.00414341
NM_001258255	29754.3	-0.273627	0.0755272	-3.62289	0.00029133	0.00415838
NM_016087	174.968	0.651395	0.179836	3.62216	0.000292157	0.00416787
NM_005028	13607.7	-0.276708	0.0763999	-3.62184	0.000292514	0.00416833
NM_001080467	455.384	0.522342	0.144219	3.62186	0.000292488	0.00416833
NM_015340	2156.43	-0.316006	0.0872652	-3.62122	0.000293219	0.00417551
NM_032536	35.37	0.631977	0.174526	3.62111	0.000293344	0.00417551
NM_002745	4955.55	-0.270855	0.0748144	-3.62035	0.000294201	0.00418539
NM_001030272	1671.24	0.341511	0.0943517	3.61956	0.00029511	0.00419599
NM_001184977	3570.66	-0.27705	0.0765488	-3.61925	0.000295453	0.00419622
NM_176814	3711.76	-0.274853	0.0759408	-3.61931	0.000295389	0.00419622
NM_001261466	63.9844	0.657028	0.181544	3.61911	0.000295618	0.00419624
NM_014377	842.492	-0.358752	0.0991419	-3.61857	0.000296237	0.00420062
NM_198531	11965.2	-0.286876	0.0792791	-3.61855	0.000296254	0.00420062
NM_001039656	47.5715	0.658968	0.182127	3.61819	0.000296674	0.00420424
NR_047627	30237.3	-0.272379	0.0753081	-3.61687	0.000298188	0.00422337
NM_001265579	154.925	0.601891	0.166437	3.61632	0.000298824	0.00423004
NM_198189	687.521	-0.395184	0.109329	-3.61462	0.000300785	0.00425221
NM_001101662	4854.13	-0.264295	0.073115	-3.61478	0.000300597	0.00425221
NM_024570	6329.55	-0.25243	0.0698375	-3.61453	0.000300887	0.00425221
NM_001003897	771.262	-0.375026	0.103812	-3.61254	0.000303214	0.00428273
NM_001258254	29914.8	-0.272564	0.0754564	-3.61221	0.000303599	0.00428439
NM_015382	5364.58	-0.268344	0.0742937	-3.61193	0.000303927	0.00428439
NM_001265578	154.78	0.602543	0.166823	3.61187	0.000304	0.00428439
NM_001265580	154.78	0.602543	0.166823	3.61187	0.000304	0.00428439
NM_022355	1386.44	-0.384934	0.106601	-3.61098	0.000305038	0.00429102
NR_047618	29515.8	-0.272841	0.0755551	-3.61116	0.000304834	0.00429102
NM_001242831	16870.3	-0.254812	0.0705621	-3.61117	0.000304815	0.00429102
NM_203343	12528.3	-0.2514	0.0696226	-3.6109	0.000305139	0.00429102
NM_017975	378.224	-0.496641	0.137558	-3.61041	0.000305708	0.00429667
NM_001198851	7271.24	-0.26835	0.0743336	-3.61008	0.0003061	0.00429982
NM_001129887	941.56	-0.350352	0.0970663	-3.60941	0.000306893	0.00430624
NM_001258262	29653.3	-0.272705	0.0755537	-3.60943	0.000306876	0.00430624
NM_017844	2257.68	-0.295337	0.081851	-3.60822	0.000308305	0.00432369
NM_001278387	21879.8	-0.236471	0.0655787	-3.60591	0.000311057	0.00435989
NM_006710	688.637	-0.39501	0.109555	-3.60557	0.000311464	0.00436321
NR_003189	2381.12	-0.285145	0.0791048	-3.60465	0.000312572	0.00437397
NM_030900	6664.32	0.41133	0.114107	3.60477	0.000312424	0.00437397
NM_153353	304.828	0.519029	0.144	3.60437	0.000312907	0.00437626
NM_000629	2218.84	-0.31059	0.0862009	-3.6031	0.00031445	0.00439544
NM_006654	4657.68	-0.278074	0.0772006	-3.60197	0.000315814	0.00441211
NM_014394	1491.28	-0.331444	0.092054	-3.60054	0.000317557	0.0044282
NR_103798	5647.6	-0.261241	0.0725577	-3.60046	0.000317656	0.0044282
NM_199122	6665.44	0.410988	0.114149	3.60046	0.000317656	0.0044282
NM_001243781	26.2646	0.568854	0.157992	3.60053	0.000317572	0.0044282
NM_032023	375.311	0.518855	0.14412	3.60016	0.000318022	0.00443088
NM_001199297	5369.09	-0.279489	0.0776461	-3.59952	0.0003188	0.00443931
NR_003105	376.679	-0.497425	0.138221	-3.59878	0.000319718	0.00444769
NM_001278351	4651.76	-0.278839	0.0774823	-3.59875	0.000319748	0.00444769
NM_012228	247.076	0.576514	0.160217	3.59832	0.000320276	0.00445262
NM_001278356	4665.75	-0.277676	0.077173	-3.59809	0.000320558	0.00445412
NM_001278353	4656.98	-0.277954	0.0772631	-3.59751	0.000321283	0.00446178
NM_001164814	3870.88	-0.268872	0.0747515	-3.59688	0.000322055	0.00447008
NM_001904	6831.27	-0.249393	0.0693435	-3.59648	0.000322553	0.00447457
NM_173216	20996	-0.282457	0.0785472	-3.59602	0.000323127	0.00448011
NM_001142397	461.313	0.539958	0.150171	3.59561	0.00032363	0.00448225
NM_001080950	179.027	0.608637	0.169272	3.59561	0.00032363	0.00448225
NM_001278354	4659.83	-0.27844	0.0774536	-3.59492	0.000324492	0.00449175
NM_001172105	930.5	0.493971	0.137416	3.59472	0.000324737	0.00449272
NM_020886	2872.35	-0.293056	0.0815338	-3.59428	0.000325284	0.00449561
NM_014977	3767.81	-0.269201	0.0748971	-3.59427	0.000325296	0.00449561
NM_001278580	1867.78	0.44695	0.124359	3.59404	0.000325584	0.00449717
NM_014929	1481.65	-0.333029	0.0926799	-3.59333	0.000326483	0.00450715
NM_001444	123.571	0.602053	0.167587	3.59247	0.000327559	0.00451957
NM_002647	8279.79	-0.251045	0.0698839	-3.59232	0.000327743	0.00451968
NM_001008897	9003.47	0.410522	0.1143	3.59162	0.000328624	0.00452939
NM_002595	7659.06	-0.253831	0.0706837	-3.59109	0.000329301	0.0045363
NM_001257990	2989.83	-0.279969	0.078001	-3.5893	0.000331569	0.00456508
NM_001243143	226.973	0.549854	0.153208	3.58893	0.000332044	0.00456917
NM_001164815	3959.58	-0.267158	0.0744504	-3.5884	0.000332718	0.00457599
NM_001206902	8282.98	-0.261487	0.0728994	-3.58695	0.000334567	0.00459895
NM_138927	5607.09	-0.260154	0.072531	-3.58679	0.000334769	0.00459927
NM_018169	21905.6	-0.3326	0.0927468	-3.58611	0.000335646	0.0046066
NM_018184	3175.22	-0.307773	0.0858238	-3.5861	0.000335662	0.0046066
NM_014795	29692.7	-0.259741	0.0724332	-3.58594	0.000335872	0.00460701
NM_023009	420.739	0.470144	0.131151	3.58474	0.000337409	0.00462563
NM_001085400	154.008	0.60236	0.168052	3.58437	0.000337895	0.00462982
NM_012470	4368.04	-0.269176	0.0751027	-3.58411	0.000338234	0.00463199
NM_001015045	154.222	0.597308	0.166666	3.58387	0.000338538	0.00463367
NM_001042555	4653.78	-0.277363	0.0774043	-3.58331	0.000339274	0.00464126
NM_001005386	3219.3	-0.273362	0.0763054	-3.58246	0.000340368	0.00464942
NM_017890	35678.3	-0.263426	0.0735327	-3.58243	0.000340413	0.00464942
NM_001166460	70.0911	0.652464	0.182119	3.58262	0.000340161	0.00464942
NM_001001391	28924.7	-0.258248	0.0720902	-3.58228	0.000340602	0.00464952
NM_001243779	26.1326	0.564934	0.157767	3.58081	0.000342526	0.0046733
NM_001171653	29791.7	-0.259205	0.0724051	-3.57993	0.00034369	0.00468668
NM_014772	461.627	0.538276	0.150387	3.57927	0.000344556	0.004696
NM_001161725	19820.4	-0.239884	0.0670296	-3.57877	0.000345212	0.00470244
NM_001030006	4878.79	-0.256832	0.0717808	-3.57801	0.000346227	0.00471376
NM_001207020	20.6046	0.592687	0.165686	3.57718	0.000347322	0.00472616
NM_001257234	10602.5	-0.25315	0.0707727	-3.57694	0.000347642	0.00472801
NM_001001390	28802.4	-0.25839	0.0722487	-3.5764	0.000348364	0.00473532
NM_032151	1597.87	-0.350095	0.097914	-3.57554	0.000349507	0.00474581
NM_017811	3151.29	-0.280381	0.0784153	-3.57559	0.000349439	0.00474581
NR_034053	4341.16	-0.268307	0.0750571	-3.5747	0.000350632	0.00475606
NM_022082	293.333	0.589965	0.165036	3.57477	0.000350534	0.00475606
NM_001144958	1808.2	-0.324209	0.0907478	-3.57264	0.0003534	0.00479094
NM_005869	6433.53	-0.283622	0.0793931	-3.57237	0.000353762	0.00479094
NM_001202555	28843.5	-0.258146	0.0722619	-3.57237	0.000353764	0.00479094
NM_198076	1324.03	-0.346268	0.0969466	-3.57174	0.00035462	0.0048
NM_003343	1604.47	-0.315896	0.0884486	-3.57152	0.000354917	0.00480149
NM_005968	4988.52	-0.280465	0.0785407	-3.57095	0.000355692	0.00480713
NM_005626	3945.56	-0.271995	0.0761691	-3.57094	0.000355709	0.00480713
NM_001278579	1855.04	0.444699	0.124562	3.57009	0.000356853	0.00482005
NM_014804	1087.73	-0.349926	0.098041	-3.56919	0.000358092	0.00483243
NM_006324	4944.48	-0.305404	0.0855711	-3.56901	0.000358334	0.00483243
NR_047643	29723.9	-0.269897	0.0756201	-3.56912	0.00035818	0.00483243
NM_001244262	8011.34	-0.284229	0.0796468	-3.56862	0.000358873	0.00483715
NM_005722	3209.3	-0.272727	0.0764346	-3.56811	0.000359571	0.00484147
NM_001163315	40150.6	-0.232827	0.0652497	-3.56824	0.000359385	0.00484147
NM_001168385	908.802	-0.367391	0.103008	-3.56661	0.000361631	0.00486155
NM_012179	3005.92	-0.278549	0.0780942	-3.56683	0.000361327	0.00486155
NM_001001389	28507.7	-0.257332	0.0721477	-3.56673	0.000361462	0.00486155
NM_015243	6288.57	-0.263736	0.0739513	-3.56635	0.000361992	0.00486385
NM_152564	35638.4	-0.262283	0.073566	-3.56528	0.00036347	0.00488116
NM_002444	6845.59	-0.296929	0.0832893	-3.56503	0.000363808	0.00488314
NM_003590	19622.5	-0.264674	0.0742638	-3.56397	0.000365282	0.00490036
NM_016470	2020.24	-0.293253	0.0823018	-3.56314	0.000366449	0.00491344
NM_001257231	10609	-0.251639	0.0706278	-3.56289	0.0003668	0.00491559
NM_000610	28431.6	-0.257022	0.0721478	-3.56244	0.000367419	0.0049213
NM_001198852	7349.85	-0.264898	0.074363	-3.56222	0.000367728	0.00492288
NR_047601	29884.3	-0.268885	0.0754865	-3.56203	0.000367994	0.00492386
NR_046909	159.626	0.554447	0.15567	3.56169	0.000368477	0.00492775
NM_030952	1133.97	-0.333005	0.0935123	-3.56109	0.000369325	0.00493395
NM_014947	7311.21	-0.265017	0.0744181	-3.56118	0.000369185	0.00493395
NM_014146	452.332	0.529627	0.148758	3.56033	0.000370385	0.00494554
NM_014167	937.28	-0.438271	0.123106	-3.5601	0.00037071	0.0049473
NM_031203	5164.64	-0.278542	0.0782445	-3.5599	0.000371	0.00494859
NM_004456	2213.01	0.38465	0.108075	3.55911	0.00037212	0.00496095
NM_001257198	16995.7	-0.262456	0.0737576	-3.55836	0.000373179	0.00497249
NM_001202557	28351.6	-0.257464	0.072366	-3.5578	0.000373975	0.0049805
NM_000725	68.0341	0.628216	0.176638	3.55651	0.000375811	0.00500236
NM_001167738	380.994	0.499018	0.140324	3.55618	0.000376283	0.00500604
NR_073081	161.879	0.643438	0.180945	3.55598	0.000376573	0.00500731
NM_001270482	1810.61	-0.29467	0.0828739	-3.55565	0.00037705	0.00500846
NM_001257230	10645.6	-0.251532	0.0707406	-3.5557	0.000376975	0.00500846
NM_001127400	3215.76	-0.308949	0.0869131	-3.55468	0.000378432	0.00502422
NM_001203247	2215.09	0.384175	0.108083	3.55446	0.000378761	0.00502598
NM_020443	434.502	0.474086	0.133402	3.55382	0.000379686	0.00503565
NM_024491	2026.65	0.322503	0.0907654	3.55315	0.000380653	0.00504586
NM_001203248	2227.53	0.383114	0.107839	3.55265	0.000381367	0.00505272
NM_002815	1822.08	-0.294648	0.0829439	-3.55238	0.00038176	0.0050546
NM_001190438	4617.03	-0.264762	0.074533	-3.55228	0.000381903	0.0050546
NM_001202556	29238.7	-0.255936	0.0720514	-3.55213	0.000382131	0.00505501
NM_001170766	13366.9	-0.237176	0.0668005	-3.55052	0.000384473	0.00508124
NM_004749	6423.87	0.412249	0.11611	3.55049	0.00038451	0.00508124
NM_021945	305.927	0.618	0.17409	3.54988	0.000385408	0.00509048
NM_001199742	231.035	0.52689	0.14844	3.54952	0.000385939	0.00509487
NR_047604	30486.4	-0.267726	0.0754544	-3.54818	0.00038791	0.00511563
NR_073022	2449.65	0.301083	0.0848532	3.54828	0.000387754	0.00511563
NM_001127401	3208.12	-0.309389	0.0872107	-3.54761	0.000388747	0.0051214
NM_001261834	6442.65	0.411557	0.116008	3.54768	0.000388645	0.0051214
NM_001271314	2144.16	-0.309624	0.0872936	-3.54692	0.000389761	0.00513212
NM_001271840	1460.28	-0.309147	0.0871787	-3.54613	0.00039093	0.00514223
NM_001199298	5405.88	-0.274858	0.0775082	-3.54618	0.000390856	0.00514223
NM_001271629	947.162	-0.340266	0.0959664	-3.54568	0.000391599	0.00514839
NM_001006605	12672.2	-0.32344	0.0912386	-3.54499	0.000392627	0.00515662
NM_001278357	4806.65	-0.271965	0.0767177	-3.54501	0.000392593	0.00515662
NM_021943	23584.4	-0.269088	0.0759277	-3.54401	0.000394098	0.00517329
NM_001278390	19355.7	-0.233193	0.0658049	-3.54371	0.000394542	0.00517647
NM_001282	4890.18	-0.254143	0.0717391	-3.5426	0.000396202	0.0051956
NM_001616	1836.24	0.441282	0.124579	3.54218	0.000396839	0.00520128
NM_139015	5923.66	-0.301904	0.0852351	-3.54202	0.000397075	0.00520172
NM_138558	3690.62	0.30732	0.0867785	3.54143	0.00039797	0.00521079
NM_001194955	5872.23	-0.281378	0.0794575	-3.54124	0.000398252	0.00521181
NR_073476	1473.28	-0.308744	0.08719	-3.54105	0.000398539	0.00521292
NM_134442	7263.97	-0.255592	0.072188	-3.54064	0.000399163	0.00521842
NM_001172779	296.453	0.511937	0.144641	3.53935	0.00040111	0.00524119
NM_001252269	12788.1	-0.320528	0.0905662	-3.53916	0.000401405	0.00524238
NM_001017388	351.257	0.565278	0.159728	3.539	0.000401643	0.00524282
NM_001004313	390.722	-0.456056	0.128876	-3.53871	0.000402094	0.00524604
NM_025195	1071.86	-0.352723	0.0996874	-3.53829	0.000402727	0.00524739
NM_004892	2960.39	-0.283201	0.0800402	-3.53824	0.000402811	0.00524739
NM_001199741	204.154	0.524283	0.148165	3.5385	0.000402404	0.00524739
NM_004379	7283.92	-0.2551	0.0721098	-3.53766	0.000403686	0.00525611
NM_005539	5419.36	-0.274948	0.0777252	-3.53743	0.000404036	0.005258
NM_002412	6975.93	-0.279552	0.0790412	-3.53679	0.000405029	0.00526292
NM_015153	10083.3	-0.239665	0.067761	-3.53691	0.000404838	0.00526292
NR_027158	1735.56	0.326208	0.0922307	3.53687	0.000404894	0.00526292
NM_001257197	19856.6	-0.259935	0.073546	-3.53432	0.00040882	0.00530949
NM_182688	1589.78	-0.313326	0.0886622	-3.53393	0.000409429	0.0053147
NR_033192	994.602	-0.414903	0.11746	-3.53229	0.000411975	0.00534505
NM_201444	2669.38	-0.292789	0.0828925	-3.53215	0.000412188	0.00534511
NM_183412	250.828	0.505099	0.143007	3.53198	0.000412454	0.00534586
NM_020920	10783.8	0.378657	0.107226	3.53141	0.000413351	0.00535478
NM_001164163	17549.9	-0.243585	0.0689815	-3.53116	0.000413734	0.00535702
NM_001164160	17414.1	-0.243658	0.0690088	-3.53083	0.00041426	0.00536114
NM_024996	1453.84	-0.325861	0.092295	-3.53065	0.000414541	0.00536207
NM_016485	3935.15	-0.263043	0.074507	-3.53044	0.000414863	0.00536353
NM_001164161	17408.7	-0.243575	0.0689989	-3.53013	0.000415363	0.00536458
NM_030674	22131.6	-0.231552	0.0655907	-3.53025	0.000415162	0.00536458
NM_014758	3443.87	-0.272962	0.0773485	-3.52899	0.000417155	0.00538466
NM_014801	7273.76	0.310344	0.0879444	3.52887	0.000417337	0.00538466
NM_017841	627.667	-0.377216	0.106922	-3.52795	0.000418794	0.00539802
NM_207127	334.501	0.471637	0.133682	3.52805	0.000418627	0.00539802
NM_020798	127.354	0.587101	0.166435	3.52752	0.000419472	0.00540404
NM_006591	773.405	-0.362774	0.102851	-3.52717	0.000420028	0.00540795
NR_038260	80.2467	0.64196	0.18201	3.52706	0.000420196	0.00540795
NM_001164162	17483.9	-0.243232	0.0689872	-3.52575	0.000422281	0.00542661
NM_181711	317.468	0.551256	0.156344	3.52592	0.000422009	0.00542661
NM_001199389	62.0815	0.641661	0.181988	3.52585	0.000422126	0.00542661
NM_001145354	12775.6	-0.240152	0.06812	-3.52542	0.000422816	0.00542804
NR_033981	271.568	0.504929	0.143224	3.52546	0.000422754	0.00542804
[truncated: 36,355 more rows]
