# Supplementary material for: Linking aberrant chromatin features in chronic lymphocytic leukemia to transcription factor networks
Source: Mol Syst Biol. 2019 May 22;15(5):e8339. doi: 10.15252/msb.20188339 (PMC6529931; doi:10.15252/msb.20188339)
Supplement: Supplementary file 14 — Dataet EV12 [file MSB-15-e8339-s014.xlsx]

## Sheet: Enrichment of gene expr.
Dataset_EV 12. Co-occurence of differential gene expression and changes of chromatin features in CLL
Up-regulated genes
	P value	Odds ratio	number of genes	fraction of genes
H3K36me3 increased	5.15398e-42	6.17534	107	0.133583
H3K27ac increased	6.78392e-37	3.74229	162	0.202247
H3K4me1 increased	8.23508e-27	2.20822	375	0.468165
ATAC signal increased	1.29581e-26	2.26862	320	0.399501
H3K27ac increased	2.57034e-21	2.99124	120	0.149813
H3K4me3 increased	2.57034e-21	2.99124	120	0.149813
H3K4me1 decreased	4.53776e-10	0.561215	128	0.1598
DMR	9.10795e-10	1.57036	360	0.449438
H3K27me3 decreasing	1.81894e-09	2.43096	66	0.082397
PMD	3.17196e-09	0.567766	119	0.148564
H3K27ac decreasing	1.3086e-07	0.454189	39	0.0486891
ATAC signal decreasing	0.000110848	0.755064	361	0.450687
H3K36me3 decreasing	0.000112945	0.59326	54	0.0674157
H3K27ac decreasing	0.000155165	0.622948	66	0.082397
H3K4me3 decreasing	0.000155165	0.622948	66	0.082397
H3K9me3 increasing	0.111865	0.532553	7	0.00873908
H3K27me3 increasing	0.15849	0.683639	16	0.019975
H3K9me3 decreasing	0.540831	1.05094	221	0.275905
Down-regulated genes
	P value	Odds ratio	number of genes	fraction of genes
H3K4me1 decreasing	3.75414e-89	2.93565	766	0.467358
H3K27ac decreasing	1.07472e-84	3.7392	423	0.258084
ATAC signal decreasing	6.81269e-62	2.45677	1166	0.711409
H3K36me3 decreasing	4.55672e-35	2.38586	338	0.206223
PMD	2.7243e-29	1.88705	572	0.348993
H3K27me3 increasing	8.58586e-21	3.02206	117	0.071385
H3K9me3 increasing	1.37425e-20	3.93999	81	0.0494204
H3K27ac decreasing	4.37901e-20	1.88659	329	0.200732
H3K4me3 decreasing	4.37901e-20	1.88659	329	0.200732
H3K9me3 decreasing	9.27879e-05	1.24928	505	0.308115
ATAC signal increasing	0.000997898	0.810658	329	0.200732
H3K27ac-inc-0.05	0.00265496	0.71199	84	0.0512508
H3K4me1 increasing	0.00547844	0.850214	430	0.262355
H3K27me3 decreasing	0.00984461	1.37538	81	0.0494204
DMR	0.0137053	0.872577	522	0.318487
H3K27ac increasing	0.0189697	0.754774	76	0.0463697
H3K4me3 increasing	0.0189697	0.754774	76	0.0463697
H3K36me3 increasing	0.0444938	0.699438	34	0.0207444
