# Supplementary material for: Linking aberrant chromatin features in chronic lymphocytic leukemia to transcription factor networks
Source: Mol Syst Biol. 2019 May 22;15(5):e8339. doi: 10.15252/msb.20188339 (PMC6529931; doi:10.15252/msb.20188339)
Supplement: Supplementary file 15 — Dataet EV13 [file MSB-15-e8339-s015.xlsx]

## Sheet: 13.1 ARACNE network
Dataset_EV 13.1. ARACNE network generated from B-cells
Regulator	Target	MoA	likelihood
AATF	NAT10	0.980144	0.563808
AATF	NUP93	0.988577	0.65062
AATF	NUP98	0.986935	0.585679
AATF	GTF3C5	0.988282	0.601759
AATF	PSME3	0.992672	0.646029
AATF	ZNF207	0.989787	0.647753
AATF	SF3B3	0.964412	0.577472
AATF	SF3B2	0.985455	0.588198
AATF	ABCF2	0.987621	0.65734
AATF	SNRPD3	0.992128	0.666979
AATF	SSRP1	0.994385	0.676545
AATF	TCOF1	0.972451	0.470905
AATF	THOP1	0.980647	0.609939
AATF	CCDC47	0.894762	0.538831
AATF	SNRNP200	0.94376	0.469282
AATF	CDK12	0.947799	0.458589
AATF	CDKN1C	-0.98198	0.568963
AATF	DDX27	0.969528	0.469079
AATF	ALYREF	0.979944	0.685107
AATF	HNRNPM	0.991849	0.654187
AATF	ANAPC1	0.98432	0.644213
AATF	FARSA	0.98561	0.683659
AATF	HSP90AB1	0.980512	0.628343
AATF	EIF5	0.969404	0.543609
AATF	DKC1	0.992991	0.682059
AATF	FEN1	0.989778	0.670597
AATF	ILF2	0.991888	0.639828
AATF	NUDC	0.990343	0.628309
AATF	UTP6	0.952538	0.445231
AATF	TMEM199	0.52283	0.375312
AATF	ARHGAP29	-0.973976	0.629956
AATF	DNAJC7	0.958434	0.470749
AATF	TIMM50	0.991408	0.683056
AATF	METTL21A	0.843007	0.492321
AATF	DNAJB11	0.861417	0.426841
AATF	MAPKAPK5	0.980692	0.575401
AATF	KPNB1	0.978704	0.588021
AATF	RANBP1	0.991553	0.689542
AATF	AARSD1	0.974495	0.50361
AATF	PDF	0.988806	0.60469
AATF	LSM12	0.896583	0.468627
AATF	EXOSC4	0.979293	0.569918
AATF	EFTUD2	0.993416	0.619851
AATF	RUVBL1	0.991694	0.666588
AATF	HEATR1	0.989023	0.634988
ABCA1	LHFPL2	0.947952	0.587056
ABCA1	SMPDL3A	0.99382	0.731538
ABCA1	ITM2B	0.992528	0.803625
ABCA1	IL17RA	0.966978	0.70129
ABCA1	SLC8A1	0.995176	0.761201
ABCA1	LAIR1	0.990636	0.71331
ABCA1	PNPLA8	0.38024	0.571204
ABCA1	LPAR6	0.987517	0.733854
ABCA1	NDFIP2	-0.710521	0.566733
ABCA1	LTBP2	0.989342	0.752733
ABCA1	METTL7A	0.684834	0.610779
ABCA1	TRIM38	0.680112	0.692725
ABCA1	MS4A6A	0.992342	0.772549
ABCA1	TMEM140	0.987113	0.686555
ABCA1	BTG2	0.0916106	0.707315
ABCA1	CD14	0.994836	0.796527
ABCA1	CD84	0.964466	0.64108
ABCA1	DAB2	0.996004	0.800662
ABCA1	CTSL	0.99667	0.807445
ABCA1	CTSB	0.99546	0.792709
ABCA1	DPYD	0.995525	0.766751
ABCA1	EML4	0.818704	0.611105
ABCA1	GALC	0.995062	0.758475
ABCA1	GPX3	0.995548	0.776137
ABCA1	HNMT	0.993654	0.783694
ABCA1	MARC1	0.907601	0.747743
ABCA1	MITF	0.994695	0.796384
ABCA1	NPC2	0.991355	0.739295
ABCA1	ST7	-0.918603	0.63274
ABCA1	ME1	0.987992	0.761682
ABCA1	MAF	0.988872	0.725448
ABCA1	NRP1	0.994462	0.746793
ABCA1	SPP1	0.990712	0.726691
ABCA1	SBF2	0.9881	0.754668
ABCA1	TLR8	0.994349	0.788314
ABCA1	TCF7L2	0.993656	0.772001
ABCA1	FAM8A1	0.987583	0.686511
ABCA1	FCGR2A	0.994689	0.730491
ABCA1	RAPH1	0.985533	0.680788
ABCA1	PTPN18	0.299015	0.636209
ABCA1	ADAP2	0.991298	0.73084
ABCA1	SERPING1	0.996486	0.819453
ABCA1	SLC25A17	-0.863692	0.579351
ABCA1	TYROBP	0.993401	0.79131
ABCA1	TIMP2	0.993625	0.785647
ABCA1	MGAT4A	0.98917	0.741164
ABCA1	CFHR2	0.994786	0.757991
ABCA1	SCPEP1	0.990703	0.654823
ABCA1	EPB41L3	0.996275	0.795264
ABCA1	SEPT11	-0.00422304	0.622996
ABCA1	SETBP1	0.250859	0.685734
ABCA1	FADS3	0.399246	0.644223
ABCA1	B3GALT4	0.609015	0.692446
ABCA1	HTRA4	0.986559	0.729154
ABCG1	MTRF1L	-0.358416	0.49008
ABCG1	PRPF31	-0.955945	0.588596
ABCG1	WAPAL	-0.731889	0.529958
ABCG1	WDR74	-0.960255	0.639018
ABCG1	SYNCRIP	-0.945622	0.562631
ABCG1	XRCC6	-0.971573	0.658311
ABCG1	C20orf194	0.971819	0.64202
ABCG1	GLRX5	-0.975534	0.665973
ABCG1	ZBTB4	0.979572	0.658976
ABCG1	TNFSF12-TNFSF13	0.981209	0.606058
ABCG1	HLA-E	0.975902	0.618208
ABCG1	HLA-F	0.97578	0.617887
ABCG1	HLA-G	0.957741	0.542815
ABCG1	DNAJA3	-0.974145	0.638347
ABCG1	IRAK2	0.308058	0.471498
ABCG1	TNFAIP8L2	0.976065	0.61925
ABCG1	THUMPD2	-0.700211	0.498437
ABCG1	ARMCX5	-0.000586326	0.591574
ABCG1	SELPLG	0.963321	0.625241
ABCG1	HSPA14	-0.979777	0.655855
ABCG1	LAIR1	0.98504	0.632434
ABCG1	SGK223	0.47931	0.501907
ABCG1	MYLIP	0.980955	0.590447
ABCG1	MYO1F	0.987929	0.655009
ABCG1	BTD	0.94305	0.506854
ABCG1	APP	0.977888	0.625553
ABCG1	NUP35	-0.955177	0.584498
ABCG1	DBNDD2	0.96508	0.643349
ABCG1	PARVB	-0.000106413	0.644145
ABCG1	API5	-0.926067	0.540286
ABCG1	ACP5	0.985503	0.610749
ABCG1	CD8A	0.976519	0.67016
ABCG1	DKC1	-0.977311	0.622149
ABCG1	SBDS	-0.635827	0.54499
ABCG1	RNPS1	-0.914469	0.577181
ABCG1	TNFSF10	0.983961	0.618832
ABCG1	ZNF362	0.000525196	0.566993
ABCG1	ZNF558	0.705988	0.542782
ABCG1	ACVR1	0.982635	0.648733
ABCG1	SRP72	-0.927981	0.585367
ABCG1	ARL4C	0.981692	0.638845
ABCG1	CXorf57	-0.849996	0.562469
ABCG1	TRAP1	-0.961747	0.656527
ABCG1	CEBPZ	-0.698347	0.520262
ABCG1	CECR1	0.977888	0.624831
ABCG1	CPEB4	0.089293	0.635008
ABI1	AGGF1	0.935629	0.460125
ABI1	SPOPL	0.970544	0.562165
ABI1	SLC35A5	0.95155	0.444357
ABI1	SLC39A6	0.00477525	0.427228
ABI1	SPAG9	0.00726919	0.412773
ABI1	BBS10	0.590565	0.443348
ABI1	BTAF1	0.215563	0.368012
ABI1	FAM189B	-0.777827	0.4801
ABI1	FAM175B	0.0702359	0.454033
ABI1	UHRF2	0.934565	0.448225
ABI1	CNOT8	0.943137	0.497971
ABI1	COPRS	-0.195935	0.441884
ABI1	CTBP2	0.000278336	0.536519
ABI1	CXCR4	0.846689	0.488036
ABI1	DAPP1	0.795543	0.550837
ABI1	DGAT2	-0.875566	0.453404
ABI1	DYNLL2	-0.73541	0.425879
ABI1	VPS4A	-0.793725	0.425014
ABI1	DMXL1	0.949723	0.517666
ABI1	DRAM2	0.96154	0.501922
ABI1	WIPF1	0.246905	0.47408
ABI1	EDEM1	0.857295	0.466155
ABI1	DHFRL1	0.788075	0.411205
ABI1	CCDC91	0.739052	0.3575
ABI1	EXOC5	0.232272	0.398025
ABI1	FAM76B	0.833885	0.546534
ABI1	FAM49B	0.654452	0.498733
ABI1	FANCM	0.20128	0.41537
ABI1	C7orf60	0.839318	0.456533
ABI1	LOC729680	-0.761924	0.476891
ABI1	C12orf76	0.28141	0.355576
ABI1	COMMD10	0.68679	0.42055
ABI1	TBL1XR1	0.887826	0.441472
ABI1	CCDC88A	0.824827	0.372501
ABI1	ANGEL2	0.775141	0.429613
ABI1	IFI16	0.819234	0.483537
ABI1	CYB5R4	0.252261	0.388123
ABI1	RNF111	0.58514	0.420059
ABI1	INTS8	0.064478	0.436916
ABI1	ZC3H7A	0.377748	0.391021
ABI1	ITPR1	0.913645	0.491234
ABI1	PLEKHG1	0.898312	0.469046
ABI1	MIS18BP1	0.933303	0.487388
ABI1	TNFAIP8	0.944065	0.484499
ABI1	KDM5A	0.921753	0.486076
ABI1	LETM1	-0.760492	0.408232
ABI1	CALCOCO2	0.00137138	0.458912
ABI1	SIPA1L1	0.0157009	0.407881
ABI1	CXorf21	0.389232	0.403281
ABI1	ANKRD13B	-0.21026	0.389849
ABI1	MACF1	0.00182964	0.447112
ABI1	MINPP1	0.000878743	0.408917
ABI1	ARID5B	0.526622	0.561162
ABI1	ARID4A	0.955241	0.530935
ABI1	MDFIC	0.695026	0.448178
ABI1	RAD51B	0.315051	0.381902
ABI1	OCIAD2	0.000508357	0.40369
ABI1	NR3C1	0.150126	0.458413
ABI1	RANBP9	0.828131	0.4855
ABI1	ADAR	-0.000635033	0.395497
ABI1	CCM2	0.435462	0.465171
ABI1	CLTB	-0.819587	0.393925
ABI1	DVL1	-0.855529	0.48843
ABI1	FLI1	0.8725	0.508935
ABI1	IRF8	0.870496	0.501918
ABI1	KLF6	0.0260193	0.449969
ABI1	NCF1	0.648269	0.455691
ABI1	MBD4	0.942767	0.488806
ABI1	POLI	0.284428	0.472525
ABI1	TMEM123	0.909945	0.497148
ABI1	TMEM131	0.923334	0.515127
ABI1	TMEM263	0.266038	0.449806
ABI1	RER1	-0.487819	0.422112
ABI1	REV1	0.802192	0.343699
ABI1	GPCPD1	0.441801	0.459678
ABI1	TDP2	0.714219	0.468254
ABI1	STX7	0.975666	0.566965
ABI1	SFR1	0.247221	0.475295
ABI1	TMEM19	0.732399	0.411476
ABI1	PDS5A	0.0801445	0.432649
ABI1	PITX1	-0.593075	0.544583
ABI1	MEF2BNB	-0.0524082	0.374146
ABI1	PPP1R21	0.80294	0.480134
ABI1	PUSL1	-0.86912	0.493855
ABI1	TNFSF4	0.0342168	0.439666
ABI1	KMO	0.579379	0.497531
ABI1	LYN	0.907481	0.497829
ABI1	XPA	0.170168	0.381743
ABI1	DTNBP1	0.909165	0.520621
ABI1	KCTD18	0.949691	0.463084
ABI1	COMMD6	0.329103	0.352754
ABI1	RAP1B	0.267472	0.4593
ABI1	R3HCC1	-0.839368	0.417621
ABI1	ZDHHC16	-0.651669	0.436144
ABI1	SEPT7	0.330253	0.396744
ABI1	SGPP1	0.977799	0.481527
ABI1	SKAP2	0.90375	0.489285
ABL1	MAP7D1	0.415029	0.304228
ABL1	ZMIZ2	0.630337	0.351853
ABL1	ATP13A1	0.00593177	0.286329
ABL1	ATP6V0C	0.460799	0.331801
ABL1	PRPF18	-0.751314	0.340422
ABL1	SNRNP27	-0.126638	0.354972
ABL1	SNRNP70	0.499212	0.347266
ABL1	C7orf26	0.0575946	0.290758
ABL1	LRRC8A	0.00264557	0.339397
ABL1	ERGIC1	0.240377	0.281943
ABL1	MARK4	0.872038	0.359379
ABL1	MAP1S	0.211258	0.31887
ABL1	MEX3D	0.561385	0.345117
ABL1	MED12	0.0239107	0.290362
ABL1	MOB1A	-0.186278	0.326914
ABL1	MSANTD4	-0.0633497	0.354153
ABL1	AKT1	0.440348	0.277152
ABL1	CBX6	0.688288	0.385945
ABL1	EAF2	-0.797135	0.32624
ABL1	GIN1	-0.768555	0.282649
ABL1	DPAGT1	0.0381232	0.282477
ABL1	PDE4A	0.291324	0.266937
ABL1	NAT1	-0.504697	0.295252
ABL1	MTA1	0.632133	0.339183
ABL1	POC5	-0.554129	0.352153
ABL1	RAI1	0.360622	0.300997
ABL1	SELT	-0.76687	0.349173
ABL1	TANK	-0.349496	0.333425
ABL1	UGP2	-0.84643	0.349119
ABL1	WNK1	0.00230604	0.302914
ABL1	WDR6	0.309241	0.293462
ABL1	AASDHPPT	-0.0229227	0.323966
ABL1	ASNSD1	-0.273653	0.348316
ABL1	RAVER1	0.67003	0.362835
ABL1	PIK3R2	0.714206	0.316535
ABL1	RNF44	0.00122113	0.332959
ABL1	LYPLA1	-0.212535	0.316306
ABL1	TMEM14B	-0.0895119	0.356402
ABL1	ABCC1	0.0962934	0.297833
ABL1	ABCB8	0.2185	0.29208
ABL1	ACTR3	-0.332538	0.274552
ABL1	STAG2	-0.859219	0.385914
ABL1	STIM1	0.0798732	0.313592
ABL1	ARPC2	-0.0446468	0.339709
ABL1	AXIN1	0.61768	0.319039
ABL1	TGFB1	0.405054	0.330256
ABL1	UBALD1	0.493815	0.329943
ABL1	TMUB1	0.0752528	0.325822
ABL1	KCTD15	0.335265	0.272296
ABL1	UBQLN4	0.650353	0.359861
ABL1	CASP3	-0.396558	0.308884
ABL1	CANT1	0.580748	0.297132
ABL1	KDELR1	0.770437	0.350861
ABL1	ZNF512B	0.292648	0.291074
ABL1	DCTN1	0.398011	0.322559
ABL1	GTF2H5	-0.0544348	0.309597
ABL1	VPS29	-0.308109	0.319891
ABL1	DOCK6	0.436394	0.349645
ABL1	DDRGK1	0.431027	0.289561
ABL1	SLC4A2	0.383821	0.323604
ABL1	ZNF746	0.394199	0.282569
ABL1	FHOD1	0.689776	0.310766
ABL1	CSNK1E	0.365814	0.272729
ABL1	MRPS36	-0.111424	0.275035
ABL1	WIZ	0.840821	0.28973
ABL1	DCK	-0.408411	0.354425
ABL2	TP53BP2	0.551031	0.36482
ABL2	SLC26A2	0.518639	0.377204
ABL2	TBCB	-0.016505	0.311005
ABL2	MECP2	0.75365	0.395861
ABL2	SUMO3	-0.790351	0.353433
ABL2	COMMD8	-0.852382	0.360527
ABL2	CERS2	0.337129	0.275874
ABL2	FNBP4	0.380777	0.366647
ABL2	NFATC3	0.224798	0.436428
ABR	PRPF40A	-0.00934268	0.344868
ABR	KIAA1143	-0.898756	0.338041
ABR	KDM1B	0.842615	0.416548
ABR	CELSR1	0.489487	0.403838
ABR	LLGL2	0.10024	0.375021
ABR	MYO9B	0.943867	0.40044
ABR	NRBF2	-0.648893	0.36089
ABR	P2RY8	0.782301	0.401384
ABR	PLIN3	0.716646	0.361109
ABR	SEC61B	-0.198021	0.376548
ABR	AKT2	0.948711	0.375307
ABR	CD22	0.454682	0.402023
ABR	CLPX	-0.460232	0.352652
ABR	DVL2	0.808702	0.348432
ABR	GYG1	-0.683715	0.376378
ABR	HIC1	0.000165976	0.369823
ABR	PFKL	0.672507	0.341937
ABR	LOC645139	-0.0217041	0.40541
ABR	RAB4B	0.840622	0.431946
ABR	TP53	0.846439	0.342608
ABR	SBF1	0.615778	0.434881
ABR	CLSTN1	0.820816	0.372582
ABR	RWDD1	-0.817519	0.377071
ABR	ATPAF2	0.88254	0.405847
ABR	SARAF	-0.00720531	0.371903
ABR	SGSM3	0.961022	0.424951
ABR	SNX29	0.848972	0.407376
ABR	ALOX5	0.923521	0.445591
ABR	SURF2	0.000256677	0.31405
ABR	TAF1B	-0.495567	0.383332
ABR	TADA3	0.574081	0.334807
ABR	BCL7A	0.319889	0.399366
ABR	BIRC7	0.447621	0.404486
ABR	UBE2O	0.182135	0.322295
ABR	UBE2F	-0.448392	0.402548
ABR	CASP2	0.720564	0.371919
ABR	CARD6	-0.201688	0.352535
ABR	CHTF8	0.815711	0.306901
ABR	USP38	-0.297577	0.37956
ABR	ARHGEF18	0.894607	0.412572
ABR	DECR1	-0.00741327	0.363829
ABR	HGSNAT	0.837144	0.412604
ABR	GTPBP8	-0.933845	0.394423
ABR	PNPLA6	0.511199	0.426272
ABR	DENND3	0.656558	0.403804
ABR	FANCM	-0.000397904	0.362776
ABR	ZNF174	-0.75109	0.408223
ABR	FAM193A	0.857247	0.353905
ABR	FAM199X	-0.819102	0.364494
ABR	ELOVL7	-0.156967	0.369156
ABR	DYX1C1	-0.0433514	0.301842
ABRA	UNC45B	0.301643	0.35051
ABRA	NPY5R	0.945134	0.450792
ABRA	HRASLS	0.0301494	0.276741
ABRA	OR2H1	0.908514	0.454665
ABRA	JTB	-0.768445	0.45453
ABRA	CA10	0.0749917	0.29137
ABRA	DLK1	0.857624	0.407417
ABRA	JPH2	0.927605	0.478249
ABRA	ODAM	0.379638	0.340547
ABRA	MYH2	0.645081	0.358904
ABRA	TRDN	0.260301	0.329279
ABRA	TMIE	0.0394714	0.321829
ABRA	TAC1	0.0472783	0.271969
ABRA	CFAP221	0.835348	0.431502
ABRA	CLDN10	0.85865	0.44945
ABRA	RPP21	-0.499336	0.307921
ABRA	RBFOX1	0.29997	0.341415
ABRA	RBMY1D	0.825711	0.401415
ABRA	GPRC5A	0.682581	0.386337
ABRA	TLDC1	-0.697376	0.377339
ABRA	CKMT2	0.670881	0.386476
ABRA	CMYA5	0.907215	0.445184
ABRA	DUSP13	0.866	0.399215
ABRA	CEACAM5	0.930539	0.437697
ABRA	EGFL8	0.928918	0.445267
ABRA	FAM189A2	0.890882	0.452295
ABRA	C10orf71	0.0811922	0.372587
ABRA	TRIM45	0.87424	0.432783
ABRA	ZNF419	0.908891	0.446124
ABRA	SMTNL2	0.366834	0.286984
ABRA	KLHL41	0.583876	0.412544
ABRA	KRT20	0.589937	0.375819
ABRA	ITGA10	0.929659	0.432871
ABRA	LMOD2	0.272547	0.313879
ABRA	MIER2	-0.000353858	0.312228
ABT1	INAFM1	-0.978164	0.589226
ABT1	GLOD4	0.237373	0.432583
ABT1	GOSR2	0.796963	0.495815
ABT1	TRIM27	0.913395	0.367251
ABT1	GTF2B	0.963694	0.545353
ABT1	RPS19BP1	0.958708	0.544057
ABT1	POLR3K	0.969205	0.661052
ABT1	HAUS7	0.444974	0.555844
ABT1	MRPL38	0.979729	0.614445
ABT1	PPP1R8	0.989313	0.683213
ABT1	PPP1CA	0.832548	0.482465
ABT1	TARDBP	0.969604	0.58539
ABT1	DYRK1A	0.000589326	0.469328
ABT1	WRNIP1	0.429883	0.538737
ABT1	NSMCE4A	0.987279	0.653113
ABT1	PPP1R13L	-0.650224	0.441567
ABT1	XXYLT1	0.216941	0.460739
ABT1	TWISTNB	0.966368	0.603191
ABT1	CDC14B	-0.966213	0.540016
ABT1	AKT1S1	-0.0110463	0.417395
ABT1	ALKBH1	0.976413	0.568358
ABT1	SREBF1	-0.00192009	0.377706
ABT1	MAGOH	0.96259	0.620157
ABT1	MAK16	0.979498	0.617291
ABT1	MED17	0.0025093	0.459402
ABT1	CFAP20	0.888699	0.530342
ABT1	HNRNPC	0.98743	0.738046
ABT1	MIER1	-0.000491202	0.471485
ABT1	LOC647070	-0.981209	0.67021
ABT1	NOL11	0.983623	0.650762
ABT1	METTL21B	-0.958421	0.515962
ABT1	NUP98	0.968331	0.58083
ABT1	NUP85	0.974936	0.649908
ABT1	ZMYND15	-0.989962	0.712971
ABT1	ITPRIPL2	-0.974127	0.679784
ABT1	PRPF38A	0.987843	0.61039
ABT1	C11orf58	0.947055	0.543677
ABT1	OSGEP	0.980994	0.563133
ABT1	DNAAF2	0.947473	0.591651
ABT1	ZDHHC3	0.747332	0.498273
ABT1	PAM16	0.0359171	0.558751
ABT1	MARVELD1	-0.608526	0.637562
ABT1	PDE4C	-0.987534	0.695771
ABT1	PDE4B	-0.00101416	0.530082
ABT1	PDCD6	0.968914	0.574169
ABT1	CCDC152	-0.983973	0.703493
ABT1	PLRG1	0.965807	0.572414
ABT1	PRMT7	0.878703	0.510116
ABT1	PSMC5	0.954893	0.539433
ABT1	MAD2L1BP	0.990089	0.590082
ABT1	DR1	0.896346	0.529655
ABT1	TSN	0.98987	0.679466
ABT1	BUB3	0.962844	0.681202
ABT1	EIF5	0.98142	0.618858
ABT1	ECM1	-0.982668	0.600755
ABT1	EMG1	0.968915	0.604866
ABT1	EMC4	0.945847	0.484533
ABT1	GPR1	-0.984889	0.710119
ABT1	IMP3	0.989699	0.657605
ABT1	ILF2	0.975479	0.703294
ABT1	MED6	0.987333	0.7177
ABT1	PECR	-0.983638	0.707697
ABT1	RAD1	0.970502	0.63061
ABT1	RPF1	0.988781	0.655418
ABT1	TDP2	0.00422504	0.496405
ABT1	TGDS	0.956581	0.625936
ABT1	UTP3	0.666244	0.485472
ABT1	TNFAIP8	0.000371708	0.490927
ABT1	SMIM7	0.72735	0.463289
ABT1	SNX17	0.417357	0.369052
ABT1	SNX33	-0.986854	0.655836
ABT1	SNRPN	0.722614	0.344975
ABT1	SRSF1	0.97364	0.645794
ABT1	SRSF2	0.927555	0.619894
ABT1	PITHD1	0.96775	0.660745
ABT1	TERF1	0.303889	0.35557
ABT1	FAM114A2	0.292459	0.435858
ABT1	KANSL2	0.899284	0.439548
ABT1	TRA2B	0.988026	0.669287
ABT1	TMEM54	-0.00497061	0.413493
ABT1	FAM171A1	-0.978068	0.662041
ABT1	TUSC2	0.938503	0.523215
ABT1	BUD31	0.913078	0.540936
ABT1	EXOSC9	0.939059	0.608671
ABT1	CASP4	-0.0889632	0.549699
ABT1	VAT1L	-0.852505	0.490182
ABT1	VMA21	0.862009	0.526615
ABT1	NAP1L4	0.9063	0.572838
ABT1	TP53RK	0.958601	0.475489
ABT1	WDR77	0.970453	0.60871
ABT1	WDR46	0.976158	0.586746
ABT1	EFR3A	-0.0419598	0.494489
ABT1	EPHB3	-0.969888	0.533256
ABT1	XIRP1	-0.685345	0.428983
ACAD8	TBC1D14	0.77271	0.314106
ACAD8	PLCG1	0.177267	0.325732
ACAD8	PHLDB3	0.723596	0.330539
ACAD8	LETMD1	0.0187743	0.31105
ACAD8	RASSF1	0.756827	0.373181
ACAD8	IK	-0.0289926	0.366469
ACAD8	RBBP7	-0.750631	0.35478
ACAD8	ATP8B2	0.915922	0.386545
ACAD8	AKAP17A	0.194987	0.282918
ACAD8	AP4B1	0.140936	0.339721
ACAD8	AP2B1	0.0111432	0.348975
ACAD8	SUMF2	0.0313719	0.356881
ACAD8	TTC31	0.790748	0.377753
ACAD8	UPF3A	0.354069	0.338001
ACAD8	USP33	0.238983	0.341388
ACAD8	USP21	0.539322	0.311551
ACAD8	DCUN1D4	0.52775	0.319853
ACAD8	RETSAT	0.228039	0.345811
ACAD8	CRTC3	0.448043	0.36736
ACAD8	SLC2A4RG	0.745597	0.332785
ACAD8	WDR59	0.472156	0.288212
ACAD8	FZD3	-0.000107493	0.353222
ACAD8	FTH1	0.000428799	0.437773
ACAD8	GYG1	-0.0066681	0.354009
ACAD8	NAPB	0.605777	0.303374
ACAD8	MT1H	0.000212415	0.40353
ACAD8	MT1X	0.00088749	0.361241
ACAD8	MT2A	0.000244943	0.400137
ACAD8	NME3	0.897063	0.414318
ACAD8	JARID2	0.684932	0.373349
ACAD8	C12orf77	-0.666284	0.340833
ACAD8	SDPR	0.419594	0.39768
ACAD8	LMBR1L	0.0183531	0.321923
ACAD8	GORAB	0.318272	0.36299
ACAD8	MAN2A2	0.790961	0.312276
ACAD8	ZADH2	0.904412	0.374849
ACAD8	MAP7D2	-0.0480544	0.287503
ACAD8	HABP4	0.777372	0.317477
ACAD8	SPAG16	-0.290603	0.350536
ACAD8	SPINK2	-0.221101	0.34229
ACAD8	ZSCAN9	0.0736054	0.305105
ACAD8	RMND5B	0.000124823	0.369928
ACAD8	VPS26B	0.809862	0.38013
ACAD8	LAMP1	0.3617	0.382947
ACAD8	LRRC8B	0.335503	0.337293
ACAD8	TGFBR2	0.00335998	0.433432
ACAD8	MAML1	0.263545	0.351743
ACAD8	MLLT4	0.896918	0.351141
ACAD8	RPRD1B	-5.37e-05	0.365185
ACAP1	UST	0.640538	0.46637
ACAP1	CR1	0.80549	0.522005
ACAP1	CR2	0.95233	0.485534
ACAP1	HYI	0.743376	0.457796
ACAP1	EVL	0.965583	0.528902
ACAP1	LAT	0.644317	0.543707
ACAP1	C16orf54	0.966733	0.565987
ACAP1	TRAF3IP3	0.893927	0.54034
ACAP1	KLHL3	0.644474	0.43233
ACAP1	COMMD10	-0.000238399	0.401912
ACAP1	SLC25A45	0.951419	0.433345
ACAP1	ARHGAP9	0.973826	0.589013
ACAP1	ARHGEF9	0.548777	0.406735
ACAP1	SEMA4D	0.967466	0.498834
ACAP1	SLC2A4RG	0.71164	0.37878
ACAP1	LRCH4	0.94824	0.465577
ACAP1	LTA4H	-0.00132833	0.384411
ACAP1	MED15	0.886343	0.390077
ACAP1	RABEP2	0.94876	0.506145
ACAP1	MORN2	-0.968622	0.458733
ACAP1	RASAL3	0.986359	0.553344
ACAP1	MYO1G	0.929787	0.393514
ACAP1	MYO9B	0.959513	0.445654
ACAP1	NARS2	-0.575098	0.452821
ACAP1	PIK3CD	0.864447	0.457561
ACAP1	GPCPD1	0.941493	0.429212
ACAP1	PPP1R16B	0.0949114	0.387716
ACAP1	NTAN1	-4.47e-05	0.426973
ACAP1	AMN1	0.806394	0.549226
ACAP1	AKT2	0.928688	0.460672
ACAP1	ARL6	-0.519464	0.378562
ACAP1	BYSL	-0.91705	0.521759
ACAP1	CCM2	0.04384	0.458189
ACAP1	CD27	0.630278	0.404696
ACAP1	CA12	-0.00112528	0.461243
ACAP1	CLK3	0.805503	0.389595
ACAP1	DEF6	0.975567	0.571945
ACAP1	FDX1	-0.925756	0.467996
ACAP1	FLI1	0.816536	0.487365
ACAP1	FNTA	0.000324817	0.396893
ACAP1	PARVG	0.988859	0.537247
ACAP1	GRK6	0.635516	0.459755
ACAP1	PDIA3	-0.00270784	0.417299
ACAP1	IRF7	0.910395	0.455469
ACAP1	LGMN	0.000172737	0.457347
ACAP1	LZIC	-0.20326	0.365314
ACAP1	NCR3	0.680131	0.429271
ACAP1	NCF4	0.728267	0.423716
ACAP1	NCF1	0.744723	0.455762
ACAP1	PASK	0.304843	0.428328
ACAP1	PFN1	0.400513	0.36736
ACAP1	PSD4	0.974713	0.500258
ACAP1	RAC2	0.620374	0.429653
ACAP1	UBE2V2	-0.41382	0.478259
ACAP1	SELL	0.921661	0.503363
ACAP1	SUN2	0.953844	0.566447
ACAP1	TMC8	0.987668	0.577637
ACAP1	TJP3	0.26611	0.402301
ACAP1	PRKCB	0.901924	0.491102
ACAP1	PRKD2	0.960187	0.513129
ACAP1	PSAT1	-0.682212	0.442486
ACAP1	PTK2B	0.982793	0.498964
ACAP1	ARHGEF18	0.952059	0.450114
ACAP1	LILRB1	0.0556915	0.460039
ACAP1	IL27RA	0.920928	0.410003
ACAP1	IGF2BP1	-0.0583508	0.479235
ACAP1	RAB4B	0.949647	0.491577
ACAP1	RAB23	-0.691042	0.39109
ACAP1	RAP2C	0.323917	0.420894
ACAP1	RBCK1	0.921443	0.442511
ACAP1	RGS19	0.94041	0.522266
ACAP1	NUDT15	-0.938121	0.488371
ACAP1	S1PR4	0.936767	0.416214
ACAP1	S1PR1	0.720902	0.477001
ACAP1	SASH3	0.622353	0.495943
ACAP1	SAR1B	-0.913322	0.493712
ACAP1	SEPT6	0.779841	0.390826
ACAP1	SEPT9	0.511254	0.398677
ACAP1	SFXN2	-0.192351	0.446167
ACAP1	SGSM3	0.908669	0.479878
ACAP1	SIDT1	0.938709	0.495712
ACAP1	ADAM8	0.589109	0.367171
ACAP1	SLC9A3R1	0.0555586	0.343571
ACAP1	SMAD3	0.942051	0.453654
ACAP1	SOCS6	-0.47252	0.40523
ACAP1	SNX29	0.910388	0.462902
ACAP1	SPG11	0.949464	0.520044
ACAP1	TMEM206	0.000113052	0.369445
ACAP1	TMEM115	-0.00302682	0.331335
ACAP1	STK10	0.975134	0.488816
ACAP1	SYTL1	0.947032	0.54152
ACAP1	C2orf42	0.837298	0.457587
ACAP1	NDUFC1	-0.617895	0.41255
ACAP1	INPP5B	0.88613	0.381089
ACAP1	TSTD1	0.0739694	0.380875
ACAP1	TTC31	0.965687	0.455538
ACAP1	BOLA1	0.0274659	0.398117
ACAP1	CAMK1D	0.133315	0.411774
ACAP1	MRPS35	-0.584538	0.535371
ACAP1	CETN2	-0.921255	0.451214
ACAP1	CELF2	0.957298	0.521961
ACAP1	CHMP7	0.28137	0.445692
ACAP1	DYNLL1	-0.92891	0.448411
ACAP1	COPRS	-0.979871	0.48053
ACAP1	CPSF1	0.782241	0.42339
ACAP1	S100PBP	0.899121	0.370178
ACAP1	CRTC3	0.800815	0.467675
ACAP1	DYX1C1	-0.428674	0.336825
ACAP1	CYTH4	0.920405	0.53153
ACAP1	VAMP2	0.894266	0.481681
ACAP1	DDIAS	-0.895227	0.481639
ACAP1	KIF21B	0.471664	0.31805
ACAP1	VPS39	0.976444	0.484455
ACAP1	KIAA0319L	0.921706	0.428194
ACAP1	TNFRSF14	0.810804	0.420895
ACAP1	WDR33	0.951372	0.500279
ACAP1	CDC25A	-0.752612	0.470099
ACAP1	ERCC6	0.293933	0.494905
ACAP1	B4GALT5	-0.0178407	0.35558
ACAP1	PSMD12	-0.908214	0.531275
ACAP1	FAIM3	0.936916	0.520862
ACAP1	FCHO1	0.921026	0.412669
ACAP1	PARP10	0.946335	0.458259
ACAP1	FLOT2	0.507929	0.495155
ACAP1	FXYD5	0.938381	0.484787
ACAP1	FAM173B	-0.789398	0.430538
ACAP1	FAM134C	0.968368	0.475359
ACAP1	FAM206A	-0.778933	0.397975
ACAP1	GPD1L	-0.692593	0.35361
ACAP1	GPSM3	0.97002	0.524894
ACAP1	GPR65	0.479012	0.451029
ACAP1	YWHAG	-0.894041	0.498697
ACAP1	TXNRD1	-0.894575	0.510399
ACAP1	RNF167	0.346669	0.371057
ACAP1	HMHA1	0.918448	0.542103
ACAP1	FERMT3	0.728443	0.376178
ACAP1	ERMARD	0.92407	0.399399
ACAP1	ICAM3	0.947394	0.459823
ACAP1	DCUN1D5	-0.904208	0.502811
ACAP1	IGBP1	0.000287321	0.359446
ACAP1	CSNK1G2	0.640015	0.400797
ACAP1	TBC1D10C	0.973108	0.550599
ACAP1	CHCHD7	-0.850551	0.442864
ACAP1	ISCA1	-0.952235	0.428218
ACAP1	ITGA4	0.96157	0.472609
ACAP2	CHD6	0.968557	0.521826
ACAP2	DPM3	-0.0563779	0.347564
ACAP2	KRTCAP2	-0.960884	0.435917
ACAP2	LRCH1	0.896346	0.521939
ACAP2	HELQ	0.950425	0.51596
ACAP2	HECA	0.942393	0.567593
ACAP2	PRKAR1A	0.952434	0.473352
ACAP2	KPTN	-0.817295	0.462728
ACAP2	MDM1	0.903056	0.493724
ACAP2	MICB	-0.000966776	0.381716
ACAP2	KATNAL1	0.362165	0.41025
ACAP2	NUMB	0.965409	0.512838
ACAP2	PAG1	0.944567	0.55401
ACAP2	PAK2	0.631289	0.358879
ACAP2	PHC3	0.426089	0.38611
ACAP2	YTHDC2	0.938623	0.52638
ACAP2	GPBP1L1	0.960767	0.535167
ACAP2	TESC	-0.522799	0.409267
ACAP2	TBK1	0.372934	0.39508
ACAP2	TMF1	0.968421	0.557812
ACAP2	UAP1	-0.879859	0.486953
ACAP2	MBNL1	0.980808	0.526148
ACAP2	MBTD1	0.943456	0.534497
ACAP2	MCTP2	0.903566	0.443841
ACAP2	MEF2A	0.925637	0.506446
ACAP2	MED23	0.959963	0.606501
ACAP2	MICU1	-0.551695	0.40552
ACAP2	NLK	0.935297	0.501063
ACAP2	NF1	0.911727	0.529291
ACAP2	NIN	0.740907	0.438806
ACAP2	REL	0.901416	0.484638
ACAP2	TST	-0.902705	0.514893
ACAP2	MKLN1	0.944182	0.571169
ACAP2	APC	0.897614	0.486327
ACAP2	FAH	-0.84653	0.465597
ACAP2	DBP	-0.000957897	0.329554
ACAP2	MOB1B	0.959029	0.539512
ACAP2	C1orf27	-0.000167901	0.318238
ACAP2	ATP11B	0.924207	0.488922
ACAP2	RAB11FIP1	0.912961	0.475173
ACAP2	NCOA3	0.973084	0.566721
ACAP2	TMEM64	0.913952	0.441873
ACAP2	USP6NL	0.927183	0.481888
ACAP2	CNPPD1	0.00622103	0.380637
ACAP2	ATP13A3	0.0527043	0.40559
ACAP2	PARP8	0.742068	0.47701
ACAP2	CDC42SE2	0.930071	0.441573
ACAP2	PCF11	0.917878	0.519117
ACAP2	PHTF2	0.958067	0.487418
ACAP2	PNRC2	0.893112	0.48046
ACAP2	COMMD5	-0.0586111	0.326353
ACAP2	PTBP3	0.982407	0.53822
ACAP2	FGFR1OP2	0.974729	0.509404
ACAP2	RAP2B	-0.000250991	0.425537
ACAP2	C7orf55	-0.0111569	0.332933
ACAP2	GTPBP6	-0.00553135	0.352002
ACAP2	ROCK1	0.809794	0.505148
ACAP2	SLAIN2	0.909242	0.488536
ACAP2	SH2B3	0.2535	0.327372
ACAP2	SIKE1	0.741026	0.455615
ACAP2	TRIM59	0.452321	0.388265
ACAP2	AKAP1	-0.589436	0.406318
ACAP2	ZNF230	0.921473	0.492168
ACAP2	APAF1	0.954784	0.489903
ACAP2	STX16	0.959284	0.5692
ACAP2	ZNF655	0.979823	0.542138
ACAP2	SYPL1	0.934842	0.487284
ACAP2	C19orf70	-0.887713	0.494804
ACAP2	VKORC1	-0.925139	0.468271
ACAP2	TRAF5	0.887551	0.569967
ACAP2	SNAP23	0.947564	0.470942
ACAP2	PLEKHF2	0.955005	0.581553
ACAP2	EIF2AK3	0.666164	0.454651
ACAP2	MRPL24	-0.961195	0.571965
ACAP2	CASP8	0.975418	0.530015
ACAP2	CCNT2	0.954952	0.488866
ACAP2	CD274	-0.00112705	0.396906
ACAP2	CDK13	0.85672	0.524498
ACAP2	CENPC	0.830976	0.519693
ACAP2	USP24	0.905591	0.530821
ACAP2	CYTH1	0.954613	0.438765
ACAP2	DAPP1	0.974113	0.56561
ACAP2	FAHD2A	-0.906989	0.514948
ACAP2	DOCK8	0.949488	0.528943
ACAP2	PRKAA1	0.882464	0.496007
ACAP2	DZIP3	0.838744	0.418397
ACAP2	AKR1A1	-0.848951	0.510221
ACAP2	WIPF1	0.980089	0.534334
ACAP2	EIF4EBP1	-0.898246	0.519999
ACAP2	ERBB2IP	0.983277	0.577345
ACAP2	EPS15	0.92681	0.461927
ACAP2	FBXO30	0.564594	0.418261
ACAP2	CEP120	0.974083	0.618256
ACAP2	GMCL1	0.826251	0.390158
ACAP2	GNA13	0.836423	0.560958
ACAP2	GSTO1	-0.835031	0.46724
ACAP2	GTF3A	-0.917957	0.485812
ACAP2	METTL1	-0.958839	0.538071
ACAP2	TMEM208	-0.943639	0.513258
ACAP2	CGGBP1	0.958662	0.574161
ACAP2	STAT5B	0.960487	0.481412
ACAP2	ITSN2	0.932231	0.538355
ACAP2	DNAJC10	0.934922	0.526786
ACAP2	RALGAPB	0.921653	0.537865
ACAP2	UNC13D	0.908556	0.50578
ACAP2	KDM1B	0.950059	0.512534
ACAP2	KLHL5	0.887088	0.489417
ACAP3	MTHFS	-0.888209	0.310393
ACAP3	MYO9B	0.909527	0.359674
ACAP3	TMEM53	0.576018	0.303717
ACAP3	NDST1	0.710496	0.388094
ACAP3	NUBP1	-0.785547	0.347667
ACAP3	TMEM129	0.762263	0.395151
ACAP3	TMEM222	0.922682	0.387908
ACAP3	P4HTM	0.942421	0.350231
ACAP3	PACS2	0.970569	0.396967
ACAP3	MVK	0.950819	0.417352
ACAP3	MAZ	0.807062	0.366113
ACAP3	KIN	-0.91006	0.35033
ACAP3	TOPORS	-0.219913	0.316061
ACAP3	DCAF15	0.962022	0.397453
ACAP3	KDELR1	0.90701	0.424026
ACAP3	GABBR1	0.206304	0.393731
ACAP3	NBEAL2	0.698144	0.319589
ACAP3	D2HGDH	0.810792	0.345497
ACAP3	HCFC1R1	0.871866	0.321813
ACAP3	RUSC1	0.772919	0.329105
ACAP3	AGPAT6	0.850234	0.37527
ACAP3	SLC17A9	0.828725	0.378663
ACAP3	SLC26A6	0.954743	0.378291
ACAP3	CRNKL1	-0.375706	0.291
ACAP3	ACTN4	0.771188	0.381387
ACAP3	ACTR3	-0.877408	0.317413
ACAP3	POLR2A	0.688441	0.398802
ACAP3	ZNF862	0.0525575	0.354556
ACAP3	ZNF580	0.452959	0.33529
ACAP3	ZNF692	0.792108	0.345687
ACAP3	ZNF653	0.713907	0.31548
ACAP3	STK11	0.974548	0.429896
ACAP3	APBA3	0.856985	0.389977
ACAP3	ARPC5	-0.756773	0.333646
ACAP3	ARPC2	-0.891075	0.38403
ACAP3	NECAB3	0.826801	0.358405
ACAP3	AXIN1	0.937877	0.347127
ACAP3	FAM160A2	0.918765	0.413067
ACAP3	PPP1R7	-0.930194	0.381071
ACAP3	TOR1A	-0.814831	0.40379
ACAP3	TTC27	-0.713793	0.3506
ACAP3	BTBD2	0.919883	0.366451
ACAP3	CHID1	0.331064	0.346335
ACAP3	MAP2K2	0.700048	0.372255
ACAP3	CORO7	0.747181	0.323074
ACAP3	UTP18	-0.919259	0.389656
ACAP3	PSMD11	-0.834589	0.413565
ACAP3	TBC1D10B	0.746643	0.350088
ACAP3	SNRNP70	0.673259	0.366642
ACAP3	FKBP8	0.925827	0.356348
ACAP3	FNDC5	0.470878	0.396335
ACAP3	C16orf58	0.753383	0.313651
ACAP3	RNF207	0.824899	0.387321
ACAP3	GOSR2	-0.346424	0.380844
ACAP3	SLC2A4RG	0.879732	0.343676
ACAP3	AGRN	0.956618	0.418054
ACAP3	CES2	0.94762	0.41135
ACAP3	DMPK	0.938581	0.399988
ACAP3	EDF1	-0.8322	0.334335
ACAP3	EML3	0.94244	0.39139
ACAP3	FLNA	0.632846	0.352326
ACAP3	KRR1	-0.916794	0.374415
ACAP3	MBD3	0.774778	0.343589
ACAP3	NOL7	-0.898154	0.415079
ACAP3	SUN1	0.707465	0.34881
ACAP3	SUPT5H	0.288016	0.408425
ACAP3	TEFM	-0.978608	0.42557
ACAP3	TMA7	-0.38931	0.341488
ACAP3	TLE2	0.728529	0.421982
ACAP3	IPO13	0.924819	0.391897
ACAP3	C3orf38	-0.899331	0.325725
ACAP3	LIMS1	-0.296418	0.391367
ACAP3	LTBP4	0.921987	0.367127
ACAP3	PIEZO1	0.805495	0.333405
ACAP3	MEX3B	0.390397	0.387311
ACAP3	PIK3R2	0.70813	0.378036
ACIN1	SMARCD1	0.927664	0.405075
ACIN1	CENPT	0.928943	0.368825
ACIN1	CHMP5	-0.921771	0.400016
ACIN1	CLCF1	0.57785	0.409894
ACIN1	CNIH4	-0.939122	0.419285
ACIN1	USP21	0.92855	0.416437
ACIN1	CPSF1	0.88884	0.430964
ACIN1	CPSF7	0.830164	0.366372
ACIN1	CRIPT	-0.125777	0.331409
ACIN1	CXXC1	0.666775	0.31191
ACIN1	CBFA2T3	0.865637	0.354516
ACIN1	TMEM222	0.854298	0.345303
ACIN1	TMEM259	0.962409	0.442774
ACIN1	ADRBK1	0.904189	0.404155
ACIN1	COPS7B	0.938939	0.421618
ACIN1	EWSR1	0.782037	0.42874
ACIN1	EXOC7	0.881394	0.39513
ACIN1	COX7A2	-0.922326	0.386697
ACIN1	DCAF15	0.968388	0.41893
ACIN1	HNRNPUL1	0.815565	0.356469
ACIN1	YWHAG	-0.282558	0.412962
ACIN1	GSTO1	-0.918914	0.415463
ACIN1	ZGPAT	0.195745	0.298281
ACIN1	TRIM41	0.709277	0.33592
ACIN1	ST6GAL1	0.889604	0.394827
ACIN1	ZNF512	0.841385	0.422882
ACIN1	INO80E	0.921217	0.408747
ACIN1	GPBP1L1	0.965999	0.452428
ACIN1	RAPGEF1	0.898684	0.404072
ACIN1	FAM193B	0.921895	0.43679
ACIN1	CC2D1A	0.901652	0.399844
ACIN1	KMT2B	0.888014	0.385852
ACIN1	PRKCSH	0.732834	0.335551
ACIN1	AKAP8L	0.857198	0.344163
ACIN1	LIMD2	0.88367	0.381442
ACIN1	MED15	0.840889	0.379041
ACIN1	CIZ1	0.860978	0.367447
ACIN1	GGA3	0.944339	0.429577
ACIN1	FKRP	0.912918	0.376401
ACIN1	KRI1	0.548347	0.322455
ACIN1	POLM	0.939131	0.38013
ACIN1	ODF2	0.959498	0.392146
ACIN1	RXRB	0.893292	0.422103
ACIN1	RBM5	0.872519	0.423756
ACIN1	UBTF	0.982855	0.464799
ACIN1	TMC6	0.931701	0.458939
ACIN1	TLN1	0.908872	0.382551
ACIN1	SBF1	0.977123	0.434693
ACIN1	ZSCAN32	0.701198	0.325507
ACIN1	NUMA1	0.866379	0.4067
ACIN1	C7orf26	0.825532	0.368981
ACIN1	RNF220	0.662914	0.402316
ACIN1	RNF167	-4.23e-05	0.33321
ACIN1	CCDC88C	0.94413	0.36045
ACIN1	OTUD5	0.783049	0.32734
ACIN1	PHF12	0.90124	0.415708
ACIN1	C16orf58	0.581745	0.314145
ACIN1	MAZ	0.595848	0.408192
ACIN1	AES	0.796662	0.348684
ACIN1	RBM4B	0.888265	0.401866
ACIN1	RIPK2	-0.613809	0.38101
ACIN1	MICAL3	0.882997	0.471231
ACIN1	SAFB2	0.982669	0.41645
ACIN1	ARID1A	0.953293	0.416485
ACIN1	SMEK1	0.938484	0.403767
ACIN1	SRSF6	0.00122999	0.27993
ACIN1	SUDS3	0.719069	0.396685
ACIN1	SUMO2	-0.814449	0.382414
ACIN1	SYTL1	0.816952	0.439246
ACIN1	BAZ1B	0.263091	0.367931
ACKR1	TRAT1	0.979854	0.609173
ACKR1	TSPAN7	0.996431	0.749976
ACKR1	C2CD2	0.977328	0.603088
ACKR1	TUSC3	0.970514	0.623278
ACKR1	TMEM173	0.989931	0.641828
ACKR1	CCL14	0.98992	0.710065
ACKR1	CCL19	0.992043	0.672623
ACKR1	CLIC2	0.970123	0.585764
ACKR1	VCAM1	0.992854	0.695587
ACKR1	SPRYD7	-0.850261	0.43557
ACKR1	ECSCR	0.989014	0.748351
ACKR1	ENPP2	0.985875	0.63764
ACKR1	FBLN5	0.984456	0.618544
ACKR1	FGFR3	0.586698	0.407123
ACKR1	CXCL12	0.978211	0.762343
ACKR1	ZC3H12C	0.0023837	0.604442
ACKR1	RFK	-0.000496054	0.41859
ACKR1	UBD	0.941124	0.669383
ACKR1	ENG	0.989212	0.665972
ACKR1	LIF	0.697796	0.423001
ACKR1	CFP	0.990698	0.556926
ACKR1	PLA2G4C	0.988538	0.631901
ACKR1	ZFYVE26	0.00945131	0.43267
ACKR1	MEOX2	0.992433	0.681926
ACKR1	MUS81	0.00281375	0.351881
ACKR1	MTUS1	0.993021	0.693524
ACKR1	TMEM97	-0.918475	0.634801
ACKR1	GPR182	0.54617	0.432885
ACKR1	CDC42EP4	0.988433	0.660162
ACKR1	NR2F2	0.992316	0.758197
ACKR1	H2AFY2	0.970906	0.59106
ACKR1	TNFAIP2	0.947298	0.580699
ACKR1	PLA1A	0.957637	0.549967
ACKR1	PRKCH	0.856808	0.552521
ACKR1	RFXAP	-0.896606	0.429036
ACKR1	S1PR1	0.223928	0.552655
ACKR1	IER3	0.970535	0.582091
ACKR1	GRK6	-7.93e-05	0.473321
ACKR1	MYOF	0.690981	0.592227
ACKR1	LIFR	0.990211	0.734414
ACKR1	OSMR	0.98364	0.699268
ACKR1	PDP2	-0.633909	0.389912
ACKR1	NARS	-0.0508579	0.447769
ACKR1	SDPR	0.96032	0.566941
ACKR1	POGLUT1	0.752459	0.411008
ACKR1	ZZZ3	-0.0873313	0.40137
ACKR3	WWTR1	0.952678	0.562448
ACKR3	FAIM3	-5.05e-05	0.480143
ACKR3	FRMD6	0.976495	0.552066
ACKR3	ZBTB8A	0.833455	0.440179
ACKR3	GNG11	0.628673	0.455952
ACKR3	ZFYVE26	0.064886	0.372998
ACKR3	SCARF1	0.913138	0.516584
ACKR3	ARHGEF9	0.000965779	0.361622
ACKR3	SCHIP1	0.877143	0.405447
ACKR3	IL1R2	0.390906	0.445069
ACKR3	ITGAV	0.939365	0.535811
ACKR3	MICAL2	0.9031	0.503068
ACKR3	SEMA4C	0.933182	0.534557
ACKR3	KDM5A	-0.000168125	0.494767
ACKR3	KLF10	0.499825	0.315102
ACKR3	DFFA	-0.330681	0.433358
ACKR3	DOK2	0.0859587	0.461338
ACKR3	FBN1	0.936379	0.564386
ACKR3	FAT1	0.946375	0.583096
ACKR3	FHL2	0.962431	0.528033
ACKR3	HEPH	0.939596	0.497291
ACKR3	LGMN	0.722866	0.492496
ACKR3	MSRA	0.202112	0.365857
ACKR3	MNS1	-0.00469122	0.408497
ACKR3	PIGL	-0.575695	0.352413
ACKR3	PLK2	0.945737	0.515468
ACKR3	RCN1	0.94097	0.572233
ACKR3	TJP2	0.0675052	0.398306
ACKR3	SDC4	0.641931	0.591095
ACKR3	SHC1	0.899838	0.464561
ACKR3	WBP5	0.966449	0.550572
ACKR3	LRP12	0.97599	0.495448
ACKR3	MSRB2	0.855714	0.458559
ACKR3	VCL	0.75893	0.405906
ACKR3	PAM	0.959271	0.525074
ACKR3	PALLD	0.486907	0.547162
ACKR3	ACAA2	0.00558989	0.366818
ACKR3	ACTN1	0.887026	0.575165
ACKR3	SMAD7	0.637353	0.434934
ACKR3	SPARC	0.913886	0.583261
ACKR3	SPA17	0.0154101	0.389906
ACKR3	SQRDL	0.807324	0.48367
ACKR3	TANC1	0.980407	0.539817
ACKR3	TAF5L	-0.382699	0.367196
ACKR3	SLC35D2	0.297891	0.4286
ACKR3	BLVRA	0.806726	0.518209
ACKR3	CTTNBP2NL	0.940247	0.491408
ACKR3	USP40	0.0318895	0.484755
ACKR3	CYB5A	0.398619	0.469239
ACKR3	ATP13A3	-0.0391189	0.41394
ACTB	MGC50722	0.0133091	0.291287
ACTB	ACTR1B	0.114988	0.302929
ACTB	PEX12	-0.359138	0.253004
ACTB	LOC645139	0.000575556	0.402134
ACTB	PRDM4	-0.0816095	0.28258
ACTB	AKIRIN1	-0.20234	0.300008
ACTB	RPS29	0.983358	0.592915
ACTB	RPS28	0.987803	0.625279
ACTB	RPS27	0.977506	0.605613
ACTB	RPS24	0.944966	0.575805
ACTB	RPS19	0.97115	0.522171
ACTB	RPS18	0.982771	0.631239
ACTB	RPS17	0.974959	0.533819
ACTB	RPS14	0.958982	0.503894
ACTB	RPS12	0.963866	0.535973
ACTB	RPS11	0.955374	0.568076
ACTB	RPS10	0.972951	0.553783
ACTB	RPS4X	0.956187	0.545465
ACTB	RPLP2	0.971043	0.548512
ACTB	RPLP1	0.984094	0.591992
ACTB	RPL10	0.988149	0.614435
ACTB	RPL34	0.966378	0.552074
ACTB	RPL32	0.986401	0.603081
ACTB	RPL30	0.978925	0.536803
ACTB	RPL19	0.977264	0.52286
ACTB	RPL21	0.981475	0.571827
ACTB	RPL39	0.959524	0.572263
ACTB	RPL38	0.980786	0.521278
ACTB	RPL41	0.990661	0.763795
ACTB	ACTG1	0.996362	0.788372
ACTB	APBA3	0.415668	0.317569
ACTB	ZNF837	0.195051	0.337777
ACTB	KIAA0368	-0.0616545	0.35651
ACTB	CYHR1	0.408158	0.296595
ACTB	WDR92	-0.453906	0.292812
ACTB	DNAJC25	-0.165753	0.263806
ACTB	B2M	0.958459	0.559082
ACTB	LTK	0.000390872	0.280654
ACTB	UBB	0.888189	0.495647
ACTB	UBC	0.978231	0.574031
ACTB	EXOC1	-0.0140752	0.305881
ACTB	FABP2	0.0490216	0.346657
ACTB	CFL1	0.968323	0.386534
ACTB	ADAR	0.00282323	0.29206
ACTB	FOXA2	0.000510629	0.310453
ACTB	GZF1	-0.612966	0.294413
ACTB	NT5C	-0.130994	0.285509
ACTB	RPS6	0.979902	0.505415
ACTB	RPS3	0.949629	0.515558
ACTB	RPL9	0.961705	0.505133
ACTB	GAPDH	0.5624	0.458337
ACTB	TPT1	0.975076	0.609036
ACTB	SFR1	-0.148561	0.303258
ACTB	GSK3A	0.204024	0.308213
ACTB	SLC35A3	-0.532511	0.306774
ACTB	HOXC5	0.00118074	0.342628
ACTB	LACTB2	-0.175855	0.309929
ACTB	SUCLA2	-0.577891	0.320756
ACTB	MRGPRX3	0.000924128	0.307026
ACTB	THRAP3	0.00162492	0.34393
ACTB	RPL37A	0.987771	0.699918
ACTB	RPL23A	0.983862	0.649423
ACTB	RPL18A	0.949299	0.470158
ACTB	RPL13A	0.975538	0.525399
ACTB	RPS15A	0.970294	0.535997
ACTB	PPP1R12A	-0.000531922	0.32871
ACTB	ZFAND3	0.127958	0.338441
ACTB	C20orf141	0.037181	0.313202
ACTL6A	ST6GALNAC6	-0.630947	0.393646
ACTL6A	CBX3	0.920292	0.367024
ACTL6A	PCNA	0.980049	0.519144
ACTL6A	NIP7	0.92952	0.448694
ACTL6A	UBA2	0.986108	0.485167
ACTL6A	TBCCD1	0.77874	0.323023
ACTL6A	TOP2B	0.329992	0.327863
ACTL6A	CENPQ	0.397633	0.373059
ACTL6A	CENPK	0.969201	0.517186
ACTL6A	CDC25A	0.96584	0.526473
ACTL6A	EIF1B	0.251828	0.311401
ACTN2	FGFR2	0.319197	0.45486
ACTN2	FKBPL	-0.0116054	0.381524
ACTN2	ATP2A2	-0.0105458	0.31051
ACTN2	HSPB3	0.561589	0.382977
ACTN2	HSPB7	0.192014	0.381005
ACTN2	IP6K3	0.094546	0.32846
ACTN2	DUSP27	0.800672	0.400622
ACTN2	DDIT4L	0.771018	0.379037
ACTN2	SLAMF9	0.863615	0.453118
ACTN2	LOC729047	0.00078699	0.387084
ACTN2	LMOD3	0.0419006	0.335654
ACTN2	POPDC3	0.772572	0.423907
ACTN2	LMNTD1	0.942886	0.472865
ACTN2	MAGEC2	0.0726125	0.338397
ACTN2	FAM122C	0.924145	0.48649
ACTN2	FAM104B	0.0279528	0.32847
ACTN2	PLCE1	0.0420715	0.32956
ACTN2	PTGER1	0.83223	0.430056
ACTN2	KLHL41	0.878639	0.408344
ACTN2	RBM24	0.324507	0.335728
ACTN2	RNF182	0.240858	0.322975
ACTN2	RWDD4	-0.721608	0.424027
ACTN2	ACTA1	0.743924	0.337113
ACTN2	ACTC1	0.739406	0.372742
ACTN2	CKM	0.757663	0.366013
ACTN2	ASAP3	0.94185	0.485848
ACTN2	MYBPC1	0.176745	0.381994
ACTN2	S100A1	0.602006	0.418053
ACTN2	CCDC42B	0.843987	0.416833
ACTN2	THBS4	0.440003	0.42024
ACTN2	UNC45B	0.581391	0.341749
ACTN2	CMYA5	0.969247	0.482027
ACTN2	CORO6	0.908321	0.44711
ACTN2	KIR3DL2	0.890278	0.432346
ACTN2	GBP6	0.937242	0.414126
ACTN2	FUT6	0.950326	0.452573
ACTN2	JPH3	0.295463	0.367911
ACTN2	MYOT	0.710735	0.365868
ACTN2	MYOC	0.330974	0.389016
ACTN2	MYH2	0.74036	0.439607
ACTN2	TCAP	0.580817	0.334511
ACTN2	TRDN	0.494289	0.347343
ACTN2	USP6	0.900654	0.461939
ACTR5	TUBD1	0.884933	0.428447
ACTR5	ZNF462	-0.912394	0.401277
ACTR5	ZNF107	0.840373	0.41183
ACTR5	ERCC3	0.584856	0.366968
ACTR5	EXOC7	0.766536	0.373359
ACTR5	FAM96A	-0.659303	0.355608
ACTR5	RFX5	0.830874	0.383806
ACTR5	TTC5	0.692711	0.436083
ACTR5	SIRT7	0.86829	0.410885
ACTR5	SORT1	-0.753212	0.422214
ACVR1	CAPN2	0.92777	0.636259
ACVR1	CCND1	0.969566	0.626673
ACVR1	CCPG1	0.996468	0.799224
ACVR1	CFHR2	0.996939	0.848061
ACVR1	CKAP5	-0.992397	0.699006
ACVR1	CKAP2	-0.979307	0.55907
ACVR1	CLIP1	0.506235	0.50399
ACVR1	CRTAP	0.988224	0.700179
ACVR1	CSTF1	-0.976733	0.623079
ACVR1	VWA5A	0.997562	0.828604
ACVR1	ZCCHC24	0.997628	0.887502
ACVR1	GALNT11	0.995808	0.799085
ACVR1	CREBL2	0.995785	0.816129
ACVR1	WDFY3	0.997741	0.869029
ACVR1	SLC37A3	0.973612	0.588029
ACVR1	WHSC1	-0.991042	0.666508
ACVR1	ZNF436	0.990963	0.642257
ACVR1	POLR2D	-0.993251	0.676886
ACVR1	CALHM2	0.967592	0.653695
ACVR1	TSPYL5	0.843537	0.827822
ACVR1	FAM210B	0.996954	0.828813
ACVR1	FRMD4B	0.996549	0.784694
ACVR1	MAN1C1	0.996448	0.813892
ACVR1	GNG12	0.997176	0.89704
ACVR1	OLFML1	0.996827	0.831181
ACVR1	HIST1H1E	-0.000965227	0.444979
ACVR1	TCF7L2	0.996793	0.892103
ACVR1	ZNF25	0.992936	0.66967
ACVR1	HOXB2	0.993741	0.802296
ACVR1	CDC25C	-0.994865	0.668211
ACVR1	CDC42BPB	0.535737	0.609825
ACVR1	IDH3B	-0.99347	0.711725
ACVR1	DUT	-0.989023	0.634282
ACVR1	DSE	0.0984278	0.769018
ACVR1	CPQ	0.996162	0.805738
ACVR1	CPE	0.996979	0.845672
ACVR1	UBD	0.991547	0.79668
ACVR1	MAF	0.996558	0.84018
ACVR1	JUN	0.992493	0.74241
ACVR1	TUBGCP4	-0.974672	0.559684
ACVR1	ITM2B	0.996622	0.857751
ACVR1	CXCL12	0.996333	0.86835
ACVR1	GIMAP1	0.99709	0.833713
ACVR1	GIMAP4	0.99434	0.758672
ACVR1	GIMAP7	0.996358	0.809248
ACVR1	GIMAP8	0.996707	0.79928
ACVR1	TFIP11	-0.000148537	0.353455
ACVR1	KIF22	-0.993268	0.677795
ACVR1	ANTXR2	0.996596	0.763111
ACVR1	PECAM1	0.995693	0.818797
ACVR1	SCARB2	0.99359	0.754467
ACVR1	AFF1	0.0190832	0.622038
ACVR1	CCNF	-0.990347	0.714546
ACVR1	CISH	0.980077	0.554518
ACVR1	CNN3	0.748324	0.604228
ACVR1	CRY1	0.993482	0.85089
ACVR1	DKK3	0.997154	0.871473
ACVR1	NDRG1	0.99637	0.757595
ACVR1	FGD5	0.995502	0.766927
ACVR1	HNMT	0.996677	0.833945
ACVR1	IL15	0.107553	0.753042
ACVR1	KAL1	0.992485	0.687723
ACVR1	PPP1R16B	0.00110116	0.503899
ACVR1	OSMR	0.996865	0.879752
ACVR1	PRNP	0.995682	0.742412
ACVR1	PTEN	-0.0148027	0.590078
ACVR1	RGL1	0.995805	0.786908
ACVR1	NR2F2	0.996553	0.874097
ACVR1	SSPN	0.992879	0.752797
ACVR1	TJP1	0.997591	0.929637
ACVR1	TLR5	0.997023	0.821317
ACVR1	VRK1	-0.991377	0.627937
ACVR1	TNFSF10	0.994467	0.77127
ACVR1	YAP1	0.997758	0.887219
ACVR1	ARMCX1	0.997951	0.885465
ACVR1	HSPA1A	0.994274	0.755528
ACVR1	DPYSL3	0.996919	0.906526
ACVR1	POLE3	-0.989692	0.69325
ACVR1	GUCY1B3	0.993862	0.876093
ACVR1	PRRX1	0.996559	0.822932
ACVR1	PTPRM	0.993728	0.820406
ACVR1	HIST1H2BM	-0.19725	0.419138
ACVR1	ATP2B4	0.995433	0.771529
ACVR1	SH3BP4	0.99691	0.832534
ACVR1	SH3D19	0.995446	0.874059
ACVR1	LAPTM4A	0.996751	0.742772
ACVR1	SH3RF1	-4.03e-05	0.597382
ACVR1	SAMD3	0.994527	0.737772
ACVR1	ABCG1	0.982635	0.650334
ACVR1	ACAT2	-0.978435	0.627777
ACVR1	AHNAK	0.97716	0.681102
ACVR1	SNX18	0.991589	0.679973
ACVR1	SPG20	0.996246	0.826364
ACVR1	SPARC	0.994587	0.893825
ACVR1	SUMF1	0.992728	0.712161
ACVR1	ARL4C	0.991102	0.722862
ACVR1	RPS6KA2	0.988242	0.68202
ACVR1	DBNDD2	0.99573	0.749025
ACVR1	KCTD12	0.996859	0.843811
ACVR1	TICRR	-0.989912	0.672352
ACVR1	PLSCR4	0.997223	0.88746
ACVR2A	PPP1R13B	0.892312	0.422261
ACVR2A	ZNF521	0.966045	0.566778
ACVR2A	AHCYL2	0.94601	0.413523
ACVR2A	ARHGAP21	0.975787	0.452656
ACVR2A	TBC1D8	0.926049	0.475132
ACVR2A	CTNND1	0.95415	0.535095
ACVR2A	PEAK1	0.577729	0.349176
ACVR2A	PKDCC	0.976038	0.56872
ACVR2A	PRIM1	-0.892622	0.474006
ACVR2A	ENAH	0.81872	0.548764
ACVR2A	CLN8	0.924575	0.411778
ACVR2A	IGF1	0.951096	0.520044
ACVR2A	JAG1	0.976354	0.589874
ACVR2A	NFIX	0.829184	0.595925
ACVR2A	NFIB	0.883503	0.546449
ACVR2A	WDR5	-0.888264	0.432417
ACVR2A	SOCS5	0.801621	0.451585
ACVR2A	RNF207	0.93667	0.458154
ACVR2A	CDK19	0.0156217	0.391222
ACVR2A	WWTR1	0.982741	0.577197
ACVR2A	PRTFDC1	0.97438	0.569005
ACVR2A	GPR155	0.938064	0.541565
ACVR2A	PAM	0.976215	0.529421
ACVR2B	BMPR1A	0.0218061	0.436019
ACVR2B	ABI2	0.909843	0.404271
ACVR2B	AFF1	0.686355	0.434059
ACVR2B	CHD4	-0.00633753	0.388868
ACVR2B	CD74	-0.110858	0.446685
ACVR2B	FKTN	0.143297	0.401874
ACVR2B	NCF4	-0.00402673	0.394984
ACVR2B	LTV1	0.000108247	0.439823
ACVR2B	PSD3	-0.350204	0.464228
ACVR2B	RTN3	0.829306	0.403246
ACVR2B	TBC1D4	0.270875	0.486027
ACVR2B	KIF21A	0.898832	0.499641
ACVR2B	PANK1	-0.000124429	0.390108
ACVR2B	ANKRD10	0.369888	0.429674
ACVR2B	SPICE1	0.120668	0.311662
ACVR2B	SPTBN1	0.566192	0.420623
ACVR2B	RHPN2	0.684254	0.348788
ACVR2B	BRICD5	0.0762811	0.352087
ACVR2B	ACSL3	0.141683	0.392689
ACVR2B	APBB2	0.413327	0.409619
ACVR2B	SYTL2	-0.000204108	0.484222
ACVR2B	PCNXL4	0.116151	0.366973
ACVR2B	LRPAP1	-0.0150536	0.342459
ACVR2B	TCF25	-0.0475707	0.405984
ACVR2B	GALNT12	0.378882	0.347691
ACVR2B	HLA-DMA	-0.208267	0.455168
ACVR2B	CEP70	0.804213	0.47267
ACVR2B	SCAMP2	-0.105314	0.355238
ACVR2B	ORMDL2	-0.664641	0.373829
ACVR2B	DHX32	0.778279	0.371813
ACVR2B	ERCC5	0.448271	0.420897
ACVR2B	ZBTB4	7.67e-05	0.472937
ACVR2B	CCDC112	0.502789	0.354187
ACVR2B	TMEM170B	0.89108	0.423095
ACVR2B	KNTC1	0.0208446	0.361616
ACVR2B	C3orf58	0.084465	0.388309
ACVR2B	GTF2F2	0.000304264	0.437071
ACVR2B	U2SURP	0.00951097	0.480913
ACVR2B	ATP6V0D1	-0.258481	0.364395
ACVRL1	UNC5B	0.997729	0.900932
ACVRL1	CSF1R	0.996516	0.902509
ACVRL1	CTBP2	0.996152	0.914477
ACVRL1	VEGFC	0.996597	0.896272
ACVRL1	EPAS1	0.997403	0.914096
ACVRL1	FAM20A	0.997467	0.856654
ACVRL1	FKBP9	0.997523	0.924611
ACVRL1	TMEM176A	0.99655	0.890583
ACVRL1	FAM114A1	0.997613	0.930568
ACVRL1	FSTL1	0.996566	0.910848
ACVRL1	LPCAT2	0.997025	0.90967
ACVRL1	PAPSS2	0.997169	0.917969
ACVRL1	HEBP1	0.996922	0.796494
ACVRL1	HTRA1	0.996709	0.932313
ACVRL1	HSPG2	0.99773	0.917807
ACVRL1	IER5L	0.997698	0.892919
ACVRL1	IL1R1	0.997626	0.94694
ACVRL1	PCOLCE	0.997873	0.957445
ACVRL1	CDC42EP5	0.997306	0.901066
ACVRL1	ITGAX	0.995016	0.776992
ACVRL1	ANTXR1	0.997199	0.933752
ACVRL1	HLX	0.996512	0.816403
ACVRL1	C1R	0.997801	0.975278
ACVRL1	C1S	0.996828	0.875089
ACVRL1	CFB	0.996148	0.833671
ACVRL1	TNC	0.995442	0.812045
ACVRL1	DAB2	0.997411	0.911051
ACVRL1	DLC1	0.997461	0.931463
ACVRL1	P2RY13	0.993919	0.866508
ACVRL1	EHD2	0.997375	0.93363
ACVRL1	HNMT	0.996745	0.903914
ACVRL1	HIC1	0.992863	0.679091
ACVRL1	FAM210B	0.997633	0.889176
ACVRL1	GPX8	0.996837	0.913865
ACVRL1	IL32	0.980432	0.760556
ACVRL1	NOL3	0.0806737	0.398236
ACVRL1	NNMT	0.997347	0.939087
ACVRL1	MYLK	0.996803	0.906876
ACVRL1	MMP2	0.997072	0.889223
ACVRL1	MITF	0.997607	0.931058
ACVRL1	MRC2	0.997004	0.835456
ACVRL1	MRAS	0.997405	0.912904
ACVRL1	PPIC	0.996977	0.895597
ACVRL1	RIN2	0.99784	0.923973
ACVRL1	RGL1	0.995429	0.831055
ACVRL1	RTN1	0.997346	0.905099
ACVRL1	RRAS	0.997755	0.880504
ACVRL1	TPBG	0.997624	0.948819
ACVRL1	TNS1	0.997618	0.925146
ACVRL1	VCAN	0.996592	0.922294
ACVRL1	LAMB1	0.997462	0.920122
ACVRL1	LAMA4	0.99682	0.934029
ACVRL1	SERPING1	0.997475	0.902522
ACVRL1	LOXL1	0.997641	0.899288
ACVRL1	PLA2G2D	0.994737	0.888542
ACVRL1	COL18A1	0.997249	0.9234
ACVRL1	MMRN2	0.996056	0.916249
ACVRL1	DPYSL3	0.9971	0.903086
ACVRL1	NDRG1	0.997825	0.865826
ACVRL1	PARVA	0.997615	0.940915
ACVRL1	PALLD	0.996218	0.8603
ACVRL1	EFEMP2	0.99793	0.909663
ACVRL1	EFEMP1	0.995582	0.885573
ACVRL1	PXDC1	0.997247	0.895189
ACVRL1	SIRPB2	0.997371	0.859234
ACVRL1	PLA2G7	0.996211	0.898936
ACVRL1	COL6A2	0.998257	0.921349
ACVRL1	COL6A3	0.99738	0.88355
ACVRL1	COL4A1	0.997177	0.935657
ACVRL1	RAI14	0.996057	0.85723
ACVRL1	KCTD12	0.996799	0.936649
ACVRL1	EMILIN1	0.997452	0.870122
ACVRL1	CYP26B1	0.996946	0.856583
ACVRL1	C2	0.996508	0.865319
ACVRL1	PLXND1	0.998152	0.934941
ACVRL1	GAS2L1	0.998109	0.937496
ACVRL1	SFXN3	0.997471	0.850764
ACVRL1	ACTN1	0.997356	0.90023
ACVRL1	TGFB1I1	0.996975	0.907457
ACVRL1	AFAP1	0.997371	0.833543
ACVRL1	APLNR	0.996071	0.821788
ACVRL1	ASAP2	0.995123	0.88081
ACVRL1	CRISPLD2	0.997892	0.932527
ACVRL1	TIMP2	0.997162	0.924243
ADA	SEMA4A	0.760445	0.400844
ADA	SAP30	0.0650683	0.535898
ADA	RAB33A	0.307266	0.3155
ADA	TCF19	0.734904	0.423776
ADA	TXNIP	-0.425355	0.502062
ADA	CHMP5	0.276976	0.371915
ADA	CTSH	0.635997	0.433023
ADA	PAX6	-7.7e-05	0.302983
ADA	APOBEC3B	0.279106	0.362536
ADA	LIMK2	0.0819574	0.406372
ADA	NCAPH	0.33878	0.536148
ADA	NTPCR	0.733468	0.355863
ADA	LRRC42	0.244527	0.477946
ADA	PDIA6	0.709116	0.479742
ADAM10	CSNK1A1	0.798176	0.395956
ADAM10	ETNK1	0.98034	0.503593
ADAM10	YTHDF3	0.973578	0.551199
ADAM10	CLDND1	0.837501	0.450437
ADAM10	ARFGEF1	0.973991	0.545664
ADAM10	FBXL3	0.912844	0.44446
ADAM10	GOLGA7	0.88246	0.378606
ADAM10	RASSF5	0.933874	0.467771
ADAM10	TMEM9B	0.971493	0.465285
ADAM10	CCDC125	0.00117738	0.315315
ADAM10	CCDC132	0.937347	0.433614
ADAM10	YWHAZ	0.967817	0.547643
ADAM10	GSPT1	0.919884	0.395762
ADAM10	ZBTB1	0.941634	0.493957
ADAM10	ANKRD13C	0.879969	0.416412
ADAM10	HIAT1	0.858594	0.423747
ADAM10	ZMYM6	0.972345	0.463427
ADAM10	HIPK3	0.98898	0.5986
ADAM10	IKZF5	0.923997	0.470822
ADAM10	IREB2	0.886375	0.421988
ADAM10	ITGA4	0.981291	0.516984
ADAM10	DCAF17	0.882036	0.404981
ADAM10	TRAPPC11	0.951798	0.459612
ADAM10	N4BP2L1	0.938111	0.462668
ADAM10	TRMT1L	0.948588	0.458173
ADAM10	ZNF638	0.904361	0.450377
ADAM10	ZNF655	0.973428	0.512984
ADAM10	ZNF644	0.947253	0.49272
ADAM10	ZNF217	0.934795	0.45301
ADAM10	ZNF160	0.972387	0.487827
ADAM10	ZNF134	0.790695	0.414376
ADAM10	MALT1	0.618358	0.413555
ADAM10	MAPK1	0.877923	0.408373
ADAM10	MATR3	0.861974	0.502165
ADAM10	MBNL1	0.980922	0.581408
ADAM10	MBNL2	0.961028	0.501725
ADAM10	MIER2	-0.264165	0.380874
ADAM10	CSNK2B	-0.0822084	0.408641
ADAM10	NCOA2	0.979739	0.582879
ADAM10	NSMAF	0.804226	0.392905
ADAM10	R3HCC1L	0.835114	0.3989
ADAM10	TMEM168	0.946115	0.468563
ADAM10	TMEM30A	0.979295	0.477863
ADAM10	IQGAP1	0.989275	0.538862
ADAM10	DBT	0.920239	0.427614
ADAM10	ZFR	0.945856	0.516592
ADAM10	AKAP11	0.924694	0.437346
ADAM10	PRKAG2	0.864514	0.399063
ADAM10	FAM63B	0.962052	0.454705
ADAM10	CDC42SE2	0.953153	0.493567
ADAM10	PAPD4	0.978944	0.522716
ADAM10	RPS6KB1	0.709288	0.414057
ADAM10	PPWD1	0.941536	0.445122
ADAM10	PTBP3	0.972914	0.539389
ADAM10	FBXO38	0.895559	0.440863
ADAM10	ZNF780A	0.98546	0.533805
ADAM10	CEP120	0.937733	0.535545
ADAM10	ATF2	0.986604	0.572786
ADAM10	KLHDC4	-0.764528	0.342002
ADAM10	CD46	0.976263	0.493013
ADAM10	RAD21	0.805406	0.471584
ADAM10	EME1	-0.820178	0.44772
ADAM10	EMC4	0.000573723	0.388098
ADAM10	RAB5A	0.726033	0.453721
ADAM10	RAB8B	0.987783	0.572993
ADAM10	FAR1	0.369508	0.374286
ADAM10	RASA1	0.94394	0.460711
ADAM10	ICE2	0.953574	0.435542
ADAM10	IPO8	0.822342	0.407182
ADAM10	LIG4	0.941805	0.419305
ADAM10	PCNP	0.789223	0.443091
ADAM10	PIGB	0.715603	0.393871
ADAM10	PJA2	0.940538	0.483196
ADAM10	RRN3	0.937586	0.438068
ADAM10	SMC3	0.414593	0.431933
ADAM10	SNX2	0.835656	0.420911
ADAM10	TAB2	0.96982	0.473327
ADAM10	TANK	0.763656	0.388165
ADAM10	TIA1	0.952986	0.470848
ADAM10	TMX1	0.883715	0.465267
ADAM10	TWF1	0.702733	0.518359
ADAM10	UBR1	0.932921	0.435618
ADAM10	UFM1	0.991812	0.576367
ADAM10	ZEB1	0.725176	0.367664
ADAM10	ANKHD1	0.832028	0.408971
ADAM10	SLC25A19	-0.501438	0.426978
ADAM10	SCYL1	-0.695137	0.408714
ADAM10	SCYL2	0.974969	0.542296
ADAM10	SMEK2	0.961966	0.500018
ADAM10	SLC39A6	0.920129	0.476683
ADAM10	SRPK2	0.938285	0.424116
ADAM10	AP1AR	0.831725	0.405905
ADAM10	THAP1	0.568316	0.362965
ADAM10	TM2D1	0.840934	0.407702
ADAM10	TMOD3	0.973429	0.51617
ADAM10	TRAM1	0.978728	0.484099
ADAM10	BNIP2	0.811248	0.399339
ADAM10	DNAJB4	0.488123	0.285941
ADAM10	UBXN4	0.987474	0.543587
ADAM10	CASP8	0.828382	0.486066
ADAM10	CASC4	0.829057	0.391952
ADAM10	CDK17	0.975119	0.4646
ADAM10	FAM91A1	0.945651	0.440845
ADAM10	SUPT20H	0.841723	0.430757
ADAM10	DDX3X	0.963874	0.556893
ADAM10	ARFIP1	0.775694	0.349926
ADAM10	ARGLU1	0.890952	0.42067
ADAM10	ARID4A	0.928145	0.556288
ADAM10	C15orf40	0.922996	0.420115
ADAM10	HSPA13	0.754779	0.423718
ADAM10	DCUN1D4	0.837218	0.383712
ADAM10	WDR48	0.891528	0.455526
ADAM17	RNF44	0.965701	0.603098
ADAM17	GLTSCR1L	0.985553	0.68139
ADAM17	STX16	0.980188	0.624155
ADAM17	ASXL2	0.988645	0.590528
ADAM17	SYVN1	0.971433	0.534877
ADAM17	TAPBP	0.980866	0.587442
ADAM17	TRAF5	0.978068	0.632035
ADAM17	CD180	0.65889	0.570256
ADAM17	UQCRC2	-0.991806	0.636163
ADAM17	USPL1	0.927875	0.579361
ADAM17	ATP5SL	-0.98943	0.639584
ADAM17	KANSL1	0.987108	0.627588
ADAM17	TMEM8B	-0.000220316	0.541149
ADAM17	WDTC1	0.986178	0.548683
ADAM17	CXorf24	0.975994	0.636785
ADAM17	UBE2Q1	-0.0213112	0.485514
ADAM17	NPIPB11	0.984061	0.620656
ADAM17	DCAF16	0.943047	0.547438
ADAM17	GPKOW	-0.45949	0.424563
ADAM17	HERC3	0.990804	0.66257
ADAM17	TRIM23	0.967359	0.618136
ADAM17	TRMT2B	0.981295	0.5957
ADAM17	ZNF652	0.978603	0.616531
ADAM17	ZNF430	0.977543	0.634079
ADAM17	ZNF346	0.988423	0.632734
ADAM17	ZNF236	0.992134	0.641109
ADAM17	ZNF117	0.956544	0.574261
ADAM17	MRPL17	-0.990155	0.629964
ADAM17	MRPL24	-0.982253	0.632654
ADAM17	MRPL53	-0.908511	0.508294
ADAM17	RICTOR	0.989957	0.627186
ADAM17	AFF4	0.994324	0.618098
ADAM17	APOO	-0.992286	0.632528
ADAM17	ATIC	-0.983883	0.686523
ADAM17	BPTF	0.958726	0.671366
ADAM17	DAP3	-0.989723	0.660493
ADAM17	FNTB	-0.981647	0.578388
ADAM17	GYS1	-0.00739376	0.502823
ADAM17	HELZ	0.984657	0.692659
ADAM17	SLC34A3	0.989634	0.640297
ADAM17	MDM4	0.988956	0.663538
ADAM17	PHC1	0.990223	0.630156
ADAM17	POP4	-0.986485	0.639351
ADAM17	LCE1E	0.98912	0.606598
ADAM17	SDHB	-0.991883	0.639391
ADAM17	TAF8	0.976397	0.471013
ADAM17	USP6	0.984725	0.577794
ADAM17	C8orf44	0.988695	0.629037
ADAM17	C8orf33	-0.974154	0.632666
ADAM17	ZXDC	0.98521	0.670736
ADAM17	SPATA4	0.987875	0.610009
ADAM17	ENGASE	0.991385	0.671898
ADAM17	FAM53B	0.988966	0.657224
ADAM17	C1orf43	-0.980335	0.60303
ADAM17	MBTPS1	0.97422	0.57419
ADAM17	NAA40	0.971045	0.579622
ADAM17	FBXO11	0.976408	0.653528
ADAM17	PAPD7	0.955303	0.529685
ADAM17	PSMA2	-0.985277	0.629347
ADAM17	WDYHV1	-0.982347	0.600915
ADAM17	CYP2U1	0.983575	0.620725
ADAM17	CYSTM1	-0.983121	0.575405
ADAM17	PHB	-0.981779	0.660896
ADAM17	STS	0.907967	0.524574
ADAM17	C7orf43	0.988721	0.546207
ADAM9	LRP12	0.895015	0.506892
ADAM9	SNRNP35	-0.755331	0.281582
ADAM9	HIST1H3D	-0.676633	0.325174
ADAM9	NEDD1	0.322341	0.318804
ADAM9	PDLIM5	0.957142	0.413686
ADAM9	CAMSAP2	0.961783	0.46838
ADAM9	PHF23	-0.547234	0.298473
ADAM9	CPD	0.991882	0.543219
ADAM9	RYK	0.0581479	0.373767
ADAM9	PAM	0.82467	0.540699
ADAM9	GK5	0.592672	0.344071
ADAM9	SEC24D	0.937771	0.387154
ADAM9	RAB1A	0.91066	0.396147
ADAM9	RAB18	0.633354	0.355817
ADAM9	RAB23	0.942671	0.373713
ADAM9	RCAN1	0.916323	0.413383
ADAM9	RELL1	0.456787	0.51841
ADAM9	RDH10	0.220244	0.405545
ADAM9	RPL19	-0.138275	0.341157
ADAM9	JMJD1C	-0.0331762	0.48101
ADAM9	ACSL1	0.935657	0.360988
ADAM9	SMDT1	-0.846657	0.36232
ADAM9	SNAI2	0.170312	0.507551
ADAM9	SORT1	0.885447	0.45134
ADAM9	ANXA1	0.756103	0.48807
ADAM9	KBTBD8	-0.751007	0.385125
ADAM9	CNPPD1	-0.783518	0.312839
ADAM9	CXXC5	-0.137196	0.403754
ADAM9	VEGFA	0.914829	0.434086
ADAM9	CORO1A	-0.883625	0.422974
ADAM9	FNDC3A	0.855971	0.378112
ADAM9	CALU	0.975452	0.444091
ADAM9	CNN3	0.943768	0.451286
ADAM9	JAG1	0.944288	0.509401
ADAM9	IMPAD1	0.841418	0.360554
ADAM9	GUCD1	-0.745898	0.354199
ADAM9	SLC38A2	0.119392	0.32256
ADAM9	PPP2CB	0.865405	0.392157
ADAM9	MAP3K7	-0.00593589	0.41179
ADAM9	FAM174A	0.951883	0.429959
ADAM9	FAM198B	0.245912	0.541228
ADAM9	PRSS23	0.0737699	0.503457
ADAM9	EPB41L3	0.0861538	0.511908
ADAMTS1	IL1R1	0.996131	0.876284
ADAMTS1	INHBB	0.994	0.726149
ADAMTS1	S100A16	0.995967	0.877977
ADAMTS1	PRSS23	0.997629	0.958331
ADAMTS1	KCNJ8	0.997296	0.901692
ADAMTS1	LAMA4	0.997101	0.940456
ADAMTS1	LAMB1	0.997614	0.927104
ADAMTS1	SLC2A10	0.996773	0.928969
ADAMTS1	PCDH17	0.995821	0.78538
ADAMTS1	PCOLCE	0.996708	0.908008
ADAMTS1	MMRN2	0.997362	0.901663
ADAMTS1	PDGFRA	0.997798	0.916035
ADAMTS1	AQP1	0.993237	0.865072
ADAMTS1	ADAMTS9	0.996117	0.78955
ADAMTS1	CD34	0.995987	0.848674
ADAMTS1	CD93	0.998076	0.949711
ADAMTS1	CDH5	0.997974	0.93412
ADAMTS1	EMP1	0.997878	0.943272
ADAMTS1	EMP2	0.9968	0.950689
ADAMTS1	EHD2	0.997176	0.930048
ADAMTS1	DLC1	0.997601	0.945453
ADAMTS1	DKK3	0.995578	0.870136
ADAMTS1	GJA1	0.996419	0.950255
ADAMTS1	GAS1	0.996937	0.901177
ADAMTS1	FZD4	0.994674	0.869513
ADAMTS1	KLF4	0.99728	0.906614
ADAMTS1	NRP1	0.997629	0.908099
ADAMTS1	NNMT	0.997522	0.929268
ADAMTS1	NID1	0.995305	0.929358
ADAMTS1	RIN2	0.996281	0.899091
ADAMTS1	TPBG	0.996575	0.951755
ADAMTS1	TPM1	0.994889	0.871225
ADAMTS1	SPP1	0.988043	0.723436
ADAMTS1	TDO2	0.995549	0.841135
ADAMTS1	VCAN	0.996719	0.900906
ADAMTS1	COL15A1	0.997849	0.942271
ADAMTS1	PMP22	0.997782	0.960695
ADAMTS1	PROCR	0.996282	0.812601
ADAMTS1	SERPINF1	0.992871	0.918742
ADAMTS1	NOTCH3	0.996425	0.908548
ADAMTS1	C8orf4	0.995832	0.82405
ADAMTS1	TM4SF1	0.997983	0.957984
ADAMTS1	TMEM37	0.992632	0.817775
ADAMTS1	GPR116	0.998063	0.919902
ADAMTS1	EFEMP1	0.99725	0.943456
ADAMTS1	VWF	0.996683	0.891381
ADAMTS1	A2M	0.995903	0.885439
ADAMTS1	FN1	0.994816	0.881968
ADAMTS1	THBS1	0.997192	0.880104
ADAMTS1	MGP	0.996131	0.877699
ADAMTS1	TEK	0.996293	0.883771
ADAMTS1	CNRIP1	0.996601	0.894377
ADAMTS1	EMILIN1	0.995061	0.842883
ADAMTS1	CALD1	0.997463	0.932992
ADAMTS1	CFHR2	0.996506	0.891051
ADAMTS1	CDH13	0.910318	0.567489
ADAMTS1	COL3A1	0.996595	0.914033
ADAMTS1	COL1A2	0.996615	0.924402
ADAMTS1	COL6A1	0.996039	0.878718
ADAMTS1	COL6A3	0.996658	0.946548
ADAMTS1	COL5A2	0.996805	0.910726
ADAMTS1	COL4A1	0.997251	0.903868
ADAMTS1	CYYR1	0.996511	0.912449
ADAMTS1	CYR61	0.997445	0.864218
ADAMTS1	CXCL2	0.995465	0.795389
ADAMTS1	EDNRA	0.997464	0.913777
ADAMTS1	ELTD1	0.997551	0.91179
ADAMTS1	EPAS1	0.997745	0.946686
ADAMTS1	C11orf96	0.9969	0.905651
ADAMTS1	FILIP1L	0.995602	0.823219
ADAMTS1	HSPG2	0.99669	0.905637
ADAP1	DUSP3	-4.68e-05	0.568025
ADAP1	SEL1L3	-0.984182	0.640174
ADAP1	EPM2A	-0.635622	0.460567
ADAP1	TSPAN13	-0.967055	0.573584
ADAP1	TM9SF2	0.0640408	0.551195
ADAP1	CNOT6L	-0.95818	0.597562
ADAP1	TMEM241	-0.0308183	0.598788
ADAP1	TMEM181	-0.000133937	0.573955
ADAP1	ADAM15	-0.00010797	0.564818
ADAP1	IDH3B	0.0145433	0.627236
ADAP1	ST3GAL6	0.822244	0.636887
ADAP1	ITM2B	-0.0298165	0.629221
ADAP1	ITPK1	0.958318	0.624937
ADAP1	COMMD3	0.0886103	0.528925
ADAP1	UBXN2A	-0.0258722	0.614436
ADAP1	TBC1D12	0.525882	0.408609
ADAP1	YY1AP1	0.000589153	0.455459
ADAP1	KLHL5	-0.907044	0.482362
ADAP1	SLFN11	-0.00309	0.58001
ADAP1	CREBZF	-0.807631	0.543095
ADAP1	LOXL3	0.907693	0.563537
ADAP1	GALNT11	-0.00064149	0.606339
ADAP1	SLC35D1	-0.567541	0.480654
ADAP1	SLC38A7	-0.00111825	0.570446
ADAP1	MOB1B	-0.0974572	0.423725
ADAP1	MYO1F	-0.00025298	0.612582
ADAP1	CTNNA2	0.609001	0.525733
ADAP1	MAP4K4	-0.895853	0.565243
ADAP1	CCDC69	-0.973814	0.504683
ADAP1	ACY3	-0.0641982	0.363269
ADAP1	CLUH	0.838439	0.54616
ADAP1	FGD4	-0.0154087	0.560578
ADAP1	FJX1	0.864028	0.549403
ADAP1	FNTA	-0.0106584	0.426363
ADAP1	HHEX	-0.938933	0.580702
ADAP1	OAS3	-0.000149918	0.466422
ADAP1	ORC6	-0.047854	0.613394
ADAP1	SERPINB6	-0.00466891	0.591852
ADAP1	NQO1	0.925912	0.551271
ADAP1	PIGY	0.0435324	0.574908
ADAP1	TBCB	-0.000857529	0.398028
ADAP1	SUB1	0.908381	0.608132
ADAP1	PCID2	0.0109339	0.561149
ADAP1	PDE4C	-0.0182706	0.628866
ADAP1	TDP1	0.0011033	0.540325
ADAP1	TIFA	0.00540774	0.529791
ADAP1	LOC100288315	-0.958071	0.555047
ADAP1	PSIP1	7.64e-05	0.58327
ADAP1	ZMYND15	-0.00115582	0.586485
ADAP1	RUNX1	-0.0410028	0.600819
ADAP1	SASH1	-0.00389424	0.622371
ADAP1	CCDC152	-0.0361079	0.590452
ADAP1	STK39	-0.923589	0.592302
ADAP1	DYNC1LI2	-0.0281036	0.593492
ADAP1	APOL6	-0.000218106	0.539448
ADAP1	SYNPO	0.888737	0.558135
ADAP1	GAA	-4.32e-05	0.622965
ADAP1	DCK	-0.95522	0.494926
ADAP1	TOX	-0.767048	0.531976
ADAP1	GLIPR2	-0.0116341	0.61062
ADAP1	CPEB4	-0.000125935	0.549185
ADAP1	DNPEP	0.933076	0.580741
ADAP2	XRCC5	-0.983089	0.711824
ADAP2	ZFHX3	0.0120013	0.440389
ADAP2	HNRNPA0	-0.963931	0.625953
ADAP2	COL1A2	0.988096	0.774298
ADAP2	CORO2A	0.951434	0.59694
ADAP2	ITM2B	0.990232	0.811058
ADAP2	OGFOD1	-0.881793	0.639702
ADAP2	ARHGAP10	-0.000607813	0.680001
ADAP2	FASTKD5	-0.90831	0.568905
ADAP2	KCNJ2	0.990789	0.721078
ADAP2	C1orf162	0.988635	0.696325
ADAP2	KDM7A	0.925043	0.710201
ADAP2	ITPRIPL2	0.988806	0.716955
ADAP2	LAIR1	0.99054	0.785814
ADAP2	LACC1	0.977856	0.618827
ADAP2	C1QA	0.995282	0.779694
ADAP2	C1QC	0.996414	0.815236
ADAP2	ADH4	0.979362	0.657129
ADAP2	ATL2	-0.941645	0.600124
ADAP2	CCR5	0.993543	0.791439
ADAP2	CTSB	0.994759	0.823559
ADAP2	FGD4	0.974299	0.65492
ADAP2	FGL2	0.99542	0.796506
ADAP2	GPX3	0.994518	0.77566
ADAP2	GNB4	0.921007	0.681177
ADAP2	JAK1	0.197028	0.63727
ADAP2	MED6	-0.98481	0.699835
ADAP2	LYST	0.980365	0.655882
ADAP2	LGMN	0.0983654	0.637627
ADAP2	NREP	-0.0253275	0.642278
ADAP2	NDUFV1	-0.977435	0.676781
ADAP2	ZNF611	0.966992	0.683845
ADAP2	PXDN	0.860433	0.704292
ADAP2	TLR8	0.994492	0.775484
ADAP2	POLR2D	-0.980837	0.655722
ADAP2	SAT1	0.992709	0.83425
ADAP2	SBF2	0.989037	0.69878
ADAP2	TNIK	-0.00041808	0.723088
ADAP2	INPP5F	0.690501	0.633045
ADAP2	ZEB2	0.987337	0.712679
ADAP2	MAPK6	-0.90296	0.630415
ADAP2	MCCC2	-0.976124	0.712619
ADAP2	MIEF1	-0.983703	0.689233
ADAP2	ELAVL1	-0.982603	0.679491
ADAP2	MS4A7	0.977348	0.676513
ADAP2	MS4A6A	0.994776	0.790198
ADAP2	ELOVL6	-0.799318	0.648892
ADAP2	NOC2L	-0.984831	0.696728
ADAP2	TCF7L2	0.993301	0.782283
ADAP2	AKAP12	0.979419	0.66624
ADAP2	PRKACB	0.428418	0.645146
ADAP2	ST3GAL5	0.976455	0.648946
ADAP2	PQLC3	0.989479	0.766843
ADAP2	FBLIM1	0.991291	0.735393
ADAP2	PTPRO	0.957798	0.604101
ADAP2	PARP12	0.992256	0.693251
ADAP2	TMEM176A	0.989126	0.758003
ADAP2	TMEM106A	0.97429	0.690773
ADAP2	CXCL16	0.994721	0.789445
ADAP2	KLHL28	0.857875	0.634998
ADAP2	KLHL24	0.801102	0.662524
ADAP2	RUNX1	0.978267	0.647808
ADAP2	LRPPRC	-0.955922	0.648618
ADAP2	SCN1B	0.942309	0.61595
ADAP2	SF3A1	-0.975663	0.649489
ADAP2	ABCA1	0.991298	0.733086
ADAP2	SFXN3	0.991993	0.754979
ADAP2	ACER3	0.91293	0.715313
ADAP2	HLA-DMB	0.655732	0.644263
ADAP2	TYROBP	0.995672	0.804392
ADAP2	C2	0.995235	0.838871
ADAP2	SLC38A7	0.980469	0.693679
ADAP2	SLC36A1	0.985738	0.645102
ADAP2	SYPL1	-6.23e-05	0.506473
ADAP2	MFSD11	0.98998	0.692789
ADAP2	SLC6A12	0.912769	0.538605
ADAP2	TAGAP	0.515348	0.707712
ADAP2	TGFBI	0.995584	0.768751
ADAP2	TIMP3	0.989685	0.744871
ADAP2	DNAJA3	-0.983377	0.706946
ADAP2	CADM1	0.658853	0.678305
ADAP2	FAM179A	0.987369	0.687852
ADAP2	FAM102A	0.330977	0.625968
ADAP2	CLIC5	0.980279	0.66363
ADAP2	CSF3R	0.993848	0.812265
ADAP2	CXCR5	0.0248996	0.649455
ADAP2	VAMP4	0.704494	0.611041
ADAP2	DFNA5	-0.00457667	0.645896
ADAP2	SIGLEC1	0.993438	0.757771
ADAP2	IFITM1	0.0610615	0.543396
ADAP2	SECTM1	0.995629	0.810722
ADAP2	DTX3L	0.928975	0.638698
ADAP2	SERPING1	0.994895	0.78856
ADAP2	RARRES3	0.993997	0.786321
ADAP2	EED	0.818871	0.636901
ADAP2	AK2	-0.985059	0.7301
ADAP2	CPM	0.982427	0.694405
ADAP2	BOC	0.984065	0.695481
ADAP2	TK2	0.993141	0.756105
ADAP2	TFG	-0.425296	0.702836
ADAP2	SLA	0.953449	0.68959
ADAP2	MAF	0.991713	0.764868
ADAP2	FADS3	0.354575	0.673701
ADAP2	FCGRT	0.993453	0.745951
ADCY2	ATP1A2	0.413638	0.405618
ADCY2	RBM24	0.831637	0.355709
ADCY2	SLC35A2	-0.946622	0.381958
ADCY2	C8orf22	0.00359312	0.356184
ADCY2	TTN	0.88646	0.453464
ADCY2	SMS	-0.824931	0.436057
ADCY2	ZFY	-5.23e-05	0.340257
ADCY2	DES	0.952017	0.418444
ADCY2	IL17RD	0.970268	0.487285
ADCY2	EYA4	0.104165	0.409993
ADCY2	EPOR	0.975175	0.479439
ADCY2	JPH2	0.975462	0.508819
ADCY2	MYF6	0.823346	0.365234
ADCY2	MYH2	0.883427	0.397526
ADCY2	MYOT	0.805269	0.364799
ADCY2	ASB12	0.967585	0.466767
ADCY2	PEG3	0.963162	0.464145
ADCY2	ATG13	0.970102	0.516954
ADCY2	TRDN	0.601223	0.361448
ADCY2	TLE2	0.975637	0.501946
ADCY2	TCTE3	0.966445	0.512953
ADCY2	TIGD4	0.975909	0.521418
ADCY2	BEST1	0.971899	0.549264
ADCY2	CCL20	0.833555	0.395786
ADCY2	CMYA5	0.950839	0.500315
ADCY2	CORO6	0.952752	0.484639
ADCY2	EGFL8	0.980838	0.524351
ADCY2	SNRPB2	-0.955	0.479818
ADCY2	MAPK10	0.893881	0.41352
ADCY2	HNRNPH2	-0.0261535	0.378029
ADCY2	H1FOO	0.516306	0.430084
ADCY2	ANKRD2	0.209714	0.327023
ADCY2	SAP30L	-0.468959	0.370322
ADCY2	MGC50722	0.896683	0.411761
ADCY2	DNAJC7	-0.856589	0.440955
ADCY2	DNAH10	0.948314	0.499161
ADCY2	SYNPO2L	0.864089	0.40861
ADCY3	RAP1GAP2	-0.6366	0.311237
ADCY3	ALAS1	0.813765	0.380524
ADCY3	SSFA2	-0.385874	0.31511
ADCY3	TAPT1	-0.801923	0.380843
ADCY3	TCTE3	-0.764547	0.388986
ADCY3	TRAF2	0.101453	0.298657
ADCY3	SMIM20	0.00215475	0.326036
ADCY3	TBC1D19	0.0435872	0.335301
ADCY3	VWA3A	-0.861066	0.389849
ADCY3	CARNS1	-0.584999	0.3807
ADCY3	C5orf56	-0.0771636	0.315651
ADCY3	C17orf99	0.00536322	0.324263
ADCY3	ERP29	0.00867644	0.309259
ADCY3	XIRP2	-0.0354732	0.24305
ADCY3	PRKAA1	-0.637256	0.32851
ADCY3	HTR3A	-0.000152514	0.382396
ADCY3	KLHL41	-0.531868	0.364043
ADCY3	LRRC39	-0.645758	0.309318
ADCY3	RPL37A	-0.00077257	0.257901
ADCY3	SLC39A10	-0.324498	0.369889
ADCY3	HS6ST1	-0.000159624	0.356844
ADCY3	ODF2L	-0.755492	0.33108
ADCY3	CTSE	-0.332724	0.307506
ADCY3	CTSH	0.33411	0.288934
ADCY3	GYPC	0.107733	0.308873
ADCY3	RNLS	-0.204742	0.351631
ADCY3	TESC	0.3343	0.336502
ADCY3	RBM19	0.634355	0.298778
ADCY7	YPEL2	0.990327	0.72923
ADCY7	GLRX5	-0.99284	0.693921
ADCY7	VPS13C	0.989474	0.698666
ADCY7	TSPAN14	0.869841	0.60635
ADCY7	TSPAN32	0.985357	0.609065
ADCY7	ZBTB4	0.994837	0.741483
ADCY7	GIMAP7	0.982378	0.678675
ADCY7	RNF213	0.995029	0.666457
ADCY7	RNF166	0.993056	0.633016
ADCY7	SAMD9L	0.992908	0.665198
ADCY7	GLTSCR1L	0.970575	0.634759
ADCY7	BTN3A1	0.996749	0.716829
ADCY7	BTN3A3	0.994767	0.694442
ADCY7	TGOLN2	0.993752	0.705037
ADCY7	STOML2	-0.992996	0.728316
ADCY7	C1orf162	0.993478	0.676699
ADCY7	ITGAL	0.991526	0.64743
ADCY7	SUCLG1	-0.992357	0.679645
ADCY7	BCL11B	0.991147	0.703904
ADCY7	TMEM87B	0.977269	0.598337
ADCY7	KDM2A	0.99297	0.659781
ADCY7	TIMM13	-0.993949	0.74112
ADCY7	SPATA13	0.991986	0.642612
ADCY7	ST3GAL1	0.990212	0.695524
ADCY7	MANBA	0.982803	0.583599
ADCY7	NDUFB10	-0.989289	0.662704
ADCY7	NDUFA11	-0.99607	0.71244
ADCY7	MOXD1	0.000160689	0.647858
ADCY7	RAB40C	-0.0324613	0.542381
ADCY7	PIK3R5	0.990704	0.627771
ADCY7	NLRP1	0.993169	0.69513
ADCY7	NPHP3	0.993749	0.709973
ADCY7	CD6	0.995521	0.693739
ADCY7	ATP5G3	-0.995543	0.760148
ADCY7	TMEM11	-0.985582	0.575532
ADCY7	SLC25A4	-0.995089	0.685655
ADCY7	SLC25A3	-0.991243	0.630156
ADCY7	PARP2	-0.991848	0.705192
ADCY7	RUVBL2	-0.993374	0.754677
ADCY7	C10orf54	0.993835	0.693849
ADCY7	HERPUD2	0.987251	0.632213
ADCY7	PNRC1	0.991642	0.732502
ADCY7	PRMT5	-0.993141	0.738286
[truncated: 212,401+ more rows]

## Sheet: 13.2 VIPER 
Dataset_EV 13.2. Regulator activites CLL vs NBC caclulated with VIPER
Gene	Mean activity difference (CLL vs. Non.malignant)	t	p-value	FDR
TAF15	-0.850204	-15.33	3.19e-14	8.94476e-11
DEF8	-1.33042	-13.81	3.36e-13	4.71072e-10
IL10RA	1.28989	12.5	2.97e-12	2.26002e-09
PMEPA1	-2.27135	-12.35	3.89e-12	2.26002e-09
SMARCA4	-1.87093	-12.33	4.03e-12	2.26002e-09
IRAK2	-2.26668	-12.18	5.22e-12	2.43948e-09
BATF	3.61005	11.9	8.66e-12	3.46895e-09
LANCL2	-0.528307	-11.66	1.33e-11	4.66165e-09
SOCS1	-1.36677	-11.49	1.81e-11	5.63916e-09
GATAD2A	-1.06452	-11.32	2.47e-11	6.85705e-09
HBP1	1.58882	11.28	2.69e-11	6.85705e-09
HTT	-0.989308	-11.17	3.3e-11	7.711e-09
PSD3	-2.164	-11.09	3.84e-11	8.28258e-09
LTA	-0.785118	-11.01	4.43e-11	8.412e-09
PTPRK	-1.72276	-11	4.5e-11	8.412e-09
AMFR	-1.15425	-10.8	6.62e-11	1.09191e-08
PDPK1	-0.404244	-10.83	6.27e-11	1.09191e-08
DEDD	-0.687171	-10.66	8.75e-11	1.36306e-08
ELMSAN1	-1.28418	-10.59	9.95e-11	1.46841e-08
RAB2B	1.35187	10.54	1.09e-10	1.52818e-08
ARL2BP	-0.677767	-10.51	1.16e-10	1.54888e-08
PTK2B	-1.89125	-10.48	1.24e-10	1.58044e-08
DOT1L	-2.03077	-10.4	1.44e-10	1.75555e-08
BANP	-0.694654	-10.25	1.94e-10	2.26657e-08
NFKB2	-1.26858	-10.2	2.14e-10	2.40022e-08
FOXF1	-0.917145	-10.08	2.72e-10	2.54229e-08
MARK2	-1.03766	-10.15	2.36e-10	2.54229e-08
PDCD11	-1.40841	-10.12	2.54e-10	2.54229e-08
SNAPC4	-0.842274	-10.09	2.7e-10	2.54229e-08
ZNF74	-0.791104	-10.09	2.65e-10	2.54229e-08
ATF4	0.527495	10.06	2.82e-10	2.55074e-08
HCFC1	-1.61648	-9.98	3.31e-10	2.90039e-08
NELFA	-0.889678	-9.96	3.47e-10	2.94845e-08
FOXP4	-1.12657	-9.91	3.85e-10	3.17512e-08
DGKA	1.32701	9.88	4.07e-10	3.26065e-08
PDE4B	1.37674	9.71	5.76e-10	4.4864e-08
DMRT2	-1.62185	-9.66	6.46e-10	4.52846e-08
IFI16	1.2696	9.69	6e-10	4.52846e-08
ITPKB	-0.617983	-9.68	6.19e-10	4.52846e-08
YPEL5	1.33033	9.66	6.45e-10	4.52846e-08
BATF3	-1.61145	-9.64	6.63e-10	4.53427e-08
TBC1D24	-0.779646	-9.61	7.05e-10	4.70671e-08
SH3BGRL	1.40818	9.59	7.37e-10	4.72219e-08
ZC3H12A	-0.642265	-9.59	7.41e-10	4.72219e-08
JAK2	0.768441	9.55	8.11e-10	5.05343e-08
AKIRIN2	-0.438537	-9.52	8.59e-10	5.23617e-08
PLCL2	1.04214	9.47	9.52e-10	5.67959e-08
PLCXD1	-0.153448	-9.46	9.75e-10	5.69562e-08
CHD8	-1.35344	-9.43	1.03e-09	5.83232e-08
PTK2	-1.10598	-9.43	1.04e-09	5.83232e-08
RELB	-1.65926	-9.4	1.1e-09	5.98546e-08
SOX7	-0.798158	-9.39	1.11e-09	5.98546e-08
MORC2	-0.690575	-9.31	1.33e-09	7.03645e-08
ASB13	-1.09931	-9.29	1.37e-09	7.11385e-08
HOXA3	-1.22473	-9.21	1.64e-09	8.21171e-08
LMO2	-1.64418	-9.21	1.64e-09	8.21171e-08
RBM15B	-0.847202	-9.2	1.69e-09	8.26697e-08
TCEAL1	0.444979	9.19	1.71e-09	8.26697e-08
TNNI2	0.916966	9.18	1.74e-09	8.26942e-08
TRAF1	-2.20907	-9.11	2.03e-09	9.48687e-08
TAOK2	-1.0623	-9.05	2.31e-09	1.06184e-07
TFEB	-1.04522	-9	2.56e-09	1.15778e-07
PAK4	-0.913491	-8.98	2.67e-09	1.17856e-07
RHOG	-0.961532	-8.98	2.69e-09	1.17856e-07
RAB8A	-0.672242	-8.95	2.88e-09	1.24239e-07
MTA1	-1.6785	-8.89	3.24e-09	1.37651e-07
MAFK	-0.734901	-8.85	3.55e-09	1.4857e-07
ZC3H4	-0.730171	-8.84	3.61e-09	1.48859e-07
PLAA	0.68622	8.77	4.18e-09	1.69842e-07
TGFB1	-1.59671	-8.77	4.24e-09	1.69842e-07
TCF3	-0.959193	-8.74	4.51e-09	1.78113e-07
E2F1	-0.585296	-8.71	4.82e-09	1.87712e-07
PLEKHG2	-1.03736	-8.7	4.92e-09	1.88982e-07
E2F4	-0.981231	-8.69	5e-09	1.89459e-07
IL3RA	-1.52753	-8.68	5.17e-09	1.91115e-07
MYH9	-2.47994	-8.68	5.18e-09	1.91115e-07
PMAIP1	0.700119	8.65	5.54e-09	1.99156e-07
RGMB	-1.17853	-8.65	5.54e-09	1.99156e-07
CNOT3	-1.64379	-8.61	5.93e-09	2.10477e-07
ERF	-1.16069	-8.59	6.22e-09	2.18011e-07
IL2RA	1.74794	8.58	6.42e-09	2.22243e-07
RELA	-1.0524	-8.57	6.58e-09	2.25004e-07
KHSRP	-1.69793	-8.53	7.1e-09	2.3986e-07
TRIO	-0.448768	-8.53	7.22e-09	2.4101e-07
RABL6	-1.2318	-8.51	7.43e-09	2.43883e-07
ZFYVE21	0.783078	8.51	7.48e-09	2.43883e-07
MED22	-0.997898	-8.5	7.68e-09	2.47526e-07
ABL1	-0.727477	-8.46	8.3e-09	2.62641e-07
ARID1A	-1.9054	-8.46	8.34e-09	2.62641e-07
E2F2	-0.402395	-8.46	8.43e-09	2.62641e-07
CLN3	-0.913558	-8.44	8.78e-09	2.64722e-07
PAF1	-1.00911	-8.44	8.65e-09	2.64722e-07
TDRD3	0.7941	8.44	8.78e-09	2.64722e-07
TRIM5	0.465969	8.43	8.88e-09	2.64889e-07
ARHGEF2	-0.95645	-8.42	9.15e-09	2.70069e-07
APPL2	0.993672	8.39	9.74e-09	2.84489e-07
FLNA	-2.36963	-8.37	1.01e-08	2.88984e-07
GCLC	0.356713	8.38	1e-08	2.88984e-07
SUPT5H	-1.65505	-8.32	1.13e-08	3.20053e-07
SDHD	1.02488	8.31	1.17e-08	3.28068e-07
CAPN15	-1.27603	-8.3	1.19e-08	3.30372e-07
CBX6	-0.940299	-8.28	1.24e-08	3.34323e-07
JUND	-1.36125	-8.29	1.22e-08	3.34323e-07
ZSCAN25	-1.09915	-8.28	1.24e-08	3.34323e-07
NCOA5	-1.06959	-8.25	1.33e-08	3.55173e-07
FAM46C	0.922059	8.23	1.41e-08	3.72985e-07
MNT	-0.960369	-8.21	1.46e-08	3.79059e-07
ZNF296	-0.816443	-8.21	1.45e-08	3.79059e-07
TLK1	1.37291	8.2	1.48e-08	3.80727e-07
SMAD7	-1.32357	-8.19	1.54e-08	3.9256e-07
CACNA1A	-0.956824	-8.17	1.6e-08	4.00571e-07
FKBP8	-1.31437	-8.17	1.6e-08	4.00571e-07
BAZ1B	-1.08011	-8.16	1.63e-08	4.04471e-07
CANT1	-0.521021	-8.15	1.67e-08	4.10761e-07
PIAS2	0.756207	8.12	1.77e-08	4.31572e-07
BAP1	-1.22874	-8.1	1.86e-08	4.49607e-07
HNRNPUL1	-1.48879	-8.08	1.96e-08	4.6973e-07
SAFB2	-1.53119	-8.06	2.03e-08	4.82383e-07
MTF1	-0.56642	-8.05	2.1e-08	4.94824e-07
FBXW7	1.40813	8.04	2.13e-08	4.9771e-07
SREBF2	-1.13319	-8.02	2.27e-08	5.2604e-07
UBN1	-0.53109	-8.01	2.31e-08	5.30921e-07
ZNF746	-1.0199	-8	2.37e-08	5.40283e-07
SPHK2	-1.29558	-7.99	2.41e-08	5.44971e-07
RBM14	-0.978935	-7.95	2.62e-08	5.87718e-07
ARHGAP15	1.30634	7.95	2.65e-08	5.8973e-07
ARID3B	-1.01088	-7.9	2.95e-08	6.41225e-07
KREMEN2	-1.08892	-7.9	2.93e-08	6.41225e-07
MED25	-0.64788	-7.91	2.92e-08	6.41225e-07
TRIM22	1.14743	7.89	2.99e-08	6.4492e-07
GBF1	-1.40718	-7.88	3.09e-08	6.56391e-07
MAZ	-1.69389	-7.88	3.08e-08	6.56391e-07
TNFRSF8	-0.767195	-7.87	3.16e-08	6.66214e-07
GTF2F1	-0.740417	-7.85	3.29e-08	6.80382e-07
IRAK1	-0.76419	-7.85	3.3e-08	6.80382e-07
KDM3B	-1.15995	-7.85	3.28e-08	6.80382e-07
AGPAT1	-1.31858	-7.83	3.49e-08	7.14304e-07
IFNL1	0.772845	7.8	3.7e-08	7.46388e-07
RAB35	-0.469254	-7.8	3.69e-08	7.46388e-07
TP53	-0.967543	-7.8	3.73e-08	7.47066e-07
CLCN6	-0.744538	-7.79	3.83e-08	7.5629e-07
RPS6KA3	1.08381	7.79	3.83e-08	7.5629e-07
ARHGDIA	-1.04082	-7.77	3.97e-08	7.78453e-07
AXIN1	-0.887659	-7.76	4.11e-08	8.00308e-07
SMOC2	0.836564	7.74	4.23e-08	8.17994e-07
C18orf32	1.0815	7.73	4.36e-08	8.35478e-07
RAB33B	1.48458	7.73	4.38e-08	8.35478e-07
NCOR2	-1.03073	-7.71	4.61e-08	8.73408e-07
NDST1	-0.912985	-7.69	4.79e-08	9.0142e-07
TCF4	1.18945	7.68	4.87e-08	9.10365e-07
KDM5B	-0.558991	-7.68	4.92e-08	9.13145e-07
SKI	-1.36052	-7.68	4.95e-08	9.13145e-07
HDAC5	-0.881062	-7.66	5.18e-08	9.49328e-07
MIB1	1.17753	7.65	5.27e-08	9.5336e-07
SMARCD1	-0.990827	-7.65	5.26e-08	9.5336e-07
PBX2	-0.891603	-7.62	5.62e-08	1.01016e-06
MDC1	-1.58502	-7.62	5.69e-08	1.01623e-06
MED24	-0.936035	-7.58	6.15e-08	1.09143e-06
PER2	-0.296039	-7.57	6.29e-08	1.10926e-06
MAP2K2	-1.17392	-7.57	6.37e-08	1.11634e-06
CHAF1A	-0.536865	-7.53	6.97e-08	1.21391e-06
HEY1	-1.06661	-7.52	7.14e-08	1.22016e-06
MYBBP1A	-0.931479	-7.52	7.18e-08	1.22016e-06
SPRY1	-1.23509	-7.52	7.1e-08	1.22016e-06
TGIF2	-0.654866	-7.52	7.15e-08	1.22016e-06
ARID5B	1.04454	7.49	7.63e-08	1.27348e-06
ETV4	-0.26646	-7.49	7.59e-08	1.27348e-06
SH3GL1	-0.678549	-7.5	7.55e-08	1.27348e-06
ZCCHC17	0.872875	7.47	8.03e-08	1.33231e-06
PRKD1	-0.647105	-7.46	8.2e-08	1.35252e-06
ZNF574	-0.554595	-7.46	8.28e-08	1.35773e-06
ARNT	0.319469	7.45	8.47e-08	1.37283e-06
CEP63	0.740813	7.45	8.47e-08	1.37283e-06
AGO2	-0.884494	-7.43	8.76e-08	1.39722e-06
GMEB2	-1.12772	-7.44	8.7e-08	1.39722e-06
TBC1D22B	-0.399339	-7.43	8.77e-08	1.39722e-06
LAX1	0.999958	7.41	9.13e-08	1.44636e-06
LBH	1.38885	7.41	9.24e-08	1.45556e-06
CAMTA1	1.6196	7.4	9.47e-08	1.46707e-06
CCNK	-0.685268	-7.4	9.45e-08	1.46707e-06
MTOR	-0.524348	-7.4	9.39e-08	1.46707e-06
ZNF629	-0.363658	-7.39	9.62e-08	1.48211e-06
PPP1R9B	-1.24343	-7.39	9.7e-08	1.48627e-06
CTSH	0.782459	7.36	1.03e-07	1.56963e-06
GPR114	-1.2119	-7.36	1.04e-07	1.5763e-06
GRK5	-0.648157	-7.35	1.06e-07	1.59798e-06
CAPN3	0.730099	7.34	1.09e-07	1.62337e-06
MLLT1	-0.539333	-7.33	1.1e-07	1.62337e-06
OXTR	0.630961	7.34	1.1e-07	1.62337e-06
ZNF444	-0.640537	-7.33	1.1e-07	1.62337e-06
C11orf30	-0.751487	-7.31	1.17e-07	1.71763e-06
MED11	0.422118	7.3	1.19e-07	1.7379e-06
NCOA6	-0.343501	-7.3	1.2e-07	1.74342e-06
KRAS	-0.35126	-7.3	1.21e-07	1.74889e-06
GIT1	-1.03658	-7.29	1.22e-07	1.7543e-06
MAP3K4	-0.549064	-7.28	1.25e-07	1.78827e-06
MIER1	0.669814	7.27	1.27e-07	1.80765e-06
ADIPOR1	-0.223264	-7.25	1.34e-07	1.89766e-06
ADORA2A	-0.146355	-7.24	1.37e-07	1.93039e-06
ZNF598	-0.893471	-7.23	1.42e-07	1.99084e-06
STK24	1.23882	7.2	1.51e-07	2.10649e-06
CD53	0.959122	7.19	1.56e-07	2.16547e-06
ELP4	0.623842	7.17	1.62e-07	2.22671e-06
ZFAT	0.834585	7.17	1.62e-07	2.22671e-06
GPR55	0.76468	7.17	1.63e-07	2.22952e-06
EXOSC6	-0.876555	-7.16	1.67e-07	2.27315e-06
ELMO1	-0.831485	-7.15	1.69e-07	2.28926e-06
SUPT6H	-0.903576	-7.15	1.71e-07	2.30521e-06
BAX	0.428402	7.14	1.76e-07	2.35002e-06
MED26	-0.510204	-7.14	1.76e-07	2.35002e-06
ZBTB21	0.869612	7.13	1.78e-07	2.36546e-06
EWSR1	-0.709555	-7.13	1.79e-07	2.36753e-06
U2AF2	-1.25892	-7.12	1.84e-07	2.42223e-06
ZNF414	-0.798922	-7.11	1.87e-07	2.45022e-06
ZFP36	-1.52695	-7.11	1.88e-07	2.45187e-06
MBD1	0.339933	7.11	1.89e-07	2.4535e-06
ZNF14	1.0716	7.09	1.96e-07	2.53265e-06
HIC2	-0.247169	-7.08	2e-07	2.57248e-06
GTF2H5	0.390787	7.07	2.06e-07	2.62556e-06
SORT1	-0.835397	-7.07	2.06e-07	2.62556e-06
STK11	-1.28771	-7.04	2.2e-07	2.79131e-06
RAB11B	-1.22256	-7.04	2.24e-07	2.82926e-06
HSBP1	0.892723	7.03	2.26e-07	2.84172e-06
POLR2A	-1.57693	-7.03	2.3e-07	2.87911e-06
BCL2L1	-0.395541	-7	2.44e-07	3.04078e-06
PI4KB	-0.37973	-7	2.47e-07	3.06455e-06
CD69	0.657242	6.99	2.52e-07	3.11281e-06
MADD	-1.44572	-6.98	2.59e-07	3.18525e-06
RAPGEF1	-1.25116	-6.97	2.62e-07	3.20807e-06
STK36	-0.651497	-6.96	2.68e-07	3.26727e-06
ZDHHC8	-0.903146	-6.95	2.74e-07	3.32596e-06
DLG5	-1.06739	-6.95	2.77e-07	3.34788e-06
RAB40C	-0.638124	-6.93	2.91e-07	3.50199e-06
WFS1	-0.57126	-6.92	2.95e-07	3.53496e-06
P2RY10	0.901318	6.9	3.09e-07	3.68696e-06
CREBBP	-0.697279	-6.9	3.11e-07	3.6951e-06
CAMKK2	-0.63377	-6.9	3.15e-07	3.72684e-06
RBL2	1.15316	6.87	3.33e-07	3.92324e-06
KLHL12	1.23674	6.87	3.37e-07	3.95376e-06
TAB2	0.593524	6.86	3.44e-07	4.01907e-06
LPIN2	0.793056	6.85	3.5e-07	4.0722e-06
SIN3A	-0.839159	-6.85	3.56e-07	4.12489e-06
RIT1	1.04412	6.81	3.86e-07	4.45409e-06
AZI2	0.582271	6.8	4e-07	4.59672e-06
M6PR	-0.719374	-6.77	4.3e-07	4.92131e-06
CEP57	1.86938	6.76	4.4e-07	4.98615e-06
EVI2A	0.815956	6.76	4.39e-07	4.98615e-06
RFX1	-1.1422	-6.76	4.41e-07	4.98615e-06
ZFP90	1.88106	6.75	4.45e-07	5.01116e-06
H3F3A	1.51258	6.75	4.54e-07	5.01187e-06
HSF1	-0.849012	-6.75	4.53e-07	5.01187e-06
LRRFIP1	-0.519189	-6.75	4.51e-07	5.01187e-06
NFYA	-0.716846	-6.75	4.49e-07	5.01187e-06
TDP2	0.955452	6.75	4.48e-07	5.01187e-06
RHOF	-0.818869	-6.74	4.62e-07	5.08019e-06
ZNF592	-0.545633	-6.73	4.69e-07	5.13702e-06
CHAMP1	1.42776	6.72	4.79e-07	5.22613e-06
MAML3	-1.22352	-6.72	4.88e-07	5.30369e-06
ZNF862	-0.385757	-6.71	4.97e-07	5.38065e-06
FASTK	-0.549162	-6.7	5.03e-07	5.42466e-06
MAP2K3	-1.30467	-6.7	5.09e-07	5.46834e-06
MAPK9	0.523954	6.69	5.14e-07	5.50098e-06
PML	-0.863	-6.68	5.28e-07	5.62932e-06
ARFGEF2	1.43138	6.67	5.47e-07	5.8098e-06
ASAP1	-0.446721	-6.66	5.61e-07	5.9137e-06
PPP1CB	0.759845	6.66	5.6e-07	5.9137e-06
ROBO1	-1.23787	-6.64	5.92e-07	6.21711e-06
BLM	0.334238	6.63	5.95e-07	6.22073e-06
CD24	1.63146	6.63	5.99e-07	6.22073e-06
ILF3	-0.653632	-6.63	5.97e-07	6.22073e-06
CIZ1	-0.924254	-6.62	6.19e-07	6.40471e-06
GDI1	-1.09986	-6.61	6.35e-07	6.5461e-06
FKBP1A	-0.350876	-6.6	6.42e-07	6.59402e-06
DRG2	-0.621939	-6.6	6.48e-07	6.63136e-06
BMPR2	0.70747	6.59	6.62e-07	6.74999e-06
CAD	-1.00599	-6.59	6.69e-07	6.76377e-06
FGFR1	-0.682345	-6.59	6.66e-07	6.76377e-06
HCFC2	0.971746	6.59	6.71e-07	6.76377e-06
P2RY12	0.716681	6.58	6.73e-07	6.76377e-06
VGLL4	-0.777153	-6.58	6.82e-07	6.82974e-06
HDAC8	0.522028	6.57	7.01e-07	6.99503e-06
BTG1	0.835317	6.56	7.15e-07	7.10943e-06
WIZ	-0.932955	-6.55	7.29e-07	7.22302e-06
SCAP	-1.04309	-6.53	7.78e-07	7.68138e-06
VPS72	0.451901	6.5	8.23e-07	8.09716e-06
ZMIZ1	-0.568552	-6.5	8.32e-07	8.15709e-06
BACH1	-0.664151	-6.49	8.54e-07	8.30564e-06
ELL	0.275086	6.49	8.59e-07	8.30564e-06
RAF1	-0.51932	-6.49	8.57e-07	8.30564e-06
TRAIP	0.6537	6.49	8.56e-07	8.30564e-06
ZNF585A	1.95339	6.47	8.84e-07	8.51799e-06
TERF2	-0.658213	-6.47	8.98e-07	8.59383e-06
TNIK	-0.670437	-6.47	8.98e-07	8.59383e-06
PHTF1	0.750158	6.46	9.1e-07	8.65913e-06
TBC1D10B	-1.02163	-6.46	9.11e-07	8.65913e-06
MBD3	-1.15728	-6.45	9.28e-07	8.79092e-06
SNX6	1.13211	6.44	9.52e-07	8.98791e-06
NELFB	-1.22255	-6.44	9.57e-07	9.00479e-06
ZNF277	0.703136	6.43	9.96e-07	9.34041e-06
NKIRAS2	-0.557346	-6.41	1.05e-06	9.814e-06
ARAP2	1.11045	6.4	1.07e-06	9.9347e-06
ARL1	1.35271	6.4	1.07e-06	9.9347e-06
DNLZ	0.69427	6.39	1.08e-06	9.99446e-06
PAX8	-0.489976	-6.37	1.13e-06	1.04228e-05
PPP1R10	-1.26617	-6.37	1.14e-06	1.04805e-05
EGLN2	-1.25247	-6.36	1.16e-06	1.05949e-05
TRIM24	0.429307	6.36	1.16e-06	1.05949e-05
CDK9	-0.608238	-6.36	1.17e-06	1.06171e-05
YWHAQ	1.0973	6.36	1.17e-06	1.06171e-05
MAGED1	0.862	6.36	1.18e-06	1.06733e-05
TBL3	-1.16955	-6.36	1.19e-06	1.07291e-05
RAP1B	0.480797	6.34	1.24e-06	1.11441e-05
CDC42BPB	-0.940956	-6.33	1.25e-06	1.11981e-05
RSU1	0.53066	6.32	1.29e-06	1.1483e-05
SPSB1	-1.31485	-6.32	1.29e-06	1.1483e-05
PPP5C	-0.796028	-6.32	1.3e-06	1.15354e-05
THRAP3	-0.374245	-6.31	1.32e-06	1.1676e-05
CSK	-0.882128	-6.31	1.33e-06	1.17274e-05
IRS2	-0.525945	-6.3	1.35e-06	1.18294e-05
ZBTB8A	-0.617157	-6.3	1.35e-06	1.18294e-05
NFRKB	-0.828763	-6.3	1.37e-06	1.19672e-05
PHF12	-0.9133	-6.28	1.44e-06	1.25008e-05
ZDHHC5	-0.464311	-6.28	1.44e-06	1.25008e-05
ZNF526	-0.838033	-6.28	1.45e-06	1.25488e-05
PRKD2	-1.30763	-6.27	1.46e-06	1.25578e-05
ZNF775	-0.466524	-6.27	1.46e-06	1.25578e-05
CD80	-0.72641	-6.27	1.47e-06	1.25667e-05
MLXIP	-0.675573	-6.27	1.47e-06	1.25667e-05
ZNF32	0.616657	6.27	1.48e-06	1.26137e-05
ZNF324	-0.458491	-6.26	1.51e-06	1.28304e-05
ZCRB1	1.21958	6.26	1.52e-06	1.28764e-05
FAF1	0.721748	6.25	1.53e-06	1.2922e-05
ZNF446	-0.680284	-6.24	1.58e-06	1.33043e-05
RAP1A	0.535267	6.23	1.61e-06	1.35163e-05
ACKR3	-1.1356	-6.23	1.62e-06	1.35596e-05
NDFIP2	0.822878	6.21	1.68e-06	1.402e-05
CHMP1A	-0.912949	-6.19	1.79e-06	1.48496e-05
NSG1	-0.497432	-6.19	1.79e-06	1.48496e-05
RBM10	-1.06066	-6.19	1.81e-06	1.48834e-05
RINT1	0.687711	6.19	1.81e-06	1.48834e-05
TAF1D	0.381808	6.19	1.81e-06	1.48834e-05
BID	0.481157	6.18	1.83e-06	1.49601e-05
RHOA	0.528071	6.18	1.83e-06	1.49601e-05
SERTAD1	-0.647263	-6.18	1.84e-06	1.49981e-05
CCM2	0.713968	6.17	1.87e-06	1.51985e-05
CD48	1.18492	6.17	1.9e-06	1.53977e-05
NOC2L	-0.748253	-6.17	1.91e-06	1.54341e-05
NIF3L1	0.673465	6.16	1.95e-06	1.57121e-05
NOTCH2	-0.726914	-6.15	1.98e-06	1.59081e-05
ATP2A2	-0.443872	-6.14	2.01e-06	1.6103e-05
MED4	0.484481	6.14	2.03e-06	1.61708e-05
TNIP2	-0.694181	-6.14	2.03e-06	1.61708e-05
ZYX	-1.63486	-6.14	2.04e-06	1.62044e-05
PDCD1LG2	0.771786	6.13	2.09e-06	1.65547e-05
TAF8	-0.48409	-6.13	2.1e-06	1.6587e-05
CENPB	-0.519059	-6.12	2.14e-06	1.68555e-05
RHOT2	-1.32533	-6.12	2.16e-06	1.6918e-05
ZBTB45	-0.777011	-6.11	2.16e-06	1.6918e-05
APH1A	-0.418025	-6.11	2.19e-06	1.71052e-05
KAT2B	1.1749	6.1	2.22e-06	1.72913e-05
NSD1	-0.878415	-6.1	2.25e-06	1.74765e-05
RUNX3	-0.764385	-6.1	2.26e-06	1.75056e-05
SP100	1.15038	6.09	2.28e-06	1.76119e-05
HOPX	-0.752535	-6.09	2.3e-06	1.77176e-05
CRTC2	-0.885221	-6.08	2.36e-06	1.813e-05
ZNF84	0.489649	6.07	2.39e-06	1.83103e-05
GTPBP1	-0.79122	-6.06	2.47e-06	1.88716e-05
DDAH2	-0.673355	-6.06	2.48e-06	1.88965e-05
SP4	1.03756	6.06	2.5e-06	1.89973e-05
MYBL1	-0.938257	-6.05	2.52e-06	1.90975e-05
NFIA	-1.12535	-6.04	2.58e-06	1.94995e-05
ACTN2	0.578238	6.02	2.76e-06	2.07481e-05
CD2AP	0.701203	6.02	2.76e-06	2.07481e-05
PAK2	-0.51539	-6.02	2.77e-06	2.07676e-05
HGS	-1.18118	-6.01	2.81e-06	2.10113e-05
SNX27	-0.684071	-6	2.86e-06	2.13283e-05
SIAH2	0.397562	6	2.87e-06	2.13461e-05
HDGF	-1.10429	-6	2.9e-06	2.15122e-05
DZIP3	1.36977	5.99	2.96e-06	2.18993e-05
NOTCH1	-0.713649	-5.97	3.1e-06	2.28747e-05
TRIP4	0.475164	5.97	3.12e-06	2.29619e-05
SOX12	0.679904	5.97	3.14e-06	2.30486e-05
NFKBIB	-1.02375	-5.96	3.19e-06	2.32936e-05
PSIP1	0.606932	5.96	3.19e-06	2.32936e-05
GNG11	0.269972	5.95	3.26e-06	2.36815e-05
SH3BP2	-1.04359	-5.95	3.26e-06	2.36815e-05
APBA3	-1.28352	-5.95	3.3e-06	2.39101e-05
ARAF	-0.667306	-5.94	3.39e-06	2.44989e-05
SPATA13	1.52783	5.93	3.41e-06	2.45801e-05
TBC1D10A	-0.764497	-5.92	3.49e-06	2.50922e-05
BARD1	0.63843	5.92	3.53e-06	2.52503e-05
ZNF672	-0.564701	-5.92	3.53e-06	2.52503e-05
TIFA	0.842992	5.92	3.54e-06	2.52574e-05
IFNGR1	0.718993	5.92	3.55e-06	2.52645e-05
FZD6	0.228018	5.9	3.74e-06	2.65493e-05
SNAPC1	0.604769	5.9	3.76e-06	2.66238e-05
YARS	-0.779126	-5.89	3.79e-06	2.67687e-05
SETD7	-0.827439	-5.88	3.91e-06	2.75468e-05
SH2B3	-0.678175	-5.88	3.92e-06	2.75481e-05
ASXL2	-0.876138	-5.88	3.94e-06	2.76194e-05
TBC1D23	0.672725	5.87	3.98e-06	2.78302e-05
CDC42SE2	0.491051	5.86	4.06e-06	2.8319e-05
MYO9B	-1.44505	-5.85	4.16e-06	2.89445e-05
AGFG2	-0.660758	-5.85	4.19e-06	2.90811e-05
AKAP9	1.32641	5.85	4.25e-06	2.94247e-05
CDK2	-0.373334	-5.84	4.31e-06	2.97666e-05
ING4	1.26693	5.84	4.36e-06	3.00379e-05
ATP2C1	0.447241	5.83	4.41e-06	3.02338e-05
GATAD2B	-0.707041	-5.83	4.4e-06	3.02338e-05
SPRED2	-1.42677	-5.83	4.44e-06	3.03653e-05
CTNND1	-1.5192	-5.82	4.53e-06	3.09054e-05
IMPA2	0.284109	5.8	4.73e-06	3.21916e-05
FBXO31	-0.388212	-5.8	4.8e-06	3.25889e-05
FOXJ2	-0.780134	-5.79	4.85e-06	3.28488e-05
TYK2	-0.85559	-5.79	4.87e-06	3.29048e-05
ICOSLG	-0.691958	-5.79	4.95e-06	3.33649e-05
SPI1	-0.907032	-5.78	5e-06	3.36211e-05
CRTC3	-1.05179	-5.78	5.02e-06	3.36748e-05
CHRNB1	0.170686	5.78	5.04e-06	3.37283e-05
TCEAL3	0.247069	5.78	5.09e-06	3.39818e-05
LDB1	-0.185203	-5.77	5.11e-06	3.40343e-05
YWHAH	-0.53335	-5.77	5.13e-06	3.40865e-05
PIP5K1A	-0.141873	-5.77	5.15e-06	3.41385e-05
COPRS	-0.981613	-5.77	5.2e-06	3.43887e-05
ZNHIT3	0.866929	5.77	5.22e-06	3.44397e-05
AKT2	-1.17991	-5.76	5.31e-06	3.49513e-05
NMI	0.481637	5.76	5.34e-06	3.50664e-05
RAB5C	-0.577408	-5.75	5.37e-06	3.5181e-05
PNRC1	0.577573	5.75	5.45e-06	3.56219e-05
AGRN	-1.04461	-5.75	5.47e-06	3.56695e-05
ZNF254	0.991668	5.74	5.59e-06	3.63674e-05
ATXN3	0.79886	5.73	5.67e-06	3.68025e-05
MAP3K11	-0.91499	-5.73	5.72e-06	3.70413e-05
MAPK8IP3	-1.14111	-5.73	5.78e-06	3.73436e-05
CHURC1	-0.127508	-5.72	5.84e-06	3.76445e-05
FH	1.04343	5.72	5.93e-06	3.8137e-05
MAX	-0.243377	-5.71	5.96e-06	3.82422e-05
USP21	-0.799478	-5.7	6.17e-06	3.94993e-05
ZMIZ2	-0.543744	-5.7	6.2e-06	3.96009e-05
ZC3H12C	-1.41168	-5.7	6.24e-06	3.97658e-05
TBC1D15	0.571145	5.69	6.37e-06	4.05022e-05
CBX3	0.731885	5.68	6.48e-06	4.11084e-05
MED12	-0.919124	-5.68	6.52e-06	4.12688e-05
CALR	-0.688475	-5.67	6.63e-06	4.18705e-05
RFXAP	-0.593537	-5.67	6.74e-06	4.24696e-05
PCBP1	-0.516589	-5.66	6.91e-06	4.34431e-05
CABIN1	-1.49536	-5.65	6.95e-06	4.35969e-05
ADRBK2	0.828098	5.65	7.08e-06	4.43132e-05
BCL2	0.574295	5.63	7.34e-06	4.58382e-05
EDN1	-0.70642	-5.63	7.42e-06	4.62348e-05
ZNF226	0.868233	5.63	7.46e-06	4.6381e-05
PFDN5	1.29143	5.62	7.62e-06	4.7271e-05
AP3S1	0.454126	5.61	7.79e-06	4.81127e-05
CHD4	-0.547174	-5.61	7.78e-06	4.81127e-05
PIK3R2	-0.605667	-5.6	7.87e-06	4.85e-05
TAF6	-0.854061	-5.6	7.95e-06	4.88855e-05
NFKBIA	-1.2131	-5.6	8.06e-06	4.93455e-05
ZBTB41	1.04658	5.6	8.06e-06	4.93455e-05
ARHGAP33	-1.09426	-5.59	8.2e-06	5.00932e-05
FBXO8	0.703395	5.58	8.32e-06	5.07158e-05
DAP3	1.11183	5.57	8.58e-06	5.21872e-05
APP	-1.89885	-5.57	8.65e-06	5.24991e-05
CELSR2	-0.188312	-5.57	8.7e-06	5.2575e-05
NPAT	0.810558	5.57	8.69e-06	5.2575e-05
CASP2	-0.400196	-5.56	8.74e-06	5.27031e-05
EIF2A	0.915147	5.54	9.19e-06	5.52978e-05
CD81	-0.93056	-5.54	9.3e-06	5.58398e-05
SPEN	-0.60789	-5.54	9.32e-06	5.58403e-05
ARFIP2	-0.540637	-5.52	9.69e-06	5.79334e-05
IFNAR1	0.802513	5.51	1e-05	5.95329e-05
LRPPRC	0.805843	5.51	1e-05	5.95329e-05
UBA3	0.55313	5.51	1.01e-05	6.00008e-05
USP33	0.592345	5.5	1.02e-05	6.04668e-05
CASK	0.688447	5.5	1.04e-05	6.12639e-05
IDH2	0.16074	5.5	1.04e-05	6.12639e-05
RBBP7	0.478598	5.49	1.04e-05	6.12639e-05
HIST1H4C	0.631258	5.49	1.06e-05	6.21808e-05
MAVS	-0.850039	-5.49	1.06e-05	6.21808e-05
ACVR2B	0.930634	5.47	1.1e-05	6.43925e-05
CAMTA2	-0.996831	-5.46	1.15e-05	6.71792e-05
HMGA1	-0.57937	-5.45	1.17e-05	6.82054e-05
CDKN1B	0.71392	5.44	1.18e-05	6.85035e-05
IGF1R	-0.653687	-5.45	1.18e-05	6.85035e-05
PDK3	-0.05094	-5.44	1.19e-05	6.89413e-05
CCDC88C	-1.02334	-5.43	1.23e-05	7.08197e-05
KHDRBS1	0.603796	5.43	1.23e-05	7.08197e-05
TAF12	0.503057	5.43	1.23e-05	7.08197e-05
BCL3	-0.622465	-5.42	1.26e-05	7.23984e-05
FOXM1	-0.577643	-5.4	1.32e-05	7.56908e-05
ATG10	0.244061	5.39	1.35e-05	7.72531e-05
YEATS4	0.776381	5.38	1.41e-05	8.05222e-05
JAG1	-1.1753	-5.37	1.44e-05	8.20683e-05
DUSP6	-1.3871	-5.36	1.46e-05	8.30394e-05
MAPK12	-0.56154	-5.36	1.49e-05	8.45741e-05
LYL1	-1.20226	-5.35	1.5e-05	8.49697e-05
EDRF1	0.751771	5.35	1.51e-05	8.5192e-05
PLAGL1	-0.858224	-5.35	1.51e-05	8.5192e-05
CCND3	-0.296976	-5.34	1.54e-05	8.671e-05
ITGA4	0.954897	5.34	1.56e-05	8.76601e-05
MSH3	0.846476	5.33	1.59e-05	8.91672e-05
E4F1	-0.343939	-5.33	1.61e-05	9.01086e-05
MOAP1	0.593208	5.32	1.62e-05	9.04876e-05
PKN1	-1.11299	-5.32	1.64e-05	9.14227e-05
TNFSF4	0.589942	5.32	1.65e-05	9.17976e-05
SMAD2	0.596481	5.31	1.68e-05	9.32816e-05
FNTA	0.534718	5.3	1.71e-05	9.47597e-05
FANCG	0.334292	5.3	1.72e-05	9.51258e-05
MSC	-0.810535	-5.29	1.74e-05	9.60425e-05
TSPAN6	-0.55849	-5.29	1.75e-05	9.64047e-05
HSPA5	-0.993055	-5.29	1.78e-05	9.78651e-05
BIRC3	0.750864	5.28	1.81e-05	9.91258e-05
MTF2	1.52229	5.28	1.81e-05	9.91258e-05
IGBP1	0.358091	5.28	1.82e-05	9.94791e-05
BLOC1S2	0.58118	5.26	1.9e-05	0.00010365
PREB	-0.513799	-5.26	1.91e-05	0.000103791
RBBP8	0.491981	5.26	1.91e-05	0.000103791
GNB1	0.734069	5.25	1.94e-05	0.000105015
PIK3R3	-1.00065	-5.25	1.94e-05	0.000105015
CLP1	-0.630659	-5.25	1.97e-05	0.000106025
PPP1R12B	0.70969	5.25	1.97e-05	0.000106025
ZNF684	0.411825	5.25	1.97e-05	0.000106025
ZNF506	1.29779	5.24	1.98e-05	0.000106359
TBC1D9B	-0.53623	-5.24	2e-05	0.000107228
ZNF624	0.677616	5.24	2.02e-05	0.000108093
SUDS3	-0.604537	-5.23	2.03e-05	0.000108421
PORCN	-0.30821	-5.23	2.05e-05	0.000109281
ZFAND3	-0.492397	-5.23	2.06e-05	0.000109606
FICD	-0.652336	-5.22	2.1e-05	0.000111523
SMPD2	-0.314048	-5.22	2.11e-05	0.000111842
CARM1	-0.784229	-5.21	2.14e-05	0.000113005
DNM2	-1.04795	-5.21	2.14e-05	0.000113005
KL	-1.07165	-5.21	2.16e-05	0.000113847
SFSWAP	-0.74804	-5.2	2.2e-05	0.000115737
YWHAE	-0.587273	-5.19	2.26e-05	0.000118449
ZNF700	1.2583	5.19	2.26e-05	0.000118449
PTN	-0.544391	-5.19	2.27e-05	0.000118751
RBM39	0.726275	5.19	2.3e-05	0.000120097
IDE	0.701596	5.19	2.31e-05	0.000120171
ZNF559	0.89533	5.19	2.31e-05	0.000120171
L3MBTL3	0.978641	5.18	2.34e-05	0.000121507
RHEB	0.312304	5.18	2.36e-05	0.000122319
SBNO2	-1.20024	-5.18	2.37e-05	0.00012261
MYPOP	-1.02409	-5.16	2.46e-05	0.000127032
FOXK2	-0.487808	-5.16	2.48e-05	0.000127595
MAP4K5	0.908106	5.16	2.48e-05	0.000127595
ZNF282	-0.599391	-5.15	2.52e-05	0.000129415
ERRFI1	-1.1505	-5.15	2.53e-05	0.000129691
PAK1	1.07408	5.14	2.57e-05	0.000131023
SCAND1	-0.330836	-5.14	2.57e-05	0.000131023
ZNF354A	0.444638	5.14	2.57e-05	0.000131023
ZNF529	1.63328	5.14	2.61e-05	0.000132821
WSB2	0.672108	5.13	2.64e-05	0.000134104
CASP8AP2	1.13331	5.13	2.68e-05	0.000135645
INSR	-0.912841	-5.13	2.68e-05	0.000135645
PPRC1	-0.647461	-5.12	2.7e-05	0.000136411
SIN3B	-1.29326	-5.12	2.71e-05	0.00013667
E2F5	1.11532	5.12	2.72e-05	0.000136928
PPARA	0.460351	5.12	2.75e-05	0.00013819
RRAGC	-0.288799	-5.11	2.8e-05	0.000140451
PIK3C3	0.38268	5.11	2.81e-05	0.000140701
ZNF462	-1.38958	-5.1	2.84e-05	0.000141949
IKZF5	0.701017	5.1	2.87e-05	0.000143194
USP6	-0.975788	-5.09	2.97e-05	0.00014792
ZNF649	-0.143349	-5.09	2.99e-05	0.000148652
ZC3H6	1.0512	5.08	3.04e-05	0.00015087
PHLDA3	-0.508271	-5.08	3.05e-05	0.000151099
ASB5	0.638542	5.08	3.06e-05	0.000151327
FLRT3	-0.40345	-5.07	3.07e-05	0.000151554
ZFP36L2	-0.841728	-5.06	3.16e-05	0.000155723
ZNF558	0.438425	5.06	3.22e-05	0.000158401
CHD3	-1.14741	-5.05	3.28e-05	0.00016107
PAK1IP1	0.751976	5.04	3.32e-05	0.00016275
ICAM1	-0.854299	-5.04	3.38e-05	0.000165402
KRIT1	1.35692	5.03	3.4e-05	0.000166091
SREBF1	-0.311003	-5.03	3.43e-05	0.000167265
AGTR1	0.355841	5.02	3.52e-05	0.000171356
RAB2A	0.463207	5.02	3.58e-05	0.000173673
TBL1XR1	1.03988	5.02	3.58e-05	0.000173673
AKT3	0.434571	5.01	3.64e-05	0.000176279
ITGB3BP	0.783403	5	3.74e-05	0.00018081
MED7	0.318444	5	3.77e-05	0.000181803
ZNF106	-0.308579	-4.99	3.78e-05	0.000181803
ZWINT	0.716543	4.99	3.78e-05	0.000181803
PPM1A	0.471274	4.99	3.79e-05	0.000181972
POT1	0.644811	4.99	3.8e-05	0.00018214
NAB1	0.592243	4.99	3.85e-05	0.000184222
SDHC	0.704063	4.99	3.87e-05	0.000184863
IFT57	0.867606	4.98	3.9e-05	0.00018598
GNA12	-0.489003	-4.98	3.94e-05	0.000187568
BSG	-0.657492	-4.98	3.95e-05	0.000187725
ANXA4	-0.777557	-4.98	3.97e-05	0.000188357
BTLA	0.675814	4.96	4.15e-05	0.000196233
ENY2	0.984981	4.96	4.15e-05	0.000196233
HDAC7	-0.778374	-4.95	4.26e-05	0.000201095
LRP12	-1.24522	-4.95	4.27e-05	0.000201228
H2AFX	-0.458585	-4.94	4.36e-05	0.000204781
ZNF398	-0.247806	-4.94	4.36e-05	0.000204781
PILRA	-0.567465	-4.94	4.4e-05	0.000206314
GNB3	0.456443	4.93	4.41e-05	0.000206438
ZNF580	-0.919153	-4.93	4.45e-05	0.000207963
EGR1	-1.16632	-4.92	4.53e-05	0.00021135
MACF1	-0.846514	-4.92	4.55e-05	0.00021193
ARF6	0.116678	4.92	4.57e-05	0.000212509
ZMAT1	1.12485	4.91	4.69e-05	0.000217728
NUP62	-0.76729	-4.91	4.72e-05	0.000218758
TFDP1	0.782229	4.9	4.78e-05	0.000221174
KDM5A	1.11282	4.9	4.81e-05	0.000222195
SRGAP2	-0.560339	-4.9	4.88e-05	0.000225058
CNBP	-0.533977	-4.89	4.91e-05	0.00022607
PRKAG2	-0.372382	-4.89	4.92e-05	0.000226159
FAM175A	0.837323	4.89	4.94e-05	0.000226336
SH2B2	-0.374138	-4.89	4.94e-05	0.000226336
TRIP11	0.533957	4.88	5.11e-05	0.000233743
CDC42EP3	-0.275224	-4.88	5.12e-05	0.000233819
TRAF5	1.2028	4.86	5.33e-05	0.000243013
TRAPPC2	0.84645	4.86	5.36e-05	0.000243984
ZDHHC4	0.297964	4.86	5.39e-05	0.000244952
DVL3	-0.596758	-4.85	5.48e-05	0.000248639
ZNF302	0.44185	4.85	5.51e-05	0.000249597
RASSF1	-0.537553	-4.85	5.54e-05	0.000250551
LRRK2	0.401239	4.84	5.62e-05	0.00025376
AIDA	0.437454	4.84	5.67e-05	0.000255606
DDIT4L	0.649304	4.84	5.71e-05	0.000256173
GLI3	-0.4981	-4.84	5.71e-05	0.000256173
MED30	0.326116	4.84	5.71e-05	0.000256173
ZBTB7A	-0.529474	-4.83	5.73e-05	0.00025666
MICAL1	-0.974361	-4.83	5.81e-05	0.000259828
PA2G4	-0.64717	-4.83	5.82e-05	0.000259861
DENND4A	0.470232	4.82	5.88e-05	0.000261707
ZNF165	0.504014	4.82	5.88e-05	0.000261707
EBF1	-0.841589	-4.81	6.02e-05	0.000267513
ZNF200	-0.158261	-4.81	6.07e-05	0.000269308
HDAC4	-1.3024	-4.81	6.11e-05	0.000270655
STYXL1	0.474612	4.81	6.14e-05	0.000271555
WASF2	-0.406594	-4.81	6.17e-05	0.000272452
CSNK1D	-0.142423	-4.8	6.18e-05	0.000272464
ACAP3	-0.655019	-4.8	6.26e-05	0.000275558
ZFHX3	-0.317126	-4.8	6.27e-05	0.000275566
AJUBA	-0.630934	-4.8	6.29e-05	0.000276012
STAP1	1.55457	4.8	6.3e-05	0.000276019
TYMS	0.545901	4.8	6.31e-05	0.000276026
EDF1	1.32338	4.79	6.34e-05	0.000276906
FGD3	0.913487	4.79	6.36e-05	0.000277347
AHRR	-0.775073	-4.79	6.46e-05	0.000281271
ICMT	-0.608969	-4.78	6.55e-05	0.000284734
ITSN1	-0.851096	-4.78	6.57e-05	0.000284734
KAT2A	-0.380303	-4.78	6.56e-05	0.000284734
SMAD3	-0.693232	-4.78	6.66e-05	0.000288189
NR2C2	1.48656	4.77	6.8e-05	0.000293794
SLC30A9	0.594503	4.76	6.87e-05	0.000296361
RPS6KA2	-0.364084	-4.76	6.89e-05	0.000296767
INSIG2	0.501354	4.76	6.95e-05	0.000298435
ZZEF1	-0.728741	-4.76	6.95e-05	0.000298435
KDM4B	-0.642405	-4.76	6.99e-05	0.000299694
PLCXD2	0.521109	4.75	7.03e-05	0.000300948
SMAD5	0.557122	4.75	7.2e-05	0.000307756
TOP2B	0.744463	4.74	7.24e-05	0.000308995
CTBP1	-0.376596	-4.74	7.36e-05	0.000313163
SMARCE1	0.740875	4.74	7.36e-05	0.000313163
ACIN1	-0.825977	-4.73	7.41e-05	0.000313862
MCC	-0.812853	-4.74	7.39e-05	0.000313862
TSC2	-0.624978	-4.73	7.41e-05	0.000313862
MED16	-0.667045	-4.73	7.44e-05	0.000314657
ARAP1	-1.02771	-4.72	7.62e-05	0.000321784
MECP2	-0.531117	-4.72	7.64e-05	0.000322144
ENDOG	0.539455	4.71	7.8e-05	0.000328396
IKBKE	-0.697543	-4.71	7.82e-05	0.000328745
MED15	-1.07998	-4.71	7.89e-05	0.000331191
NAT14	-0.532079	-4.71	7.95e-05	0.000333211
FADS1	-0.699396	-4.71	7.99e-05	0.000333392
PNOC	0.916343	4.71	7.99e-05	0.000333392
TMEM9B	0.362959	4.71	7.97e-05	0.000333392
GPS1	-0.453104	-4.7	8.04e-05	0.00033498
RAB39B	0.254262	4.7	8.15e-05	0.000339059
MSL3	0.455592	4.69	8.36e-05	0.000347281
NIN	1.46974	4.69	8.4e-05	0.000347911
PRKDC	-0.400392	-4.69	8.39e-05	0.000347911
CARF	1.20166	4.69	8.42e-05	0.000348225
PITPNC1	-0.273457	-4.67	8.71e-05	0.000359572
XPC	0.571801	4.67	8.72e-05	0.000359572
KLF16	-0.632463	-4.67	8.76e-05	0.000360691
JMJD6	-0.209237	-4.67	8.78e-05	0.000360984
ING1	0.705772	4.67	8.82e-05	0.000361332
MLLT6	-1.52964	-4.67	8.83e-05	0.000361332
RNF138	0.732798	4.67	8.84e-05	0.000361332
SH3BP5	0.694423	4.67	8.83e-05	0.000361332
SNX17	0.468868	4.67	8.86e-05	0.000361622
GTF2IRD1	-0.812994	-4.66	8.91e-05	0.000363134
ABI1	1.12438	4.66	8.95e-05	0.000364235
CTNNAL1	0.529576	4.66	8.97e-05	0.00036452
SOCS3	-1.91974	-4.66	8.99e-05	0.000364804
DHCR24	-0.550072	-4.66	9.01e-05	0.000365087
RFX7	1.03923	4.66	9.05e-05	0.000366179
DST	-0.82182	-4.65	9.14e-05	0.000369288
TET2	0.714042	4.65	9.33e-05	0.000376422
SP140	1.63173	4.64	9.42e-05	0.000379507
ZBTB18	0.690149	4.63	9.66e-05	0.000388618
RGS13	0.390473	4.63	9.82e-05	0.000394488
FAS	-0.4083	-4.62	9.85e-05	0.000395127
MYF6	0.497165	4.62	9.9e-05	0.000396
SFN	0.331376	4.62	9.89e-05	0.000396
NUDT4	0.42474	4.62	0.000101	0.000403425
NCOA4	0.787236	4.6	0.000105	0.000418805
PCGF2	-0.457769	-4.6	0.000106	0.000422193
DNAJA3	-0.731809	-4.59	0.000108	0.000424729
FLRT2	0.640557	4.59	0.000108	0.000424729
HDAC1	0.461968	4.59	0.000108	0.000424729
HIRA	-0.394405	-4.59	0.000108	0.000424729
MDFIC	0.301476	4.59	0.000108	0.000424729
NSMCE1	0.26176	4.59	0.000108	0.000424729
PAG1	-0.518861	-4.59	0.000108	0.000424729
PMF1	0.46282	4.59	0.000108	0.000424729
PRMT6	-0.428526	-4.59	0.000107	0.000424729
FGFBP1	0.374263	4.58	0.000109	0.000428062
CKS1B	1.14123	4.58	0.00011	0.000430782
SNX29	-0.631334	-4.58	0.00011	0.000430782
ZNF451	0.928154	4.57	0.000112	0.000438003
EAF2	0.807755	4.57	0.000114	0.000443967
PKIA	0.457954	4.57	0.000114	0.000443967
ZNF804A	0.388427	4.57	0.000114	0.000443967
SIPA1L1	0.245478	4.56	0.000115	0.00044724
PTPRO	0.571135	4.56	0.000116	0.000450504
NCLN	-0.560116	-4.55	0.000118	0.000457006
WHSC1	-0.449384	-4.56	0.000118	0.000457006
BRD7	-0.517095	-4.54	0.000121	0.000466691
MAP3K3	-1.13934	-4.54	0.000121	0.000466691
ZMAT5	0.468541	4.55	0.000121	0.000466691
MED8	0.54931	4.54	0.000122	0.000469901
ITPK1	0.405925	4.53	0.000126	0.000483978
ZNF326	-0.517439	-4.53	0.000126	0.000483978
ZFYVE26	0.106764	4.53	0.000127	0.000487152
ABR	-0.489701	-4.52	0.000129	0.000494148
XRN2	0.583681	4.52	0.00013	0.000497299
SEMA4C	-1.27252	-4.51	0.000131	0.000500441
HOXA5	-0.332639	-4.51	0.000132	0.000502891
MINK1	-1.10373	-4.51	0.000132	0.000502891
NLK	-0.496823	-4.5	0.000136	0.000517427
MAFG	-0.279738	-4.49	0.000141	0.000535724
FZD7	-0.794738	-4.48	0.000142	0.000538065
ZNF317	-0.402305	-4.48	0.000142	0.000538065
HMGN5	0.272588	4.48	0.000143	0.000539666
KLF8	0.576309	4.48	0.000143	0.000539666
PRKCB	0.807153	4.48	0.000143	0.000539666
ZNF184	0.391181	4.48	0.000144	0.00054271
IRF8	1.1149	4.48	0.000145	0.000543556
PRDX3	0.824939	4.48	0.000145	0.000543556
PRKAG1	0.206879	4.47	0.000145	0.000543556
ZNF518B	0.631187	4.48	0.000145	0.000543556
ARF3	-0.830043	-4.47	0.000146	0.000546574
CDK7	0.587083	4.47	0.000147	0.000546668
MIER2	-0.362245	-4.47	0.000147	0.000546668
STAT3	-0.862199	-4.47	0.000147	0.000546668
TULP4	-0.538837	-4.47	0.000147	0.000546668
ZNF275	-0.0408084	-4.47	0.000147	0.000546668
CIDEA	0.437238	4.47	0.000148	0.000548931
ZNF266	0.908219	4.47	0.000148	0.000548931
TCEAL8	0.304672	4.47	0.000149	0.00055191
EEF1E1	0.695289	4.46	0.000152	0.00056228
SUMO1	0.555307	4.46	0.000153	0.000564489
TRIM27	-0.277555	-4.45	0.000153	0.000564489
PTPRE	0.674724	4.45	0.000154	0.000567432
DGKQ	-0.834313	-4.44	0.000158	0.000581407
BCLAF1	0.947916	4.43	0.000163	0.00059902
NDEL1	-0.148158	-4.43	0.000164	0.000601906
IL17RD	-0.612921	-4.43	0.000165	0.000604784
ZNF91	1.55882	4.42	0.000168	0.000614977
GPBP1	0.96947	4.42	0.000169	0.000617026
NRAS	0.806118	4.42	0.000169	0.000617026
ARFGAP1	-0.32639	-4.4	0.000175	0.000637273
JUN	-1.64386	-4.4	0.000175	0.000637273
ZNF584	-0.476526	-4.4	0.000176	0.000640083
U2AF1	-0.516683	-4.4	0.000177	0.000642886
FLII	-0.353018	-4.4	0.000179	0.000649309
HMGB1	0.694488	4.39	0.000181	0.00065487
PLXNA3	-0.702623	-4.39	0.000181	0.00065487
ARID1B	-0.912095	-4.38	0.000185	0.000667619
PRDM4	-0.454103	-4.38	0.000185	0.000667619
MGA	-0.560972	-4.38	0.000187	0.000673969
NUMA1	-0.556775	-4.38	0.000188	0.000676703
IQSEC1	-0.865794	-4.37	0.000189	0.000678561
ZNF251	0.7175	4.37	0.000189	0.000678561
AKNA	-0.874758	-4.37	0.00019	0.000680409
ZNF83	1.37167	4.37	0.00019	0.000680409
GTF2I	0.493051	4.37	0.000191	0.000683117
HABP4	-0.460179	-4.37	0.000192	0.000684947
RHOC	-1.05729	-4.37	0.000192	0.000684947
CHD1	0.805469	4.37	0.000193	0.000687639
PPIE	0.645236	4.36	0.000194	0.000690325
FUT8	0.474013	4.36	0.000197	0.000700112
SHOC2	0.811049	4.36	0.000198	0.000702775
CCR7	-0.760259	-4.35	0.000199	0.000705431
NRBF2	0.576327	4.35	0.000201	0.000711621
PNRC2	0.921148	4.35	0.000202	0.00071426
RABL3	0.442942	4.35	0.000203	0.000716892
ZNF22	0.72878	4.34	0.000206	0.000726571
STAT5B	-0.388015	-4.34	0.000208	0.000732704
CYTH1	-0.456652	-4.33	0.000212	0.000745857
BCL6	-0.498253	-4.33	0.000213	0.000748436
CD3EAP	-0.483536	-4.32	0.000215	0.000754518
ASXL1	-0.720295	-4.32	0.000216	0.00075708
SMPD1	-0.586573	-4.31	0.00022	0.000770137
CSNK1G3	0.850674	4.31	0.000223	0.000779666
NPY5R	0.594518	4.31	0.000224	0.000782187
TMEM101	0.359375	4.31	0.000225	0.000783727
ZXDB	0.247761	4.31	0.000225	0.000783727
BAZ2B	0.655434	4.3	0.000227	0.000789712
MSN	-0.831785	-4.3	0.000231	0.000802632
PRKCSH	-0.619891	-4.3	0.000232	0.000804114
RAB18	0.550105	4.29	0.000232	0.000804114
ITGB5	-1.08712	-4.29	0.000234	0.000809046
RASA2	0.662116	4.29	0.000234	0.000809046
IL16	1.24059	4.29	0.000236	0.000812953
PWP2	-0.480591	-4.29	0.000236	0.000812953
RAD50	0.710587	4.29	0.000236	0.000812953
ARHGAP10	-0.805918	-4.28	0.000238	0.000817833
ZNF776	0.902962	4.28	0.000238	0.000817833
ATM	1.86331	4.28	0.000239	0.000820264
ZNF227	0.851726	4.28	0.00024	0.000822689
JAG2	-0.594616	-4.28	0.000241	0.000825109
PLEKHM1	-0.494899	-4.27	0.000248	0.000848039
ARID4A	1.40626	4.26	0.000251	0.000857252
ITGA5	-0.870931	-4.25	0.000257	0.000876676
NLRC3	0.700014	4.25	0.000259	0.000882425
APH1B	0.930926	4.25	0.00026	0.000884757
DGKZ	-0.715053	-4.25	0.000262	0.000888329
POLE	-0.449448	-4.25	0.000262	0.000888329
ZNF502	-0.5663	-4.25	0.000262	0.000888329
PPP2R2D	0.37414	4.25	0.000264	0.000894029
MAML2	0.399598	4.24	0.000265	0.000896333
ZNF23	0.651186	4.23	0.000273	0.00092228
PRMT5	-0.892463	-4.23	0.000274	0.000924544
PPARD	-0.495343	-4.23	0.000277	0.000933543
PRLH	0.430607	4.22	0.000278	0.000935789
SLC12A2	-0.32512	-4.22	0.00028	0.000940263
ZNF644	1.15298	4.22	0.00028	0.000940263
AKT1S1	-0.601121	-4.22	0.000282	0.000945847
TBC1D12	-0.480578	-4.22	0.000283	0.000946936
ZNF45	0.565054	4.22	0.000283	0.000946936
ZMYM5	1.01235	4.21	0.00029	0.000969201
PLCG1	-0.54821	-4.21	0.000292	0.000974724
HIF1A	0.377256	4.2	0.000294	0.000979069
IL27RA	-0.82475	-4.2	0.000294	0.000979069
ZNF322	0.576944	4.2	0.000297	0.000987886
RING1	-0.445014	-4.2	0.000299	0.00099336
PTPRT	-0.294361	-4.19	0.000303	0.00100546
ZNF175	0.265385	4.19	0.000306	0.00101421
HOXC5	-0.333571	-4.18	0.000311	0.00102835
SPOP	0.282085	4.18	0.000311	0.00102835
SUZ12	0.342843	4.18	0.000316	0.00104366
CASP3	0.281329	4.17	0.000319	0.00105232
SATB1	-0.637861	-4.17	0.000323	0.00106427
TRIM28	-0.790249	-4.16	0.000328	0.00107947
AATF	-0.370456	-4.16	0.000329	0.00108023
SHC1	-0.446244	-4.16	0.000329	0.00108023
LRP6	-0.721953	-4.16	0.000331	0.00108553
RAB11A	0.485134	4.15	0.000335	0.00109736
ADNP2	0.187861	4.15	0.00034	0.00111114
ZCCHC10	0.629447	4.15	0.00034	0.00111114
MED14	0.186867	4.14	0.000343	0.00111964
FANCF	0.184155	4.13	0.000352	0.00114502
IRF4	0.324162	4.13	0.000352	0.00114502
ZNF12	0.866139	4.13	0.000352	0.00114502
GMNN	0.612975	4.13	0.000353	0.00114562
ZNF57	-0.043987	-4.13	0.000353	0.00114562
MAML1	-0.405298	-4.12	0.000362	0.00117347
RERE	-0.716945	-4.12	0.000363	0.00117535
NAA15	-0.494401	-4.12	0.000365	0.00118046
ELF4	-0.221423	-4.11	0.000369	0.00119202
TGIF1	0.382358	4.11	0.000371	0.0011971
CSF2RB	-1.27551	-4.11	0.000372	0.00119895
CNIH4	0.9834	4.11	0.000373	0.00120079
INTS6	0.338825	4.1	0.000384	0.00123479
ZNF611	-0.395313	-4.1	0.000385	0.00123659
PALB2	0.353213	4.09	0.000388	0.0012448
GSK3A	-0.340462	-4.09	0.000389	0.00124516
RGL2	-1.158	-4.09	0.000389	0.00124516
DIDO1	-0.684771	-4.09	0.00039	0.00124551
PHF1	-0.768968	-4.09	0.00039	0.00124551
CD58	-0.285224	-4.09	0.000393	0.00125367
ZNF350	0.754554	4.09	0.000397	0.00126355
ZNHIT1	0.920706	4.09	0.000397	0.00126355
ASB7	-0.35635	-4.08	0.000405	0.00128755
NFXL1	0.602696	4.08	0.000406	0.00128927
FUBP1	-0.311045	-4.08	0.000408	0.00129415
ZC3H7A	0.708706	4.07	0.000411	0.0013022
CDX1	-0.411775	-4.07	0.000418	0.00132288
GPR153	-0.471251	-4.06	0.000421	0.00133087
MGST2	-0.666802	-4.06	0.000425	0.001342
RAD51	0.371846	4.06	0.000427	0.0013468
CABP4	-0.369559	-4.06	0.000429	0.00135159
MED21	0.634896	4.06	0.00043	0.00135322
TMX1	0.78433	4.05	0.000431	0.00135485
MXI1	0.303186	4.05	0.000433	0.00135809
PPT1	0.656081	4.05	0.000433	0.00135809
RNF141	0.512384	4.05	0.000438	0.00137224
ITPR3	-0.55823	-4.05	0.000441	0.00138009
CTBP2	-2.06661	-4.04	0.000446	0.00139263
PGAP2	-0.0985034	-4.04	0.000446	0.00139263
PTPRJ	0.299214	4.03	0.000455	0.00141915
MCTS1	0.821983	4.03	0.000456	0.00142069
ZNF571	0.661365	4.03	0.000457	0.00142223
CSNK1G2	-0.427573	-4.03	0.000464	0.00144241
DGKD	-0.363287	-4.02	0.000465	0.00144392
STK38	0.445032	4.02	0.000473	0.00146714
SPTBN1	-0.305224	-4.01	0.000477	0.00147791
STMN1	0.513811	4.01	0.000482	0.00149175
MYCBP	0.40293	4	0.000493	0.00152411
GSPT1	0.503394	4	0.000494	0.00152552
BASP1	-0.392602	-4	0.000495	0.00152693
TRAF7	-0.52856	-4	0.0005	0.00154066
TRPS1	-0.455543	-3.99	0.000506	0.00155744
KLF3	-1.22098	-3.99	0.000511	0.00156938
PLK2	-0.773679	-3.99	0.000511	0.00156938
KLF11	-0.592096	-3.98	0.000516	0.001583
ZNF280D	0.678327	3.98	0.000523	0.00160272
PTGIR	-0.626452	-3.98	0.000528	0.00161628
FLCN	-0.326357	-3.97	0.000529	0.00161757
PIR	-1.34773	-3.96	0.000542	0.00165552
ASCC2	-0.192587	-3.96	0.000549	0.00167508
MAP2K5	0.286623	3.96	0.000553	0.00168545
RAP2B	-1.1544	-3.96	0.000554	0.00168666
CXXC5	0.841853	3.96	0.000556	0.00169092
ZNF92	1.17893	3.95	0.000557	0.00169212
ZNF655	0.954107	3.95	0.000558	0.00169332
RAB28	0.467045	3.95	0.000559	0.00169453
ZC3HAV1	-0.266204	-3.95	0.00056	0.00169572
IFNAR2	-0.243909	-3.95	0.000563	0.00170297
MLH1	0.313489	3.95	0.000566	0.0017102
CYLD	0.498622	3.95	0.000567	0.00171138
GNB2	-0.447152	-3.94	0.000572	0.00172276
TNFAIP6	-1.36191	-3.94	0.000572	0.00172276
SH2B1	-0.920411	-3.93	0.000585	0.00176002
SCAI	1.02025	3.93	0.000589	0.00177016
CGGBP1	0.881124	3.93	0.00059	0.00177126
PTEN	0.367631	3.93	0.0006	0.00179936
GMFB	0.745858	3.91	0.000618	0.00185136
ANKZF1	-0.319402	-3.91	0.000624	0.00186734
TRIM25	-0.412214	-3.9	0.000635	0.00189823
NISCH	-0.73926	-3.9	0.00064	0.00191114
PPP2R5C	0.822073	3.9	0.000641	0.00191209
GATAD1	0.630315	3.9	0.000644	0.001919
PREX1	-0.69483	-3.9	0.000646	0.00192291
DMAP1	0.272927	3.89	0.000653	0.00194169
NF1	-0.489974	-3.89	0.000654	0.0019426
RFC1	0.739922	3.89	0.000655	0.00194351
NFATC1	1.09975	3.89	0.000663	0.00196517
ACAP2	-0.527741	-3.88	0.000682	0.00201935
CTNNA1	-0.791528	-3.87	0.000686	0.00202905
RAB21	-0.219948	-3.87	0.00069	0.00203874
ZNF320	0.570364	3.87	0.000692	0.00204249
GNAI3	0.640863	3.87	0.000694	0.00204624
CREB3L1	-0.488056	-3.87	0.000695	0.00204704
RAPGEF5	-0.465082	-3.87	0.000697	0.00205077
GNG10	0.505478	3.86	0.000703	0.00206626
PPP1R16B	0.591941	3.86	0.000709	0.00208171
ZNF568	0.659301	3.86	0.000711	0.0020854
ZKSCAN7	0.73145	3.86	0.000715	0.00209494
THOC1	0.314184	3.85	0.000725	0.00212203
ZNF596	0.404041	3.85	0.000727	0.00212566
CD274	-1.12502	-3.85	0.000735	0.00214681
SPRY2	-0.861862	-3.84	0.000737	0.00215041
GPHN	-0.308551	-3.84	0.000741	0.00215984
ZNF830	0.507701	3.84	0.000746	0.00217215
SCARF1	-1.28711	-3.84	0.000747	0.00217281
SUB1	0.803195	3.84	0.000749	0.00217637
TRRAP	-0.549633	-3.84	0.000755	0.00219153
BMI1	0.344332	3.83	0.000758	0.00219796
DEK	0.468069	3.83	0.000763	0.00221018
HLTF	0.445359	3.82	0.000778	0.0022513
MKL2	0.466583	3.82	0.00078	0.00225476
TFPT	0.594495	3.82	0.000784	0.00226399
ADAM17	-0.626898	-3.81	0.000805	0.00232224
TRIP10	-0.641214	-3.81	0.000808	0.0023285
TBX2	-0.435904	-3.81	0.000815	0.00234626
WDTC1	-0.885504	-3.8	0.000832	0.00239275
MS4A1	0.644838	3.79	0.000845	0.00242764
TARBP1	-0.354232	-3.79	0.000847	0.0024309
PQBP1	0.913404	3.79	0.000855	0.00245135
PKIG	0.529868	3.79	0.000856	0.00245171
APPL1	0.83614	3.77	0.000887	0.00253791
MAP2K4	0.43111	3.77	0.00089	0.00254389
PSD4	-0.875663	-3.77	0.000893	0.00254987
EZH1	1.02101	3.77	0.000898	0.00256154
PTOV1	-0.417389	-3.76	0.000905	0.00257888
SIPA1L2	-0.749442	-3.76	0.000907	0.00258196
LZTS2	-0.495328	-3.76	0.00091	0.00258787
LZTFL1	-0.226219	-3.76	0.000919	0.00260817
STK17B	1.00383	3.76	0.000919	0.00260817
ADRBK1	-0.637279	-3.76	0.000921	0.00260857
BRIP1	0.415002	3.76	0.000921	0.00260857
AKAP17A	-0.751873	-3.76	0.000926	0.00261744
FCGR2B	0.426626	3.76	0.000926	0.00261744
KAT6A	-0.659357	-3.74	0.000959	0.00270527
LPAR5	0.851243	3.74	0.000959	0.00270527
RTN2	-0.427588	-3.74	0.00096	0.00270537
DFFA	-0.18428	-3.74	0.000962	0.00270828
PCNA	0.549696	3.74	0.000973	0.0027365
ZNF224	0.907417	3.74	0.000974	0.00273657
ZNF292	0.829569	3.73	0.00099	0.00277874
RB1	-0.123734	-3.73	0.000992	0.00278157
ARL5A	0.465055	3.72	0.00101	0.00282076
BCL7A	-0.667651	-3.72	0.00101	0.00282076
NFYB	0.458748	3.72	0.00101	0.00282076
PTPRS	-0.387229	-3.72	0.00101	0.00282076
HINT1	1.53627	3.71	0.00103	0.00287089
ZNF101	1.03096	3.71	0.00103	0.00287089
CHEK1	0.465968	3.71	0.00104	0.00289589
RPL22	0.931595	3.7	0.00106	0.00294865
NKIRAS1	0.462407	3.69	0.00109	0.0030291
BTAF1	0.794977	3.69	0.0011	0.00304783
ZBTB47	-0.501707	-3.69	0.0011	0.00304783
ZNF232	0.166204	3.69	0.0011	0.00304783
OXER1	-0.307114	-3.68	0.00112	0.00310018
SUV39H1	0.383837	3.68	0.00113	0.00312477
CBX4	-0.712589	-3.67	0.00114	0.00314622
TNFRSF17	-0.349231	-3.67	0.00114	0.00314622
JARID2	-0.404958	-3.67	0.00115	0.0031707
ABCG1	0.423796	3.66	0.00118	0.00325022
ZNF260	0.51177	3.66	0.00119	0.00327454
CENPK	0.481581	3.65	0.0012	0.00329882
ETS2	-0.361947	-3.65	0.00121	0.00331656
PPP1R8	0.469896	3.65	0.00121	0.00331656
STK25	-0.409621	-3.65	0.00121	0.00331656
RAB9A	-0.377386	-3.65	0.00122	0.00333744
ZNF766	0.325513	3.65	0.00122	0.00333744
ARHGAP26	-0.620084	-3.64	0.00123	0.00335825
HAT1	0.836762	3.64	0.00123	0.00335825
CD74	-0.556135	-3.64	0.00124	0.00338226
RAB5B	-0.420832	-3.64	0.00125	0.00340622
RAB8B	0.384188	3.63	0.00127	0.00344732
SS18	1.06188	3.63	0.00127	0.00344732
ZMYM6	1.05961	3.63	0.00127	0.00344732
ZNF215	0.771705	3.63	0.00127	0.00344732
PASK	0.176631	3.63	0.00128	0.0034711
CCR6	0.896703	3.63	0.00129	0.00349147
HELZ2	0.373688	3.62	0.00129	0.00349147
DOCK1	-0.572866	-3.62	0.0013	0.00351175
E2F6	-0.644261	-3.62	0.0013	0.00351175
SOD1	0.994618	3.62	0.00131	0.00353196
ZDHHC17	1.01953	3.62	0.00131	0.00353196
AIMP1	0.416687	3.61	0.00133	0.003579
SOX9	-0.320148	-3.61	0.00133	0.003579
HELZ	-0.717666	-3.61	0.00134	0.00359556
MAP4K1	-0.583333	-3.61	0.00134	0.00359556
ZEB1	0.33637	3.61	0.00134	0.00359556
FOXN3	0.475052	3.6	0.00138	0.00369935
ELL2	-0.423483	-3.6	0.00139	0.00371196
PRKAR2A	-0.171508	-3.59	0.00139	0.00371196
TNFRSF19	-0.52572	-3.59	0.00139	0.00371196
ZNF211	0.89202	3.59	0.00139	0.00371196
DERL2	0.148067	3.58	0.00143	0.00381152
PAFAH1B1	0.515866	3.58	0.00143	0.00381152
RPS6KA5	0.867906	3.58	0.00144	0.00383453
DVL1	-0.439337	-3.58	0.00145	0.0038575
ARFGAP2	-0.478115	-3.58	0.00146	0.00386941
CLTC	0.331654	3.57	0.00146	0.00386941
OPN3	0.395009	3.57	0.00146	0.00386941
RAD21	0.575802	3.57	0.00146	0.00386941
NR1D2	0.495057	3.57	0.00148	0.00391502
ZNF511	0.485769	3.57	0.00148	0.00391502
SMARCC2	-0.671129	-3.57	0.00149	0.00393405
TCEA3	0.348587	3.57	0.00149	0.00393405
MKLN1	0.922485	3.57	0.0015	0.0039493
ROCK1	0.676208	3.56	0.0015	0.0039493
TFAP2E	0.573299	3.57	0.0015	0.0039493
TRIM38	0.974435	3.56	0.00151	0.00397189
NDUFA13	1.30057	3.56	0.00152	0.00399445
PITX1	-0.319024	-3.55	0.00155	0.00406948
AKAP8	-0.342647	-3.55	0.00156	0.0040919
LILRA3	0.44027	3.55	0.00157	0.00411428
TBC1D7	0.346561	3.55	0.00158	0.00413662
MAP4K2	0.223106	3.54	0.00159	0.00415504
VPS36	0.439453	3.54	0.00159	0.00415504
ARF1	-0.356718	-3.54	0.0016	0.0041734
MAP3K1	1.16375	3.54	0.0016	0.0041734
ARL11	0.92901	3.54	0.00161	0.00419558
ADCY2	0.372497	3.53	0.00162	0.0042099
RAB1B	-0.196323	-3.53	0.00162	0.0042099
SNW1	0.450242	3.53	0.00162	0.0042099
PCGF6	0.168889	3.53	0.00163	0.00423196
TOP2A	0.465203	3.53	0.00164	0.00425399
GABPA	0.450124	3.53	0.00165	0.00427202
SDHB	0.994073	3.53	0.00165	0.00427202
FHL2	-0.857964	-3.52	0.00167	0.00431982
NAA16	0.480491	3.52	0.0017	0.00439336
SP110	0.948551	3.51	0.00171	0.00441514
GGCT	0.403402	3.51	0.00172	0.00443687
GHRL	-0.420697	-3.5	0.00175	0.00451011
NMRAL1	0.209678	3.5	0.00177	0.00455328
ZNF180	0.230624	3.5	0.00177	0.00455328
CBX2	-0.238629	-3.49	0.00179	0.00460051
PTGES2	-0.403881	-3.49	0.0018	0.00462198
CDC5L	0.630487	3.49	0.00181	0.00463916
RAP2C	0.306561	3.49	0.00181	0.00463916
AGFG1	0.257282	3.49	0.00182	0.00465628
ZNF44	-0.57239	-3.49	0.00182	0.00465628
PHF19	0.460879	3.48	0.00184	0.00470315
BIRC2	0.431702	3.48	0.00186	0.00474995
VAPB	0.326779	3.47	0.00189	0.00482217
ZNF770	0.666221	3.47	0.00191	0.00486876
ITSN2	-0.574611	-3.46	0.00193	0.00491528
CLU	-0.504764	-3.46	0.00196	0.00498715
UBC	0.904868	3.45	0.00199	0.00505889
TRAK1	-0.735114	-3.45	0.002	0.00507971
AGPAT9	0.491572	3.45	0.00201	0.00510049
SETD1B	-0.498912	-3.44	0.00203	0.00514658
TIPARP	0.307764	3.44	0.00204	0.0051626
ZNF146	0.550673	3.44	0.00204	0.0051626
TTK	0.420821	3.44	0.00206	0.00520851
HMGN2	1.14992	3.43	0.00208	0.00525434
PPAP2B	-0.914489	-3.43	0.00211	0.00532054
ZNF138	-0.325321	-3.43	0.00211	0.00532054
NDNL2	0.153151	3.43	0.00212	0.00534095
PLXNC1	0.653731	3.42	0.00213	0.00536133
RANGAP1	-0.515906	-3.42	0.00216	0.00543196
MCTP1	-0.938451	-3.42	0.00218	0.00547735
EXT2	-0.494617	-3.41	0.00221	0.00554279
NBN	0.313905	3.41	0.00221	0.00554279
RAD17	0.925755	3.4	0.00226	0.00566313
GMPS	0.25778	3.4	0.00227	0.00567804
TMEM30A	0.364108	3.4	0.00227	0.00567804
RAB34	-0.41883	-3.4	0.00228	0.00569797
PRKAA2	0.544146	3.39	0.00231	0.0057678
ERCC8	0.649202	3.39	0.00233	0.00581256
ZNF43	0.823498	3.39	0.00234	0.00583232
TBK1	0.687491	3.38	0.00238	0.00592675
HOMER1	0.318368	3.38	0.00239	0.00594637
PI4KA	-0.504919	-3.38	0.00241	0.00598551
POU2F2	-0.61483	-3.38	0.00241	0.00598551
CDC73	0.438002	3.37	0.00242	0.00600503
EVI5	0.388139	3.37	0.00244	0.0060493
DEPDC1	0.479431	3.37	0.00246	0.0060935
AKT1	-0.200986	-3.36	0.00247	0.00611287
ACAD8	-0.233026	-3.36	0.00249	0.00614609
CSRNP2	-0.339881	-3.36	0.00249	0.00614609
UBE2N	0.467377	3.36	0.00249	0.00614609
ZNF503	-1.06684	-3.36	0.00252	0.00621467
PPP2R1A	-0.516808	-3.35	0.00255	0.00628313
TGFBRAP1	-0.335672	-3.35	0.00257	0.00632685
ANK2	-0.444649	-3.35	0.00258	0.00634033
LPP	-0.754834	-3.35	0.00258	0.00634033
SIRT1	0.57044	3.35	0.00259	0.00635933
ETS1	0.699051	3.34	0.00264	0.00647643
MAP3K7	0.636324	3.34	0.00266	0.0065141
TGFBR1	-0.428139	-3.34	0.00266	0.0065141
ZFP36L1	-0.627333	-3.33	0.00268	0.00655735
CYTH2	-0.387608	-3.33	0.00271	0.0066192
TSFM	-0.212934	-3.33	0.00271	0.0066192
ZNF107	1.044	3.33	0.00273	0.00666225
IL17RA	-0.808597	-3.32	0.00274	0.00668083
ANP32A	0.569906	3.32	0.00275	0.00669939
TAF9	0.825686	3.32	0.00277	0.00674226
ZNF626	0.602426	3.32	0.00278	0.00676073
NDN	-0.613342	-3.32	0.00279	0.0067733
ZNF268	0.397984	3.32	0.00279	0.0067733
SMARCA5	0.654937	3.31	0.00281	0.00681595
BDP1	0.81986	3.31	0.00282	0.0068343
ICK	0.300483	3.31	0.00285	0.00689508
ZNF329	0.457392	3.31	0.00285	0.00689508
CLEC2D	0.536588	3.3	0.00288	0.00696166
TXNIP	0.44746	3.3	0.00293	0.00707642
ZNF131	0.529869	3.29	0.00294	0.00708836
ZNF24	0.68847	3.3	0.00294	0.00708836
MED9	-0.192311	-3.29	0.00296	0.00713045
GPSM2	0.369738	3.28	0.00304	0.00731688
ARHGAP31	-0.71173	-3.28	0.00307	0.00737642
SRPK2	0.351908	3.28	0.00307	0.00737642
INPP1	-0.548631	-3.27	0.00309	0.00741812
TRIB3	0.195871	3.27	0.00311	0.00745974
ATF1	0.557403	3.27	0.00314	0.00751884
HEXIM1	-0.33039	-3.27	0.00314	0.00751884
NACA	1.14865	3.27	0.00315	0.00753635
CCNL1	0.606513	3.26	0.00321	0.00766681
NLE1	-0.451793	-3.26	0.00321	0.00766681
ZFAND5	-0.691728	-3.26	0.00322	0.00768415
CBL	-0.300905	-3.26	0.00324	0.00772531
RCAN1	-0.714478	-3.25	0.00325	0.00773599
ZFAND1	0.186753	3.25	0.00325	0.00773599
IL10RB	0.56627	3.25	0.0033	0.00784835
ARHGAP12	0.512803	3.25	0.00331	0.00786546
ARNTL	-0.389293	-3.25	0.00332	0.00788254
DOK1	-0.35765	-3.24	0.00333	0.00789959
ZNF75D	0.706311	3.24	0.00336	0.00796402
SLC2A4RG	-0.299371	-3.24	0.00338	0.00800466
RCOR3	0.750523	3.24	0.0034	0.00803845
ZNF286A	-0.247401	-3.24	0.0034	0.00803845
CERS5	-0.381103	-3.24	0.00341	0.00804852
TTF1	-0.357882	-3.23	0.00341	0.00804852
RAPGEF2	-0.379411	-3.23	0.00342	0.00806533
HMG20B	0.240436	3.23	0.00345	0.00812924
GNAS	1.0403	3.23	0.00348	0.00819305
CD22	-0.872903	-3.22	0.0035	0.00823322
PARP14	-0.39481	-3.22	0.00352	0.00827333
ZNF514	-0.566302	-3.22	0.00355	0.00833685
EEF1D	0.93249	3.22	0.00358	0.00840027
B2M	0.885939	3.21	0.00365	0.00854307
HKR1	0.827936	3.21	0.00365	0.00854307
ZSCAN5A	-0.288528	-3.21	0.00365	0.00854307
CREB3L2	-0.280929	-3.2	0.00368	0.00859177
MNAT1	0.47749	3.2	0.00368	0.00859177
ZNF709	0.42142	3.2	0.00368	0.00859177
BTF3	1.21073	3.2	0.00369	0.0086008
SMARCA2	0.394384	3.2	0.00369	0.0086008
SAP18	-0.220051	-3.2	0.00371	0.00864023
BZW1	0.787764	3.2	0.00375	0.00871891
CREBRF	0.840327	3.2	0.00375	0.00871891
ZMYND11	-0.380534	-3.2	0.00376	0.00873491
CEBPZ	0.498645	3.19	0.00383	0.00886814
PCGF3	-0.55349	-3.19	0.00383	0.00886814
RBCK1	-0.637654	-3.19	0.00383	0.00886814
ZNF831	0.486194	3.19	0.00383	0.00886814
TRIM33	-0.099046	-3.18	0.00386	0.00893023
C1D	0.59497	3.18	0.00387	0.00894599
ZIK1	0.400056	3.18	0.0039	0.00900791
SGSM2	-0.642865	-3.18	0.00393	0.00906973
POLR3C	-0.252524	-3.17	0.00398	0.00917002
RAN	1.01971	3.17	0.00398	0.00917002
CRIPAK	-0.695931	-3.17	0.00401	0.00923156
RBPMS	-0.641659	-3.16	0.00405	0.009316
MBD2	0.165494	3.16	0.0041	0.00942328
YBX1	0.804505	3.16	0.00412	0.00946149
KDM5C	-0.37248	-3.15	0.00415	0.00949927
RIPK2	0.216989	3.16	0.00415	0.00949927
TCF25	0.184529	3.15	0.00415	0.00949927
WDR90	-0.418424	-3.16	0.00414	0.00949927
ZFP64	0.61337	3.15	0.00416	0.00951439
S1PR2	-0.514065	-3.15	0.00418	0.00955234
KIF5B	0.328337	3.15	0.00419	0.00955961
PSMC3	0.521249	3.15	0.00419	0.00955961
ZNF507	0.52444	3.14	0.00426	0.00971141
DMRTC1	-0.488151	-3.14	0.00427	0.0097263
COMMD7	0.231165	3.14	0.00428	0.00973327
PIK3C2A	0.322316	3.14	0.00428	0.00973327
CENPU	0.309235	3.14	0.0043	0.00977083
RAB22A	0.618649	3.14	0.00432	0.00980832
MSH2	0.470134	3.14	0.00433	0.00982307
HBEGF	-0.64457	-3.13	0.0044	0.00996575
HRAS	-0.457695	-3.13	0.0044	0.00996575
TSHZ3	-1.17449	-3.13	0.00441	0.00998034
IRF5	-0.249411	-3.13	0.00442	0.0099949
GRB10	-0.585201	-3.12	0.00449	0.010145
MEF2A	-0.315492	-3.12	0.00451	0.0101656
SEC31A	0.272951	3.12	0.00451	0.0101656
SP1	0.281261	3.12	0.00451	0.0101656
PPP2CA	0.280504	3.12	0.00455	0.0102476
TCEB2	1.1098	3.11	0.00459	0.0103293
TRIAP1	0.471249	3.11	0.00462	0.0103885
NXN	-0.417274	-3.11	0.00464	0.0104251
GMIP	-0.693384	-3.11	0.00466	0.0104533
SOS1	0.341046	3.11	0.00466	0.0104533
BRMS1L	0.314961	3.11	0.00468	0.0104814
STAT2	-0.479553	-3.11	0.00468	0.0104814
ARHGEF11	-0.730463	-3.1	0.00472	0.0105541
SOCS4	0.336072	3.1	0.00472	0.0105541
HMG20A	0.278664	3.1	0.0048	0.0107245
CAMK1	-0.329999	-3.09	0.00482	0.0107606
TBX21	-0.45923	-3.09	0.00484	0.0107966
SCML1	-0.385668	-3.09	0.00485	0.0108103
PER3	-0.524216	-3.09	0.00487	0.0108463
RBFOX2	-0.469746	-3.09	0.0049	0.0109044
PLXNB2	-0.315763	-3.08	0.00492	0.0109316
RXRB	-0.523621	-3.08	0.00492	0.0109316
RASSF7	-0.397215	-3.07	0.00505	0.0112116
HIST1H3B	0.690224	3.07	0.00506	0.0112249
SH3RF1	-0.273213	-3.07	0.00507	0.0112382
RASA1	0.45889	3.07	0.00508	0.0112514
STK26	0.359465	3.07	0.00514	0.0113753
TNK2	-0.476964	-3.06	0.00518	0.0114548
ZNF362	-0.164888	-3.06	0.00522	0.0115342
TNFRSF25	0.642975	3.06	0.00523	0.0115472
RHOB	-0.542732	-3.05	0.00537	0.011847
COPS5	0.573847	3.05	0.00539	0.0118817
SDHA	0.289081	3.05	0.0054	0.0118944
ARL3	0.512548	3.04	0.00543	0.0119511
HSP90AA1	0.404837	3.04	0.00546	0.0119983
ZBTB1	0.615999	3.04	0.00546	0.0119983
ITGB2	-0.767183	-3.04	0.00547	0.0120109
ARRDC2	-0.335326	-3.04	0.0055	0.0120673
TXNDC17	0.775371	3.04	0.00553	0.0121236
ID1	-0.397832	-3.04	0.00554	0.0121361
CDH1	-0.393782	-3.03	0.00561	0.0122798
HOMER3	-0.362579	-3.03	0.00564	0.0123359
AEBP2	0.320818	3.02	0.00569	0.0124355
TSC1	-0.525902	-3.02	0.0057	0.0124477
NRF1	-0.497425	-3.02	0.00573	0.0125034
ZNF493	0.88087	3.02	0.00579	0.0126245
CCR10	0.180807	3.02	0.0058	0.0126365
PRKACB	0.572694	3.02	0.00582	0.0126604
ZNF140	0.26368	3.01	0.00582	0.0126604
SRSF3	0.661167	3.01	0.00585	0.012706
ZNF540	-0.409304	-3.01	0.00585	0.012706
ADAM9	-0.94149	-3.01	0.00586	0.012708
ZNF827	-0.314396	-3.01	0.00586	0.012708
UBA52	1.19927	3.01	0.00587	0.0127198
PRPF6	-0.169146	-3.01	0.00591	0.0127966
AIP	0.35228	3.01	0.00595	0.0128733
YWHAZ	0.57532	3	0.00605	0.0130796
RPL7	0.963634	3	0.00606	0.0130911
ZNF148	0.57462	2.99	0.00617	0.0133185
UBE2D1	0.518902	2.98	0.00632	0.0136318
SORBS3	-0.563268	-2.98	0.00634	0.0136539
ZNF37A	0.358115	2.98	0.00634	0.0136539
CISH	-0.870929	-2.97	0.00641	0.0137729
GEM	-0.706254	-2.97	0.00641	0.0137729
ZNF639	0.576859	2.97	0.00641	0.0137729
ASB12	0.219702	2.97	0.00646	0.0138697
ZMYM2	0.703557	2.97	0.00648	0.013902
SAFB	-0.360193	-2.97	0.00653	0.0139879
TCL1A	0.8523	2.97	0.00653	0.0139879
TSPYL2	-0.526386	-2.97	0.00657	0.0140628
TSHZ1	0.155197	2.96	0.00659	0.0140949
YOD1	0.358574	2.96	0.0066	0.0141055
ERBB2IP	0.658305	2.96	0.00661	0.0141161
ARHGAP21	-0.438632	-2.96	0.00665	0.0141691
FGD6	0.253876	2.96	0.00665	0.0141691
ZDHHC18	-0.541675	-2.96	0.00665	0.0141691
CDC42	-0.193642	-2.96	0.00668	0.0142007
GPR63	0.327481	2.96	0.00667	0.0142007
MEN1	-0.218343	-2.96	0.00668	0.0142007
ZNF569	0.261703	2.96	0.00671	0.0142537
MAFF	-0.985267	-2.96	0.00672	0.0142641
PRKCA	-0.424887	-2.96	0.00673	0.0142745
HMGB2	0.273573	2.95	0.00677	0.0143485
COPS3	0.403588	2.95	0.0068	0.0144012
PSPC1	0.256973	2.95	0.00682	0.0144327
ZRSR2	-0.398459	-2.95	0.00684	0.0144641
ZNF212	-0.14818	-2.95	0.00688	0.0145377
ARFGEF1	0.553819	2.95	0.00689	0.0145479
ZFR	0.588803	2.94	0.00699	0.0147479
ZNF182	0.423873	2.94	0.007	0.0147579
PARK7	1.10494	2.94	0.00701	0.0147679
CHMP5	0.406531	2.94	0.00705	0.014841
BAG4	0.172856	2.93	0.00712	0.0149659
WWTR1	-0.753088	-2.93	0.00712	0.0149659
PDIA3	-0.143979	-2.92	0.00729	0.0153117
RPL6	0.783222	2.92	0.00731	0.0153422
TCF15	-0.239452	-2.92	0.00732	0.0153517
TFB2M	0.535956	2.92	0.00734	0.0153822
RAB4A	0.289732	2.91	0.00744	0.0155801
JMJD1C	0.726105	2.91	0.0075	0.015694
CD72	0.859842	2.91	0.00755	0.0157869
SAV1	0.530594	2.91	0.00756	0.015796
CDCA7	-0.137246	-2.91	0.00757	0.0158051
ZCCHC9	0.298648	2.88	0.00813	0.0169617
IL6ST	0.673619	2.87	0.00818	0.0170533
MED6	0.470354	2.87	0.00824	0.0171656
MET	-0.150583	-2.87	0.00831	0.0172986
BBX	0.617023	2.86	0.00838	0.0174056
KDM3A	0.497217	2.86	0.00838	0.0174056
TANK	0.366581	2.86	0.00838	0.0174056
MAP3K5	0.265396	2.86	0.00839	0.0174134
IRF2BP2	-0.457678	-2.86	0.00847	0.0175665
STAT5A	-0.353726	-2.85	0.00854	0.0176986
RALBP1	0.186996	2.85	0.00861	0.0178305
STAG2	0.433676	2.85	0.00863	0.0178587
CCNC	0.620615	2.85	0.00872	0.0180316
SRI	0.359166	2.84	0.00875	0.0180803
UACA	-0.282043	-2.84	0.00876	0.0180877
MORC3	0.408941	2.84	0.0088	0.0181569
PHTF2	0.401092	2.84	0.00885	0.0182466
NEK4	-0.137765	-2.83	0.00897	0.0184804
FGD5	-0.313431	-2.83	0.00899	0.018508
MXD4	-0.431567	-2.83	0.0091	0.0187208
GTF2A2	0.583968	2.83	0.00912	0.0187482
TPRA1	-0.237407	-2.82	0.00918	0.0188577
RFC4	0.34933	2.82	0.00921	0.0189054
TGS1	-0.295095	-2.82	0.00924	0.0189532
MRGPRX3	0.334237	2.82	0.00925	0.0189598
TBC1D5	0.388782	2.82	0.00929	0.0190279
RHOBTB1	-0.568415	-2.82	0.00933	0.0190959
POLR2K	0.762564	2.82	0.00934	0.0191024
LASP1	-0.344642	-2.82	0.00935	0.0191089
IL15RA	-1.16698	-2.81	0.00938	0.0191562
IKZF1	0.782218	2.8	0.00968	0.0197545
AURKA	0.3349	2.8	0.0098	0.0199849
VEGFA	-0.260552	-2.79	0.00986	0.0200926
CALCOCO1	-0.70766	-2.78	0.0103	0.020974
MAP2K1	0.241229	2.77	0.0104	0.0211623
NFE2L2	0.501116	2.77	0.0105	0.0213503
MCF2L	-0.232703	-2.76	0.0107	0.0217097
STK38L	0.132098	2.76	0.0107	0.0217097
TENC1	-0.397754	-2.76	0.0107	0.0217097
ZNF606	0.421929	2.75	0.0108	0.0218967
BAZ2A	-0.387712	-2.75	0.0109	0.0220676
ZDHHC23	0.660912	2.75	0.0109	0.0220676
ARHGEF1	-0.805815	-2.75	0.011	0.0222379
ZNF10	0.501239	2.75	0.011	0.0222379
ARRB1	-0.890476	-2.74	0.0112	0.0226096
ZSCAN18	0.550953	2.74	0.0112	0.0226096
DAXX	0.632289	2.73	0.0113	0.0227787
TRIM13	0.563035	2.73	0.0113	0.0227787
HMHA1	0.230178	2.73	0.0114	0.0229308
MTCH1	-0.16245	-2.73	0.0114	0.0229308
ZNRD1	0.504357	2.73	0.0114	0.0229308
CORO1C	0.494023	2.73	0.0115	0.0231154
CALM2	0.497559	2.73	0.0116	0.023283
SFPQ	-0.29677	-2.72	0.0116	0.023283
GRK6	-0.386179	-2.72	0.0117	0.0234502
IRF7	0.428397	2.72	0.0117	0.0234502
SIVA1	0.656342	2.72	0.0118	0.0236337
ORC2	0.342371	2.71	0.0119	0.023783
TAF7	-0.21314	-2.71	0.0119	0.023783
TBC1D8	-0.48774	-2.71	0.0119	0.023783
SPSB3	-0.491614	-2.71	0.012	0.0239658
GUCY1B3	-0.70252	-2.71	0.0121	0.0241312
L3MBTL2	-0.209744	-2.7	0.0121	0.0241312
TAF4	-0.129548	-2.7	0.0122	0.0243133
ACTB	0.720434	2.7	0.0123	0.0244778
ZBTB2	0.256392	2.7	0.0123	0.0244778
SRA1	0.410792	2.69	0.0124	0.0246593
ARHGAP1	-0.433193	-2.69	0.0126	0.0250215
IRAK3	-0.96991	-2.69	0.0126	0.0250215
ARID4B	0.546713	2.68	0.0127	0.0252023
RPS3	1.15507	2.68	0.0128	0.0253648
SUPT16H	0.298673	2.68	0.0128	0.0253648
RPS6	1.07141	2.68	0.0129	0.0255449
AGAP3	-0.60356	-2.67	0.013	0.0257066
DBNL	-0.562196	-2.68	0.013	0.0257066
BUB1B	0.298242	2.67	0.0131	0.0258679
ZCCHC7	0.64521	2.67	0.0131	0.0258679
ECE1	-0.309979	-2.67	0.0132	0.0260104
HHEX	0.697456	2.67	0.0132	0.0260104
TBC1D9	-0.72991	-2.67	0.0132	0.0260104
CDC42BPA	-0.326788	-2.66	0.0133	0.026134
SIPA1L3	-0.368588	-2.67	0.0133	0.026134
TBC1D17	-0.150223	-2.67	0.0133	0.026134
ZNF562	0.282181	2.66	0.0133	0.026134
POLR2I	0.493433	2.66	0.0136	0.0266674
S100A10	1.10034	2.66	0.0136	0.0266674
TEAD1	-0.558595	-2.66	0.0136	0.0266674
TNFRSF1A	-1.06225	-2.65	0.0137	0.0268447
BHLHE40	-0.7087	-2.65	0.0138	0.0270029
MAPK10	0.269914	2.65	0.0138	0.0270029
HMGXB4	0.149562	2.64	0.014	0.0273752
BRCC3	0.520691	2.64	0.0141	0.0275323
HTR7	0.293983	2.64	0.0141	0.0275323
KMT2E	0.884217	2.64	0.0142	0.027689
NR2C1	0.323956	2.64	0.0142	0.027689
UNC13C	-0.420223	-2.63	0.0143	0.0278646
STAT6	-0.373486	-2.63	0.0144	0.02804
CHD9	0.481555	2.63	0.0145	0.0282151
MIF	0.739695	2.62	0.0146	0.02839
GPR64	-0.397405	-2.62	0.0147	0.0285054
PLRG1	0.517316	2.62	0.0147	0.0285054
STMN3	0.351925	2.62	0.0147	0.0285054
ZNF430	0.732005	2.62	0.0147	0.0285054
RPS14	0.99612	2.62	0.0148	0.0286795
CUL3	0.485426	2.62	0.0149	0.0288334
EZH2	0.195538	2.61	0.0149	0.0288334
ARFGAP3	0.10271	2.61	0.015	0.0289869
MYNN	0.396109	2.61	0.015	0.0289869
RPS27A	0.893391	2.61	0.0151	0.02914
ZNF780A	0.462827	2.61	0.0151	0.02914
PRKRIR	0.389053	2.61	0.0152	0.0293128
FZD3	-0.176601	-2.6	0.0154	0.0296781
NCSTN	-0.247025	-2.6	0.0155	0.0298298
VEZF1	0.551668	2.6	0.0155	0.0298298
CD34	-0.275351	-2.6	0.0156	0.0300016
YWHAB	0.912348	2.59	0.0158	0.0303655
MYO6	-0.150464	-2.59	0.0159	0.0305367
PPIC	-0.46868	-2.58	0.016	0.0306867
TIMELESS	0.216158	2.58	0.016	0.0306867
GJA1	-0.659404	-2.57	0.0164	0.0314109
NFIX	-0.325671	-2.57	0.0164	0.0314109
PTPRN2	-0.547411	-2.57	0.0165	0.0315593
TCF12	0.214769	2.57	0.0165	0.0315593
MED13L	-0.296715	-2.57	0.0166	0.031729
GAB2	0.260435	2.56	0.0168	0.0320894
HSPD1	0.566111	2.56	0.0169	0.0322584
CDC42SE1	0.167067	2.56	0.017	0.0324052
SH2D3C	0.682118	2.56	0.017	0.0324052
ARID5A	-0.413037	-2.55	0.0171	0.0325074
ARL2	-0.337544	-2.55	0.0171	0.0325074
CXCL14	0.235938	2.55	0.0171	0.0325074
MED28	-0.204058	-2.55	0.0171	0.0325074
HIST1H1C	0.442248	2.55	0.0173	0.0328208
PLEKHG1	0.965579	2.55	0.0173	0.0328208
RALGPS1	0.398767	2.55	0.0173	0.0328208
CREBZF	0.59626	2.55	0.0174	0.0329659
STK3	0.30713	2.55	0.0174	0.0329659
PPP2CB	-0.504723	-2.54	0.0176	0.0332999
TIGD4	0.25288	2.54	0.0176	0.0332999
DAPK1	-1.55929	-2.54	0.0177	0.0334439
EPS15	-0.384881	-2.54	0.0177	0.0334439
CAND1	0.426173	2.54	0.0178	0.0336102
AKAP13	-0.509582	-2.54	0.0179	0.0337309
DDX5	0.348503	2.53	0.0179	0.0337309
ZNF93	0.424309	2.54	0.0179	0.0337309
ARHGAP11A	0.274581	2.53	0.0181	0.0340849
LEO1	0.343292	2.53	0.0182	0.0342043
PAQR8	-0.190895	-2.53	0.0182	0.0342043
SETD8	0.27047	2.53	0.0182	0.0342043
HCLS1	0.484139	2.52	0.0185	0.0347448
TMPRSS2	0.297532	2.52	0.0186	0.0348859
ZEB2	-0.445197	-2.52	0.0186	0.0348859
CAMLG	0.176975	2.51	0.0187	0.03505
MCM3	0.32556	2.51	0.0188	0.0352139
DNASE1L3	0.388844	2.51	0.0189	0.0353776
NR3C2	-0.15769	-2.51	0.019	0.035541
SMARCD2	-0.356642	-2.51	0.0191	0.0357043
PTTG1	0.389421	2.5	0.0192	0.0358434
SLC44A2	0.629319	2.5	0.0192	0.0358434
ZXDC	-0.639662	-2.5	0.0194	0.0361927
NOTCH3	-0.430341	-2.5	0.0195	0.0363309
ZSWIM7	-0.0293766	-2.5	0.0195	0.0363309
GPRC5B	0.309535	2.49	0.0196	0.036493
ECM1	-0.304125	-2.49	0.0197	0.0366305
ZNF117	0.472009	2.49	0.0197	0.0366305
ARFRP1	-0.117245	-2.49	0.0199	0.0369534
BAI1	0.342636	2.49	0.0199	0.0369534
AKAP11	0.493503	2.49	0.02	0.0371145
ZFP82	0.538842	2.48	0.0204	0.0378317
PDLIM1	0.672551	2.47	0.0205	0.0379921
DERL1	0.283779	2.47	0.0207	0.0382616
LPHN1	-0.387209	-2.47	0.0207	0.0382616
MMP14	-0.611242	-2.47	0.0207	0.0382616
TXNRD1	-0.290475	-2.47	0.0207	0.0382616
GSN	-0.605934	-2.47	0.0208	0.0383705
SGSM3	-0.660721	-2.47	0.0208	0.0383705
ZNF223	-0.425162	-2.47	0.0208	0.0383705
PTGER3	0.218416	2.46	0.0209	0.0385297
EP300	-0.490019	-2.46	0.021	0.0386632
GTSE1	-0.181271	-2.46	0.021	0.0386632
NCOA7	0.105363	2.46	0.0211	0.0388218
IGHMBP2	-0.252529	-2.46	0.0213	0.0391641
FCRL2	1.21971	2.46	0.0214	0.0392964
PVRL2	-1.24375	-2.45	0.0214	0.0392964
PRDX2	-0.216011	-2.45	0.0215	0.0394542
DDX3X	0.332972	2.44	0.022	0.040319
FLT1	-0.612823	-2.44	0.022	0.040319
TMF1	0.671904	2.44	0.0221	0.0404758
FAT1	-0.557832	-2.44	0.0223	0.0407888
NUFIP1	-0.281852	-2.44	0.0223	0.0407888
PLAT	-0.446946	-2.43	0.0225	0.0411278
CDK12	-0.12327	-2.43	0.0226	0.0412836
PHIP	0.420801	2.42	0.0229	0.0417229
SARNP	0.261501	2.42	0.0229	0.0417229
ZMYM4	0.612655	2.42	0.0229	0.0417229
ZMYND15	-0.313948	-2.42	0.0229	0.0417229
CREB1	0.499543	2.42	0.0231	0.0420327
JMY	0.148363	2.42	0.0231	0.0420327
ATF7IP2	0.518105	2.42	0.0232	0.0421599
ZNF800	0.449622	2.42	0.0232	0.0421599
CEBPB	-1.37656	-2.41	0.0234	0.0424959
MLLT3	0.192492	2.41	0.0237	0.0430128
DEPDC1B	0.320422	2.41	0.0238	0.0431385
ITGAV	-0.554308	-2.41	0.0238	0.0431385
PCGF5	0.266339	2.4	0.0239	0.0432917
DDX1	0.526559	2.4	0.024	0.0433888
RUNX2	-0.674104	-2.4	0.024	0.0433888
ZNF75A	0.383255	2.4	0.024	0.0433888
ZNF614	0.191454	2.4	0.0244	0.0440835
GFRA1	0.274082	2.39	0.0246	0.0443876
USP9X	-0.255502	-2.39	0.0246	0.0443876
GALR3	0.267514	2.39	0.0247	0.0445108
UHRF1	-0.220492	-2.39	0.0247	0.0445108
LGALS3BP	-1.06519	-2.39	0.0248	0.0446336
ZBTB44	0.587664	2.39	0.0248	0.0446336
SKAP2	0.302703	2.39	0.025	0.0449359
TGM2	-1.11118	-2.38	0.025	0.0449359
CHST11	-0.440333	-2.38	0.0253	0.045446
AEN	0.157047	2.38	0.0254	0.0455672
TCEB1	0.56119	2.38	0.0254	0.0455672
GLRX2	-0.371257	-2.38	0.0255	0.0457174
PIM1	0.319877	2.37	0.0256	0.0458673
TAOK1	0.31443	2.37	0.0257	0.0459877
ZNF581	-0.311234	-2.37	0.0257	0.0459877
PHF6	0.113003	2.37	0.0258	0.0461372
ITPR1	0.414863	2.37	0.026	0.0464653
ANTXR1	-0.507401	-2.36	0.0261	0.0466143
EPC2	0.293673	2.35	0.0267	0.0475949
RABGAP1	0.500071	2.35	0.0267	0.0475949
ZDHHC13	0.293147	2.36	0.0267	0.0475949
AXL	-1.1728	-2.35	0.0268	0.0476822
GP1BA	-0.280625	-2.35	0.0268	0.0476822
TGFB1I1	-0.434201	-2.35	0.0268	0.0476822
CSF3R	-1.1132	-2.35	0.0269	0.0477995
HLX	-0.670462	-2.35	0.0269	0.0477995
THOP1	-0.391387	-2.35	0.027	0.0479165
ZNF618	-0.466362	-2.35	0.027	0.0479165
ERN2	-0.203632	-2.34	0.0273	0.0484182
RTF1	0.334297	2.34	0.0275	0.0486806
VN1R2	-0.207376	-2.34	0.0275	0.0486806
ZBTB33	0.139765	2.34	0.0275	0.0486806
TRERF1	0.110169	2.34	0.0276	0.0488268
PHB2	0.616845	2.34	0.0279	0.0493264
KLRK1	0.643636	2.33	0.028	0.049472
CNOT7	0.352623	2.33	0.0282	0.049794
POLR3K	0.642162	2.33	0.0285	0.050292
BAD	0.275057	2.32	0.0286	0.050405
HSPB1	-0.442586	-2.32	0.0286	0.050405
TIPIN	0.344271	2.32	0.0287	0.0505178
TRAF4	-0.191762	-2.32	0.0287	0.0505178
GNG7	0.303043	2.32	0.0289	0.0508379
CCDC85B	0.480049	2.32	0.029	0.0509818
RASSF4	-1.36337	-2.31	0.0292	0.0513013
IKBKB	0.538434	2.31	0.0294	0.0516203
IQGAP3	-0.125843	-2.31	0.0295	0.0517635
TIAL1	0.297548	2.31	0.0296	0.0519064
DVL2	-0.288267	-2.31	0.0297	0.0520167
GNA15	-0.457842	-2.31	0.0297	0.0520167
NET1	-0.0896662	-2.29	0.0305	0.0533845
RGS2	0.318549	2.29	0.0306	0.0534928
SCARB1	-0.223751	-2.29	0.0306	0.0534928
RABGAP1L	0.146072	2.29	0.0307	0.0536007
ZFP28	0.315304	2.29	0.0307	0.0536007
RORA	-0.455152	-2.29	0.0309	0.0539164
EGLN1	0.312758	2.29	0.0311	0.0541979
PDE7A	0.451023	2.28	0.0311	0.0541979
SIX5	0.131608	2.28	0.0312	0.0543384
GNB4	0.29174	2.28	0.0314	0.0545512
IRF3	-0.25123	-2.28	0.0314	0.0545512
RBAK	0.5203	2.28	0.0314	0.0545512
WNT2	0.267728	2.28	0.0314	0.0545512
LTBR	-0.842023	-2.28	0.0317	0.0550042
MAPK14	-0.158482	-2.28	0.0317	0.0550042
SENP1	0.270871	2.27	0.0318	0.0551436
CERS4	-0.107434	-2.27	0.032	0.0554561
FOXP1	0.525517	2.27	0.0321	0.0555951
AFF4	-0.483045	-2.27	0.0322	0.0556994
NEDD8	0.317571	2.27	0.0322	0.0556994
DR1	0.424354	2.26	0.0327	0.0565295
ZNF681	0.401917	2.26	0.0328	0.0566674
DTX4	0.239252	2.26	0.033	0.0569077
SMARCC1	0.229594	2.26	0.033	0.0569077
ZNF274	0.3101	2.26	0.033	0.0569077
E2F7	-0.185425	-2.25	0.0332	0.0571472
HIVEP2	-0.312472	-2.25	0.0332	0.0571472
ZBED3	-0.212688	-2.25	0.0332	0.0571472
HEY2	-0.358888	-2.25	0.0333	0.057249
POLR2L	0.52151	2.25	0.0333	0.057249
RB1CC1	0.36236	2.25	0.0334	0.0573858
GNA13	-0.258397	-2.25	0.0335	0.0575224
CEP290	0.324215	2.25	0.0336	0.0576588
CDC37	-0.187255	-2.25	0.0338	0.0579665
CHN2	0.286051	2.24	0.0343	0.0587162
CNOT8	0.547729	2.24	0.0343	0.0587162
THAP1	0.352397	2.24	0.0343	0.0587162
PBXIP1	0.325884	2.24	0.0344	0.0588515
GRN	0.488684	2.24	0.0345	0.0589506
MLLT10	0.0963001	2.24	0.0345	0.0589506
FARP1	-0.589276	-2.23	0.0346	0.0590495
MKI67	0.281901	2.23	0.0346	0.0590495
ERG	-0.30143	-2.23	0.0348	0.0593547
DDAH1	-0.336721	-2.23	0.035	0.0596233
IPO8	0.410006	2.23	0.035	0.0596233
RYK	0.301266	2.22	0.0355	0.0603651
ZMYM1	0.258674	2.22	0.0355	0.0603651
ZNF304	0.417336	2.22	0.0355	0.0603651
SETBP1	0.601664	2.22	0.0356	0.0604984
CARD8	0.420032	2.22	0.0357	0.0606316
PLEKHG4B	-0.227562	-2.22	0.0358	0.0607646
NKX6-1	-0.28713	-2.22	0.036	0.0610672
ZFPL1	0.243099	2.21	0.0364	0.0617083
GDI2	0.434865	2.21	0.0365	0.0618405
ARL6	0.116843	2.21	0.0366	0.0618977
SAP30	-0.227447	-2.21	0.0366	0.0618977
ZNF33A	0.64436	2.21	0.0366	0.0618977
CNOT2	0.304734	2.21	0.0367	0.0619547
NONO	0.1717	2.21	0.0367	0.0619547
ZNF436	-0.283559	-2.21	0.0367	0.0619547
CPE	-0.291715	-2.21	0.0368	0.0620488
IMPA1	0.299664	2.21	0.0368	0.0620488
ACVRL1	-0.799462	-2.2	0.0371	0.0624795
BNIP3	-0.104207	-2.2	0.0371	0.0624795
TAF1	0.382648	2.2	0.0375	0.0631152
BCL2L2	-0.203788	-2.19	0.0377	0.0633758
STK4	0.404184	2.19	0.0377	0.0633758
MED29	-0.239749	-2.19	0.038	0.0638036
MIER3	0.424122	2.19	0.038	0.0638036
ILK	0.144341	2.19	0.0381	0.0639332
FGFR1OP	0.137863	2.19	0.0382	0.0640244
PHF5A	-0.226646	-2.19	0.0382	0.0640244
ATF2	0.254086	2.19	0.0383	0.0641536
TBX1	-0.253137	-2.19	0.0384	0.0642827
RALGDS	-0.813172	-2.18	0.0387	0.0647463
FOXO3	-0.160937	-2.18	0.0389	0.0650421
POGZ	-0.375057	-2.18	0.0391	0.0653375
IRF2	-0.333794	-2.17	0.0398	0.0664677
LHX2	-0.199616	-2.16	0.0402	0.0670159
S100A11	-1.14877	-2.16	0.0402	0.0670159
ZNF675	0.396869	2.16	0.0402	0.0670159
GSK3B	0.311678	2.16	0.0403	0.0671427
ZNF678	0.296332	2.16	0.0404	0.0672694
GNAT1	0.105842	2.16	0.0405	0.0673958
CDK8	0.359575	2.16	0.0406	0.0674822
TBC1D2	-0.835506	-2.16	0.0406	0.0674822
COPS2	0.563881	2.15	0.0412	0.0683579
DLC1	-0.571685	-2.15	0.0412	0.0683579
ZNF267	-0.185379	-2.15	0.0412	0.0683579
HSF2	0.244561	2.15	0.0413	0.0684833
PDZD8	0.278321	2.15	0.0414	0.068568
ZNF382	0.393082	2.15	0.0414	0.068568
ZNF207	-0.283408	-2.15	0.0416	0.0688586
CAV1	-0.648031	-2.14	0.0424	0.0701
DICER1	-0.290312	-2.14	0.0424	0.0701
MITF	-1.24093	-2.13	0.0429	0.0708849
ARHGAP27	0.378159	2.13	0.0433	0.0714195
GPRC5A	0.249521	2.13	0.0433	0.0714195
ZNF708	0.43477	2.13	0.0433	0.0714195
SLC7A1	-0.164938	-2.12	0.0437	0.0720369
DCAF6	0.271804	2.12	0.0442	0.0728183
AIFM1	0.249447	2.12	0.0445	0.0732695
BLK	0.540265	2.11	0.0447	0.0735556
CCNH	0.348667	2.11	0.0451	0.0741703
ZNF670	0.182847	2.11	0.0452	0.0742912
ELF1	0.313093	2.1	0.0456	0.0749047
ZNF100	0.195305	2.1	0.0457	0.0750251
PLEKHM3	0.388667	2.1	0.0458	0.0751452
ATP6AP2	0.389636	2.1	0.0459	0.0752653
BCOR	-0.365835	-2.1	0.046	0.0753852
FBXO11	0.455774	2.09	0.0465	0.07616
RASAL2	-0.624111	-2.09	0.0466	0.0762793
IFI6	-0.536264	-2.09	0.0468	0.076562
MCL1	0.262137	2.08	0.0476	0.0778253
LCOR	0.388374	2.08	0.0478	0.0781068
ZNF692	-0.232758	-2.08	0.0481	0.0785512
NDC80	0.308486	2.08	0.0484	0.0789951
CDK4	0.457402	2.07	0.0488	0.0796016
ZNF124	0.336571	2.07	0.0491	0.0800444
KIF13B	0.168553	2.06	0.0499	0.0813013
PLCG2	0.546279	2.06	0.05	0.081417
GRM6	-0.208337	-2.06	0.0502	0.0816952
GRB2	0.106425	2.06	0.0504	0.0819731
LOXL2	-0.25586	-2.05	0.0514	0.0835511
PDE3B	-0.629834	-2.04	0.0516	0.0838276
TNFRSF14	-0.416217	-2.04	0.0519	0.0842661
SSBP2	0.299141	2.04	0.0525	0.085191
IL15	-0.513555	-2.03	0.0529	0.0857904
RALGPS2	0.701026	2.03	0.0534	0.0865512
C3AR1	-0.778316	-2.02	0.054	0.0874731
CRKL	-0.161604	-2.02	0.0543	0.0878576
ZNF567	0.266795	2.02	0.0543	0.0878576
CIR1	-0.124065	-2.02	0.0544	0.0879686
ARL8B	-0.21216	-2.02	0.0547	0.0884028
PRDM15	0.487822	2.01	0.055	0.0888364
FRYL	0.423175	2.01	0.0554	0.0893795
PRKAR1A	0.254788	2.01	0.0554	0.0893795
SLC35B2	-0.279669	-2.01	0.0558	0.0899731
RBBP4	-0.194831	-2	0.0565	0.0910494
GRAP2	-0.176024	-1.99	0.0572	0.0920716
YAP1	-0.501107	-1.99	0.0572	0.0920716
SRPK1	0.305909	1.99	0.0576	0.0926623
GMCL1	0.296413	1.99	0.0579	0.0930382
HTATIP2	0.22193	1.99	0.0579	0.0930382
POLD1	-0.331785	-1.99	0.0582	0.0934667
DRAP1	0.142901	1.98	0.0587	0.0941618
ZNF572	0.257793	1.98	0.0587	0.0941618
MCM6	0.189717	1.98	0.0589	0.0944286
FADD	0.245281	1.98	0.059	0.0945349
KLF4	-0.826108	-1.98	0.0592	0.0948011
XPO1	0.235449	1.97	0.0596	0.0953872
TAF1B	0.213706	1.97	0.0598	0.0956527
TFEC	-0.390057	-1.97	0.0599	0.095758
BABAM1	0.384403	1.97	0.0601	0.0958592
CLIC1	0.514299	1.97	0.0601	0.0958592
OSMR	-0.586478	-1.97	0.0601	0.0958592
ZC3H15	0.349258	1.97	0.06	0.0958592
ATAD2	0.245801	1.97	0.0602	0.0959641
RCBTB1	0.354109	1.97	0.0604	0.0962282
RGS10	0.255292	1.97	0.0605	0.0963328
RAPGEF6	0.308299	1.96	0.0608	0.0967555
ZNF85	0.323181	1.96	0.0609	0.0968597
NPM1	0.480358	1.96	0.0612	0.0972816
ZNF445	-0.175319	-1.96	0.0613	0.0973854
ZBTB6	0.293194	1.96	0.0614	0.097489
ASB3	0.0808398	1.95	0.0625	0.0991233
TOPORS	0.225675	1.95	0.0625	0.0991233
KCNH2	-0.154979	-1.95	0.063	0.0998598
EID1	0.115912	1.94	0.0634	0.100437
TSPO	-0.178444	-1.94	0.0636	0.100697
STK39	-0.193574	-1.94	0.0637	0.100798
LANCL1	0.316621	1.94	0.0639	0.101058
UBB	0.525139	1.94	0.064	0.101159
DDX17	0.349085	1.93	0.0644	0.101734
PLXND1	-0.760005	-1.93	0.0653	0.103098
CERS6	-0.171134	-1.92	0.0657	0.103671
CDK6	-0.0634266	-1.92	0.0659	0.103928
PTRF	-0.701294	-1.92	0.0661	0.104185
VAV3	-0.280208	-1.92	0.0664	0.104599
AKAP10	0.331009	1.92	0.0665	0.104697
PNN	0.473146	1.92	0.0667	0.104894
UBE2B	0.125135	1.92	0.0667	0.104894
UBE3A	-0.181215	-1.92	0.0669	0.10515
FOXJ3	-0.237116	-1.92	0.067	0.105248
HIST1H2AM	0.258433	1.91	0.0683	0.10723
PRKCQ	-0.584386	-1.9	0.0685	0.107484
RTN1	-1.05803	-1.9	0.0692	0.108522
TLR6	0.390706	1.9	0.0695	0.108931
MLX	0.0727129	1.89	0.0699	0.109497
CBX5	0.156082	1.89	0.0708	0.110721
PDE6B	-0.194256	-1.89	0.0708	0.110721
TUSC3	0.0864851	1.89	0.0708	0.110721
MED31	0.250614	1.88	0.0713	0.111441
ZRANB1	0.280804	1.88	0.0714	0.111535
SERTAD3	-0.104083	-1.88	0.0716	0.111723
TSPAN12	-0.327912	-1.88	0.0716	0.111723
MALT1	-0.174945	-1.88	0.072	0.112285
GMEB1	-0.168745	-1.88	0.0721	0.112316
TRIB2	0.269768	1.88	0.0721	0.112316
PDGFRB	-0.598421	-1.87	0.0726	0.113032
CHUK	-0.303868	-1.87	0.073	0.113592
ERC1	0.280733	1.87	0.0731	0.113684
GDF2	-0.203475	-1.87	0.0734	0.114087
RACGAP1	0.194079	1.87	0.0739	0.114737
WWP1	0.353237	1.87	0.0739	0.114737
NCOA3	0.517524	1.86	0.074	0.114829
FER	-0.0441216	-1.86	0.0744	0.115386
FIBP	0.420429	1.86	0.0748	0.115878
ZNF638	0.382975	1.86	0.0748	0.115878
RABEP1	0.288654	1.86	0.0749	0.115969
NELFCD	0.142052	1.86	0.0751	0.11615
ULK2	-0.43334	-1.86	0.0751	0.11615
PRKAR2B	-0.647222	-1.85	0.0756	0.116859
IL7R	-0.822547	-1.85	0.0761	0.117567
DNMT3A	-0.269397	-1.85	0.0765	0.11812
SMAD4	0.342023	1.84	0.0781	0.120524
DPYSL3	-0.365447	-1.83	0.0786	0.121162
RPS6KB1	0.302661	1.83	0.0786	0.121162
MYCBP2	0.271245	1.83	0.079	0.121712
CBX7	0.306103	1.83	0.0795	0.122415
KCNIP2	-0.194842	-1.83	0.0796	0.122435
PDGFRA	-0.552498	-1.83	0.0796	0.122435
SP3	0.386576	1.82	0.0806	0.123905
NOLC1	-0.217249	-1.81	0.0816	0.125373
FAM126A	0.214561	1.81	0.0817	0.12539
HELLS	0.202337	1.81	0.0817	0.12539
PPFIA1	-0.0971052	-1.81	0.0826	0.126563
RHOJ	-0.370371	-1.81	0.0826	0.126563
SIPA1	-0.449623	-1.81	0.0826	0.126563
C1QBP	0.238251	1.81	0.0828	0.1268
CASP1	0.384878	1.8	0.0832	0.127274
ZKSCAN5	0.113479	1.8	0.0832	0.127274
AIFM2	-0.283034	-1.8	0.0838	0.128122
TAF5	0.211648	1.8	0.0843	0.128816
JAZF1	0.390192	1.8	0.0844	0.128898
MCTP2	0.335694	1.8	0.0845	0.128981
AFF1	-0.240646	-1.79	0.0848	0.129368
MED17	0.150302	1.79	0.0852	0.129908
TGFBR3	0.204072	1.79	0.0858	0.130752
CNTNAP4	0.00863646	1.78	0.0865	0.131747
PRKCD	0.0793353	1.78	0.0867	0.13198
RAB32	-0.951635	-1.78	0.0868	0.13206
APEX1	0.244356	1.78	0.0869	0.132069
SRFBP1	0.173247	1.78	0.0869	0.132069
PLEKHA1	-0.215055	-1.78	0.0877	0.133213
DDR2	-0.276566	-1.78	0.0878	0.133292
SIT1	0.399492	1.77	0.0882	0.133827
RRN3	0.172039	1.77	0.0888	0.134665
RBM15	0.227212	1.77	0.0891	0.135047
SPIB	0.625402	1.77	0.0896	0.135731
WSB1	-0.156883	-1.76	0.0902	0.136566
IGF1	-0.244085	-1.76	0.0905	0.136947
IQGAP1	-0.180755	-1.76	0.0911	0.13778
FCGRT	-0.664415	-1.76	0.0914	0.138159
BRD8	0.0796421	1.75	0.0916	0.138387
HDAC6	-0.425308	-1.75	0.0923	0.13937
RIN2	-0.991867	-1.75	0.0925	0.139596
ZXDA	-0.209853	-1.75	0.0928	0.139974
ASAP2	-0.451825	-1.75	0.0931	0.140351
MED23	0.435674	1.74	0.0934	0.140727
SCML4	-0.401009	-1.74	0.0936	0.140953
STRADB	-0.150203	-1.74	0.0938	0.141103
TGFBR2	0.290179	1.74	0.0938	0.141103
FHL5	-0.183113	-1.74	0.0944	0.141853
PIKFYVE	0.303202	1.74	0.0944	0.141853
TFAM	0.322625	1.74	0.0946	0.142077
IFI27	-0.820472	-1.74	0.0947	0.142151
SCMH1	-0.164161	-1.73	0.0951	0.142675
BIRC7	-0.201803	-1.73	0.0953	0.142899
NFATC2IP	0.371599	1.73	0.0965	0.144467
PHB	0.466833	1.73	0.0964	0.144467
TMPO	0.206988	1.73	0.0965	0.144467
MYBL2	0.21186	1.73	0.0967	0.144535
PSMD9	0.326919	1.73	0.0967	0.144535
SMARCAD1	-0.258431	-1.73	0.0967	0.144535
ATIC	0.365373	1.72	0.0969	0.144602
MAP4K4	-0.33832	-1.73	0.0969	0.144602
TBXA2R	-0.24268	-1.73	0.0968	0.144602
EGR2	-0.284906	-1.72	0.0972	0.144973
ILF2	0.272568	1.72	0.098	0.146088
GULP1	0.186526	1.72	0.0984	0.146529
UNC13B	-0.144233	-1.72	0.0984	0.146529
PDE4DIP	-0.419451	-1.71	0.1	0.148832
MAF1	-0.236591	-1.7	0.101	0.150241
CIDEB	0.175582	1.7	0.102	0.151487
MED19	0.110571	1.7	0.102	0.151487
RHOT1	0.106384	1.7	0.102	0.151487
CHD2	0.317234	1.69	0.103	0.152811
TLR2	-0.664857	-1.69	0.103	0.152811
CFLAR	0.312541	1.69	0.104	0.15405
HDAC9	0.204052	1.69	0.104	0.15405
HIPK1	-0.210826	-1.68	0.104	0.15405
DCLK1	-0.250437	-1.68	0.105	0.155121
GRAP	-0.265015	-1.68	0.105	0.155121
PTGES3	0.237333	1.68	0.105	0.155121
RFXANK	0.369279	1.68	0.105	0.155121
SORL1	0.0841339	1.68	0.105	0.155121
CREB3	-0.183222	-1.68	0.106	0.156434
IL18R1	-0.20358	-1.68	0.106	0.156434
ZDHHC20	0.120449	1.67	0.107	0.157743
ZNF701	-0.133503	-1.67	0.107	0.157743
HMGCR	0.236844	1.66	0.109	0.160523
ZBED2	-0.205155	-1.66	0.109	0.160523
FZD4	-0.322212	-1.66	0.11	0.161656
L3MBTL1	0.418093	1.66	0.11	0.161656
POU2AF1	-0.116382	-1.66	0.11	0.161656
ZFYVE16	0.187426	1.66	0.11	0.161656
NFATC3	0.196403	1.65	0.111	0.162955
RNF4	-0.120564	-1.65	0.111	0.162955
HIPK2	0.200721	1.65	0.112	0.164165
PITPNM1	-0.260379	-1.65	0.112	0.164165
ZFC3H1	0.369832	1.65	0.112	0.164165
ABCA1	-0.546666	-1.64	0.113	0.165113
EPS8	-0.186047	-1.64	0.113	0.165113
FPR1	-0.768868	-1.64	0.113	0.165113
PLCB4	0.182238	1.64	0.113	0.165113
SP2	-0.60172	-1.64	0.113	0.165113
ZNF521	-0.216405	-1.64	0.113	0.165113
KITLG	-0.246397	-1.64	0.114	0.166228
SOCS2	-0.215577	-1.64	0.114	0.166228
TSC22D2	-0.306723	-1.64	0.114	0.166228
USP16	0.304364	1.64	0.114	0.166228
CXCL16	-0.683311	-1.64	0.115	0.167599
ASB2	-0.293394	-1.63	0.116	0.168881
SSRP1	-0.226412	-1.63	0.116	0.168881
SMC3	0.242131	1.62	0.117	0.170248
EBP	0.196918	1.61	0.119	0.172979
ITGAX	-0.385835	-1.61	0.119	0.172979
CBFB	0.313809	1.61	0.12	0.174342
CDC42EP4	-0.276949	-1.61	0.121	0.175431
CEBPD	-0.918896	-1.6	0.121	0.175431
RLF	0.265434	1.6	0.121	0.175431
ZSCAN29	0.182499	1.6	0.121	0.175431
ATF3	-0.333829	-1.6	0.122	0.176698
MAPRE2	0.228389	1.6	0.122	0.176698
S1PR3	-0.259974	-1.59	0.123	0.178055
ATXN7	-0.300946	-1.59	0.124	0.17904
FCER1G	-1.01983	-1.59	0.124	0.17904
MYC	-0.114572	-1.59	0.124	0.17904
PCM1	0.279511	1.59	0.124	0.17904
PGRMC2	-0.226516	-1.59	0.124	0.17904
GHR	-0.150665	-1.59	0.125	0.180298
TBC1D4	0.145768	1.59	0.125	0.180298
ANXA5	-0.59392	-1.58	0.126	0.181274
GPR84	-0.62604	-1.58	0.126	0.181274
NR2F2	-0.343395	-1.58	0.126	0.181274
OPHN1	-0.158446	-1.58	0.126	0.181274
ZNF420	0.250482	1.58	0.126	0.181274
DNTTIP2	-0.25665	-1.58	0.127	0.182526
PMS2	0.177747	1.58	0.127	0.182526
CDKN1A	-0.145461	-1.57	0.129	0.185116
ITGB1	0.115886	1.57	0.129	0.185116
ZNF407	-0.147765	-1.57	0.129	0.185116
MRAS	-0.808277	-1.57	0.13	0.18636
ZNF273	0.268267	1.56	0.13	0.18636
ASH1L	0.291041	1.56	0.131	0.187506
CD38	0.1315	1.56	0.131	0.187506
CRY1	-0.483538	-1.56	0.131	0.187506
UIMC1	-0.337668	-1.56	0.132	0.188841
PICALM	-0.181754	-1.55	0.133	0.190077
PSMC5	-0.257904	-1.55	0.133	0.190077
TERF2IP	-0.13343	-1.54	0.135	0.192837
PIK3CA	0.324719	1.54	0.136	0.193969
TMOD2	-0.135081	-1.54	0.136	0.193969
ZDHHC2	0.198893	1.54	0.136	0.193969
CCAR1	0.152141	1.53	0.137	0.1949
PYCARD	0.347171	1.54	0.137	0.1949
SGPL1	-0.425299	-1.54	0.137	0.1949
SNAI2	-0.311161	-1.54	0.137	0.1949
TLR4	-0.46066	-1.54	0.137	0.1949
IQGAP2	0.340323	1.53	0.138	0.196024
MSH6	0.18397	1.53	0.138	0.196024
ZAP70	-0.297754	-1.53	0.138	0.196024
IL11RA	0.215295	1.53	0.139	0.197145
RHOU	-0.625719	-1.53	0.139	0.197145
SETD3	0.317003	1.53	0.139	0.197145
ARHGAP18	-0.431381	-1.52	0.14	0.198163
CYCS	0.258437	1.52	0.14	0.198163
IRF9	0.271942	1.53	0.14	0.198163
TAOK3	0.0943071	1.52	0.14	0.198163
DNAJA1	-0.262299	-1.52	0.141	0.199276
GPX1	0.261301	1.52	0.141	0.199276
LGALS1	-0.415722	-1.52	0.141	0.199276
ADCY3	0.155506	1.52	0.142	0.200286
CHN1	-0.310993	-1.52	0.142	0.200286
JADE1	0.180522	1.52	0.142	0.200286
RLIM	-0.146339	-1.51	0.142	0.200286
PEX11B	0.118832	1.51	0.143	0.201493
TAF9B	0.0912265	1.51	0.143	0.201493
BRCA1	0.179395	1.51	0.144	0.202597
HUS1	0.108205	1.51	0.144	0.202597
ZCCHC8	-0.213219	-1.51	0.144	0.202597
SENP2	-0.130193	-1.51	0.145	0.203902
CBFA2T3	-0.405298	-1.5	0.146	0.204999
EIF2AK4	0.145161	1.5	0.146	0.204999
STK10	0.203978	1.5	0.146	0.204999
PPP2R2A	0.0989059	1.5	0.147	0.206197
[truncated: 806 more rows]

## Sheet: 13.3 Enhancer-promoter interact
Dataset_EV 13.3. Enhancer-promoter interactions from scATAC-seq data					C, CLL specific enhancer; H, non-malignant B cell specific enhancers; CH, constitutively active enhancers in both cell types
Enhancer	Promoter	Correlation	Enhancer position
C1	MMP23B	0.221218	chr1:1564053-1566787
C2	SLC35E2B	0.22915	chr1:1608548-1610454
C1	CDK11B	0.229163	chr1:1564053-1566787
C1	CDK11A	0.229163	chr1:1564053-1566787
C3	CALML6	0.236705	chr1:1839666-1841667
C4	FAAP20	0.224825	chr1:2231008-2233622
C5	SKI	0.373819	chr1:2063751-2065938
C6	PANK4	0.242387	chr1:2476733-2481316
C6	TNFRSF14	0.364004	chr1:2476733-2481316
C6	FAM213B	0.349773	chr1:2476733-2481316
C7	TP73	0.220155	chr1:3581138-3584299
C8	KCNAB2	0.330095	chr1:6087611-6089347
C9	CLSTN1	0.235044	chr1:9909272-9911636
C9	LZIC	0.285248	chr1:9909272-9911636
C9	NMNAT1	0.304353	chr1:9909272-9911636
C10	PGD	0.266349	chr1:10554376-10556418
C11	PRDM2	0.221621	chr1:14028454-14030491
C12	SPEN	0.326673	chr1:16162533-16164534
C12	AL450998.2	0.328789	chr1:16162533-16164534
C13	HSPB7	0.247488	chr1:16275232-16277271
C13	CLCNKB	0.277335	chr1:16275232-16277271
C14	ATP13A2	0.273389	chr1:17239556-17241551
C15	LDLRAD2	0.279608	chr1:22141289-22143397
C16	HMGCL	0.286362	chr1:24136436-24138437
C17	STPG1	0.241406	chr1:24717692-24719946
C17	NIPAL3	0.237122	chr1:24717692-24719946
C18	CD52	0.316052	chr1:26662018-26664224
C18	UBXN11	0.326572	chr1:26662018-26664224
C19	PIGV	0.293031	chr1:27069695-27071717
C20	GPR3	0.319726	chr1:27686316-27688119
C21	MATN1-AS1	0.244782	chr1:31252062-31254501
C22	MIR4420	0.22206	chr1:31225715-31228753
C22	LAPTM5	0.228614	chr1:31225715-31228753
C23	PTP4A2	0.262814	chr1:32404584-32406585
C23	KHDRBS1	0.323492	chr1:32404584-32406585
C24	AZIN2	0.228278	chr1:33523090-33525067
C25	POU3F1	0.222754	chr1:38493094-38494816
C26	CAP1	0.523701	chr1:40504123-40506086
C27	SMAP2	0.227126	chr1:40865223-40868685
C28	ZMYND12	0.268158	chr1:42927883-42929833
C28	PPCS	0.266586	chr1:42927883-42929833
C29	TMEM125	0.226149	chr1:43686040-43688161
C30	TIE1	0.245114	chr1:43704298-43706360
C31	RPS8	0.22126	chr1:45267084-45269551
C32	SNORD55	0.220984	chr1:45249626-45253234
C32	SNORD46	0.254248	chr1:45249626-45253234
C32	SNORD38A	0.374501	chr1:45249626-45253234
C32	SNORD38B	0.354987	chr1:45249626-45253234
C31	PLK3	0.291871	chr1:45267084-45269551
C32	TCTEX1D4	0.255954	chr1:45249626-45253234
C32	BTBD19	0.298715	chr1:45249626-45253234
C33	PTCH2	0.226235	chr1:45278570-45280556
C34	HPDL	0.22708	chr1:45858840-45860827
C35	TUT4	0.352762	chr1:53101442-53104306
C35	ZYG11B	0.225821	chr1:53101442-53104306
C36	MIR4422	0.233908	chr1:55616054-55618028
C37	ACADM	0.267527	chr1:76249505-76251633
C37	RABGGTB	0.433258	chr1:76249505-76251633
C37	SNORD45C	0.249341	chr1:76249505-76251633
C38	LPAR3	0.223711	chr1:85424222-85426278
C39	GBP4	0.529264	chr1:89665567-89668011
C40	LRRC8C-DT	0.247674	chr1:90071878-90075614
C40	LRRC8C	0.244244	chr1:90071878-90075614
C41	FAM69A	0.660672	chr1:93424793-93426786
C42	TMEM56	0.298586	chr1:95681010-95683364
C42	TMEM56-RWDD3	0.256588	chr1:95681010-95683364
C42	RWDD3	0.286709	chr1:95681010-95683364
C43	MIR197	0.272803	chr1:110044355-110046395
C44	RBM15-AS1	0.254075	chr1:110926289-110929182
C44	RBM15	0.255386	chr1:110926289-110929182
C45	KCNA2	0.234689	chr1:111176611-111179909
C46	ST7L	0.453559	chr1:113159853-113161902
C46	CAPZA1	0.452161	chr1:113159853-113161902
C47	MOV10	0.261617	chr1:113242240-113244592
C48	RHOC	0.232135	chr1:113255780-113257803
C46	PPM1J	0.254236	chr1:113159853-113161902
C49	SLC16A1	0.310688	chr1:113499238-113501248
C50	AP4B1-AS1	0.343692	chr1:114472310-114474270
C51	ATP1A1-AS1	0.224547	chr1:116919376-116921760
C52	CD58	0.224363	chr1:117046233-117048224
C53	IGSF3	0.283392	chr1:117207894-117209846
C54	PDE4DIP	0.223621	chr1:144869739-144871740
C55	ANP32E	0.256617	chr1:150122684-150124647
C56	MIR4257	0.240003	chr1:150533707-150537029
C57	ANXA9	0.299491	chr1:151017236-151019209
C58	GATAD2B	0.407955	chr1:153916788-153918806
C58	RAB13	0.232946	chr1:153916788-153918806
C59	KCNN3	0.226438	chr1:154809374-154811349
C60	PMVK	0.267894	chr1:154987897-154991148
C61	MIR92B	0.232348	chr1:155157110-155159059
C62	TTC24	0.375296	chr1:156550805-156553587
C63	FCRL1	0.253231	chr1:157775360-157777767
C64	CD5L	0.653167	chr1:157818456-157820457
C65	CD1E	0.369392	chr1:158254659-158256775
C66	AIM2	0.28153	chr1:159036666-159039169
C67	PEA15	0.287988	chr1:160175767-160177763
C68	SLAMF6	0.339018	chr1:160457314-160460505
C69	SLAMF1	0.414625	chr1:160621161-160623369
C70	CD48	0.693722	chr1:160681708-160685262
C71	LY9	0.253007	chr1:160737228-160739226
C72	ARHGAP30	0.236662	chr1:160970796-160972676
C73	UFC1	0.25653	chr1:161154304-161156953
C74	B4GALT3	0.47629	chr1:161145109-161147016
C74	NR1I3	0.234403	chr1:161145109-161147016
C75	FCRLA	0.507206	chr1:161674458-161676484
C76	POU2F1	0.447483	chr1:167190451-167192573
C77	KIAA0040	0.245043	chr1:175172644-175174654
C78	TEX35	0.668438	chr1:178512997-178514930
C79	TOR3A	0.266112	chr1:179051867-179053858
C80	TOR1AIP1	0.883201	chr1:179851461-179853437
C80	CEP350	0.246706	chr1:179851461-179853437
C81	QSOX1	0.444377	chr1:180124495-180126538
C82	IER5	0.249812	chr1:181073560-181075537
C83	RNASEL	0.430496	chr1:182602065-182604066
C84	RGS2	0.293662	chr1:192775488-192777641
C85	GPR25	0.328558	chr1:200830571-200833769
C86	KIF21B	0.227901	chr1:200987749-200990458
C87	PTPN7	0.229392	chr1:202133056-202135077
C88	LGR6	0.450334	chr1:202148153-202150287
C89	LINC01136	0.276025	chr1:203292511-203298179
C89	BTG2	0.277846	chr1:203292511-203298179
C90	FMOD	0.259683	chr1:203257837-203260687
C91	OPTC	0.333042	chr1:203481262-203483439
C92	ATP2B4	0.241068	chr1:203598160-203600129
C92	SNORA77	0.375738	chr1:203598160-203600129
C93	DSTYK	0.260517	chr1:205253105-205256064
C94	NUAK2	0.243964	chr1:205248261-205250321
C95	ELK4	0.231727	chr1:205594536-205596533
C96	MAPKAPK2	0.601799	chr1:206858929-206860924
C97	IL20	0.32751	chr1:206956910-206959199
C98	IL24	0.229118	chr1:207095589-207099837
C99	SLC30A1	0.22819	chr1:211778957-211781192
C100	TATDN3	0.251677	chr1:212967009-212969119
C101	CAPN2	0.53807	chr1:223913614-223915452
C102	FBXO28	0.382729	chr1:224379362-224381352
C103	LEFTY1	0.240264	chr1:226164892-226167261
C104	H3F3A	0.295757	chr1:226251644-226253652
C105	WNT9A	0.738738	chr1:228133168-228135466
C106	WNT3A	0.287797	chr1:228111808-228113809
C107	ARF1	0.328718	chr1:228361022-228363030
C108	MIR3620	0.644451	chr1:228288918-228290919
C108	C1orf35	0.637782	chr1:228288918-228290919
C109	GUK1	0.249698	chr1:228325247-228327220
C107	IBA57	0.227169	chr1:228361022-228363030
C110	CAPN9	0.273092	chr1:230884042-230886089
C111	LYST	0.650352	chr1:236030399-236032656
C112	KMO	0.498531	chr1:241695845-241698141
C113	ZBTB18	0.222369	chr1:244210046-244212043
C114	TFB2M	0.229821	chr1:246732106-246734107
C114	CNST	0.229141	chr1:246732106-246734107
C115	MIR3916	0.508037	chr1:247372786-247374805
C116	ZNF692	0.247503	chr1:249085713-249087824
C117	SKI	0.226654	chr1:2189692-2191669
C118	PANK4	0.224467	chr1:2508286-2510852
C119	PIK3CD-AS1	0.244119	chr1:9688504-9690914
C31	SNORD55	0.23579	chr1:45267084-45269551
C31	SNORD46	0.241339	chr1:45267084-45269551
C31	BEST4	0.342173	chr1:45267084-45269551
C31	TCTEX1D4	0.373378	chr1:45267084-45269551
C31	BTBD19	0.411361	chr1:45267084-45269551
C120	FAM69A	0.585526	chr1:93427210-93429196
C121	KCNA2	0.266815	chr1:111180362-111182351
C48	PPM1J	0.451655	chr1:113255780-113257803
C122	CD58	0.829049	chr1:117111590-117113591
C123	GATAD2B	0.25844	chr1:153935103-153937119
C123	DENND4B	0.24375	chr1:153935103-153937119
C124	LY9	0.272616	chr1:160758594-160760817
C125	ARL8A	0.22492	chr1:202123159-202125168
C126	FMOD	0.27663	chr1:203330195-203332288
C127	ATP2B4	0.331155	chr1:203617917-203620815
C128	SNORA77	0.29001	chr1:203722619-203724937
C93	NUAK2	0.274891	chr1:205253105-205256064
C129	FBXO28	0.220662	chr1:224382752-224384749
C33	SNORD46	0.232328	chr1:45278570-45280556
C53	CD58	0.30254	chr1:117207894-117209846
C130	SNORA77	0.368135	chr1:203792730-203794714
C131	LINC00700	0.556317	chr10:1980416-1982399
C132	KLF6	0.224637	chr10:3892601-3895751
C133	IL15RA	0.308678	chr10:6017108-6019109
C134	RBM17	0.239323	chr10:6113442-6115762
C135	TRDMT1	0.227207	chr10:17271643-17273627
C136	DNAJC1	0.353737	chr10:22310673-22312879
C137	OTUD1	0.249848	chr10:23736838-23739004
C138	ITGB1	0.243632	chr10:33268815-33270816
C139	CREM	0.272453	chr10:35424453-35426436
C140	CREM	0.280886	chr10:35472643-35474652
C141	GJD4	0.271746	chr10:35842555-35844797
C142	ZNF248	0.245796	chr10:38153733-38156015
C143	FXYD4	0.448814	chr10:43856781-43859139
C144	HNRNPF	0.336842	chr10:43915048-43917481
C145	ZNF239	0.556401	chr10:44089746-44091838
C145	ZNF32-AS3	0.550697	chr10:44089746-44091838
C145	ZNF32-AS2	0.377056	chr10:44089746-44091838
C146	DEPP1	0.272456	chr10:45469287-45471537
C147	ALOX5	0.252636	chr10:45913923-45917765
C148	ARHGAP22	0.222157	chr10:49781469-49783806
C149	WDFY4	0.222268	chr10:49878386-49882050
C150	SGMS1	0.239483	chr10:52380799-52383108
C151	ASAH2B	0.242386	chr10:52407274-52409492
C152	CCDC6	0.649815	chr10:61666538-61668539
C153	ARID5B	0.276549	chr10:63804095-63808418
C154	SNORD98	0.498765	chr10:70540837-70543130
C155	SRGN	0.236384	chr10:70848896-70850923
C155	VPS26A	0.220526	chr10:70848896-70850923
C155	SUPV3L1	0.240705	chr10:70848896-70850923
C156	HKDC1	0.282032	chr10:70988272-70989811
C156	HK1	0.22636	chr10:70988272-70989811
C157	TACR2	0.494882	chr10:71086951-71089235
C158	PRF1	0.274277	chr10:72334952-72337296
C159	C10orf105	0.543366	chr10:73494949-73496948
C160	DDIT4	0.234183	chr10:74056144-74058914
C160	DNAJB12	0.226385	chr10:74056144-74058914
C161	NDST2	0.253109	chr10:75518310-75520425
C162	VCL	0.278037	chr10:75715503-75719694
C163	KAT6B	0.242073	chr10:76612901-76615598
C164	DUSP13	0.258755	chr10:76795355-76797356
C165	RPS24	0.290264	chr10:79804227-79806241
C166	PLAC9	0.296837	chr10:81902660-81905070
C167	CDHR1	0.268735	chr10:85930531-85933376
C167	LRIT2	0.259788	chr10:85930531-85933376
C168	LIPA	0.254417	chr10:91002146-91004126
C169	TNKS2	0.296079	chr10:93555225-93557672
C170	KIF11	0.319084	chr10:94350161-94352541
C171	HHEX	0.320159	chr10:94450491-94452496
C172	CC2D2B	0.303417	chr10:97596740-97599329
C173	PIK3AP1	0.299541	chr10:98506993-98509035
C174	FRAT1	0.222799	chr10:99177591-99179887
C175	RRP12	0.221245	chr10:99227171-99229102
C176	EXOSC1	0.233834	chr10:99265193-99267196
C176	ANKRD2	0.555304	chr10:99265193-99267196
C177	SFRP5	0.508004	chr10:99523623-99525620
C178	R3HCC1L	0.340833	chr10:99891947-99893948
C179	SLC25A28	0.434993	chr10:101378012-101380013
C180	DNMBP-AS1	0.278078	chr10:101696683-101698580
C181	DNMBP	0.369749	chr10:101734364-101736371
C182	BLOC1S2	0.407967	chr10:102044005-102046028
C183	PKD2L1	0.313602	chr10:102085948-102087813
C184	SEMA4G	0.397939	chr10:102757034-102760445
C185	MIR608	0.232416	chr10:102791169-102793211
C185	KAZALD1	0.470659	chr10:102791169-102793211
C186	OGA	0.24738	chr10:103588564-103591585
C187	KCNIP2-AS1	0.247563	chr10:103573689-103575716
C188	NFKB2	0.285309	chr10:104179908-104181853
C188	PSD	0.346398	chr10:104179908-104181853
C189	NT5C2	0.223338	chr10:104940187-104942188
C190	CALHM2	0.266807	chr10:105249564-105251883
C190	CALHM1	0.320341	chr10:105249564-105251883
C191	CALHM3	0.290898	chr10:105230010-105232259
C190	NEURL1	0.342226	chr10:105249564-105251883
C192	MXI1	0.689071	chr10:111986108-111988106
C192	SMNDC1	0.256779	chr10:111986108-111988106
C193	GUCY2GP	0.342368	chr10:114188096-114190108
C193	ACSL5	0.31284	chr10:114188096-114190108
C194	CASP7	0.403875	chr10:115439753-115441771
C195	GRK5	0.289941	chr10:121064449-121067300
C196	MIR4681	0.338453	chr10:121127709-121130113
C197	INPP5F	0.426751	chr10:121483323-121485327
C198	INPP5F	0.505877	chr10:121573034-121575108
C199	PPP2R2D	0.297007	chr10:133741131-133743167
C200	INPP5A	0.277274	chr10:134260005-134263213
C201	ZNF511	0.225105	chr10:135074483-135076540
C201	TUBGCP2	0.221752	chr10:135074483-135076540
C202	MIR3944	0.5006	chr10:135201631-135204011
C202	ECHS1	0.326542	chr10:135201631-135204011
C203	ALOX5	0.309465	chr10:45948209-45950219
C204	ARHGAP22	0.444854	chr10:49784346-49786345
C205	SUPV3L1	0.31616	chr10:70963014-70965040
C206	NDST2	0.220323	chr10:75527903-75530200
C207	HHEX	0.229037	chr10:94456866-94460575
C185	SEMA4G	0.224086	chr10:102791169-102793211
C208	PDZD7	0.249908	chr10:102801719-102803663
C208	SFXN3	0.249908	chr10:102801719-102803663
C208	KAZALD1	0.223891	chr10:102801719-102803663
C186	KCNIP2-AS1	0.232384	chr10:103588564-103591585
C209	C10orf91	0.230717	chr10:134264953-134267731
C209	INPP5A	0.233042	chr10:134264953-134267731
C210	MIR3944	0.327288	chr10:135213823-135215830
C210	MTG1	0.24416	chr10:135213823-135215830
C211	ALOX5	0.240617	chr10:45955097-45959042
C212	CDHR5	0.263446	chr11:721038-722857
C213	DEAF1	0.242809	chr11:696264-698292
C212	TALDO1	0.239441	chr11:721038-722857
C214	GATD1	0.2424	chr11:819106-821128
C214	CEND1	0.268615	chr11:819106-821128
C212	SLC25A22	0.230342	chr11:721038-722857
C214	RPLP2	0.225405	chr11:819106-821128
C215	AP2A2	0.243306	chr11:994892-996891
C215	MUC2	0.228112	chr11:994892-996891
C216	KRTAP5-1	0.370701	chr11:1626390-1628331
C216	KRTAP5-3	0.277866	chr11:1626390-1628331
C217	STIM1	0.314771	chr11:3845128-3847129
C218	ILK	0.255612	chr11:6638446-6640494
C219	MRPL17	0.26343	chr11:6648047-6650027
C220	MRVI1	0.245542	chr11:10662273-10664374
C221	CD82	0.242297	chr11:44580321-44582343
C222	PRDM11	0.372231	chr11:45100884-45102885
C223	FAM111A	0.234793	chr11:58974649-58976643
C224	DTX4	0.248503	chr11:58861894-58866570
C225	MPEG1	0.317377	chr11:58902506-58904549
C226	OR5AN1	0.510304	chr11:59135360-59137311
C227	MS4A13	0.224982	chr11:60243821-60245699
C228	PRPF19	0.222536	chr11:60752788-60754894
C229	SLC15A3	0.338883	chr11:60720422-60722439
C230	VPS37C	0.220537	chr11:60858966-60863712
C231	TMEM216	0.267159	chr11:61157754-61159755
C232	UBXN1	0.294643	chr11:62365815-62367817
C232	LRRN4CL	0.404919	chr11:62365815-62367817
C233	ZBTB3	0.244371	chr11:62608542-62610543
C233	POLR2G	0.255933	chr11:62608542-62610543
C234	STIP1	0.383043	chr11:63953841-63955842
C234	FKBP2	0.245184	chr11:63953841-63955842
C234	BAD	0.308095	chr11:63953841-63955842
C234	GPR137	0.345663	chr11:63953841-63955842
C235	TRMT112	0.256745	chr11:64037675-64039676
C235	PRDX5	0.229963	chr11:64037675-64039676
C236	SF1	0.280303	chr11:64617707-64620433
C237	MIR192	0.249682	chr11:64626165-64628074
C237	MIR194-2	0.257851	chr11:64626165-64628074
C238	MALAT1	0.246785	chr11:65185593-65187636
C239	MIR548AR	0.338982	chr11:65273850-65275851
C239	SCYL1	0.22257	chr11:65273850-65275851
C240	FAM89B	0.272416	chr11:65306747-65309466
C241	MAP3K11	0.288623	chr11:65419157-65421500
C240	PCNX3	0.281793	chr11:65306747-65309466
C242	BANF1	0.250455	chr11:65694723-65696719
C242	EIF1AD	0.250455	chr11:65694723-65696719
C243	RAB1B	0.226398	chr11:66079030-66081031
C244	CCDC87	0.290678	chr11:66310454-66312453
C244	CCS	0.295829	chr11:66310454-66312453
C245	RPS6KB2	0.230835	chr11:67187704-67189724
C246	PTPRCAP	0.228149	chr11:67226466-67228865
C245	CORO1B	0.276557	chr11:67187704-67189724
C247	PITPNM1	0.244358	chr11:67231249-67233283
C245	CDK2AP2	0.253257	chr11:67187704-67189724
C248	ALDH3B2	0.264724	chr11:67354545-67356546
C249	ATG16L2	0.222009	chr11:72446910-72451064
C250	MAP6	0.233896	chr11:75293422-75296076
C251	LRRC32	0.260354	chr11:76352535-76354555
C252	SYTL2	0.304161	chr11:85519440-85521482
C253	SESN3	0.54372	chr11:94964648-94967007
C254	NPAT	0.527293	chr11:108093747-108097174
C254	ATM	0.561485	chr11:108093747-108097174
C255	PAFAH1B2	0.248315	chr11:117059089-117061504
C255	SIDT2	0.229939	chr11:117059089-117061504
C256	IL10RA	0.258736	chr11:117770093-117772565
C257	DDX6	0.252318	chr11:118662609-118664610
C258	CXCR5	0.290964	chr11:118746617-118748710
C259	FOXR1	0.257715	chr11:118765482-118767539
C260	RPS25	0.235485	chr11:118795739-118801683
C260	TRAPPC4	0.236583	chr11:118795739-118801683
C261	UBASH3B	0.648685	chr11:122526660-122528562
C262	GRAMD1B	0.269	chr11:123381127-123383081
C263	RPUSD4	0.262206	chr11:126057692-126060229
C263	FAM118B	0.257326	chr11:126057692-126060229
C264	STIM1	0.668502	chr11:3874476-3876800
C264	MIR4687	0.50956	chr11:3874476-3876800
C265	MPEG1	0.289014	chr11:59033906-59035907
C266	FKBP2	0.267034	chr11:63974419-63976360
C235	GPR137	0.272257	chr11:64037675-64039676
C267	MIR192	0.346005	chr11:64632266-64634267
C267	MIR194-2	0.356415	chr11:64632266-64634267
C240	MALAT1	0.357034	chr11:65306747-65309466
C240	SCYL1	0.288034	chr11:65306747-65309466
C241	FAM89B	0.27945	chr11:65419157-65421500
C241	PCNX3	0.384452	chr11:65419157-65421500
C246	CDK2AP2	0.244875	chr11:67226466-67228865
C268	ATG16L2	0.260621	chr11:72454128-72456147
C269	LRRC32	0.317072	chr11:76386929-76388930
C270	SNORA70E	0.253689	chr11:82764223-82766329
C271	IL10RA	0.266523	chr11:117849708-117851703
C272	CXCR5	0.260647	chr11:118756568-118758618
C273	GRAMD1B	0.358247	chr11:123417132-123419141
C274	STIM1	0.2411	chr11:3886218-3889615
C274	MIR4687	0.268404	chr11:3886218-3889615
C260	CXCR5	0.340926	chr11:118795739-118801683
C275	ATG16L2	0.251288	chr11:72532334-72534726
C276	ITFG2	0.731676	chr12:2921942-2923899
C276	TULP3	0.265221	chr12:2921942-2923899
C277	DYRK4	0.422125	chr12:4699575-4702300
C278	AKAP3	0.232192	chr12:4674642-4677756
C279	TNFRSF1A	0.519963	chr12:6449109-6451064
C280	LTBR	0.323861	chr12:6444010-6447551
C281	LPAR5	0.257372	chr12:6735045-6737250
C282	GPR162	0.224452	chr12:6853989-6855999
C283	CDCA3	0.232507	chr12:7045826-7048225
C284	USP5	0.232287	chr12:6999486-7001488
C285	TPI1	0.266967	chr12:7062204-7064221
C285	DSTNP2	0.23931	chr12:7062204-7064221
C283	PTPN6	0.250222	chr12:7045826-7048225
C286	GDF3	0.27091	chr12:7899014-7900960
C287	AC092821.3	0.261091	chr12:9864748-9869031
C288	CLEC2D	0.234028	chr12:9873517-9875518
C289	CLECL1	0.415115	chr12:9881789-9885567
C290	LOH12CR2	0.45902	chr12:12510293-12512271
C290	BORCS5	0.461478	chr12:12510293-12512271
C291	CDKN1B	0.349363	chr12:12866276-12869497
C292	GSG1	0.453514	chr12:13250203-13253172
C293	ERP27	0.488322	chr12:15072873-15074874
C294	C12orf77	0.387147	chr12:25148224-25150197
C295	TM7SF3	0.277203	chr12:27167804-27169817
C296	ETFBKMT	0.650029	chr12:31895026-31896994
C296	AMN1	0.264684	chr12:31895026-31896994
C297	SCAF11	0.335437	chr12:46379585-46381602
C298	SLC38A2	0.597984	chr12:46764283-46766284
C299	RPAP3	0.250568	chr12:48091034-48093045
C300	RAPGEF3	0.234413	chr12:48148230-48150841
C301	RAPGEF3	0.221826	chr12:48132979-48137182
C302	VDR	0.266264	chr12:48201021-48203134
C303	DHH	0.246398	chr12:49523186-49525185
C303	TUBA1B	0.613758	chr12:49523186-49525185
C304	GRASP	0.261894	chr12:52425498-52427892
C305	RARG	0.727415	chr12:53614379-53616384
C306	ESPL1	0.240074	chr12:53717302-53719719
C307	SP1	0.314843	chr12:53763804-53766586
C308	PRR13	0.398732	chr12:53885979-53888064
C308	MAP3K12	0.441109	chr12:53885979-53888064
C308	TARBP2	0.275554	chr12:53885979-53888064
C308	NPFF	0.234985	chr12:53885979-53888064
C308	AC023509.2	0.464416	chr12:53885979-53888064
C309	CBX5	0.327772	chr12:54751768-54754229
C309	HNRNPA1	0.308238	chr12:54751768-54754229
C309	HNRNPA1P10	0.302201	chr12:54751768-54754229
C309	COPZ1	0.225186	chr12:54751768-54754229
C309	ITGA5	0.227471	chr12:54751768-54754229
C310	PPP1R1A	0.253541	chr12:54972689-54974680
C311	METTL7B	0.560878	chr12:56066642-56068628
C311	ITGA7	0.303927	chr12:56066642-56068628
C312	CD63	0.233135	chr12:56131288-56133737
C313	DGKA	0.267151	chr12:56322340-56324434
C314	SUOX	0.239472	chr12:56400235-56402559
C314	ERBB3	0.225353	chr12:56400235-56402559
C315	ESYT1	0.255759	chr12:56519615-56521616
C315	MYL6B	0.293318	chr12:56519615-56521616
C316	BAZ2A	0.323009	chr12:57024788-57026820
C317	PTGES3	0.227407	chr12:57027858-57029850
C316	NACA	0.253588	chr12:57024788-57026820
C318	NEMP1	0.332084	chr12:57479532-57482120
C318	NAB2	0.590449	chr12:57479532-57482120
C318	STAT6	0.347065	chr12:57479532-57482120
C319	GLI1	0.222969	chr12:57855631-57857592
C320	MARS	0.226089	chr12:57823562-57825489
C320	DDIT3	0.372217	chr12:57823562-57825489
C320	MBD6	0.319462	chr12:57823562-57825489
C321	MIR548Z	0.235709	chr12:65012116-65014055
C322	CLLU1	0.566542	chr12:92755707-92759077
C322	CLLU1OS	0.55202	chr12:92755707-92759077
C323	CDK17	0.225271	chr12:96882302-96884291
C324	CHPT1	0.598089	chr12:102091657-102093656
C325	TTC41P	0.578356	chr12:104321560-104323594
C325	HSP90B1	0.511598	chr12:104321560-104323594
C325	MIR3652	0.508183	chr12:104321560-104323594
C326	GIT2	0.287648	chr12:110516638-110518715
C327	PPTC7	0.226844	chr12:111098438-111100525
C328	TCTN1	0.230586	chr12:111042629-111044713
C329	PPP1CC	0.255468	chr12:111164753-111166769
C330	TMEM116	0.232853	chr12:112451518-112453542
C330	ERP29	0.359641	chr12:112451518-112453542
C331	FBXO21	0.229329	chr12:117561917-117563902
C332	RAB35	0.233777	chr12:120569765-120572078
C333	RNF10	0.250001	chr12:120876716-120878670
C334	KDM2B	0.229205	chr12:122027109-122030119
C335	TMEM120B	0.310591	chr12:122226510-122228946
C336	RHOF	0.258758	chr12:122185946-122187947
C335	SETD1B	0.23351	chr12:122226510-122228946
C337	KMT5A	0.243712	chr12:123872380-123874339
C337	RILPL2	0.225669	chr12:123872380-123874339
C338	SNRNP35	0.241373	chr12:123849090-123851091
C339	UBC	0.403845	chr12:125400917-125407349
C339	MIR5188	0.382487	chr12:125400917-125407349
C340	BRI3BP	0.437346	chr12:125478311-125480297
C341	DDX51	0.301994	chr12:132537178-132539179
C341	NOC4L	0.301994	chr12:132537178-132539179
C283	USP5	0.283674	chr12:7045826-7048225
C342	PTPN6	0.252121	chr12:7067391-7072033
C343	ETFBKMT	0.41497	chr12:31898878-31900962
C343	AMN1	0.248754	chr12:31898878-31900962
C344	RPAP3	0.300794	chr12:48110489-48112477
C345	RAPGEF3	0.233641	chr12:48204514-48208794
C346	RAPGEF3	0.235437	chr12:48172270-48174282
C307	AAAS	0.228847	chr12:53763804-53766586
C347	NEMP1	0.264924	chr12:57486878-57488890
C347	NAB2	0.287631	chr12:57486878-57488890
C348	CLLU1OS	0.256202	chr12:92791555-92795223
C349	FBXO21	0.29686	chr12:117592204-117594205
C350	RHOF	0.275962	chr12:122237525-122239053
C351	AMN1	0.271009	chr12:31901333-31903359
C346	RPAP3	0.33737	chr12:48172270-48174282
C352	CLLU1	0.237705	chr12:92871686-92873662
C353	RAPGEF3	0.233027	chr12:48225221-48230092
C354	ZDHHC20	0.229134	chr13:22009208-22011665
C355	USP12	0.373853	chr13:27743644-27745605
C355	RPL21	0.319614	chr13:27743644-27745605
C355	RPL21P28	0.319614	chr13:27743644-27745605
C356	FLT3	0.238907	chr13:28621124-28625197
C357	UBL3	0.262489	chr13:30331793-30334150
C358	LINC00426	0.577902	chr13:30948563-30952416
C359	HMGB1	0.228293	chr13:30944907-30947213
C360	FRY	0.242066	chr13:32609831-32612074
C361	LINC00598	0.299523	chr13:40764106-40766111
C362	FOXO1	0.255003	chr13:41162804-41164958
C363	MIR621	0.792833	chr13:41385435-41387436
C364	ELF1	0.262441	chr13:41557329-41560035
C365	TSC22D1	0.288053	chr13:45008474-45010445
C366	RUBCNL	0.264115	chr13:46955477-46957614
C367	STK24	0.235341	chr13:99096773-99099022
C368	UBAC2	0.273326	chr13:99880106-99882085
C368	UBAC2-AS1	0.289293	chr13:99880106-99882085
C369	ERCC5	0.272897	chr13:103499086-103500408
C370	LIG4	0.277631	chr13:108864494-108866504
C371	COL4A2-AS1	0.429935	chr13:111127098-111129144
C371	RAB20	0.244579	chr13:111127098-111129144
C372	CHAMP1	0.549905	chr13:115077830-115079815
C373	COL4A2-AS1	0.482842	chr13:111177142-111179153
C374	SUPT16H	0.237737	chr14:21923508-21925415
C374	CHD8	0.220468	chr14:21923508-21925415
C374	RAB2B	0.278834	chr14:21923508-21925415
C374	TOX4	0.275647	chr14:21923508-21925415
C375	DAD1	0.312564	chr14:23024356-23026981
C376	ABHD4	0.326582	chr14:22985489-22987469
C377	RBM23	0.311827	chr14:23354869-23359025
C378	ACIN1	0.245577	chr14:23588896-23591177
C378	C14orf119	0.239451	chr14:23588896-23591177
C379	TINF2	0.296463	chr14:24742533-24744542
C380	BAZ1A	0.22819	chr14:35434875-35436866
C380	SRP54	0.22161	chr14:35434875-35436866
C380	FAM177A1	0.225821	chr14:35434875-35436866
C381	ARF6	0.27413	chr14:50334027-50336121
C382	PYGL	0.257289	chr14:51325807-51327814
C383	AP5M1	0.47348	chr14:57744621-57746622
C383	EXOC5	0.47348	chr14:57744621-57746622
C384	AL355916.1	0.281598	chr14:61977451-61979551
C385	PPP2R5E	0.222523	chr14:63990705-63992706
C386	WDR89	0.227448	chr14:64171376-64173404
C387	ESR2	0.327366	chr14:64661159-64664956
C388	SUSD6	0.260013	chr14:70079927-70083497
C389	SLC10A1	0.246268	chr14:70192578-70194857
C390	MIR4505	0.226266	chr14:74236077-74239817
C390	ELMSAN1	0.234989	chr14:74236077-74239817
C390	PTGR2	0.244843	chr14:74236077-74239817
C391	AREL1	0.291266	chr14:75150396-75152366
C391	FCF1	0.288911	chr14:75150396-75152366
C392	PROX2	0.301282	chr14:75321861-75323845
C393	CIPC	0.263611	chr14:77498315-77501446
C394	ZDHHC22	0.269585	chr14:77586333-77590119
C395	NOXRED1	0.253069	chr14:77813293-77815632
C396	SNORA79	0.236783	chr14:81635946-81637947
C397	CALM1	0.222815	chr14:90848115-90851144
C398	ITPK1-AS1	0.279062	chr14:93531585-93533536
C399	AL079302.1	0.505528	chr14:94522165-94524166
C400	CLMN	0.542515	chr14:95784094-95786107
C401	TCL1A	0.230935	chr14:96176855-96179113
C402	EVL	0.346012	chr14:100612733-100615554
C403	ANKRD9	0.231385	chr14:102990197-102992198
C404	TRAF3	0.286512	chr14:103240107-103242446
C405	GPR132	0.265054	chr14:105529114-105531082
C406	BRF1	0.223597	chr14:105806813-105808811
C407	TEX22	0.268144	chr14:105947418-105949478
C408	TEDC1	0.274588	chr14:106031770-106033806
C407	TEDC1	0.235042	chr14:105947418-105949478
C409	RBM23	0.225151	chr14:23475310-23477452
C410	SUSD6	0.229309	chr14:70103621-70106104
C393	IRF2BPL	0.261804	chr14:77498315-77501446
C411	CIPC	0.298157	chr14:77590130-77592461
C412	CALM1	0.336595	chr14:90863956-90867069
C413	ASB2	0.248542	chr14:94428212-94430571
C414	NIPA2	0.352048	chr15:23032012-23034019
C415	UBE3A	0.682039	chr15:25648122-25650178
C416	NSMCE3	0.222844	chr15:29600215-29602534
C417	MTMR10	0.232608	chr15:31275829-31277760
C418	NUTM1	0.406885	chr15:34625459-34627330
C419	GPR176	0.287455	chr15:40230895-40232815
C420	BMF	0.351557	chr15:40373982-40376021
C421	BMF	0.236888	chr15:40360523-40362570
C422	PHGR1	0.269878	chr15:40659211-40661247
C422	DISP2	0.224174	chr15:40659211-40661247
C423	PPP1R14D	0.4942	chr15:41195358-41197334
C423	RHOV	0.239001	chr15:41195358-41197334
C424	MIR626	0.367804	chr15:41987419-41989387
C425	SPTBN5	0.22733	chr15:42226207-42228222
C426	ZSCAN29	0.496611	chr15:43667440-43669370
C426	TUBGCP4	0.491202	chr15:43667440-43669370
C427	SPG11	0.381862	chr15:45020095-45022141
C428	PATL2	0.328389	chr15:44974645-44976914
C429	GNB5	0.261164	chr15:52518769-52522398
C430	MYO5C	0.241834	chr15:52523688-52528515
C431	MYO5A	0.252338	chr15:52757201-52759553
C432	MIR2116	0.31587	chr15:59542687-59544603
C432	LDHAL6B	0.241834	chr15:59542687-59544603
C433	PLEKHO2	0.228207	chr15:65184850-65189081
C433	SPG21	0.228004	chr15:65184850-65189081
C434	SNORD18A	0.255046	chr15:66763753-66765761
C434	RPL4	0.284818	chr15:66763753-66765761
C435	TLE3	0.22914	chr15:70306487-70308434
C436	CELF6	0.232636	chr15:72519847-72521852
C437	CELF6	0.251543	chr15:72564044-72566093
C438	ARID3B	0.237314	chr15:74912636-74914519
C439	MAN2C1	0.265698	chr15:75745504-75747507
C440	TBC1D2B	0.235484	chr15:78465325-78467916
C441	MIR5003	0.266623	chr15:78360217-78362162
C442	MORF4L1	0.228898	chr15:79230503-79232791
C443	RASGRF1	0.265032	chr15:79298449-79302506
C444	NMB	0.26232	chr15:85267358-85269333
C445	SEC11A	0.253755	chr15:85277273-85280811
C446	ZNF710	0.240325	chr15:90589535-90591547
C447	KLF13	0.268269	chr15:31652711-31654784
C448	PATL2	0.335015	chr15:45010986-45012999
C437	PKM	0.284632	chr15:72564044-72566093
C449	RASGRF1	0.242673	chr15:79307006-79311433
C450	NPRL3	0.24967	chr16:133983-136052
C450	HBA2	0.299806	chr16:133983-136052
C451	UNKL	0.227206	chr16:1391965-1394150
C452	TRAP1	0.27431	chr16:3783850-3786212
C453	PAM16	0.330777	chr16:4356774-4358786
C454	CDIP1	0.339086	chr16:4665384-4667424
C454	NUDT16L1	0.244158	chr16:4665384-4667424
C455	ABAT	0.429039	chr16:8822850-8824817
C456	TVP23A	0.320264	chr16:10899739-10901767
C457	CIITA	0.268618	chr16:10964111-10966110
C458	LITAF	0.24807	chr16:11706336-11708827
C459	GSPT1	0.258562	chr16:12059249-12061274
C459	TNFRSF17	0.641077	chr16:12059249-12061274
C460	PDXDC1	0.231739	chr16:15110193-15112228
C461	MARF1	0.226356	chr16:15683925-15687153
C461	NDE1	0.224839	chr16:15683925-15687153
C461	MIR484	0.223514	chr16:15683925-15687153
C462	NDE1	0.240356	chr16:15729463-15731579
C463	XYLT1	0.310881	chr16:17468871-17470872
C464	ACSM2B	0.380639	chr16:20684676-20686716
C465	SMG1P3	0.288978	chr16:21517457-21519734
C466	PRKCB	0.397484	chr16:23858474-23860475
C467	KDM8	0.261517	chr16:27210231-27212203
C468	AC106739.1	0.282893	chr16:27247540-27250459
C468	NSMCE1	0.242833	chr16:27247540-27250459
C468	IL4R	0.25237	chr16:27247540-27250459
C469	IL21R	0.221484	chr16:27457222-27459223
C470	RABEP2	0.646979	chr16:28934315-28936256
C471	ZNF768	0.872845	chr16:30538287-30540280
C471	ZNF764	0.224001	chr16:30538287-30540280
C472	ZNF689	0.228998	chr16:30668529-30670656
C472	SRCAP	0.310944	chr16:30668529-30670656
C473	GPT2	0.387076	chr16:46915163-46917961
C474	N4BP1	0.371484	chr16:48641668-48643591
C475	SNX20	0.238694	chr16:50622117-50624237
C476	CYLD	0.234961	chr16:50735843-50737853
C477	RBL2	0.799185	chr16:53468531-53470476
C478	AMFR	0.337365	chr16:56454498-56456443
C479	MIR138-2	0.296943	chr16:56893529-56895492
C480	HERPUD1	0.253642	chr16:57022433-57024773
C480	CETP	0.223541	chr16:57022433-57024773
C481	NLRC5	0.300874	chr16:56950120-56952943
C482	TK2	0.284161	chr16:66556691-66559883
C483	RIPOR1	0.236086	chr16:67550736-67553089
C484	RIPOR1	0.245453	chr16:67554124-67556564
C485	CTCF	0.220264	chr16:67521926-67523927
C486	SLC12A4	0.256388	chr16:68038905-68040989
C487	DPEP2	0.229067	chr16:68026335-68030585
C487	NFATC3	0.229417	chr16:68026335-68030585
C488	ESRP2	0.271545	chr16:68270702-68272594
C489	MLKL	0.238451	chr16:74804776-74806775
C490	KLHL36	0.224991	chr16:84626937-84629003
C491	SLC7A5	0.330753	chr16:87989012-87991108
C492	MIR5189	0.528495	chr16:88536070-88538056
C493	CTU2	0.301306	chr16:88766459-88768475
C494	MIR4722	0.267839	chr16:88811227-88813144
C495	ACSF3	0.29404	chr16:89180812-89183146
C496	ANKRD11	0.330116	chr16:89553399-89555746
C496	RPL13	0.264472	chr16:89553399-89555746
C496	SNORD68	0.266809	chr16:89553399-89555746
C497	TVP23A	0.452072	chr16:10901939-10903914
C462	MARF1	0.24942	chr16:15729463-15731579
C462	MIR484	0.25098	chr16:15729463-15731579
C498	PRKCB	0.233088	chr16:23866785-23868768
C499	KDM8	0.225646	chr16:27264802-27266784
C500	AC106739.1	0.47597	chr16:27253400-27255404
C500	NSMCE1	0.415029	chr16:27253400-27255404
C500	IL4R	0.27765	chr16:27253400-27255404
C501	GPT2	0.234338	chr16:46951989-46954617
C502	AMFR	0.588308	chr16:56456691-56458694
C503	CETP	0.29545	chr16:57036374-57038543
C480	NLRC5	0.254338	chr16:57022433-57024773
C483	CTCF	0.281128	chr16:67550736-67553089
C504	NFATC3	0.271534	chr16:68107921-68109957
C505	PLCG2	0.245114	chr16:81874515-81876550
C491	BANP	0.3116	chr16:87989012-87991108
C506	RNF166	0.314859	chr16:88847345-88849280
C506	CTU2	0.314456	chr16:88847345-88849280
C507	KDM8	0.293875	chr16:27308644-27312358
C507	AC106739.1	0.284831	chr16:27308644-27312358
C507	NSMCE1	0.233268	chr16:27308644-27312358
C508	BANP	0.302347	chr16:88076950-88080834
C509	MIR22	0.354372	chr17:1654163-1656167
C510	TSR1	0.233207	chr17:2301994-2304007
C510	SGSM2	0.220076	chr17:2301994-2304007
C511	P2RX5	0.485612	chr17:3596258-3598180
C511	P2RX5-TAX1BP3	0.485612	chr17:3596258-3598180
C512	P2RX1	0.329845	chr17:3813697-3815747
C513	PHF23	0.313	chr17:7107454-7109471
C513	GABARAP	0.258421	chr17:7107454-7109471
C513	CTDNEP1	0.262929	chr17:7107454-7109471
C513	ELP5	0.255904	chr17:7107454-7109471
C514	EIF5A	0.260818	chr17:7235195-7237248
C515	SPEM1	0.239892	chr17:7286537-7288522
C514	SPEM2	0.250615	chr17:7235195-7237248
C516	ZBTB4	0.312224	chr17:7455254-7457200
C516	POLR2A	0.327873	chr17:7455254-7457200
C516	TNFSF13	0.304344	chr17:7455254-7457200
C516	SENP3-EIF4A1	0.285759	chr17:7455254-7457200
C516	SENP3	0.285759	chr17:7455254-7457200
C516	EIF4A1	0.385032	chr17:7455254-7457200
C516	SNORA48	0.40016	chr17:7455254-7457200
C516	FXR2	0.375986	chr17:7455254-7457200
C517	LINC00324	0.239463	chr17:8058856-8061185
C517	CTC1	0.292322	chr17:8058856-8061185
C517	PFAS	0.23351	chr17:8058856-8061185
C518	PIK3R5	0.241469	chr17:8794335-8796318
C519	NCOR1	0.295144	chr17:16188449-16192101
C519	MIR1288	0.267538	chr17:16188449-16192101
C520	LRRC75A	0.221981	chr17:16319027-16321028
C521	SLC47A2	0.236882	chr17:19626953-19628971
C522	NOS2	0.267272	chr17:26131653-26134116
C523	RAB34	0.549579	chr17:27064187-27066862
C523	SNORD42A	0.393128	chr17:27064187-27066862
C523	SNORD4B	0.395081	chr17:27064187-27066862
C523	TRAF4	0.304049	chr17:27064187-27066862
C524	ABHD15	0.24435	chr17:27965629-27967630
C525	PSMD11	0.244273	chr17:30849473-30852281
C525	CDK5R1	0.370601	chr17:30849473-30852281
C526	ORMDL3	0.222734	chr17:38108405-38110410
C526	PSMD3	0.300871	chr17:38108405-38110410
C527	NR1D1	0.244917	chr17:38251483-38253533
C528	CASC3	0.234434	chr17:38268583-38270581
C529	STAT5A	0.292427	chr17:40466586-40468606
C530	COASY	0.288046	chr17:40705806-40707807
C531	MAP3K14	0.248872	chr17:43379214-43381152
C532	PDK2	0.27002	chr17:48224997-48227018
C533	MMD	0.236986	chr17:53496608-53498601
C534	MIR21	0.30052	chr17:57922140-57924805
C535	TBX4	0.339236	chr17:59544344-59546810
C536	DCAF7	0.250266	chr17:61722988-61724992
C537	PRR29	0.520468	chr17:62102293-62104247
C537	ICAM2	0.23742	chr17:62102293-62104247
C538	ICAM2	0.250576	chr17:62021893-62025297
C539	AMZ2	0.266659	chr17:66202142-66204183
C540	GGA3	0.22964	chr17:73290986-73294746
C540	MRPS7	0.230893	chr17:73290986-73294746
C541	RECQL5	0.284295	chr17:73684803-73686804
C541	SAP30BP	0.285073	chr17:73684803-73686804
C541	ITGB4	0.304564	chr17:73684803-73686804
C542	TMC8	0.328296	chr17:76142846-76144850
C543	FSCN2	0.262495	chr17:79483920-79485875
C544	SMG6	0.227501	chr17:2304351-2306337
C544	SRR	0.227501	chr17:2304351-2306337
C545	TNFRSF13B	0.431358	chr17:16876262-16878226
C546	NOS2	0.37388	chr17:26134281-26136282
C547	RAB34	0.315134	chr17:27067702-27069703
C548	MIEN1	0.306605	chr17:37949667-37952158
C549	KANSL1	0.249098	chr17:44343369-44345331
C550	PRR29	0.256698	chr17:62127722-62129679
C544	MNT	0.876292	chr17:2304351-2306337
C528	NR1D1	0.259077	chr17:38268583-38270581
C551	LPIN2	0.322488	chr18:3012426-3014423
C552	MYL12A	0.478418	chr18:3245212-3247210
C553	TGIF1	0.348083	chr18:3400986-3403105
C554	DLGAP1-AS1	0.310189	chr18:3525119-3527109
C555	MTCL1	0.266033	chr18:8744837-8746823
C556	CHMP1B	0.630356	chr18:11849334-11851321
C557	PTPN2	0.233894	chr18:12879379-12881675
C557	SEH1L	0.241815	chr18:12879379-12881675
C558	LDLRAD4-AS1	0.256524	chr18:13481504-13483513
C559	MC2R	0.2679	chr18:13924720-13926721
C560	ESCO1	0.35432	chr18:19181397-19183543
C561	RMC1	0.310184	chr18:21083882-21085898
C562	CFAP53	0.285511	chr18:47793881-47795882
C562	MBD1	0.249149	chr18:47793881-47795882
C563	CXXC1	0.969426	chr18:47812659-47814660
C564	MRO	0.397191	chr18:48342393-48344330
C565	MRO	0.261248	chr18:48334544-48336545
C566	TCF4	0.279826	chr18:52965612-52969272
C567	TCF4	0.251163	chr18:53072268-53074259
C568	TCF4	0.401867	chr18:52990558-52992559
C569	MIR4529	0.246002	chr18:53087008-53089017
C570	TCF4	0.332264	chr18:53215399-53217389
C571	PMAIP1	0.29338	chr18:57624437-57629925
C572	LINC01924	0.325185	chr18:61694400-61696453
C573	ZNF236	0.236412	chr18:74522727-74524721
C574	SMCHD1	0.220621	chr18:2640800-2642803
C575	DLGAP1-AS1	0.225994	chr18:3583312-3587965
C576	MC2R	0.303176	chr18:13937655-13939656
C563	MBD1	0.22526	chr18:47812659-47814660
C577	MRO	0.479555	chr18:48339977-48342038
C569	TCF4	0.392594	chr18:53087008-53089017
C578	MIR4529	0.578766	chr18:53143827-53146194
C579	MBP	0.270047	chr18:74773042-74776361
C580	TCF4	0.340092	chr18:53106358-53109449
C570	MIR4529	0.40059	chr18:53215399-53217389
C581	MBP	0.315437	chr18:74834424-74837720
C582	TCF4	0.242217	chr18:53114024-53116040
C583	MBP	0.521226	chr18:74842527-74844477
C584	TCF4	0.346083	chr18:53179377-53181303
C585	PTBP1	0.284076	chr19:871889-874199
C586	TMEM259	0.242677	chr19:1037530-1039685
C587	CIRBP	0.262333	chr19:1265459-1267460
C588	MOB3A	0.251585	chr19:2060601-2062620
C588	IZUMO4	0.249295	chr19:2060601-2062620
C589	AES	0.222518	chr19:3064831-3066815
C590	C19orf71	0.306768	chr19:3515954-3517955
C591	ZBTB7A	0.680839	chr19:4064582-4066563
C591	MAP2K2	0.251374	chr19:4064582-4066563
C592	CHAF1A	0.263735	chr19:4368281-4370282
C593	CLEC4M	0.273097	chr19:7815280-7817352
C594	TYK2	0.236418	chr19:10571033-10572942
C595	EPOR	0.234771	chr19:11491032-11493033
C596	ACP5	0.288321	chr19:11691736-11693737
C597	ZNF627	0.232089	chr19:11677793-11680244
C598	FBXW9	0.238373	chr19:12903722-12905723
C599	TNPO2	0.266121	chr19:12775132-12777157
C599	ASNA1	0.24977	chr19:12775132-12777157
C600	BEST2	0.299152	chr19:12899876-12901894
C601	ADGRE5	0.269376	chr19:14480465-14482501
C602	MIR639	0.241913	chr19:14723489-14726059
C602	TECR	0.241913	chr19:14723489-14726059
C603	EPS15L1	0.25694	chr19:16555297-16558132
C604	MED26	0.473247	chr19:16739374-16741235
C605	COLGALT1	0.229396	chr19:17656175-17658179
C606	RPL18A	0.29615	chr19:18057721-18059728
C607	IQCN	0.287181	chr19:18389515-18391526
C607	JUND	0.473777	chr19:18389515-18391526
C607	MIR3188	0.417917	chr19:18389515-18391526
C608	PGPEP1	0.346019	chr19:18400420-18404082
C609	PBX4	0.235826	chr19:19771810-19773829
C610	CCNE1	0.26023	chr19:30334384-30336864
C611	FXYD5	0.247818	chr19:35700808-35706008
C612	MAG	0.320471	chr19:35820550-35822555
C613	RBM42	0.221862	chr19:36201360-36203368
C613	PSENEN	0.220198	chr19:36201360-36203368
C614	CAPNS1	0.485881	chr19:36631154-36633146
C615	CATSPERG	0.769195	chr19:38826656-38828619
C616	ECH1	0.24034	chr19:39354423-39356888
C617	ZFP36	0.22218	chr19:39891322-39895659
C617	PLEKHG2	0.366387	chr19:39891322-39895659
C617	RPS16	0.233849	chr19:39891322-39895659
C618	LTBP4	0.358199	chr19:41108945-41112377
C619	TMEM91	0.327499	chr19:41802703-41804725
C619	B9D2	0.324116	chr19:41802703-41804725
C620	POU2F2	0.308039	chr19:42632959-42634619
C620	AC010247.1	0.314952	chr19:42632959-42634619
C620	MIR4323	0.3214	chr19:42632959-42634619
C621	DEDD2	0.263718	chr19:42704884-42706885
C621	ZNF526	0.234574	chr19:42704884-42706885
C622	GSK3A	0.327849	chr19:42786563-42788575
C622	PRR19	0.258946	chr19:42786563-42788575
C622	PAFAH1B3	0.239325	chr19:42786563-42788575
C623	ZNF428	0.250842	chr19:44066088-44068110
C624	APOE	0.264123	chr19:45463727-45465831
C625	RELB	0.276395	chr19:45518741-45521037
C626	PPP1R37	0.311867	chr19:45594002-45595982
C627	SNRPD2	0.290452	chr19:46219755-46221766
C627	QPCTL	0.291315	chr19:46219755-46221766
C628	SIX5	0.640371	chr19:46272649-46274979
C627	DMWD	0.235076	chr19:46219755-46221766
C629	PTGIR	0.391347	chr19:47121080-47123055
C630	RPS11	0.248158	chr19:49971532-49973541
C631	MIR150	0.24385	chr19:50062798-50064865
C632	RRAS	0.235592	chr19:50092508-50094511
C632	SCAF1	0.359063	chr19:50092508-50094511
C633	BCL2L12	0.251522	chr19:50070270-50072585
C632	IRF3	0.270948	chr19:50092508-50094511
C632	PRMT1	0.404412	chr19:50092508-50094511
C634	AKT1S1	0.292851	chr19:50371875-50373876
C634	TBC1D17	0.290553	chr19:50371875-50373876
C635	KCNC3	0.359659	chr19:50835870-50837811
C636	MBOAT7	0.294138	chr19:54788569-54790585
C636	TSEN34	0.254401	chr19:54788569-54790585
C637	FIZ1	0.221641	chr19:56115813-56117814
C637	ZNF784	0.224072	chr19:56115813-56117814
C637	ZNF580	0.234601	chr19:56115813-56117814
C637	U2AF2	0.323705	chr19:56115813-56117814
C588	MKNK2	0.232289	chr19:2060601-2062620
C591	PIAS4	0.351008	chr19:4064582-4066563
C598	ASNA1	0.252274	chr19:12903722-12905723
C638	PAF1	0.324289	chr19:39901603-39903607
C638	MED29	0.322015	chr19:39901603-39903607
C638	RPS16	0.256624	chr19:39901603-39903607
C639	LTBP4	0.373336	chr19:41114996-41116997
C640	DEDD2	0.265934	chr19:42771573-42774122
C633	RPS11	0.276502	chr19:50070270-50072585
C632	BCL2L12	0.226785	chr19:50092508-50094511
C598	JUNB	0.309478	chr19:12903722-12905723
C641	JUND	0.398274	chr19:18414496-18418763
C641	MIR3188	0.403678	chr19:18414496-18418763
C642	MIR4530	0.3064	chr19:39920632-39922568
C643	CIC	0.247366	chr19:42874024-42876024
C632	RPS11	0.291967	chr19:50092508-50094511
C644	TRAPPC12	0.221466	chr2:3406551-3408575
C645	SNORA80B	0.684559	chr2:10584739-10586740
C646	ODC1	0.265893	chr2:10521561-10523962
C647	PDIA6	0.25876	chr2:10949493-10951498
C648	LPIN1	0.258912	chr2:11892972-11894973
C649	MIR4262	0.372253	chr2:12002488-12008263
C650	MYCN	0.263007	chr2:16105018-16107910
C650	MYCNOS	0.402573	chr2:16105018-16107910
C651	TTC32	0.417732	chr2:20099530-20101013
C652	PUM2	0.32165	chr2:20528900-20531170
C653	RHOB	0.274337	chr2:20549838-20552158
C654	KLHL29	0.235121	chr2:23602636-23605136
C655	ADCY3	0.468916	chr2:25107800-25111092
C656	SELENOI	0.290377	chr2:26521104-26523088
C656	ADGRF3	0.25921	chr2:26521104-26523088
C657	EIF2AK2	0.229014	chr2:37316382-37320238
C658	GEMIN6	0.261279	chr2:38975176-38977300
C659	OXER1	0.403961	chr2:42948857-42950828
C660	ZFP36L2	0.441382	chr2:43357436-43359937
C660	LINC01126	0.390258	chr2:43357436-43359937
C661	SRBD1	0.244014	chr2:45876758-45878756
C661	PRKCE	0.841082	chr2:45876758-45878756
C662	STPG4	0.281757	chr2:47297704-47301126
C663	CLHC1	0.26615	chr2:55449771-55451789
C663	RPS27A	0.291182	chr2:55449771-55451789
C663	MIR4426	0.261806	chr2:55449771-55451789
C664	BCL11A	0.272167	chr2:60710274-60712665
C665	USP34	0.76636	chr2:61698228-61700240
C666	LINC00309	0.51916	chr2:64430395-64432414
C667	SERTAD2	0.22864	chr2:64956890-64959308
C668	CEP68	0.222414	chr2:65279520-65281572
C669	PCBP1-AS1	0.330626	chr2:70350322-70352331
C669	PCBP1	0.282846	chr2:70350322-70352331
C669	C2orf42	0.311314	chr2:70350322-70352331
C670	TRABD2A	0.386793	chr2:85105797-85107770
C671	RETSAT	0.390028	chr2:85634857-85636858
C671	ELMOD3	0.390028	chr2:85634857-85636858
C672	ATOH8	0.302736	chr2:85930967-85933286
C673	AC105053.1	0.223682	chr2:86053712-86055723
C674	ST3GAL5	0.266921	chr2:86087453-86090751
C675	POLR1A	0.299535	chr2:86261732-86266549
C675	PTCD3	0.299535	chr2:86261732-86266549
C676	KDM3A	0.403899	chr2:86668907-86670915
C677	DUSP2	0.63977	chr2:96811271-96813296
C678	STARD7	0.220668	chr2:96813385-96815516
C679	LMAN2L	0.250046	chr2:97471527-97473614
C680	ANKRD39	0.225827	chr2:97465916-97469123
C681	MAP4K4	0.231738	chr2:102238353-102240777
C682	MRPS9	0.23633	chr2:105591472-105594280
C683	NCK2	0.674363	chr2:106465108-106467261
C684	LIMS1	0.384831	chr2:109224604-109227179
C685	TTL	0.534908	chr2:113237329-113239354
C686	PSD4	0.393403	chr2:113925676-113927703
C687	EPB41L5	0.329657	chr2:120768080-120770063
C688	RALB	0.243342	chr2:120933672-120936006
C689	SFT2D3	0.722896	chr2:128458815-128460816
C690	AMER3	0.237102	chr2:131581056-131583158
C691	COBLL1	0.228729	chr2:165616132-165620217
C692	GORASP2	0.888373	chr2:171785365-171787939
C693	TLK1	0.248254	chr2:171984262-171986207
C694	MARS2	0.229869	chr2:198571511-198573502
C695	CFLAR	0.244712	chr2:202032163-202034631
C696	MIR2355	0.257419	chr2:208014221-208016260
C697	PLEKHM3	0.281105	chr2:208857301-208859265
C698	XRCC5	0.25164	chr2:216978580-216981087
C699	PNKD	0.312164	chr2:219269637-219272609
C700	WNT10A	0.305399	chr2:219760104-219762827
C700	CDK5R2	0.229598	chr2:219760104-219762827
C701	ZFAND2B	0.260754	chr2:220141528-220143569
C702	GLB1L	0.408931	chr2:220113087-220115482
C702	STK16	0.407292	chr2:220113087-220115482
C702	TUBA4B	0.256871	chr2:220113087-220115482
C702	TUBA4A	0.255905	chr2:220113087-220115482
C701	DNAJB2	0.352199	chr2:220141528-220143569
C703	SGPP2	0.346802	chr2:223290116-223293891
C704	AP1S3	0.544452	chr2:224699899-224701926
C705	DOCK10	0.48372	chr2:225904720-225906721
C706	IRS1	0.227488	chr2:227655303-227657304
C707	SP110	0.245739	chr2:231131176-231133449
C708	SP100	0.340835	chr2:231335022-231338273
C709	PTMA	0.303264	chr2:232476439-232480007
C710	MIR1244-2	0.248019	chr2:232535228-232541033
C710	MIR1244-1	0.248019	chr2:232535228-232541033
C710	MIR1244-3	0.248019	chr2:232535228-232541033
C711	INPP5D	0.238966	chr2:233943336-233945302
C712	ATG16L1	0.223763	chr2:234239319-234241786
C713	ARL4C	0.223162	chr2:235346273-235348388
C714	LRRFIP1	0.243622	chr2:238585727-238587690
C715	LRRFIP1	0.234601	chr2:238580911-238584579
C716	UBE2F	0.414922	chr2:238876386-238878415
C716	UBE2F-SCLY	0.414922	chr2:238876386-238878415
C716	SCLY	0.247595	chr2:238876386-238878415
C717	ESPNL	0.588552	chr2:239006275-239008705
C718	RNPEPL1	0.380808	chr2:241518320-241520343
C719	CAPN10	0.306069	chr2:241504358-241507000
C720	NEU4	0.260414	chr2:242710782-242712871
C721	PDCD1	0.26043	chr2:242785138-242787438
C722	ODC1	0.247213	chr2:10547620-10551692
C723	LINC01126	0.248927	chr2:43395044-43398305
C724	SRBD1	0.248292	chr2:45917891-45919890
C724	PRKCE	0.241257	chr2:45917891-45919890
C725	PCBP1-AS1	0.2858	chr2:70367371-70371484
C725	PCBP1	0.267897	chr2:70367371-70371484
C726	LINC01816	0.232855	chr2:70358779-70361126
C726	C2orf42	0.2872	chr2:70358779-70361126
C727	TRABD2A	0.228659	chr2:85152049-85154017
C728	CAPG	0.256292	chr2:85644602-85648896
C673	ATOH8	0.636554	chr2:86053712-86055723
C729	ST3GAL5	0.553713	chr2:86113973-86115990
C730	POLR1A	0.230657	chr2:86294442-86296441
C730	PTCD3	0.230657	chr2:86294442-86296441
C731	NCK2	0.264237	chr2:106437871-106439853
C732	LIMS1	0.281179	chr2:109227665-109230255
C733	COBLL1	0.229425	chr2:165721840-165724580
C699	CTDSP1	0.259936	chr2:219269637-219272609
C734	IRS1	0.275557	chr2:227739293-227741327
C710	PTMA	0.26248	chr2:232535228-232541033
C735	MIR1244-2	0.243407	chr2:232570808-232572329
C735	MIR1244-1	0.243407	chr2:232570808-232572329
C735	MIR1244-3	0.243407	chr2:232570808-232572329
C736	PDCD1	0.223541	chr2:242822781-242825744
C737	PRKCE	0.332027	chr2:45954824-45958196
C725	C2orf42	0.249589	chr2:70367371-70371484
C738	ATOH8	0.436272	chr2:86077698-86082221
C739	SOX12	0.564902	chr20:303926-305906
C740	TRIB3	0.477497	chr20:361656-363661
C741	SLC23A2	0.421774	chr20:4978152-4981641
C742	GPCPD1	0.226806	chr20:5633723-5635751
C743	MKKS	0.342902	chr20:10456198-10458193
C744	BANF2	0.323169	chr20:17628952-17630907
C745	SNORD17	0.236417	chr20:17918811-17920854
C746	SNX5	0.279085	chr20:17953170-17954460
C747	SNX5	0.262471	chr20:17941343-17943122
C747	MGME1	0.221335	chr20:17941343-17943122
C748	ENTPD6	0.224567	chr20:25176983-25178966
C749	ZNF337	0.224152	chr20:25686624-25688636
C750	EPB41L1	0.230561	chr20:34685545-34687526
C751	GHRH	0.23717	chr20:35943463-35946022
C752	PLCG1	0.229942	chr20:39761778-39763779
C753	GTSF1L	0.519521	chr20:42373196-42375197
C754	CD40	0.340267	chr20:44736198-44738236
C755	SULF2	0.284792	chr20:46355297-46357504
C756	TRERNA1	0.231216	chr20:48664086-48666087
C757	PARD6B	0.237384	chr20:49434063-49436086
C758	NFATC2	0.319711	chr20:50140883-50142913
C759	ZNF217	0.343924	chr20:52194507-52197756
C760	RTF2	0.254415	chr20:55040271-55042249
C761	RAE1	0.239475	chr20:55966964-55969111
C762	ZBP1	0.641248	chr20:56193367-56195342
C763	STX16	0.415799	chr20:57226457-57228398
C763	STX16-NPEPL1	0.415799	chr20:57226457-57228398
C764	ADRM1	0.341212	chr20:60911560-60915931
C764	MIR4758	0.336203	chr20:60911560-60915931
C764	RPS21	0.220254	chr20:60911560-60915931
C765	TCFL5	0.252782	chr20:61424708-61426740
C766	PPDPF	0.232296	chr20:62172556-62175270
C766	GMEB2	0.221928	chr20:62172556-62175270
C767	STMN3	0.250786	chr20:62184470-62186476
C768	TPD52L2	0.242642	chr20:62579017-62581957
C768	DNAJC5	0.23727	chr20:62579017-62581957
C769	SAMD10	0.257839	chr20:62696522-62698470
C769	PRPF6	0.337434	chr20:62696522-62698470
C769	TCEA2	0.231226	chr20:62696522-62698470
C769	LKAAEAR1	0.335584	chr20:62696522-62698470
C770	SOX12	0.350233	chr20:306885-308897
C747	SNORD17	0.57172	chr20:17941343-17943122
C746	MGME1	0.278107	chr20:17953170-17954460
C771	NFATC2	0.415445	chr20:50145467-50147470
C772	RTF2	0.291966	chr20:55058206-55060196
C773	FNDC11	0.324906	chr20:62269711-62271706
C773	GMEB2	0.228795	chr20:62269711-62271706
C774	FNDC11	0.229757	chr20:62272374-62274440
C774	GMEB2	0.371874	chr20:62272374-62274440
C775	APP	0.364571	chr21:27508227-27510194
C776	LTN1	0.240937	chr21:30374209-30376118
C777	KCNE1	0.227182	chr21:35916455-35918973
C778	RUNX1	0.354521	chr21:36421818-36424733
C779	DSCR9	0.221278	chr21:38628905-38630890
C780	PRDM15	0.39619	chr21:43282684-43284608
C780	C2CD2	0.278201	chr21:43282684-43284608
C781	ABCG1	0.258842	chr21:43651767-43656005
C782	CRYAA	0.222762	chr21:44580089-44583701
C783	LINC00313	0.262087	chr21:44817595-44820648
C784	ICOSLG	0.263429	chr21:45625723-45628366
C785	MCM3AP	0.229834	chr21:47715480-47717476
C786	BCL2L13	0.231202	chr22:18076560-18078875
C787	COMT	0.229636	chr22:19878258-19880609
C787	TXNRD2	0.236451	chr22:19878258-19880609
C788	VPREB1	0.249269	chr22:22515457-22517480
C789	MIR650	0.301559	chr22:23206962-23209016
C790	DERL3	0.226754	chr22:24185713-24187791
C791	CABIN1	0.269698	chr22:24462030-24464031
C792	TOM1	0.285486	chr22:35745468-35750037
C793	HMOX1	0.236471	chr22:35805313-35807349
C794	APOL2	0.240952	chr22:36726689-36728687
C795	MYH9	0.270448	chr22:36772333-36774310
C796	TXN2	0.228546	chr22:36846933-36848963
C797	IL2RB	0.252745	chr22:37619192-37621210
C798	SSTR3	0.28895	chr22:37637661-37639689
C799	LGALS2	0.321486	chr22:38013467-38015518
C799	GGA1	0.277958	chr22:38013467-38015518
C800	SH3BP1	0.250954	chr22:38018560-38020653
C800	PDXP	0.288867	chr22:38018560-38020653
C799	NOL12	0.356971	chr22:38013467-38015518
C801	FAM227A	0.404659	chr22:39146902-39148876
C801	CBY1	0.404659	chr22:39146902-39148876
C802	APOBEC3C	0.269493	chr22:39494366-39497227
C802	APOBEC3D	0.23807	chr22:39494366-39497227
C803	TEF	0.3078	chr22:41808532-41810972
C804	CENPM	0.226251	chr22:42314732-42316974
C805	SERHL2	0.446798	chr22:42946964-42949219
C806	PRR34	0.241577	chr22:46453206-46455191
C807	CELSR1	0.321595	chr22:46982240-46984708
C808	PIM3	0.246433	chr22:50328899-50330752
C809	TUBGCP6	0.243165	chr22:50627966-50631963
C810	SBF1	0.230894	chr22:50907482-50909488
C810	SCO2	0.245021	chr22:50907482-50909488
C810	KLHDC7B	0.230332	chr22:50907482-50909488
C811	DERL3	0.231562	chr22:24255272-24257273
C812	CABIN1	0.231776	chr22:24464976-24466817
C813	MYH9	0.255804	chr22:36831065-36832959
C800	GGA1	0.299846	chr22:38018560-38020653
C800	NOL12	0.243007	chr22:38018560-38020653
C814	GGA1	0.248626	chr22:38072288-38074648
C815	GGA1	0.245802	chr22:38028859-38030882
C815	NOL12	0.315629	chr22:38028859-38030882
C814	NOL12	0.353126	chr22:38072288-38074648
C816	EDEM1	0.247367	chr3:5237827-5242237
C817	HRH1	0.440196	chr3:11329936-11332008
C818	IQSEC1	0.288165	chr3:13035211-13037712
C819	PLCL2	0.222362	chr3:16841865-16845712
C820	PP2D1	0.236795	chr3:20081894-20084030
C821	MIR548AC	0.383034	chr3:23314272-23316273
C822	NGLY1	0.516687	chr3:25822247-25824840
C823	PDCD6IP	0.31249	chr3:33874834-33876829
C824	TRANK1	0.245183	chr3:36941454-36943394
C825	GORASP1	0.224637	chr3:39192928-39194801
C825	TTC21A	0.234866	chr3:39192928-39194801
C826	CCK	0.372278	chr3:42254133-42256107
C827	VIPR1	0.688477	chr3:42530951-42533024
C828	ACKR2	0.303763	chr3:42887814-42889855
C829	CLEC3B	0.30787	chr3:45052672-45054627
C830	LIMD1	0.234502	chr3:45608372-45610402
C831	XCR1	0.269042	chr3:46105933-46108048
C832	MYL3	0.244014	chr3:46993839-46995988
C833	NBEAL2	0.221151	chr3:46967746-46969803
C834	NRADDP	0.389697	chr3:47078584-47080570
C835	GNAI2	0.220831	chr3:50353189-50355486
C836	HYAL3	0.236735	chr3:50279386-50281450
C836	NAA80	0.239494	chr3:50279386-50281450
C837	DNAH1	0.454759	chr3:52350851-52352846
C838	SFMBT1	0.229241	chr3:53051330-53053618
C839	RFT1	0.234778	chr3:53064312-53066313
C840	TKT	0.295441	chr3:53213910-53215976
C841	ARHGEF3-AS1	0.236581	chr3:56949077-56953472
C842	THOC7	0.220791	chr3:63897237-63899715
C843	ATXN7	0.299646	chr3:63966842-63969277
C844	KBTBD8	0.282449	chr3:67049662-67051653
C845	FOXP1	0.258278	chr3:71436809-71439075
C846	CD47	0.277342	chr3:107842310-107847293
C847	CD200	0.280762	chr3:112082386-112085447
C848	ATG3	0.331612	chr3:112206476-112209098
C848	SLC35A5	0.335409	chr3:112206476-112209098
C849	SIDT1	0.355468	chr3:113251601-113253593
C850	USF3	0.264861	chr3:113343466-113346864
C851	ZBTB20	0.22051	chr3:114025245-114029281
C852	ARHGAP31	0.290274	chr3:119014019-119016013
C853	CD80	0.305446	chr3:119280262-119282621
C854	ADPRH	0.322211	chr3:119346463-119348459
C855	GSK3B	0.73193	chr3:119813630-119815580
C856	HGD	0.455737	chr3:120437622-120439402
C857	CD86	0.23053	chr3:121713102-121715295
C858	WDR5B	0.241731	chr3:122127437-122129648
C859	PARP15	0.597882	chr3:122294270-122296211
C860	PARP15	0.251266	chr3:122407093-122409104
C861	HEG1	0.645206	chr3:124772582-124774543
C862	RAB43	0.282596	chr3:128744981-128747037
C863	SNORA7B	0.273654	chr3:129101313-129103283
C864	RPL32P3	0.225093	chr3:129208183-129210177
C864	MBD4	0.236472	chr3:129208183-129210177
C864	IFT122	0.232825	chr3:129208183-129210177
C865	RHO	0.393282	chr3:129244131-129246388
C864	H1FOO	0.281716	chr3:129208183-129210177
C866	RAP2B	0.53849	chr3:152877469-152879470
C867	TIPARP	0.376227	chr3:156398044-156399946
C868	LINC00886	0.415188	chr3:156532334-156534664
C869	CCNL1	0.677066	chr3:156876221-156878222
C870	LRRC77P	0.228872	chr3:167547038-167549071
C871	PHC3	0.60914	chr3:169895620-169899454
C872	SKIL	0.842591	chr3:170073275-170075211
C873	TBL1XR1	0.411593	chr3:176915640-176918260
C874	MFN1	0.689308	chr3:179065581-179067601
C875	LINC02052	0.263596	chr3:186238203-186240455
C876	TBCCD1	0.225288	chr3:186236066-186238184
C876	DNAJB11	0.232539	chr3:186236066-186238184
C877	SNORD2	0.221884	chr3:186489448-186492014
C878	ST6GAL1	0.508069	chr3:186648823-186650772
C879	LPP	0.544081	chr3:187930858-187933347
C880	UTS2B	0.255245	chr3:191012949-191014893
C881	TMEM44-AS1	0.228669	chr3:194209796-194211750
C882	XXYLT1	0.233236	chr3:194979767-194981875
C883	MIR570	0.238231	chr3:195473844-195475844
C884	LINC00885	0.318898	chr3:195778052-195780053
C885	KAT2B	0.227504	chr3:20166518-20169278
C886	HYAL3	0.23549	chr3:50357662-50360204
C886	NAA80	0.230035	chr3:50357662-50360204
C839	SFMBT1	0.315067	chr3:53064312-53066313
C887	RFT1	0.232297	chr3:53105879-53108415
C888	PRKCD	0.276056	chr3:53200658-53202629
C889	NFKBIZ	0.240956	chr3:101616101-101618783
C890	CD47	0.237892	chr3:107848286-107851773
C860	PARP14	0.665375	chr3:122407093-122409104
C865	H1FOO	0.451088	chr3:129244131-129246388
C891	LINC02052	0.254898	chr3:186249723-186253149
C875	TBCCD1	0.300911	chr3:186238203-186240455
C875	DNAJB11	0.309277	chr3:186238203-186240455
C892	LINC00885	0.328028	chr3:195866213-195868179
C893	H1FOO	0.284567	chr3:129301284-129303285
C894	TMEM129	0.290234	chr4:1724041-1726135
C894	TACC3	0.302006	chr4:1724041-1726135
C895	ZFYVE28	0.257181	chr4:2485898-2488235
C895	CFAP99	0.265914	chr4:2485898-2488235
C896	SH3BP2	0.317328	chr4:2836050-2838076
C897	ADD1	0.272694	chr4:2807230-2809251
C898	MRFAP1	0.640298	chr4:6642582-6644586
C899	CCDC96	0.221921	chr4:6964940-6967335
C899	TADA2B	0.25435	chr4:6964940-6967335
C900	ACOX3	0.286405	chr4:8428777-8431206
C900	TRMT44	0.286405	chr4:8428777-8431206
C901	SLC2A9	0.345255	chr4:10034300-10036282
C902	WDR1	0.226796	chr4:10119204-10120611
C903	SEL1L3	0.243061	chr4:25867226-25869220
C904	STIM2	0.229035	chr4:26827537-26830118
C905	TLR10	0.239649	chr4:38858677-38860628
C905	TLR6	0.586367	chr4:38858677-38860628
C906	PDS5A	0.483319	chr4:39977251-39979247
C907	RHOH	0.239158	chr4:40195641-40197682
C908	RBM47	0.72801	chr4:40515838-40517839
C909	ATP8A1	0.221288	chr4:42629014-42631381
C910	TXK	0.816047	chr4:48140184-48142173
C911	UGT2B17	0.694909	chr4:69435011-69437019
C912	DCK	0.397903	chr4:71859731-71861629
C913	USO1	0.229122	chr4:76620442-76622436
C914	NAAA	0.796196	chr4:76860040-76862041
C915	CNOT6L	0.402462	chr4:78741401-78743434
C916	HPSE	0.249898	chr4:84173158-84175100
C917	SLC9B1	0.65104	chr4:103938883-103940842
C918	MCUB	0.612674	chr4:110481740-110483483
C919	UGT8	0.246688	chr4:115522141-115525845
C920	ELF2	0.643396	chr4:140003212-140005210
C921	LINC01095	0.269404	chr4:146949962-146952243
C922	TMEM154	0.571571	chr4:153601641-153603642
C923	TRIM2	0.289758	chr4:154029595-154031887
C924	AGA	0.608296	chr4:178361342-178363341
C925	CASP3	0.232262	chr4:185504127-185507591
C925	PRIMPOL	0.230722	chr4:185504127-185507591
C926	STIM2	0.325118	chr4:26858231-26860226
C927	LINC01095	0.375137	chr4:146979466-146982336
C928	CASP3	0.225087	chr4:185540832-185542818
C928	PRIMPOL	0.228403	chr4:185540832-185542818
C929	MIR4456	0.269353	chr5:463266-465298
C930	DAP	0.236321	chr5:10762131-10764132
C931	AC025171.1	0.410433	chr5:43019290-43021294
C932	ANXA2R	0.232965	chr5:43007827-43011735
C933	MAP3K1	0.237205	chr5:56108413-56110375
C934	GPBP1	0.248003	chr5:56515959-56517960
C935	C5orf64	0.240545	chr5:60967918-60969919
C936	MAST4	0.248892	chr5:65912516-65915355
C937	PIK3R1	0.279906	chr5:67491931-67493916
C938	MRPS36	0.254283	chr5:68431334-68433342
C939	MIR4803	0.439457	chr5:71466785-71468734
C940	MSH3	0.239212	chr5:79963054-79965586
C940	DHFR	0.228861	chr5:79963054-79965586
C941	MIR4280	0.56403	chr5:86408151-86410152
C942	TICAM2	0.426864	chr5:114938538-114940457
C943	DMXL1	0.233134	chr5:118366207-118369581
C944	TNFAIP8	0.231482	chr5:118675406-118680638
C945	HSD17B4	0.2373	chr5:118702373-118705138
C946	LMNB1	0.344154	chr5:126113163-126115048
C947	CDC42SE2	0.238678	chr5:130591881-130594162
C948	IL13	0.368189	chr5:131998973-132000947
C948	IL4	0.31745	chr5:131998973-132000947
C949	CCNI2	0.222889	chr5:132016386-132018326
C950	C5orf15	0.246072	chr5:133263468-133267168
C950	VDAC1	0.245881	chr5:133263468-133267168
C951	C5orf24	0.321823	chr5:134237044-134239098
C952	UBE2D2	0.228317	chr5:139014987-139019211
C953	NR3C1	0.793287	chr5:142812983-142814984
C954	TCOF1	0.232192	chr5:149777450-149779935
C955	SYNPO	0.431504	chr5:149923526-149925471
C956	TNIP1	0.333053	chr5:150529191-150531431
C957	CCDC69	0.238881	chr5:150589731-150592498
C958	TIMD4	0.5275	chr5:156339950-156342220
C959	CYFIP2	0.294663	chr5:156717641-156719758
C960	CYFIP2	0.444552	chr5:156754606-156756574
C961	SOX30	0.240111	chr5:157022646-157024653
C962	C1QTNF2	0.296612	chr5:159860182-159862181
C962	MIR3142	0.534771	chr5:159860182-159862181
C962	MIR146A	0.279749	chr5:159860182-159862181
C963	C5orf58	0.441239	chr5:169694060-169696061
C964	ERGIC1	0.334609	chr5:172233384-172235399
C965	MIR4281	0.300011	chr5:176079586-176081591
C965	SNCB	0.338307	chr5:176079586-176081591
C965	EIF4E1B	0.310281	chr5:176079586-176081591
C965	TSPAN17	0.248386	chr5:176079586-176081591
C966	LMAN2	0.268806	chr5:176726419-176728505
C966	RGS14	0.258087	chr5:176726419-176728505
C967	DBN1	0.221791	chr5:176879978-176883515
C967	PDLIM7	0.266185	chr5:176879978-176883515
C968	DDX41	0.225825	chr5:176920413-176922408
C969	HNRNPH1	0.238373	chr5:179105295-179106449
C970	MIR1229	0.367391	chr5:179222063-179224584
C971	MIR4638	0.277501	chr5:180650631-180652582
C972	HSD17B4	0.328413	chr5:118785438-118787477
C949	IL13	0.279871	chr5:132016386-132018326
C973	JADE2	0.22456	chr5:133889226-133892898
C974	ANXA6	0.400052	chr5:150533906-150536245
C975	CCDC69	0.279163	chr5:150592886-150595333
C976	C5orf58	0.403501	chr5:169719465-169721484
C977	ERGIC1	0.261096	chr5:172263597-172265964
C978	SERPINB9	0.232013	chr6:2897556-2899915
C978	SERPINB6	0.425777	chr6:2897556-2899915
C979	TUBB2A	0.231986	chr6:3114793-3116758
C980	PRPF4B	0.355777	chr6:4017249-4019802
C981	RREB1	0.228666	chr6:7187905-7189963
C982	SSR1	0.254404	chr6:7276581-7279555
C983	GMPR	0.222278	chr6:16319420-16321421
C984	E2F3	0.24568	chr6:20408796-20411112
C985	ALDH5A1	0.372111	chr6:24513037-24515007
C985	KIAA0319	0.49974	chr6:24513037-24515007
C986	GMNN	0.365263	chr6:24857509-24859646
C987	RIPOR2	0.244585	chr6:24928657-24930690
C988	HIST1H1C	0.736572	chr6:26054634-26056627
C989	HMGN4	0.229915	chr6:26472878-26475491
C990	HIST1H2AJ	0.227609	chr6:27740497-27742848
C990	HIST1H2BM	0.284555	chr6:27740497-27742848
C991	ZNF165	0.246074	chr6:28104499-28106500
C992	ZSCAN31	0.228236	chr6:28323080-28325066
C992	ZSCAN12	0.227606	chr6:28323080-28325066
C993	HLA-F	0.364723	chr6:29719416-29721417
C994	PPP1R18	0.229857	chr6:30649454-30651752
C994	NRM	0.289642	chr6:30649454-30651752
C995	CCHCR1	0.281301	chr6:31170330-31173133
C995	TCF19	0.29499	chr6:31170330-31173133
C995	HCG27	0.223879	chr6:31170330-31173133
C996	LTA	0.339006	chr6:31525960-31527961
C996	BAG6	0.249768	chr6:31525960-31527961
C996	APOM	0.259716	chr6:31525960-31527961
C997	GPANK1	0.311958	chr6:31694490-31696507
C997	CSNK2B	0.315773	chr6:31694490-31696507
C997	VARS	0.242128	chr6:31694490-31696507
C998	HLA-DRA	0.301281	chr6:32404383-32406375
C999	HLA-DQA2	0.264523	chr6:32635319-32637317
C1000	HLA-DMB	0.303487	chr6:32911274-32914352
C1001	HLA-DMA	0.33613	chr6:32985817-32987844
C1000	BRD2	0.285312	chr6:32911274-32914352
C1002	HLA-DOA	0.238627	chr6:32994775-32998319
C1002	HLA-DPA1	0.247672	chr6:32994775-32998319
C1002	HLA-DPB2	0.270218	chr6:32994775-32998319
C1003	RPS10	0.266785	chr6:34313447-34315414
C1003	RPS10-NUDT3	0.26957	chr6:34313447-34315414
C1004	SLC26A8	0.222985	chr6:36090671-36092698
C1005	MAPK13	0.248635	chr6:36085536-36090086
C1006	SRSF3	0.260192	chr6:36647261-36649292
C1007	GLO1	0.258431	chr6:38643711-38647364
C1008	TREML1	0.56404	chr6:41166595-41168644
C1008	TREM2	0.453171	chr6:41166595-41168644
C1008	TREML2	0.715869	chr6:41166595-41168644
C1008	TREML3P	0.434408	chr6:41166595-41168644
C1009	MIR4641	0.243782	chr6:41527780-41529781
C1010	TFEB	0.226037	chr6:41650468-41652482
C1011	TFEB	0.322377	chr6:41672784-41675685
C1010	PGC	0.398231	chr6:41650468-41652482
C1011	PRICKLE4	0.226642	chr6:41672784-41675685
C1012	TBCC	0.453863	chr6:42737921-42740222
C1013	SRF	0.337496	chr6:43141479-43143519
C1014	CRIP3	0.229697	chr6:43334544-43336506
C1015	GTPBP2	0.311557	chr6:43650962-43652957
C1015	MAD2L1BP	0.384502	chr6:43650962-43652957
C1015	RSPH9	0.569996	chr6:43650962-43652957
C1015	VEGFA	0.575898	chr6:43650962-43652957
C1016	NFKBIE	0.269468	chr6:44227466-44229525
C1017	TMEM151B	0.32783	chr6:44231173-44233172
C1017	SPATS1	0.434809	chr6:44231173-44233172
C1018	TRAM2	0.250163	chr6:52438744-52440771
C1019	GCM1	0.241004	chr6:53043979-53046237
C1020	EEF1A1	0.637725	chr6:74230869-74234369
C1021	ZNF292	0.239678	chr6:87891153-87893247
C1022	GABRR2	0.238264	chr6:90059454-90061483
C1023	BACH2	0.246113	chr6:91084569-91087082
C1024	PNISR	0.23954	chr6:99931813-99934430
C1025	FOXO3	0.276878	chr6:108886281-108888305
C1026	CD164	0.225049	chr6:109779174-109781206
C1026	SMPD2	0.246292	chr6:109779174-109781206
C1026	PPIL6	0.238929	chr6:109779174-109781206
C1027	CDC40	0.221151	chr6:110525816-110528354
C1028	TAAR8	0.285056	chr6:132818883-132821175
C1029	MAP7	0.43891	chr6:136886199-136888226
C1030	MAP7	0.247793	chr6:136967662-136969696
C1031	MAP3K5	0.28825	chr6:137081227-137083241
C1032	HIVEP2	0.223929	chr6:143223002-143224972
C1033	PLAGL1	0.22573	chr6:144375425-144377906
C1034	FBXO30	0.255933	chr6:146184225-146186384
C1034	AL356599.1	0.255933	chr6:146184225-146186384
C1035	PLEKHG1	0.645124	chr6:150921147-150923063
C1036	ESR1	0.495196	chr6:152043470-152045475
C1037	SNX9	0.261108	chr6:158181408-158183587
C1038	TMEM181	0.480004	chr6:159017065-159018994
C1039	EZR	0.27385	chr6:159218540-159220550
C1040	OSTCP1	0.289904	chr6:159209529-159211554
C1041	SFT2D1	0.226682	chr6:166746311-166748327
C1042	MIR1913	0.44482	chr6:166925227-166927323
C1043	ALDH5A1	0.273988	chr6:24516972-24519059
C1043	KIAA0319	0.303603	chr6:24516972-24519059
C1044	RIPOR2	0.26958	chr6:24948440-24953162
C997	BAG6	0.259499	chr6:31694490-31696507
C997	APOM	0.285598	chr6:31694490-31696507
C1045	GLO1	0.279094	chr6:38655373-38657445
C1011	PGC	0.421176	chr6:41672784-41675685
C1017	SLC35B2	0.255713	chr6:44231173-44233172
C1046	TAAR8	0.310395	chr6:132826746-132828747
C1047	MAP3K5	0.38047	chr6:137111455-137113456
C1048	HECA	0.245033	chr6:139481486-139484182
C1049	HIVEP2	0.675757	chr6:143264214-143266202
C1050	SNX9	0.23484	chr6:158250699-158252643
C1051	ALDH5A1	0.384908	chr6:24520503-24523857
C1051	KIAA0319	0.258516	chr6:24520503-24523857
C1052	TFEB	0.286712	chr6:41695473-41697474
C1053	PGC	0.269715	chr6:41682748-41684719
C1052	PGC	0.243448	chr6:41695473-41697474
C1054	BRAT1	0.23603	chr7:2547205-2551958
C1055	FOXK1	0.241403	chr7:4783317-4786099
C1056	AP5Z1	0.281544	chr7:4722814-4725066
C1057	WIPI2	0.262121	chr7:5257156-5259589
C1058	WIPI2	0.266696	chr7:5276098-5278099
C1059	MIR589	0.341116	chr7:5435933-5438003
C1060	ACTB	0.258508	chr7:5571665-5573688
C1061	USP42	0.429189	chr7:6144763-6146764
C1062	C7orf26	0.231098	chr7:6659993-6662007
C1063	HDAC9	0.232082	chr7:18611778-18614207
C1064	MACC1	0.247113	chr7:20258474-20260804
C1065	CDCA7L	0.241997	chr7:21985891-21987898
C1066	MIR148A	0.447338	chr7:25989966-25992003
C1067	KBTBD2	0.582268	chr7:32929236-32931250
C1068	CDK13	0.872918	chr7:39987681-39989687
C1069	LUARIS	0.24174	chr7:43648189-43650169
C1070	NPC1L1	0.309269	chr7:44499071-44501066
C1071	PURB	0.301324	chr7:45019267-45021534
C1071	SNORA9	0.244899	chr7:45019267-45021534
C1072	IKZF1	0.263709	chr7:50417393-50421207
C1073	VOPP1	0.251954	chr7:55600213-55603279
C1074	ZNF736	0.64166	chr7:63773305-63775571
C1075	LAT2	0.323599	chr7:73629905-73631906
C1076	SRI	0.308674	chr7:87846471-87848796
C1077	TECPR1	0.572858	chr7:97879257-97881255
C1078	TRRAP	0.767153	chr7:98476472-98478487
C1079	MBLAC1	0.281262	chr7:99813931-99816809
C1080	PILRA	0.328208	chr7:99941224-99944112
C1080	MEPCE	0.301417	chr7:99941224-99944112
C1080	ZCWPW1	0.313637	chr7:99941224-99944112
C1081	PPP1R35	0.265379	chr7:99962473-99968443
C1082	TSC22D4	0.24018	chr7:99993393-99995435
C1083	SAP25	0.286805	chr7:100166927-100168993
C1084	TRIP6	0.519357	chr7:100458453-100460439
C1085	SRRT	0.30564	chr7:100484399-100486420
C1086	MIR4285	0.283042	chr7:101931495-101933485
C1087	LRWD1	0.222071	chr7:102089886-102091922
C1088	MIR5090	0.225341	chr7:102059984-102062896
C1089	KMT2E	0.22359	chr7:104583032-104586999
C1090	PIK3CG	0.275043	chr7:106506400-106508437
C1091	ST7	0.320992	chr7:116595006-116597007
C1091	ST7-OT4	0.352781	chr7:116595006-116597007
C1091	ST7-AS1	0.361543	chr7:116595006-116597007
C1092	WNT16	0.27198	chr7:121006047-121008051
C1093	TSPAN33	0.234078	chr7:128785385-128787550
C1094	KLF14	0.470554	chr7:130425289-130427603
C1095	TMEM140	0.338969	chr7:134835503-134837522
C1096	AC022173.1	0.279922	chr7:137634880-137636909
C1097	KDM7A	0.310547	chr7:139928048-139932934
C1097	KDM7A-DT	0.300601	chr7:139928048-139932934
C1098	EPHB6	0.243407	chr7:142504663-142508186
C1099	REPIN1	0.229108	chr7:150102944-150107171
C1100	NOS3	0.236267	chr7:150705012-150706885
C1101	NOS3	0.238357	chr7:150670212-150672875
C1101	ABCB8	0.253834	chr7:150670212-150672875
C1102	GALNTL5	0.341894	chr7:151559723-151561990
C1081	PILRA	0.418446	chr7:99962473-99968443
C1081	MEPCE	0.231417	chr7:99962473-99968443
C1103	TSC22D4	0.226382	chr7:100146952-100148908
C1104	KMT2E	0.278256	chr7:104620874-104625702
C1100	ABCB8	0.28836	chr7:150705012-150706885
C1105	CLN8	0.323777	chr8:1714090-1716474
C1106	DEFA6	0.233478	chr8:6776720-6779639
C1106	DEFA4	0.234073	chr8:6776720-6779639
C1107	FAM167A	0.222862	chr8:11348634-11351342
C1107	BLK	0.341725	chr8:11348634-11351342
C1108	MIR3926-2	0.242799	chr8:12610640-12612598
C1108	MIR3926-1	0.242799	chr8:12610640-12612598
C1108	LONRF1	0.47331	chr8:12610640-12612598
C1109	XPO7	0.254529	chr8:21767679-21770258
C1110	REEP4	0.639329	chr8:21994079-21996059
C1110	LGI3	0.75712	chr8:21994079-21996059
C1110	BMP1	0.242395	chr8:21994079-21996059
C1111	PPP3CC	0.327243	chr8:22397013-22399624
C1111	PDLIM2	0.295556	chr8:22397013-22399624
C1111	CCAR2	0.243592	chr8:22397013-22399624
C1112	EGR3	0.246334	chr8:22575899-22577223
C1113	TNFRSF10D	0.539923	chr8:23019026-23021058
C1114	ADAMDEC1	0.222542	chr8:24227454-24229978
C1115	PNMA2	0.402544	chr8:26305010-26307582
C1115	DPYSL2	0.441418	chr8:26305010-26307582
C1116	PTK2B	0.425013	chr8:27180465-27182449
C1117	NUGGC	0.27248	chr8:27938731-27940688
C1118	FZD3	0.232844	chr8:28353216-28355181
C1119	GOT1L1	0.340992	chr8:37730436-37733128
C1120	IKBKB	0.255294	chr8:42039531-42041530
C1121	DKK4	0.250235	chr8:42162587-42164580
C1122	ATP6V1H	0.396215	chr8:54755969-54758044
C1123	LYN	0.32596	chr8:56783297-56785309
C1124	NSMAF	0.345762	chr8:59569716-59571674
C1125	VXN	0.240443	chr8:67433308-67435309
C1126	MRPS28	0.255996	chr8:81011040-81013697
C1127	TPD52	0.277937	chr8:80983835-80985706
C1128	TPD52	0.29541	chr8:81057809-81060710
C1129	TP53INP1	0.250257	chr8:95958510-95960511
C1130	PLEKHF2	0.25349	chr8:96141936-96144716
C1131	LINC01298	0.320271	chr8:96186367-96188872
C1132	MTERF3	0.348733	chr8:97274596-97277941
C1132	PTDSS1	0.478389	chr8:97274596-97277941
C1133	AZIN1	0.264364	chr8:103817725-103820880
C1134	ATP6V1C1	0.271167	chr8:103989851-103993087
C1135	SYBU	0.250349	chr8:110586070-110588062
C1136	ZHX2	0.420368	chr8:123794334-123796340
C1137	MTSS1	0.332065	chr8:125687199-125689200
C1138	MIR1204	0.275024	chr8:128886912-128889528
C1139	NDRG1	0.814037	chr8:134309606-134311592
C1140	ST3GAL1	0.254707	chr8:134545137-134547133
C1141	ZFAT-AS1	0.220676	chr8:135575228-135577219
C1142	TOP1MT	0.272065	chr8:144419020-144421931
C1143	ZC3H3	0.242163	chr8:144630745-144632752
C1144	VPS28	0.314531	chr8:145746842-145749160
C1145	CLN8	0.401197	chr8:1728598-1730599
C1146	CCAR2	0.22036	chr8:22551963-22554364
C1147	ADAMDEC1	0.267143	chr8:24243679-24246593
C1148	VXN	0.294892	chr8:67445051-67449294
C1149	ZFAT-AS1	0.361725	chr8:135613216-135615789
C1150	ADAMDEC1	0.309222	chr8:24271706-24273710
C1151	RFX3	0.72188	chr9:3526199-3528200
C1152	MIR101-2	0.226667	chr9:4841052-4843311
C1153	ERMP1	0.27275	chr9:5763591-5765603
C1154	TESK1	0.269547	chr9:35645585-35648149
C1155	MIR4667	0.314167	chr9:35610433-35612437
C1156	CD72	0.291493	chr9:35616220-35618156
C1157	MSMP	0.296299	chr9:35844101-35846101
C1158	PAX5	0.266957	chr9:36988030-36990058
C1159	EBLN3P	0.242545	chr9:36992106-36995132
C1160	MIR4290	0.775831	chr9:92785896-92788270
C1161	SYK	0.282869	chr9:93592542-93594561
C1162	BICD2	0.227623	chr9:95490301-95492744
C1163	SUSD3	0.280463	chr9:95725422-95727822
C1164	TRMO	0.225762	chr9:100772014-100774018
C1165	NR4A3	0.32587	chr9:102580780-102582784
C1165	STX17-AS1	0.234749	chr9:102580780-102582784
C1165	STX17	0.234749	chr9:102580780-102582784
C1166	ABCA1	0.275438	chr9:107624701-107626709
C1167	MIR4668	0.281233	chr9:114744925-114748767
C1168	FKBP15	0.252236	chr9:115981365-115982637
C1169	ORM2	0.265788	chr9:117126099-117130268
C1170	PHF19	0.268848	chr9:123692690-123695131
C1171	TRAF1	0.279958	chr9:123677499-123679520
C1172	CNTRL	0.364432	chr9:123883136-123885130
C1173	RAB14	0.261869	chr9:123921484-123923496
C1174	NEK6	0.282138	chr9:127026233-127028270
C1175	PBX3	0.221294	chr9:128411715-128413694
C1176	ST6GALNAC4	0.490824	chr9:130677186-130679147
C1177	PIP5KL1	0.24207	chr9:130666622-130669967
C1177	FAM102A	0.224913	chr9:130666622-130669967
C1178	NAIF1	0.312289	chr9:130745316-130747407
C1178	SLC25A25	0.304283	chr9:130745316-130747407
C1179	TOR1B	0.239483	chr9:132649872-132652287
C1180	C9orf78	0.220176	chr9:132645869-132647833
C1181	FAM78A	0.320923	chr9:134152632-134154598
C1182	RAPGEF1	0.245094	chr9:134607568-134609576
C1183	WDR5	0.625971	chr9:137094930-137097250
C1184	RNU6ATAC	0.276694	chr9:137112343-137114317
C1185	MIR4669	0.246332	chr9:137281605-137284883
C1186	QSOX2	0.244433	chr9:139116348-139119143
C1187	SNAPC4	0.418356	chr9:139297194-139299262
C1188	C9orf139	0.321171	chr9:139989339-139991271
C1188	ABCA2	0.231843	chr9:139989339-139991271
C1189	GRIN1	0.340044	chr9:140023231-140025223
C1190	SSNA1	0.274087	chr9:140117022-140119008
C1190	ANAPC2	0.274087	chr9:140117022-140119008
C1191	NSMF	0.297208	chr9:140347563-140349550
C1156	MIR4667	0.333579	chr9:35616220-35618156
C1192	PAX5	0.241554	chr9:37009334-37011721
C1193	ORM2	0.252347	chr9:117167037-117169003
C1173	CNTRL	0.373957	chr9:123921484-123923496
C1194	PIP5KL1	0.246408	chr9:130672679-130674739
C1194	FAM102A	0.271774	chr9:130672679-130674739
C1195	NSMF	0.288938	chr9:140355453-140357476
C1196	MIR4667	0.372665	chr9:35618604-35620958
C1197	PAX5	0.222516	chr9:37035994-37038474
C1178	PIP5KL1	0.310438	chr9:130745316-130747407
C1176	FAM102A	0.263874	chr9:130677186-130679147
C1198	PIP5KL1	0.240446	chr9:130769043-130771254
C1199	PLCXD1	0.421504	chrX:199101-201092
C1200	BCOR	0.335953	chrX:39957493-39960033
C1201	OTUD5	0.342358	chrX:48793451-48797269
C1201	KCND1	0.322683	chrX:48793451-48797269
C1202	MAGIX	0.253454	chrX:49046644-49048643
C1202	SYP	0.266733	chrX:49046644-49048643
C1203	LONRF3	0.392328	chrX:118109343-118111311
C1204	XPNPEP2	0.241804	chrX:128811154-128813155
C1205	ZDHHC9	0.243719	chrX:128902625-128904627
C1206	PNMA3	0.254362	chrX:152156423-152158987
C1207	HCFC1	0.226728	chrX:153192990-153194991
C1207	TMEM187	0.294201	chrX:153192990-153194991
C1208	XPNPEP2	0.327647	chrX:128891165-128893274
H1	AGRN	0.36487	chr1:967588-969589
H2	C1orf159	0.243989	chr1:1078579-1080909
H2	LINC01342	0.309801	chr1:1078579-1080909
H3	MIR200B	0.338005	chr1:1106039-1108657
H3	MIR200A	0.316795	chr1:1106039-1108657
H2	MIR429	0.293808	chr1:1078579-1080909
H3	TTLL10	0.412291	chr1:1106039-1108657
H4	TNFRSF18	0.249908	chr1:1135848-1137849
H5	TNFRSF4	0.264558	chr1:1142557-1144558
H6	ACAP3	0.297129	chr1:1239832-1242129
H7	PRKCZ	0.251892	chr1:2057724-2059725
H8	FAAP20	0.279833	chr1:2129714-2131752
H9	FAAP20	0.23271	chr1:2176642-2179275
H10	SKI	0.263848	chr1:2135372-2137615
H11	AL513477.1	0.371059	chr1:2245647-2247648
H12	PLCH2	0.25379	chr1:2453312-2455313
H13	MMEL1	0.227829	chr1:2573104-2575711
H14	TP73	0.23776	chr1:3593273-3595274
H15	TMEM201	0.267207	chr1:9685366-9687376
H16	PIK3CD	0.227704	chr1:9764005-9766006
H17	MIIP	0.309088	chr1:12099082-12101746
H18	TNFRSF8	0.40749	chr1:12147103-12149104
H19	PLEKHM2	0.25418	chr1:16007582-16009939
H20	SRARP	0.240655	chr1:16340496-16342497
H20	HSPB7	0.313229	chr1:16340496-16342497
H21	MST1P2	0.69835	chr1:16969986-16971987
H21	ESPNP	0.24148	chr1:16969986-16971987
H22	ARHGEF10L	0.37863	chr1:17862022-17864059
H23	AKR7A2	0.298596	chr1:19641168-19643195
H23	PQLC2	0.296286	chr1:19641168-19643195
H24	ECE1	0.318958	chr1:21650243-21652825
H25	ECE1	0.27911	chr1:21620095-21622605
H26	ZNF436	0.385829	chr1:23718003-23720149
H27	MDS2	0.311887	chr1:23960643-23962644
H28	GALE	0.262715	chr1:24135394-24138490
H29	CNR2	0.232318	chr1:24234368-24238572
H30	RUNX3	0.245907	chr1:25173655-25176101
H31	RPS6KA1	0.224429	chr1:26826005-26828597
H32	RPS6KA1	0.311678	chr1:26867483-26870813
H33	SYTL1	0.306917	chr1:27668994-27671011
H34	CD164L2	0.380491	chr1:27732460-27734461
H35	FGR	0.310764	chr1:27956491-27960558
H36	FGR	0.314713	chr1:27943979-27945980
H37	PPP1R8	0.225278	chr1:28188723-28191988
H38	SMPDL3B	0.280098	chr1:28194835-28197175
H39	PTAFR	0.274431	chr1:28498346-28500347
H40	MED18	0.527465	chr1:28653141-28655142
H41	EPB41	0.61894	chr1:29210684-29212685
H42	LAPTM5	0.280227	chr1:31202273-31206442
H43	FABP3	0.359251	chr1:31894828-31897495
H44	PTP4A2	0.226302	chr1:32409095-32411112
H45	CCDC28B	0.429083	chr1:32685555-32687566
H45	DCDC2B	0.248763	chr1:32685555-32687566
H45	TMEM234	0.362816	chr1:32685555-32687566
H45	EIF3I	0.306316	chr1:32685555-32687566
H46	FAM229A	0.270846	chr1:32824682-32826683
H46	TSSK3	0.272562	chr1:32824682-32826683
H47	LSM10	0.297741	chr1:36855196-36857197
H47	MRPS15	0.277227	chr1:36855196-36857197
H48	LINC01137	0.245821	chr1:37942048-37944059
H48	ZC3H12A	0.256736	chr1:37942048-37944059
H49	MFSD2A	0.398629	chr1:40425243-40427520
H50	SMAP2	0.312288	chr1:40856537-40858538
H51	KCNQ4	0.256111	chr1:41274334-41276335
H52	CTPS1	0.871759	chr1:41445205-41447206
H53	SNORD38A	0.224144	chr1:45278534-45280755
H54	PLK3	0.264161	chr1:45274364-45277285
H55	GPX7	0.34318	chr1:53068758-53070759
H56	JUN	0.362605	chr1:59246981-59248982
H56	LINC01135	0.294469	chr1:59246981-59248982
H57	MIR101-1	0.262917	chr1:65531920-65533921
H57	AK4	0.287287	chr1:65531920-65533921
H58	GADD45A	0.489311	chr1:68151106-68153107
H59	DDAH1	0.572697	chr1:86041728-86043729
H60	LMO4	0.268062	chr1:87796352-87798353
H61	ZNF644	0.232672	chr1:91519568-91521839
H62	GFI1	0.360206	chr1:92941076-92943077
H63	LRRC39	0.312615	chr1:100649322-100651323
H64	PRMT6	0.421679	chr1:107600051-107602052
H65	SLC25A24	0.63247	chr1:108732898-108734899
H66	PRPF38B	0.712998	chr1:109235160-109237161
H67	GNAT2	0.325742	chr1:110157634-110159635
H67	AMPD2	0.386242	chr1:110157634-110159635
H67	GSTM5	0.274768	chr1:110157634-110159635
H68	KCNA3	0.292721	chr1:111214423-111216424
H69	RHOC	0.259943	chr1:113246935-113248936
H70	AP4B1	0.263587	chr1:114445247-114447248
H70	DCLRE1B	0.231501	chr1:114445247-114447248
H71	ANP32E	0.221621	chr1:150130927-150133829
H72	MCL1	0.289012	chr1:150532976-150537037
H73	GABPB2	0.224569	chr1:151029393-151031394
H74	RFX5	0.347301	chr1:151264109-151266340
H74	SELENBP1	0.237361	chr1:151264109-151266340
H75	S100A13	0.222027	chr1:153570185-153572539
H76	SLC39A1	0.228169	chr1:153916778-153918812
H76	CREB3L4	0.236152	chr1:153916778-153918812
H77	TPM3	0.238203	chr1:154151575-154153601
H78	FLAD1	0.231716	chr1:154972633-154974634
H78	ZBTB7B	0.60179	chr1:154972633-154974634
H79	DCST2	0.525043	chr1:154978171-154980449
H79	DCST1	0.526186	chr1:154978171-154980449
H80	ADAM15	0.321815	chr1:155042664-155044665
H80	EFNA4	0.266869	chr1:155042664-155044665
H81	DPM3	0.237932	chr1:155138972-155141519
H81	FAM189B	0.246745	chr1:155138972-155141519
H82	ARHGEF2	0.26555	chr1:155950143-155952175
H83	UBQLN4	0.298735	chr1:155958310-155960311
H84	MEX3A	0.259183	chr1:156074820-156077617
H84	LMNA	0.271213	chr1:156074820-156077617
H85	SEMA4A	0.272392	chr1:156096065-156098130
H86	SEMA4A	0.365611	chr1:156117242-156119243
H86	SLC25A44	0.29307	chr1:156117242-156119243
H87	MEF2D	0.329967	chr1:156456882-156458890
H88	GPATCH4	0.370096	chr1:156568780-156570819
H89	SLAMF6	0.281155	chr1:160509146-160511147
H89	CD84	0.253059	chr1:160509146-160511147
H90	LY9	0.258637	chr1:160751079-160753205
H91	USF1	0.222535	chr1:160982289-160984762
H92	ARHGAP30	0.277956	chr1:161037224-161039258
H93	DEDD	0.37578	chr1:161088628-161090629
H93	UFC1	0.382415	chr1:161088628-161090629
H93	USP21	0.466304	chr1:161088628-161090629
H94	APOA2	0.231813	chr1:161186406-161188407
H95	CREG1	0.249063	chr1:167596004-167598753
H96	KIAA0040	0.349186	chr1:175162931-175164932
H97	NEK7	0.765571	chr1:198126171-198129559
H98	IPO9	0.280645	chr1:201864268-201866269
H98	SHISA4	0.373867	chr1:201864268-201866269
H99	PTPN7	0.224187	chr1:202111688-202113689
H99	PTPRVP	0.282646	chr1:202111688-202113689
H100	CHIT1	0.247059	chr1:203246399-203248400
H101	LINC01136	0.31209	chr1:203255637-203257666
H101	BTG2	0.310028	chr1:203255637-203257666
H102	PIK3C2B	0.250996	chr1:204448750-204451763
H103	MDM4	0.289904	chr1:204481390-204483391
H104	TMCC2	0.230551	chr1:205241756-205243757
H105	RHEX	0.222674	chr1:206289368-206292967
H106	CTSE	0.396246	chr1:206298428-206300676
H107	MAPKAPK2	0.25227	chr1:206898808-206900809
H108	IL19	0.382127	chr1:207002549-207004550
H108	IL20	0.286786	chr1:207002549-207004550
H109	C1orf116	0.349292	chr1:207227046-207229047
H109	YOD1	0.272646	chr1:207227046-207229047
H109	PFKFB2	0.34434	chr1:207227046-207229047
H110	CD46	0.221909	chr1:207994674-208000329
H111	CD34	0.249842	chr1:208020751-208022752
H112	IRF6	0.343611	chr1:209947096-209949124
H113	SERTAD4-AS1	0.220863	chr1:210423312-210425313
H114	TRAF5	0.308291	chr1:211502137-211504456
H115	MIA3	0.229717	chr1:222806949-222808950
H116	NVL	0.240572	chr1:224565581-224567582
H116	CNIH4	0.240777	chr1:224565581-224567582
H117	EPHX1	0.227783	chr1:226083745-226086803
H118	ITPKB	0.302001	chr1:226878158-226880166
H119	SNAP47	0.356599	chr1:227949282-227951283
H119	JMJD4	0.336942	chr1:227949282-227951283
H120	TRIM67	0.328199	chr1:231367838-231369839
H121	MIR1537	0.255342	chr1:236101136-236103272
H122	HEATR1	0.269107	chr1:236708280-236710281
H3	MIR429	0.383586	chr1:1106039-1108657
H5	TNFRSF18	0.653754	chr1:1142557-1144558
H123	MST1P2	0.221104	chr1:17026179-17028180
H123	ESPNP	0.498502	chr1:17026179-17028180
H124	ECE1	0.29067	chr1:21659854-21662399
H125	ECE1	0.300393	chr1:21669115-21671116
H24	AL031728.1	0.32566	chr1:21650243-21652825
H126	LAPTM5	0.373825	chr1:31233289-31236745
H127	SMAP2	0.244303	chr1:40859696-40861697
H53	PLK3	0.358368	chr1:45278534-45280755
H128	LMO4	0.230118	chr1:87799931-87801932
H71	PLEKHO1	0.35584	chr1:150130927-150133829
H129	DCST2	0.374592	chr1:154987810-154991149
H129	DCST1	0.372816	chr1:154987810-154991149
H85	LMNA	0.428834	chr1:156096065-156098130
H130	MEF2D	0.35276	chr1:156461284-156463626
H131	SLAMF6	0.26475	chr1:160518325-160520356
H131	CD84	0.258158	chr1:160518325-160520356
H132	CD34	0.550577	chr1:208036425-208038431
H133	TRAF5	0.322232	chr1:211507970-211510698
H125	AL031728.1	0.239555	chr1:21669115-21671116
H134	FGR	0.279729	chr1:27984695-27987634
H135	MEF2D	0.231956	chr1:156473863-156476210
H136	TRAF5	0.592806	chr1:211512054-211514119
H137	FGR	0.230571	chr1:27988779-27990780
H138	TRAF5	0.495961	chr1:211516741-211518742
H139	TRAF5	0.518372	chr1:211525414-211528396
H140	LARP4B	0.22167	chr10:897089-899090
H141	GTPBP4	0.321883	chr10:976791-978792
H142	ADARB2	0.511943	chr10:1780353-1782354
H143	PFKP	0.299827	chr10:3077133-3079560
H144	FAM208B	0.241252	chr10:5816832-5818835
H145	FBH1	0.335634	chr10:5914735-5917146
H145	ANKRD16	0.345819	chr10:5914735-5917146
H146	CDC123	0.298202	chr10:12305559-12309177
H146	NUDT5	0.301395	chr10:12305559-12309177
H147	FAM107B	0.220234	chr10:14777299-14779899
H148	ACBD5	0.418262	chr10:27531410-27533411
H149	ITGB1	0.27353	chr10:33225963-33227964
H150	TMEM273	0.416854	chr10:50397432-50400530
H151	C10orf71	0.513748	chr10:50507313-50509314
H152	ERCC6	0.280076	chr10:50742297-50744298
H153	NCOA4	0.245852	chr10:51502177-51504185
H154	CCDC6	0.365563	chr10:61663928-61666165
H155	LINC01553	0.221591	chr10:61650857-61652858
H156	RHOBTB1	0.566185	chr10:62701714-62703715
H157	MIR548AV	0.321065	chr10:63758701-63761231
H158	DNAJC12	0.320596	chr10:69542528-69544529
H159	TSPAN15	0.240824	chr10:71167638-71170876
H160	TYSND1	0.419642	chr10:71904280-71906281
H161	PALD1	0.35224	chr10:72239367-72241385
H162	DNAJB12	0.225979	chr10:74099344-74101345
H163	LINC00595	0.232176	chr10:80058736-80060737
H164	ANXA11	0.248843	chr10:81946639-81948657
H164	LINC00857	0.406851	chr10:81946639-81948657
H165	FAM213A	0.349848	chr10:82180605-82183011
H166	SH2D4B	0.386221	chr10:82294551-82296793
H167	BMPR1A	0.22527	chr10:88470046-88472709
H168	PDLIM1	0.22531	chr10:97052042-97054043
H169	BLNK	0.25902	chr10:98032277-98034278
H170	TM9SF3	0.228908	chr10:98445502-98447503
H171	PYROXD2	0.428061	chr10:100203262-100205263
H171	HPS1	0.2305	chr10:100203262-100205263
H172	KCNIP2	0.246605	chr10:103588432-103591585
H173	LDB1	0.33497	chr10:103876727-103879795
H174	NFKB2	0.269144	chr10:104158400-104160405
H175	PSD	0.341747	chr10:104237884-104239908
H175	MIR146B	0.380768	chr10:104237884-104239908
H175	MFSD13A	0.308448	chr10:104237884-104239908
H176	ATP5MD	0.274342	chr10:105230180-105232950
H176	PDCD11	0.277533	chr10:105230180-105232950
H177	CALHM3	0.280055	chr10:105249576-105251889
H178	ITPRIP	0.317605	chr10:106087972-106090305
H179	MXI1	0.223747	chr10:111971067-111973068
H180	SMC3	0.243418	chr10:112262018-112265326
H181	ABLIM1	0.379296	chr10:116282821-116284822
H182	PDZD8	0.387118	chr10:119132464-119134465
H183	MIR4681	0.247095	chr10:121086932-121089320
H184	PTPRE	0.245631	chr10:129651228-129654491
H185	C10orf143	0.222292	chr10:131939355-131941356
H186	PWWP2B	0.298519	chr10:134234160-134237682
H187	INPP5A	0.227617	chr10:134359546-134363195
H188	VENTX	0.328305	chr10:135118498-135120499
H189	ADAM8	0.64702	chr10:135087585-135090273
H190	TUBGCP2	0.605889	chr10:135126481-135128482
H191	CALY	0.24816	chr10:135070459-135072460
H189	FUOM	0.258058	chr10:135087585-135090273
H192	CELF2	0.294163	chr10:11212041-11214056
H193	ITGB1	0.333087	chr10:33231522-33233523
H194	KCNIP2	0.222481	chr10:103660294-103662302
H175	NFKB2	0.27422	chr10:104237884-104239908
H175	FBXL15	0.315192	chr10:104237884-104239908
H195	TRIM8	0.221239	chr10:104411217-104413522
H196	ABLIM1	0.461684	chr10:116302959-116305272
H197	MIR4681	0.403192	chr10:121153985-121157098
H198	C10orf91	0.45983	chr10:134259992-134263151
H199	INPP5A	0.227991	chr10:134367929-134370725
H189	CALY	0.310953	chr10:135087585-135090273
H200	CELF2	0.249723	chr10:11219810-11223438
H201	SCGB1C1	0.220836	chr11:189096-191097
H201	SCGB1C2	0.220836	chr11:189096-191097
H202	BET1L	0.297547	chr11:266851-270477
H202	RIC8A	0.223403	chr11:266851-270477
H203	EPS8L2	0.30722	chr11:696266-698294
H204	CRACR2B	0.336442	chr11:819073-821074
H204	CD151	0.326379	chr11:819073-821074
H204	TSPAN4	0.282789	chr11:819073-821074
H205	BRSK2	0.291369	chr11:1403273-1405638
H206	KRTAP5-AS1	0.321642	chr11:1594640-1597077
H207	SYT8	0.231844	chr11:1858190-1860191
H207	TNNI2	0.49603	chr11:1858190-1860191
H208	LSP1	0.431218	chr11:1870670-1873187
H209	MIR4298	0.321594	chr11:1902819-1904820
H207	LSP1	0.235473	chr11:1858190-1860191
H210	ASCL2	0.250058	chr11:2285842-2287888
H211	CD81	0.446768	chr11:2404671-2408184
H212	TSSC4	0.368938	chr11:2413888-2416994
H213	PGAP2	0.250995	chr11:3914567-3916568
H213	NUP98	0.250793	chr11:3914567-3916568
H214	PPFIBP2	0.262692	chr11:7554009-7556022
H215	NLRP10	0.323606	chr11:8039628-8041839
H216	LMO1	0.235778	chr11:8352890-8354935
H217	WEE1	0.232108	chr11:9621434-9624472
H218	SWAP70	0.401807	chr11:9683012-9685020
H219	SBF2-AS1	0.258091	chr11:9777216-9779217
H220	AMPD3	0.427269	chr11:10472442-10474458
H221	PTH	0.461373	chr11:13507856-13509900
H222	CALCB	0.443521	chr11:15095327-15097658
H223	IGSF22	0.240259	chr11:18726679-18729629
H224	PTPN5	0.316798	chr11:18752183-18754694
H225	NAV2	0.264227	chr11:19798169-19800539
H226	LINC00294	0.334772	chr11:33084217-33086218
H227	PRR5L	0.249316	chr11:36398044-36400944
H228	PRR5L	0.31956	chr11:36432026-36434027
H229	TP53I11	0.29238	chr11:44936389-44938390
H230	AC068858.1	0.22467	chr11:45046860-45048877
H231	CRY2	0.245084	chr11:45943987-45945988
H232	LARGE2	0.330073	chr11:45920340-45922414
H233	TNKS1BP1	0.24689	chr11:57112255-57114256
H233	SSRP1	0.250429	chr11:57112255-57114256
H233	P2RX3	0.353824	chr11:57112255-57114256
H234	SLC43A1	0.317307	chr11:57278409-57280653
H235	FAM111A	0.271029	chr11:58902798-58904799
H236	DTX4	0.241692	chr11:58974684-58976703
H237	OR10V2P	0.237953	chr11:59539009-59541010
H238	CD6	0.266107	chr11:60685984-60687985
H239	VPS37C	0.317921	chr11:60836977-60839857
H240	TAF6L	0.262537	chr11:62608024-62610543
H240	TMEM179B	0.241113	chr11:62608024-62610543
H240	STX5	0.231319	chr11:62608024-62610543
H240	SNORD26	0.229456	chr11:62608024-62610543
H240	SNORD25	0.239016	chr11:62608024-62610543
H240	SNHG1	0.231616	chr11:62608024-62610543
H240	SLC3A2	0.228679	chr11:62608024-62610543
H241	COX8A	0.225393	chr11:63748746-63750747
H242	FKBP2	0.241461	chr11:64036448-64038512
H243	GPR137	0.226045	chr11:64070948-64072949
H242	ESRRA	0.266853	chr11:64036448-64038512
H244	MAP4K2	0.366564	chr11:64566267-64568301
H245	EHD1	0.231952	chr11:64625500-64628073
H246	ARL2	0.257586	chr11:64876933-64878942
H246	ARL2-SNX15	0.257586	chr11:64876933-64878942
H246	TM7SF2	0.64968	chr11:64876933-64878942
H247	MIR612	0.230416	chr11:65221654-65223655
H248	MALAT1	0.228577	chr11:65273034-65275869
H249	SCYL1	0.329689	chr11:65289708-65291709
H250	FAM89B	0.33918	chr11:65340832-65342833
H250	EHBP1L1	0.298483	chr11:65340832-65342833
H251	MAP3K11	0.222116	chr11:65306731-65309505
H251	SIPA1	0.238187	chr11:65306731-65309505
H252	MIR4489	0.293066	chr11:65419306-65421503
H253	EFEMP2	0.237699	chr11:65694728-65696729
H253	C11orf68	0.314392	chr11:65694728-65696729
H253	DRAP1	0.315686	chr11:65694728-65696729
H254	BANF1	0.236412	chr11:65848152-65850153
H254	EIF1AD	0.240595	chr11:65848152-65850153
H255	GAL3ST3	0.543094	chr11:65877812-65879813
H256	CD248	0.392499	chr11:66078408-66081074
H257	ANKRD13D	0.254997	chr11:67044126-67046149
H258	CLCF1	0.361963	chr11:67138017-67140375
H257	CLCF1	0.220976	chr11:67044126-67046149
H259	RAD9A	0.24158	chr11:67231223-67233257
H260	CARNS1	0.225809	chr11:67175791-67180515
H261	PTPRCAP	0.317777	chr11:67185627-67189709
H259	AIP	0.250682	chr11:67231223-67233257
H262	PITPNM1	0.244039	chr11:67226477-67228867
H263	GSTP1	0.294032	chr11:67353342-67356882
H264	NDUFV1	0.229067	chr11:67380564-67382890
H265	NUDT8	0.285244	chr11:67413297-67416777
H266	NDUFS8	0.232243	chr11:67769013-67771290
H267	TCIRG1	0.53326	chr11:67806672-67809202
H268	CTTN	0.510121	chr11:70282368-70284369
H269	IL18BP	0.33011	chr11:71707208-71709209
H270	PDE2A	0.275428	chr11:72295933-72297934
H271	MIR4692	0.248105	chr11:72491908-72493909
H272	FCHSD2	0.671829	chr11:72853470-72855471
H273	P2RY2	0.233356	chr11:72862368-72866496
H274	ARHGEF17	0.26592	chr11:72998412-73001623
H275	AP001922.1	0.238514	chr11:75483086-75485833
H275	DGAT2	0.243991	chr11:75483086-75485833
H276	TENM4	0.458535	chr11:79152210-79154211
H277	SCARNA9	0.266183	chr11:93450600-93452601
H278	MIR1260B	0.381894	chr11:96071534-96073539
H279	TMEM123	0.702038	chr11:102321610-102323611
H280	AP002004.1	0.442755	chr11:104786443-104788444
H281	RAB39A	0.341468	chr11:107799705-107801706
H282	AP002008.3	0.646418	chr11:111286528-111288529
H283	APOA1	0.306036	chr11:116723452-116725472
H284	SIK3	0.241793	chr11:116966454-116968455
H285	PCSK7	0.305526	chr11:117100378-117102395
H286	DSCAML1	0.263817	chr11:117687668-117690012
H287	IL10RA	0.230252	chr11:117872680-117874681
H288	DDX6	0.244755	chr11:118721865-118723866
H289	CCDC84	0.802401	chr11:118866765-118868766
H290	HYOU1	0.431441	chr11:118921684-118923697
H291	MCAM	0.686503	chr11:119184974-119187648
H291	RNF26	0.295114	chr11:119184974-119187648
H292	KCNJ1	0.243006	chr11:128797509-128799518
H293	MIR4697	0.331251	chr11:133774911-133777010
H294	AP000911.1	0.393378	chr11:133903026-133905027
H295	JAM3	0.296227	chr11:133906052-133908680
H212	CD81	0.225607	chr11:2413888-2416994
H296	CD44	0.307349	chr11:35164766-35166805
H297	TP53I11	0.274333	chr11:44963848-44965904
H298	CRY2	0.236098	chr11:45950873-45952996
H231	C11orf94	0.652196	chr11:45943987-45945988
H243	ESRRA	0.848903	chr11:64070948-64072949
[truncated: 1,957 more rows]

## Sheet: 13.4 CLL-specific GREN
Dataset_EV 13.4. CLL-specific GREN
Regulator	Target	MoA/Correlation	likelihood	Enhancer_position
AEBP2	ZBTB21	0.0646852	0.403589
ASXL1	ATP2A3	0.987129	0.617566
ASXL1	NFRKB	0.876557	0.402316
ASXL2	PLXNA3	0.98548	0.622217
ASXL2	KDM6B	0.984892	0.607648
ASXL2	LPHN1	-0.00190353	0.529561
ASXL2	SMPD4	-0.000513391	0.520289
ASXL2	TAOK1	0.0191097	0.591123
ASXL2	PITPNC1	0.086834	0.548144
ASXL2	SUPT5H	0.000269698	0.535179
ASXL2	GATAD2A	-0.00056238	0.600608
ASXL2	TDP2	-0.0430923	0.515659
BAZ2A	SMARCC2	0.954609	0.575799
BAZ2A	ZNF148	0.910548	0.619816
BAZ2A	CBL	0.976526	0.585775
BRD7	ATP2A3	0.855088	0.58268
BRD7	EXOSC6	0.897659	0.412867
BRD7	ADRBK1	0.874452	0.451741
BRD7	ZNF292	0.264804	0.597418
BRD7	ACTN1	-0.0587803	0.594167
BRD7	PIK3AP1	0.932725	0.459418
BRD7	CMC1	-0.789554	0.476738
BRD7	RCN1	-0.958732	0.583109
CARM1	KAT2B	-0.990354	0.672526
CARM1	TNFRSF8	0.0675642	0.601895
CARM1	PARVB	0.291278	0.595493
CARM1	RASA2	-0.98558	0.642961
CARM1	FASN	0.981621	0.571945
CARM1	GPHN	0.19438	0.662064
CARM1	HECA	-0.979811	0.640435
CARM1	RBL2	-0.989971	0.66325
CARM1	FAM134B	-0.106101	0.565292
CARM1	ATM	-0.988224	0.674547
CBX3	TDP2	0.153102	0.394417
CBX3	HMGB1	0.975882	0.449988
CHD1	FUT8	0.765036	0.303773
CHD1	MTF2	0.000588011	0.382168
CHD1	PIGK	0.64131	0.342797
CHD1	TET2	0.947157	0.423135
CHD1	CSNK1G3	0.981539	0.461579
CHD3	KDM6B	0.971779	0.444055
CHD3	PRRC2A	0.719667	0.327674
CHD3	MLLT6	0.979767	0.507501
CHD3	MLXIP	0.903933	0.46498
CHD3	FASTKD1	-0.954683	0.467477
CHD3	DBNL	0.921551	0.431918
CHD3	NSD1	0.908941	0.423658
CHD3	NDFIP2	-0.644203	0.418556
CHD4	IER3	-0.811539	0.439119
CHD4	NFKB2	0.0194207	0.311332
CHD4	RELL1	-0.837564	0.430681
CHD4	TRRAP	0.506603	0.326773
CREBBP	ZNF180	0.167974	0.344664
CREBBP	JARID2	0.888258	0.412347
CREBBP	MAML1	0.943511	0.379212
CREBBP	FBRSL1	0.928545	0.409696
CREBBP	SREBF1	-0.0578366	0.292706
CREBBP	SPAST	0.000187135	0.390578
CREBBP	ARHGAP15	0.772451	0.42713
CREBBP	GNB2	-0.0031874	0.320037
CREBBP	SETD1B	0.910296	0.438464
CREBBP	EP300	0.871539	0.375165
CREBBP	NOTCH1	0.462698	0.409823
CREBBP	PIK3C3	0.00276016	0.354219
CREBBP	HDAC4	0.882939	0.459013
CTCF	SPAST	0.0390685	0.352497
CTCF	SMARCE1	0.776253	0.400298
CTCF	SORBS3	-0.873344	0.471788
CTCF	TOP2B	0.586554	0.351943
CTCF	TRRAP	0.650098	0.409287
CTCF	CAND1	0.651401	0.466331
CTCF	CDK12	0.775352	0.375225
CTCF	CEP63	0.900598	0.371144
CTCF	AKT1S1	-0.846056	0.352973
CTCF	ALDH3A1	-8.37313e-05	0.246805
CTCF	DGKD	0.000528034	0.38745
CTCF	FLNA	-0.0503053	0.356175
CTCF	MSH2	0.791063	0.4574
CTCF	NFYB	0.839848	0.353344
CTCF	PROSER2	-0.0349099	0.334984
CTCF	MED14	0.511194	0.34291
CTCF	KCNMB1	-0.811173	0.370864
CTCF	PQBP1	0.00518916	0.376691
CTCF	PSIP1	0.881975	0.433026
CTCF	ZNF766	0.47763	0.331372
CTCF	RIOK1	0.704304	0.352323
EBF1	CD22	0.859743	0.464589
EBF1	CMC1	-0.876209	0.427424
EBF1	PAG1	0.920339	0.526758
EBF1	PAK1	-0.852779	0.487501
EBF1	MEF2A	0.958213	0.437381
EBF1	ZBTB44	0.819765	0.494506
EBF1	IL7	0.700001	0.469403
EBF1	NLK	0.876886	0.417394
EBF1	NIN	0.614256	0.358572
EBF1	MICAL3	0.950568	0.495352
EBF1	RINT1	0.0493755	0.367058
EBF1	SNX22	0.910786	0.455407
EBF1	PIK3AP1	0.849754	0.435472
EGR1	NR4A1	0.791787	0.377171
EGR1	PDGFD	0.804833	0.537355
EGR1	PCGF2	-6.47166e-05	0.555336
EGR1	JUN	0.962225	0.675973
EGR1	FOS	0.991739	0.638825
EGR1	AOC3	0.980593	0.607258
EGR1	FOSB	0.983938	0.595016
EGR1	IER2	0.852665	0.41657
EGR1	PLAGL1	0.874308	0.516471
EGR1	MECR	-0.954878	0.574694
EGR1	POT1	-0.861574	0.491085
EGR1	TRIP10	-6.28867e-05	0.485684
EGR1	IKZF1	0.00117048	0.531796
ELF4	CRTC2	0.326742	0.307128
ELF4	ZMIZ1	0.00738247	0.280007
ELF4	TRIM22	0.0216217	0.363202
ELF4	MSN	0.670056	0.38261
ELF4	LAGE3	0.0282594	0.346814
ELF4	MAGED2	0.191506	0.317702
ELF4	PPP1R16B	0.0704486	0.350473
ELF4	MOB3A	0.0749566	0.303701
ELF4	RINT1	-0.00167209	0.315914
ELF4	ABTB2	0.0178724	0.303147
ELF4	ARAP1	0.785897	0.388914
ELF4	RAB33A	0.327734	0.295362
EP300	FNTA	0.0254898	0.377811
EP300	CREBBP	0.871539	0.373709
EP300	KAT6A	0.934284	0.484103
EP300	MAML1	0.928854	0.398762
EP300	MYO9B	0.738182	0.402072
ERG	EPHA3	0.993638	0.702219
ERG	FLRT2	0.998214	0.953003
ERG	GRB10	0.998496	1.01674
ERG	PHLDB2	0.996177	0.908851
ERG	MYCT1	0.993901	0.790091
ERG	CD36	0.991348	0.821978
ERG	CD34	0.997451	0.912015
ERG	ETS2	0.986249	0.697569
ERG	NEURL1B	0.99807	0.936219
ERG	RBP7	0.992106	0.664883
ERG	THRB	0.981576	0.55507
ERG	THBD	0.998103	1.00054
ERG	PCSK5	0.990094	0.659806
ERG	PDE2A	0.996978	0.888946
ERG	PEAR1	0.994672	0.737299
ERG	GUCY1B3	0.99648	1.00715
ERG	PROS1	0.997115	0.865949
ERG	PTGS2	0.990988	0.661822
ERG	RBPMS	0.997628	1.02173
ERG	AKAP12	0.989791	0.802605
ERG	AKR1C3	0.99534	0.739992
ERG	KIT	0.994931	0.843639
ERG	VWF	0.996845	0.900437
ERG	CLDN5	0.997884	0.854487
ETS2	H3F3A	0.076721	0.519652
ETS2	CSNK1G3	-0.0210835	0.418219
ETS2	MGST2	0.000127772	0.586025
ETS2	ASPH	0.965251	0.591312
ETS2	DLG2	0.165612	0.406728
ETS2	HECA	0.709736	0.586723
ETS2	NFIA	0.993075	0.721887
ETS2	LRP6	0.951541	0.574868
ETS2	SAV1	-0.0210081	0.459302
ETS2	PDE2A	0.979603	0.635004
ETS2	ASCC2	-0.118574	0.387442
ETS2	ID1	0.985673	0.62474
ETS2	ERG	0.986249	0.699186
ETS2	HLA-DOA	0.00305385	0.570787
ETV4	FAM89A	-0.00646847	0.540344
ETV4	STRA13	0.03409	0.532385
ETV4	GHRL	-0.0358987	0.584039
ETV4	CALCOCO1	-0.315424	0.601312
ETV4	NELFA	0.683711	0.486398
ETV4	FASTKD1	0.35922	0.564397
EZH1	ING4	0.978718	0.613943
EZH1	KAT2B	0.982252	0.711344
EZH1	ATM	0.987173	0.70301
EZH1	CALCOCO1	0.993291	0.69601
EZH2	DEPDC1	0.983811	0.634472
EZH2	JARID2	-0.574111	0.489378
EZH2	FAS	0.0193258	0.45884
EZH2	ZMYND11	-0.941786	0.556508
EZH2	E2F2	0.926788	0.494022
FOS	EGR1	0.991739	0.638052
FOS	FOSB	0.994901	0.727542
FOS	JUN	0.996422	0.852998
FOS	CXCL2	0.996705	0.804729
FOSL2	ITGA5	0.989707	0.559621
FOSL2	CRISPLD2	0.993752	0.670926
FOSL2	MMP19	0.991733	0.613359
FOSL2	MMP14	0.9897	0.615815
FOSL2	PLAUR	0.991643	0.603768
FOSL2	SH3PXD2B	0.991838	0.625161
FOSL2	ZNF503	0.992124	0.614318
FOSL2	WDR89	-0.630396	0.41927
FOSL2	FAM129B	0.991114	0.629781
FOSL2	RCN3	0.990417	0.634219
FOXN3	TIPARP	0.0454178	0.354121
FOXN3	ARID5B	0.883732	0.555322
FOXN3	PIK3R3	-0.000125799	0.43594
FOXN3	KMO	0.7122	0.446894
FOXN3	SLC39A14	-0.78909	0.414303
FOXN3	PAQR8	0.157112	0.416128
FOXN3	PGBD2	0.749019	0.434152
FOXN3	PPM1A	0.53486	0.410483
FOXN3	RABGEF1	0.859775	0.357608
FOXN3	SLAMF6	0.814707	0.449615
FOXN3	ARHGAP21	0.00579037	0.446564
FOXN3	SNX29	0.847386	0.414476
FOXN3	ANK2	0.03075	0.462601
FOXN3	DTD2	-0.661648	0.426739
FOXN3	KIF9	-0.874501	0.467248
FOXN3	STX7	0.850498	0.498467
FOXN3	FBXO8	0.0402169	0.377648
FOXN3	TMEM231	-0.89769	0.393759
FOXN3	ICOSLG	0.475056	0.435419
FOXP1	RASSF6	0.551206	0.521452
FOXP1	IKZF1	0.942281	0.585674
FOXP1	ATP2C1	-0.819765	0.562222
FOXP1	CABLES1	-0.00260419	0.616135
FOXP1	SH2D3C	0.976027	0.586929
FOXP1	SH3BP5	0.991808	0.627108
FOXP1	LYPD6B	-0.985974	0.606992
FOXP1	ZNF804A	0.784156	0.603391
FOXP1	C5orf63	0.938044	0.597864
FOXP1	SULT1A1	0.068884	0.634688
FOXP1	KANK1	0.00725772	0.635216
FOXP1	NT5DC2	-0.0354203	0.629255
FOXP1	IL17RB	-0.000151579	0.441436
FOXP1	SLC2A13	0.948716	0.623039
FOXP1	AHRR	-0.958879	0.641166
FOXP1	ASPH	0.0149562	0.653409
FOXP1	BLNK	0.883744	0.555452
FOXP1	BATF	0.044331	0.494201
FOXP1	BCL6	0.0921127	0.67355
FOXP1	CKLF	0.602875	0.633648
FOXP1	CD80	-0.547204	0.474227
FOXP1	CD72	0.981144	0.638852
FOXP1	ECE1	0.921413	0.596898
FOXP1	ELL2	-0.302655	0.604293
FOXP1	EML6	0.86447	0.659331
FOXP1	FDXR	-0.91769	0.591613
FOXP1	FUT8	0.00858095	0.398077
FOXP1	LTBP1	0.00336366	0.639558
FOXP1	HIRA	-0.56801	0.645662
FOXP1	HECA	0.37063	0.679914
FOXP1	IL16	0.987693	0.69122
FOXP1	ING4	0.717563	0.56752
FOXP1	IRF4	-0.00043295	0.620542
FOXP1	LMO2	0.00145985	0.63974
FOXP1	KIAA0040	0.979762	0.619354
FOXP1	MRI1	-0.0324959	0.615806
FOXP1	NFIA	0.0559437	0.641942
FOXP1	PFN2	-0.0790528	0.643455
FOXP1	MARC2	0.0195757	0.605917
FOXP1	PTK2	0.179482	0.661001
FOXP1	MAML3	0.000279185	0.661351
FOXP1	PIM1	0.973157	0.630736
FOXP1	PKIG	0.909097	0.592468
FOXP1	TCF4	0.984461	0.596219
FOXP1	VAT1	0.298286	0.630654
FOXP1	MLXIP	0.168233	0.627455
FOXP1	SLCO3A1	0.0165115	0.639171
FOXP1	FAM134B	0.000290587	0.662447
FOXP1	NEIL1	0.0923135	0.639955
FOXP1	NUDT6	-0.031464	0.596632
FOXP1	CREBZF	0.0763326	0.626684
FOXP1	TRIAP1	-0.718205	0.686406
FOXP1	ZNF101	0.993307	0.651942
FOXP1	ZNF320	0.95003	0.614625
FOXP1	INPP5F	0.957158	0.634667
FOXP1	PITPNC1	0.00818922	0.615858
FOXP1	PARVB	-0.00822849	0.680816
FOXP1	PDGFD	0.0267158	0.652877
FOXP1	NFATC1	0.960652	0.655472
FOXP1	PRKCA	0.245416	0.644237
FOXP1	PTGS1	0.0194072	0.585341
FOXP1	RIMBP2	-0.543445	0.592377
FOXP1	PXDNL	-0.000858776	0.35955
FOXP1	MAP2K1	-0.947804	0.501892
FOXP1	RASA2	0.964581	0.638582
FOXP1	PRKRIR	0.72268	0.633285
FOXP1	FAM89A	0.784803	0.62809
FOXP1	FAM46C	0.986587	0.650738
FOXP1	FAM49A	0.0163024	0.604102
FOXP1	RIC8B	-0.864639	0.524898
FOXP1	SPICE1	0.00221626	0.390124
FOXP1	S1PR2	-0.00171528	0.495871
FOXP1	SPTBN1	-0.00852147	0.600489
FOXP1	SLC25A17	-0.880042	0.633797
FOXP1	SETD7	0.0235548	0.604921
FOXP1	SMPD4	-0.815303	0.553013
FOXP1	SOX12	-0.00250685	0.512816
FOXP1	STK24	-0.00440986	0.675533
FOXP1	STK38	0.459543	0.624914
FOXP1	ASB13	0.00130774	0.668823
FOXP1	AURKC	0.116014	0.58245
FOXP1	SYTL2	0.302465	0.677111
FOXP1	LPP	0.156915	0.721691
FOXP1	MSC	-0.700459	0.679859
FOXP1	GSN	0.347735	0.671798
FOXP1	STS	0.00109596	0.616398
FOXP1	AEN	0.000139442	0.425222
FOXP1	TGIF1	0.988418	0.687168
FOXP1	PLEKHG1	0.973714	0.62864
FOXP1	PLEKHA5	0.00219776	0.663638
FOXP1	CAMK1	0.00073192	0.628747
FOXP1	CCND3	0.0835636	0.594041
FOXP1	CLIP2	-0.906473	0.525723
FOXP1	PCYOX1	0.00395982	0.61503
FOXP1	TNFRSF8	-0.858662	0.625626
FOXP1	PDLIM1	-0.000525033	0.59476
FOXP1	C15orf39	-0.919062	0.627506
FOXP1	TSPAN13	0.804503	0.672288
FOXP1	PACSIN1	0.00170309	0.507457
FOXP1	EEPD1	-0.0209176	0.484863
FOXP1	DNAJA3	-0.479224	0.680747
FOXP1	ARHGAP10	-0.8412	0.665091
FOXP1	ARHGAP32	0.0038647	0.554124
FOXP1	FCRL2	0.98282	0.662108
FOXP1	MICAL3	0.680607	0.656019
FOXP1	C1orf186	0.988287	0.610485
FOXP1	ARL2BP	0.00028705	0.533723
FOXP1	C9orf64	0.444228	0.64953
FOXP1	GPR63	-0.501312	0.581568
FOXP1	GSTA4	0.0260116	0.628356
FOXP1	ZFP64	-0.0633185	0.666393
FOXP1	ZNF91	0.97693	0.681095
FOXP1	HOXA3	0.0258339	0.572737
HCFC1	CCNK	0.977127	0.621934
HCFC1	NELFA	0.936103	0.522177
HCFC1	BAZ1B	0.975861	0.483737
HCFC1	SMARCA4	0.958815	0.59849
HCFC1	UHRF1	0.987428	0.617681
HCFC1	DNAJA3	0.9752	0.638144
HDAC1	MEN1	0.663739	0.344467
HDAC1	MTF2	0.599545	0.43438
HDAC4	SETD1B	0.966569	0.487051
HDAC4	SMC2	-0.954116	0.547187
HDAC4	CREBBP	0.882939	0.459013
HDAC4	VPS37B	0.816	0.418392
HDAC4	SCARF1	0.934438	0.516748
HDAC5	MLXIP	0.000121432	0.511862
HDAC7	ASB13	0.902266	0.581872
HDAC7	POU2F2	0.889845	0.541375
HDAC7	BCL6	0.962487	0.622186
HDAC7	GMIP	0.975137	0.61693
HDAC7	RGL2	0.970235	0.605552
HDAC7	NFATC1	0.949104	0.571385
HDAC7	FCRL2	0.930794	0.633579
HDAC7	GPR63	-0.239413	0.594499
HDAC7	GPLD1	0.977407	0.580696
HDAC7	ZFP64	-0.924851	0.634723
HDAC7	TSPAN13	0.807136	0.637032
HDAC7	DNAJA3	-0.923098	0.620976
HDAC7	SMARCC2	0.979792	0.568935
HDAC7	MICAL3	0.950696	0.603499
HDAC7	PHLDB2	0.559289	0.624417
HDAC7	NEIL1	0.967117	0.591634
HDAC7	PTPRJ	0.769184	0.57821
HDAC7	LPP	0.955645	0.602731
HDAC7	PLXNA3	0.966005	0.53962
HDAC8	CDK9	-0.757616	0.335224
HDAC8	AGPAT1	-0.775152	0.362349
IKZF1	FCRL3	0.95726	0.583444
IKZF1	FOXP1	0.942281	0.585674
IKZF1	CHAMP1	-0.00501222	0.59949
IKZF1	H3F3A	0.00177147	0.517409
IKZF1	ATP2A3	0.980531	0.639206
IKZF1	PIK3AP1	0.917867	0.530356
IKZF1	SYK	0.977225	0.614556
IKZF1	PCGF2	-0.986261	0.535654
IKZF1	ZNF107	0.981286	0.555326
IKZF1	CD72	0.948837	0.613777
IKZF1	CKLF	0.195858	0.55066
IKZF1	EGR1	0.00117048	0.532458
IKZF1	RNFT1	0.968482	0.613897
IKZF1	ARHGAP10	-0.953632	0.612243
IKZF1	NFATC1	0.962646	0.586989
IKZF1	SKAP2	0.966818	0.561967
IKZF1	PRKRIR	0.868304	0.536105
IRF4	DOCK10	0.603387	0.542023
IRF4	HRSP12	0.00278212	0.555266
IRF4	MICAL1	-0.00280558	0.533264
IRF4	FASN	0.0912614	0.559092
IRF4	GPHN	0.9081	0.628989
IRF4	IL16	8.92378e-05	0.609428
IRF4	MKKS	0.0225464	0.550451
IRF4	SQLE	0.054318	0.598128
IRF4	TNIK	0.702831	0.668941
IRF4	ZFAT	0.977081	0.585094
IRF4	PTPRE	-0.00906905	0.609465
IRF4	IL10RA	0.000476419	0.636757
IRF4	FH	0.327492	0.634518
IRF4	SETD7	-0.968931	0.592354
IRF4	SGPP2	0.9565	0.468955
IRF4	CABLES1	0.958395	0.559578
IRF4	ZNF831	-0.40257	0.599234
IRF4	TGIF1	-7.88324e-05	0.638832
IRF4	CREB3L2	0.938354	0.567307
IRF4	SPTBN1	0.938105	0.577024
IRF4	N6AMT2	0.179429	0.584179
IRF4	FAM134B	-0.925121	0.598347
IRF4	FOXP1	-0.00043295	0.619072
IRF4	GMPPB	0.723351	0.427452
IRF8	ARHGAP10	-0.0282904	0.60098
IRF8	PRDX3	-0.31021	0.620658
IRF8	ABI1	0.870496	0.500934
IRF8	AIM2	0.958174	0.558987
IRF8	HHEX	0.861166	0.581056
IRF8	LDLR	-0.947959	0.528109
IRF8	PTK2	0.857222	0.580853
IRF8	PSD3	0.000708095	0.548674
IRF8	SKAP2	0.952844	0.495571
IRF8	STX7	0.975108	0.552818
IRF8	ZEB2	0.0218344	0.572174
IRF8	CTNNA1	-0.135852	0.566377
IRF8	BIRC2	0.929176	0.52377
IRF8	BIRC3	0.851403	0.554617
IRF8	CTBP2	0.016911	0.621005
IRF8	GTF2IRD1	-0.884057	0.529082
IRF8	MET	0.000167582	0.540138
IRF8	KMO	0.842274	0.482843
IRF8	NLGN4X	0.000231034	0.522627
IRF8	CHAMP1	0.000131177	0.56623
IRF8	HCLS1	0.963286	0.500007
IRF8	ST3GAL6	-0.214257	0.566996
IRF8	ITPK1	-0.969121	0.581271
IRF8	CYB561A3	0.973377	0.506911
IRF8	HLA-DOA	0.966479	0.551861
IRF8	MLLT1	-0.843675	0.401487
JARID2	FBRSL1	0.953975	0.505819
JARID2	VPS37B	0.926162	0.4478
JARID2	MOB3B	0.825024	0.500684
JARID2	SETD1B	0.947726	0.417541
JARID2	EZH2	-0.574111	0.489378
JARID2	IRS2	0.556468	0.444236
JARID2	ZMYND11	0.908283	0.499728
JARID2	RINT1	-0.19024	0.364445
JARID2	IL10RB	0.858802	0.453281
JARID2	CREBBP	0.888258	0.412347
JARID2	DEPDC1	-0.943232	0.495087
JMJD1C	TMF1	0.966885	0.639464
JMJD1C	TRIM38	0.986827	0.704
JMJD1C	ATM	0.986145	0.695667
JMJD1C	ZNF292	0.993845	0.79643
JMJD1C	ZNF148	0.993742	0.782842
JMJD1C	CXXC5	0.748128	0.492829
JMJD1C	TBC1D5	0.966383	0.599375
JMJD1C	CGGBP1	0.927328	0.69371
JMJD1C	KDM5A	0.889798	0.521919
JMJD1C	KMT2E	0.992997	0.719211
JMJD1C	KRIT1	0.977103	0.630226
JUN	ACTN1	0.988191	0.784541
JUN	SOCS3	0.995018	0.695309
JUN	MB21D2	0.00124724	0.642907
JUN	CHAMP1	-0.552053	0.661295
JUN	ZMYND11	0.542414	0.588709
JUN	HMGA1	-0.911955	0.528465
JUN	IGF1R	0.925692	0.516125
JUN	ZFAND5	0.808119	0.534886
JUN	BHLHE40	0.983743	0.662324
JUN	EGR1	0.962225	0.674912
JUN	FLT1	0.968761	0.625808
JUN	FOSB	0.989561	0.706135
JUN	IER3	0.97665	0.646996
JUN	RHOB	0.995161	0.824019
JUN	SMC2	-0.965282	0.625583
JUN	NHSL1	0.942587	0.524616
JUN	KCTD12	0.991968	0.790678
JUN	PARVB	0.00030443	0.686784
JUN	PITX1	-0.620081	0.589109
JUN	FOS	0.996422	0.850975
JUND	ZDHHC8	0.945727	0.437033
JUND	SBNO2	0.977833	0.48156
JUND	SMPD1	0.970389	0.531626
JUND	MAPK8IP3	0.989515	0.53652
JUND	ZFP36L1	0.970593	0.51202
JUND	ZFP36	0.972891	0.506186
JUND	NUDCD1	-0.984754	0.525572
JUND	PPP1R9B	0.966268	0.457297
JUND	ZNHIT1	-0.979019	0.455908
JUND	POU2F2	0.628805	0.462612
JUND	KDM6B	0.99096	0.566833
JUND	MAP2K3	0.986034	0.492111
JUND	ARL1	-0.975593	0.506477
JUND	DAP3	-0.985558	0.540706
JUND	CDX1	0.904112	0.516668
JUND	CBX4	0.93836	0.477169
JUND	GHDC	0.978044	0.47102
JUND	MBD3	0.233552	0.378911
JUND	MINK1	0.982162	0.488134
JUND	MLLT6	0.991313	0.558833
JUND	NR4A1	0.868372	0.393939
JUND	NIF3L1	-0.935916	0.480485
KAT2A	ARL1	-0.831242	0.40533
KAT2A	GHDC	0.946326	0.386943
KAT2A	HGS	0.841457	0.362025
KAT2A	TBC1D9B	0.807201	0.318034
KAT2A	PPP1R9B	0.691545	0.3847
KAT2B	TSPAN13	0.972576	0.693444
KAT2B	CREBZF	0.829172	0.690586
KAT2B	TRIAP1	-0.987479	0.681489
KAT2B	MB21D2	-0.185856	0.703615
KAT2B	EZH1	0.982252	0.712593
KAT2B	HECA	0.98615	0.685924
KAT2B	RBL2	0.991518	0.790897
KAT2B	DNAJA3	-0.984767	0.715247
KAT2B	MICAL3	0.945977	0.686954
KAT2B	ARID5B	0.983267	0.720441
KAT2B	PTPRJ	0.978176	0.685931
KAT2B	ATM	0.991567	0.744989
KAT2B	LPP	0.983948	0.715584
KAT2B	STK38	0.989461	0.697634
KAT2B	SYTL2	0.937566	0.649803
KAT2B	CARM1	-0.990354	0.673973
KAT6A	MECP2	0.982534	0.526977
KAT6A	MLLT6	0.970157	0.562753
KAT6A	HELZ	0.990411	0.641743
KAT6A	HECA	0.980963	0.633238
KAT6A	GRK6	0.193981	0.417694
KAT6A	EP300	0.934284	0.486335
KDM3A	ZNF559	0.0175833	0.49536
KDM3A	PIK3C3	0.363985	0.366546
KDM3B	AGPAT1	0.874373	0.446906
KDM3B	PIK3AP1	0.44102	0.486359
KDM3B	N4BP3	0.941097	0.414326
KDM3B	THRAP3	0.888854	0.390703
KDM3B	SUPT6H	0.933589	0.426997
KDM3B	SAFB2	0.934617	0.450382
KDM3B	SIRT1	0.950621	0.436525
KDM3B	SIN3A	0.914488	0.418572
KDM3B	SPHK2	0.0486377	0.449416
KDM3B	SUDS3	0.958723	0.461003
KDM3B	EXOSC6	0.951286	0.408979
KDM3B	CDK9	0.984561	0.434791
KDM3B	GRK6	0.859091	0.456089
KDM3B	MED9	0.513688	0.367362
KDM3B	MDC1	0.727918	0.363378
KDM3B	NSD1	0.92206	0.388057
KDM3B	SAFB	0.815797	0.42254
KDM4B	N4BP3	0.480411	0.340527
KDM5A	ABI1	0.921753	0.485638
KDM5A	ATF1	0.9007	0.455241
KDM5A	ZBTB44	0.988116	0.594748
KDM5A	NFYB	0.883977	0.394622
KDM5A	NRF1	0.928996	0.474934
KDM5A	STX7	0.94811	0.576886
KDM5A	TDP2	0.229141	0.485282
KDM5A	IL7	0.943073	0.500647
KDM5A	LRIF1	0.97514	0.472457
KDM5A	JMJD1C	0.889798	0.521919
KDM5A	ARHGAP15	0.932779	0.491839
KDM5A	RINT1	0.000486367	0.359713
KDM5A	SIRT1	0.268981	0.522831
KDM5A	SQRDL	-0.0184761	0.509121
KDM5A	SUDS3	0.973892	0.459956
KDM5A	TRIM38	0.786923	0.600613
KDM5A	TRIM22	0.944586	0.516897
KDM5A	TRIM24	-0.16468	0.480279
KDM5A	ZNF227	0.962734	0.430447
KDM5A	AKT1S1	-0.907	0.454588
KDM5A	FAM175A	0.847684	0.357796
KDM5A	GSPT1	0.941475	0.451362
KDM5B	PARVB	-0.0247257	0.617663
KDM5B	PLAGL1	0.706586	0.57298
KDM5B	STK24	-0.37385	0.567519
KDM5B	CADM1	0.244523	0.567064
KDM5B	ASPH	0.456248	0.609483
KDM5B	LRP6	0.782676	0.599027
KDM5B	PKIG	0.356286	0.569099
KDM5B	GPR63	-0.0747926	0.548801
KDM5C	MAPK8IP3	0.974259	0.465677
KDM5C	KDM6B	0.973442	0.46324
KLF11	RNF130	0.895477	0.51305
KLF11	RELL1	0.908293	0.565491
KLF11	ACTN1	0.56922	0.552803
KLF11	SPARC	0.627568	0.555091
KLF11	SQRDL	0.745721	0.513791
KLF11	CASK	0.0707277	0.449864
KLF11	E2F2	-0.556004	0.431492
KLF11	FZD3	-0.0630248	0.396927
KLF11	IRS2	0.954131	0.484693
KLF11	TANC1	0.914819	0.544056
KLF11	BAZ1B	-0.101335	0.369734
KLF11	RCN1	0.951045	0.556957
KLF11	TRIM9	-4.26342e-05	0.345084
KLF11	BTBD3	0.950057	0.586725
KLF11	TNFAIP2	0.702381	0.517896
KLF11	PRTFDC1	0.868818	0.494192
KLF11	CTBP2	0.331118	0.595411
KLF11	SPATS2L	0.95079	0.513502
KLF11	IGF1R	0.868978	0.454961
KLF11	ALDH3A2	0.417325	0.378984
KLF11	DEPDC1	-0.843797	0.470795
KLF11	CREB3L2	0.871101	0.50329
KLF11	CTNND1	0.957037	0.567978
KLF11	MARCKS	0.885384	0.502445
KLF16	C11orf30	-0.596364	0.386477
KLF16	TRIM28	0.957605	0.403293
KLF16	ZNF324	0.644502	0.355809
KLF16	ATP6V0C	0.797956	0.364923
KLF16	NAT14	0.943822	0.43228
KLF16	ZBTB38	-0.906541	0.383592
KLF16	PTOV1	0.896668	0.34594
KLF16	CGGBP1	-0.845949	0.416229
KLF16	PLEKHM2	0.247552	0.32016
KLF16	SUPT5H	0.929957	0.438209
KLF16	TAOK1	-0.862251	0.428095
KLF16	TGIF1	-0.000329056	0.463498
KLF16	PKN1	0.818798	0.313708
KLF16	TANK	-0.885553	0.338751
KLF16	ADORA2B	-0.00678235	0.344886
KLF3	TBC1D10A	0.827796	0.431379
KLF3	C3orf14	0.0148869	0.557916
KLF3	GNG11	0.580319	0.500491
KLF3	VPS37B	0.926538	0.459391
KLF3	ITM2C	0.943066	0.44355
KLF3	SCARF1	0.934059	0.578325
KLF3	MACF1	0.977837	0.524486
KLF3	MDFIC	-4.78424e-05	0.47058
KLF3	MOB3B	0.984079	0.571593
KLF3	NAA16	-0.000379906	0.412802
KLF3	RAPGEF2	0.947778	0.516669
KLF3	MSN	0.602998	0.453297
KLF3	FYB	0.892104	0.670867
KLF3	UST	0.91433	0.564111
KLF3	KCTD12	0.840246	0.708923
KLF3	SCML1	0.971251	0.672962
KLF3	IL10RB	0.945858	0.508248
KLF3	BTBD3	0.982252	0.696033
KLF3	CD200	0.929673	0.572879
KLF3	ZMYND11	0.990299	0.600042
KLF3	DOCK4	0.688095	0.60569
KLF3	WDFY2	0.58228	0.416466
KLF3	CLN5	0.931449	0.502644
KLF3	HNMT	0.806579	0.699224
KLF3	LGMN	0.82622	0.551382
KLF3	MNS1	-0.463961	0.433819
KLF3	TBC1D9	0.97981	0.561455
KLF3	TBC1D8	0.883024	0.573862
KLF3	NT5E	0.979615	0.631135
KLF3	CTNND1	0.989828	0.667726
KMT2E	JMJD1C	0.992997	0.718438
KMT2E	ZNF91	0.991009	0.753712
KMT2E	TRIAP1	-0.984736	0.69215
KMT2E	ZNF117	0.971921	0.709171
KMT2E	ZNF292	0.99175	0.798553
KMT2E	CBL	0.908456	0.645276
KMT2E	KRIT1	0.993913	0.687525
KMT2E	RASA2	0.994098	0.728699
LEF1	FBRSL1	0.0527093	0.41407
LEF1	THRAP3	-0.000650694	0.341737
LEF1	ARHGAP15	0.000221744	0.333333
LEF1	ENAH	0.00018283	0.397405
LEF1	OMA1	-0.0130716	0.346036
LEF1	PAX8	0.00060232	0.368975
LEF1	ZNF559	0.0291941	0.392402
MBD1	SMAD2	0.553995	0.351298
MBD1	ZFP64	0.00528145	0.393508
MBD1	HDHD2	0.782037	0.414207
MBD1	MBD2	0.208169	0.339971
MBD1	TCF4	0.429154	0.379411
MBD2	CLN3	-0.608109	0.323747
MBD2	MBD1	0.208169	0.339971
MBD2	NIN	0.0433636	0.385608
MBD2	SMAD2	0.953395	0.396719
MBD3	GTPBP1	0.539408	0.345532
MBD3	TRIM28	0.807743	0.368901
MBD3	ZNF592	0.386487	0.328596
MBD3	MAP2K3	0.884067	0.381468
MBD3	MAP1S	0.896902	0.365565
MBD3	SREBF1	0.208617	0.289206
MBD3	PTOV1	0.673522	0.294743
MBD3	ARL1	-0.743362	0.387229
MBD3	JUND	0.233552	0.378911
MBD3	PIGK	-0.894832	0.34378
MBD3	PKN1	0.928862	0.372649
MBD3	PAX8	0.201853	0.408088
MBD3	TANK	-0.806028	0.356613
MBD3	CHMP5	-0.929653	0.355647
MECP2	PHF12	0.948988	0.467054
MECP2	KAT6A	0.982534	0.527022
MEF2A	EBF1	0.958213	0.438008
MEF2A	MYH9	0.778486	0.372971
MEF2A	TMF1	0.941975	0.490695
MEF2A	ACAP2	0.925637	0.506446
MEF2A	EPS15	0.933196	0.438661
MEF2A	LRIF1	0.738745	0.40018
MEF2A	GPR114	0.745504	0.44873
MEN1	HDAC1	0.663739	0.344467
MEN1	IRF5	-6.54174e-05	0.24802
MEN1	SMARCA4	0.824996	0.446594
MEN1	SMARCD2	0.47865	0.370001
MEN1	SMARCD1	0.879556	0.344453
MEN1	TSC2	0.849641	0.322357
MEN1	ARHGAP21	-0.901039	0.400624
MTA1	SAFB2	0.808162	0.396929
MTA1	SMPD4	0.98948	0.50088
MTA1	SPHK2	0.985427	0.463459
MTA1	SUPT5H	0.952992	0.440532
MTA1	ARHGDIA	0.955158	0.465376
MTA1	FBXO8	-0.442	0.3703
MTA1	FKBP1A	0.76152	0.429113
MTA1	FASN	0.986942	0.503437
MTA1	MEN1	0.719916	0.34813
MTA1	MDC1	0.896101	0.40254
MTA1	PPT1	-0.923262	0.430065
MTA1	TYK2	0.558725	0.339201
MTA1	TDP2	-0.888183	0.429227
MTA1	GTPBP1	0.643449	0.353035
MTA1	SMARCD1	0.982927	0.469642
MTA1	CAPN15	0.834137	0.39789
MTA1	NCOA5	0.905556	0.45149
MTA1	NELFA	0.926417	0.429844
MTA1	NFRKB	0.331312	0.371067
MTF2	CSNK1G3	0.0193008	0.347763
MTF2	ZNF131	0.543286	0.355628
MTF2	ZNF569	0.0647808	0.362381
MTF2	NAA16	0.00659318	0.360175
MTF2	PARVB	-0.432791	0.512817
MTF2	RAD17	0.953397	0.447149
MTF2	SMAD2	0.573766	0.358383
MTF2	SUZ12	0.551568	0.381459
MTF2	NIN	0.910717	0.428742
MTF2	STAMBPL1	0.0216427	0.374375
MTF2	BCL2	-0.0004743	0.35564
MTF2	CHD1	0.000588011	0.38267
MTF2	HDAC1	0.599545	0.426498
NFATC1	PTPRJ	0.947096	0.623449
NFATC1	RING1	0.925426	0.467223
NFATC1	RNFT1	0.532326	0.667757
NFATC1	ZNF215	0.935518	0.516909
NFATC1	ZNF107	0.956613	0.573964
NFATC1	ZNF117	0.873243	0.596549
NFATC1	RRAGD	-0.95617	0.647894
NFATC1	GATAD2A	-0.000746726	0.578669
NFATC1	ACTN1	-8.39086e-05	0.670696
NFATC1	ACOT9	-0.589068	0.434675
NFATC1	SPARC	0.000171519	0.705705
NFATC1	APH1B	0.675539	0.595509
NFATC1	RIMBP2	-0.471462	0.579501
NFATC1	TGIF1	0.769096	0.635077
NFATC1	TBC1D7	-0.167849	0.594082
NFATC1	BIRC3	0.00926427	0.602744
NFATC1	C3orf52	0.00499766	0.417287
NFATC1	CADM1	0.196754	0.625287
NFATC1	CCR10	-0.355111	0.569218
NFATC1	CLCN4	0.816481	0.576741
NFATC1	FAM49A	0.0286366	0.578061
NFATC1	CTBP2	0.00192466	0.654151
NFATC1	GUCY1B3	0.00161425	0.669093
NFATC1	FCRL3	0.95597	0.612082
NFATC1	FCRL2	0.967964	0.643834
NFATC1	FOXP1	0.960652	0.658094
NFATC1	KIAA0040	0.972343	0.589061
NFATC1	GPLD1	0.974572	0.61771
NFATC1	STK38L	-0.937238	0.548505
NFATC1	ZFP82	0.799715	0.619877
NFATC1	HDAC7	0.949104	0.57531
NFATC1	ZNF24	0.899131	0.654015
NFATC1	IKZF1	0.962646	0.589234
NFATC1	C5orf63	0.68923	0.592801
NFATC1	ALDH5A1	0.933965	0.572505
NFATC1	MICAL3	0.966732	0.617925
NFATC1	B3GNT5	0.000583817	0.630604
NFATC1	LPHN1	-0.705806	0.613556
NFATC1	SH2D3C	0.956619	0.565933
NFATC1	FAM134B	0.00922772	0.642434
NFATC1	SYK	0.910423	0.606582
NFATC1	CD72	0.956232	0.646292
NFATC1	CBX4	0.904895	0.532892
NFATC1	DBNL	0.922282	0.564105
NFATC1	ELL2	-0.943278	0.61076
NFATC1	LRP6	0.169309	0.567737
NFATC1	PIM1	0.711884	0.619425
NFATC1	RGL2	0.9144	0.614129
NFATC1	RBL2	0.627555	0.649822
NFATC1	TFPT	-0.285929	0.553451
NFKB2	ANKRD33B	0.805057	0.405887
NFKB2	PGAP2	0.0695892	0.326723
NFKB2	PI4KB	0.663366	0.299961
NFKB2	RBM14	0.694848	0.366926
NFKB2	TGFB1	0.93837	0.393667
NFKB2	FAS	0.737925	0.390984
NFKB2	CAMKK2	0.389476	0.276933
NFKB2	TRAF1	0.927948	0.420566
NFKB2	NFKBIB	0.714709	0.384614
NFKB2	FOXP4	0.852477	0.34757
NFKB2	ZMIZ2	0.487572	0.379373
NFKB2	RANGAP1	0.379749	0.418778
NFKB2	ICAM1	0.85441	0.373606
NFKB2	CD80	0.526964	0.355672
NFKB2	CD40	0.894252	0.402377
NFKB2	FLNA	0.780037	0.351798
NFKB2	IRF5	0.593537	0.332472
NFKB2	MTF1	-0.000170996	0.352892
NFKB2	RHOF	0.912022	0.357971
NFKB2	RHOG	0.754738	0.332935
NFKB2	RELA	0.764618	0.289567
NFKB2	TDP2	-0.381811	0.359107
NFKB2	TYK2	0.238772	0.323655
NFKB2	NOTCH1	0.00148755	0.344462
NFYA	NMB	-0.612756	0.337441
NFYA	ZFR	0.966907	0.455783
NFYA	SMARCD1	0.765275	0.436291
NFYA	NUP153	0.931377	0.410741
NFYA	RAB8A	0.585652	0.35876
NFYA	ZNF317	0.96882	0.481477
NFYA	SIN3A	0.773459	0.367355
NFYA	APPL1	0.941437	0.407145
NFYA	SUDS3	0.950176	0.412431
NFYA	TGIF2	0.979335	0.487601
NFYA	TRRAP	0.943085	0.395149
NFYA	ATF1	0.897129	0.394067
NFYA	DIDO1	0.968697	0.450558
NFYA	MDC1	0.681368	0.335754
NFYA	NRF1	0.891135	0.450651
NFYA	SAFB	0.978646	0.496108
NFYA	GSPT1	0.935385	0.401616
NFYA	N4BP3	0.927555	0.39785
NFYA	AKIRIN2	0.947808	0.36752
NFYB	ZNF569	0.436797	0.374125
NFYB	ZNF227	0.812007	0.395622
NFYB	ZNF180	0.556108	0.324607
NFYB	RBM39	0.674148	0.323416
NFYB	RAD17	0.757921	0.365756
NFYB	RAD21	0.857219	0.386227
NFYB	ATF1	0.932354	0.388043
NFYB	CTCF	0.839848	0.353696
NFYB	CAPN15	-0.692798	0.323516
NFYB	ELP4	0.546671	0.392542
NFYB	FNTA	0.813339	0.423429
NFYB	GIN1	0.953942	0.388
NFYB	PIGK	0.443722	0.292551
NFYB	AIMP1	0.848357	0.362915
NFYB	ARAP1	-0.552651	0.425109
NFYB	TNIP2	-0.291153	0.307574
NFYB	TNFAIP2	-0.222674	0.392606
NFYB	CDC5L	0.54594	0.347745
NFYB	MAP3K11	-0.853868	0.447096
NFYB	SREBF1	-0.746354	0.319605
NFYB	SMARCE1	0.798106	0.360203
NFYB	FBXO8	0.730251	0.33219
NFYB	ZCCHC7	0.707383	0.383136
NFYB	GPBP1	0.816937	0.347319
NFYB	HMGB1	0.739512	0.374198
NFYB	TBC1D9B	-0.814591	0.321062
NFYB	IFT57	0.424879	0.325774
NFYB	KDM5A	0.883977	0.404509
NFYB	PIK3C3	0.160239	0.324706
NFYB	MED14	0.731751	0.30758
NFYB	FAM175A	0.503492	0.310805
NFYB	COL9A2	-0.667768	0.33173
NRF1	ADIPOR1	-0.00994657	0.292966
NRF1	MICAL3	0.525356	0.532673
NRF1	NCOA5	0.974383	0.441407
NRF1	RASSF1	0.922205	0.439166
NRF1	ATP2A3	0.545983	0.555695
NRF1	RIPK2	-0.866257	0.374103
NRF1	SAFB2	0.954323	0.412529
NRF1	SIN3A	0.850195	0.422043
NRF1	CHMP5	-0.972271	0.444333
NRF1	ZNF212	0.915041	0.415083
NRF1	ZNF592	0.836602	0.399439
NRF1	DIDO1	0.930522	0.447617
NRF1	BANP	0.951523	0.342695
NRF1	CD22	0.65089	0.459598
NRF1	HELZ	0.253582	0.544152
NRF1	NFYA	0.891135	0.444826
NRF1	C11orf80	0.128044	0.382717
NRF1	GSPT1	0.731597	0.37183
NRF1	ZSCAN25	0.946829	0.457087
NRF1	KDM5A	0.928996	0.474934
PCGF6	PRDX3	0.678777	0.53897
PCGF6	ZNF131	0.313701	0.403804
PCGF6	FAS	0.319843	0.438054
PHF12	MLLT6	0.963389	0.521594
PHF12	ZSCAN25	0.914114	0.428996
PHF12	RAB11B	0.954266	0.399681
PHF12	NSD1	0.946757	0.394787
PHF12	RXRB	0.961674	0.427121
PHF12	SIN3A	0.766932	0.379658
PHF12	SIN3B	0.960026	0.46736
PHF12	MECP2	0.948988	0.455274
PHF19	TBC1D7	0.981505	0.617828
RELA	ZNF672	0.563443	0.302561
RELA	ADIPOR1	0.548596	0.302348
RELA	MAP1S	0.83756	0.340091
RELA	MAML1	0.018302	0.287935
RELA	PCNXL3	0.370406	0.318352
RELA	ZBTB45	0.894358	0.372359
RELA	NFKB2	0.764618	0.286322
RELA	NFRKB	0.667192	0.329319
RELA	SUPT6H	0.943695	0.363288
RELA	HGS	0.926285	0.368295
RELA	PCBP1	0.133238	0.39451
RELA	PATL1	0.699362	0.303075
RELA	PI4KB	0.830892	0.313565
RELA	PTK2B	0.614274	0.372551
RELA	ARFIP2	0.465572	0.275429
RELA	RBM14	0.927425	0.428569
RELA	RAB11B	0.831138	0.389842
RELA	SMPD2	0.622249	0.328113
RELA	FKBP1A	0.310487	0.317004
RELA	ZC3H12A	0.340125	0.289924
RELA	EXOSC6	0.700073	0.387621
RELA	BAZ1B	0.0465289	0.334764
RELA	TOR3A	0.327626	0.290014
RELA	ADRBK1	0.859293	0.354552
RELA	GTF2F1	0.872111	0.352352
RELA	CDK9	0.799148	0.392847
RELA	CLN3	0.706437	0.332561
RELA	DEDD	0.769823	0.332264
RELA	GRK6	0.666334	0.386961
RELA	IRF5	0.0478349	0.265309
RELA	MED9	0.444965	0.346672
RELA	MYH9	0.767055	0.370309
RELA	TSC2	0.764191	0.327436
RELA	RXRB	0.808336	0.386483
RELA	ARHGDIA	0.970857	0.366259
RELA	AGPAT1	0.884809	0.365573
RELB	IKBKE	0.903134	0.385282
RELB	PRRC2A	0.178821	0.281227
RELB	MYEOV	0.131172	0.276064
RELB	MYO1C	0.804157	0.41158
RELB	RAB5C	0.604302	0.350436
RELB	ATM	0.000177752	0.410962
RELB	ZYX	0.854308	0.385603
RELB	CD81	0.771168	0.380703
RELB	BCL3	0.919515	0.410634
RELB	MIDN	0.350953	0.324557
RELB	PIGK	-0.818724	0.317345
RELB	FOXP4	0.0836685	0.313443
RELB	ZC3H12A	0.622518	0.295222
RELB	NFKBIA	0.685665	0.361045
RUNX2	S100A10	0.953172	0.622741
RUNX2	NDFIP2	-0.758512	0.553203
RUNX2	FAM101B	0.972415	0.659813
RUNX2	GPHN	-0.016424	0.611262
RUNX2	PKP4	0.858143	0.604217
RUNX2	PAK1	-0.305235	0.564706
RUNX2	TNIK	-0.000128281	0.677799
RUNX2	KLHL14	0.107885	0.593403
RUNX2	CSGALNACT1	0.978254	0.625506
RUNX2	PLEKHM1	0.951498	0.58538
RUNX2	CHST15	0.831101	0.614749
RUNX2	PYHIN1	0.95181	0.628616
RUNX3	GTPBP1	0.832584	0.434871
RUNX3	SMARCA2	0.832051	0.476132
RUNX3	CCNK	0.948895	0.540263
RUNX3	CD48	0.839331	0.480454
RUNX3	OXTR	0.360665	0.504422
RUNX3	PRLH	-0.817786	0.479137
RUNX3	TIFA	0.742777	0.529711
RUNX3	SPHK2	0.856428	0.524772
RUNX3	TGFB1	0.93477	0.404496
RUNX3	CLIP2	0.795167	0.421588
RUNX3	CMTM8	-0.777549	0.527762
RUNX3	FOXP4	0.75226	0.3609
RUNX3	MICAL3	-0.0045587	0.52882
RUNX3	ARID3B	0.813493	0.519681
RUNX3	ITPK1	0.707984	0.501495
RUNX3	SH3GL1	0.865062	0.416352
RUNX3	MED26	0.826866	0.512155
RUNX3	IGJ	-0.000449494	0.390986
RUNX3	HTT	0.915544	0.532008
RUNX3	TNFRSF8	0.592851	0.492864
SETD1B	SIN3B	0.971391	0.515854
SETD1B	CCR10	-0.000181635	0.476853
SETD1B	CREBBP	0.910296	0.437698
SETD1B	DEPDC1	-0.965386	0.518001
SETD1B	JARID2	0.947726	0.417541
SETD1B	HDAC4	0.966569	0.486163
SETD7	ATP2C1	-0.150132	0.547805
SETD7	STK24	-0.513829	0.575273
SETD7	TGIF1	0.022015	0.602826
SETD7	BIRC3	0.0137173	0.565304
SETD7	BATF	-0.210246	0.491056
SETD7	BCL3	0.00360961	0.47159
SETD7	CD72	0.00800708	0.575676
SETD7	IL10RA	0.000498145	0.600848
SETD7	IRF4	-0.968931	0.592354
SETD7	PKIG	0.057646	0.565515
SETD7	ZFAT	-0.903038	0.524827
SETD7	ZNF831	0.0448331	0.569433
SETD7	ZNF101	0.000156237	0.555972
SETD7	FOXP1	0.0235548	0.607962
SETD7	MB21D2	-0.663549	0.610701
SETD7	MSC	-0.867609	0.662007
SETD7	DOCK10	-0.850981	0.479049
SETD7	PARVB	-0.84707	0.642111
SIN3A	KDM3B	0.914488	0.417281
SIN3A	NFRKB	0.238456	0.322663
SIN3A	ZNF592	0.627031	0.324436
SIN3A	PHF12	0.766932	0.381537
SIN3A	SAFB2	0.883832	0.351139
SIN3A	SIRT1	0.656775	0.421053
SIN3A	SUDS3	0.91592	0.388327
SIN3A	BAZ1B	0.671552	0.305369
SIN3A	NFYA	0.773459	0.367355
SIN3A	NRF1	0.850195	0.422043
SIN3A	CHMP5	-0.756876	0.411113
SIN3A	DIDO1	0.940915	0.383004
SIN3B	CALCOCO1	0.991217	0.630266
SIN3B	MLLT6	0.99441	0.668893
SIN3B	MYO9B	0.976128	0.51692
SIN3B	PHF12	0.960026	0.46736
SIN3B	PKN1	0.182921	0.363047
SIN3B	TYK2	0.823219	0.375753
SIN3B	SETD1B	0.971391	0.515046
SIRT1	ZFR	0.56391	0.445579
SIRT1	SIN3A	0.656775	0.413761
SIRT1	ACTN1	-0.0399191	0.494003
SIRT1	SPAST	0.837293	0.434482
SIRT1	CRISPLD2	-0.0129656	0.489755
SIRT1	KDM5A	0.268981	0.522831
SIRT1	KDM3B	0.950621	0.43753
SMARCA2	STK24	0.660592	0.584919
SMARCA2	ARID5B	0.000430633	0.579302
SMARCA2	CLN5	0.921177	0.513899
SMARCA2	TRIM38	0.000252126	0.650043
SMARCA2	PAM16	7.83297e-05	0.5127
SMARCA2	PSIP1	0.867541	0.550351
SMARCA2	PRKRIR	-0.651072	0.591242
SMARCA2	SPTBN1	0.948153	0.509247
SMARCA2	RNFT1	-0.0128577	0.620966
SMARCA2	RUNX3	0.832051	0.476132
SMARCA4	PYHIN1	-0.949187	0.608556
SMARCA4	MEN1	0.824996	0.447214
SMARCA4	MDC1	0.79599	0.432096
SMARCA4	ZEB2	-0.980678	0.615055
SMARCA4	HCFC1	0.958815	0.59849
SMARCA4	SQRDL	-0.172735	0.529689
SMARCA5	CDC5L	0.979637	0.529431
SMARCA5	MSH2	0.947287	0.579967
SMARCA5	WDR89	0.786742	0.401538
SMARCC2	HDAC7	0.979792	0.566499
SMARCC2	CBX4	0.922734	0.517004
SMARCC2	RGL2	0.978622	0.597866
SMARCC2	BAZ2A	0.954609	0.57607
SMARCD1	HMGA1	0.922967	0.421114
SMARCD1	RAB11B	0.980369	0.470333
SMARCD1	FKBP1A	0.819995	0.359993
SMARCD1	NCOA5	0.967037	0.428136
SMARCD1	PTK2B	0.840738	0.424866
SMARCD1	MEN1	0.879556	0.339397
SMARCD1	NFYA	0.765275	0.436291
SMARCD1	MTA1	0.982927	0.470214
SMARCD1	PKN1	0.933509	0.416859
SMARCD1	ARHGDIA	0.99629	0.611371
SMARCD1	BAZ1B	0.690243	0.367208
SMARCD2	CD22	0.835907	0.429984
SMARCD2	GRK6	0.848697	0.431041
SMARCD2	MDC1	0.786916	0.368663
SMARCD2	MED9	0.537208	0.391332
SMARCD2	MEN1	0.47865	0.370001
SMARCD2	ZNF592	0.736638	0.35166
SMARCD2	RBM14	0.587282	0.427426
SMARCD2	PRRC2A	0.0778287	0.318542
SMARCD2	CHMP5	-0.555614	0.385549
SMARCD2	RNF130	-0.920058	0.480838
SMARCD3	ASPH	0.895827	0.557348
SMARCD3	PROS1	0.966283	0.59909
SMARCE1	AKT1S1	-0.946214	0.388182
SMARCE1	CTCF	0.776253	0.400298
SMARCE1	NFYB	0.798106	0.360203
SMARCE1	CDC5L	0.676621	0.392932
SMARCE1	GPBP1	0.706915	0.357859
SP1	RRAGC	0.923619	0.5182
SP1	RALBP1	0.76272	0.508338
SP1	SYNGR3	-7.15045e-05	0.402911
SP1	TMEM19	0.0948972	0.433973
SP1	KRIT1	0.801226	0.544296
SP1	PPT1	0.00766263	0.506309
SP1	SPOP	0.986449	0.611319
SP1	TRIM38	0.865818	0.651555
SP1	ZNF148	0.986278	0.626459
SP1	ZNF131	0.0626353	0.415575
SP1	ZNF292	0.900023	0.614835
SP1	TBC1D5	0.932857	0.53096
SP1	PAM16	-0.87356	0.558352
SP1	RPS6KA5	0.836974	0.569015
SP1	CBL	0.973106	0.552554
SPI1	PLXNA3	0.979852	0.513618
SPI1	NUDCD1	-0.950499	0.529416
SPI1	WDTC1	0.9692	0.508798
SPI1	ZFP64	-0.971739	0.541251
SPI1	C7orf50	-0.0115961	0.539821
SPI1	FASTKD1	-0.974162	0.564633
SPI1	MAPK8IP3	0.973171	0.476992
SPI1	MAP1S	0.782292	0.394898
SPI1	MYO9B	0.948101	0.449678
SPI1	LANCL2	-0.756384	0.515698
SPI1	RAB11B	0.968455	0.446256
SPI1	DNM2	0.938852	0.466413
SPI1	DBNL	0.986681	0.501714
SPI1	CD74	0.976766	0.462249
SPI1	CD81	0.940355	0.474371
SPI1	CBX4	0.973164	0.479813
SPI1	GMIP	0.976578	0.527995
SPI1	GNB2	0.727136	0.356898
SPI1	SBNO2	0.979573	0.449499
SPI1	NSD1	0.969952	0.416506
SPI1	RGL2	0.978018	0.583329
SPI1	RXRB	0.966272	0.46817
SPI1	SOCS1	0.955154	0.492172
SPI1	SPHK2	-0.000121126	0.493619
SPI1	GTF2IRD1	-0.0265539	0.481932
SPI1	TTLL3	0.973123	0.544594
SUZ12	RAD17	0.0048119	0.371556
SUZ12	MTF2	0.551568	0.379781
SUZ12	RASSF1	-0.929705	0.360663
TCF12	CTSE	0.0179001	0.315128
TCF12	PMF1	-0.0811327	0.316101
TCF12	POP5	-0.551704	0.400706
TCF12	TET2	0.867505	0.376654
TCF12	ZBTB21	0.567298	0.362172
TCF12	LRRFIP1	0.0120114	0.36063
TCF12	RAB28	0.277823	0.34843
TCF12	ACOT4	-0.0177905	0.334172
TCF12	GMPPB	-0.00997557	0.358553
TCF4	PLAGL1	0.68528	0.512923
TCF4	PMAIP1	0.00779027	0.46148
TCF4	FOXP1	0.984461	0.59724
TCF4	BCL2	0.00999257	0.416612
TCF4	STAMBPL1	0.552941	0.37328
TCF4	GPM6A	0.704394	0.373652
TCF4	MBD1	0.429154	0.379411
TCF4	LMO2	0.00504463	0.545502
TCF4	HDHD2	0.875343	0.495874
TCF4	ZNF24	0.950184	0.577051
TCF4	MAML3	0.000303149	0.515677
TCF4	STS	0.00274284	0.533276
TCF4	RIOK1	-0.000403083	0.397207
TCF4	SMAD2	0.358914	0.36804
TCF4	CLECL1	0.88769	0.355766
TCF4	SH3BP5	0.89135	0.538917
TCF4	CXXC5	0.925937	0.437864
TCF4	LYPD6B	-0.860113	0.545907
TET1	CD40	-0.0946087	0.35375
TET2	BATF	0.0701583	0.466095
TET2	CHD1	0.947157	0.423662
TET2	HECA	-0.000120381	0.555836
TET2	ZFP64	0.434148	0.528974
TET2	DOCK10	0.952497	0.477138
TET2	ARID3B	0.941898	0.536216
TET2	LAGE3	-0.969115	0.437492
TET2	CSNK1G3	0.940972	0.502294
TET2	ZNF766	0.854951	0.397582
TET2	TCF12	0.867505	0.376654
TRIM24	RXRB	-0.950312	0.462085
TRIM24	KDM5A	-0.16468	0.481494
TRIM24	LAGE3	0.000709846	0.400777
TRIM28	NT5DC2	0.97862	0.555562
TRIM28	ZNF324	0.806245	0.393297
TRIM28	NFKBIB	0.974478	0.519447
TRIM28	MBD3	0.807743	0.368901
TRIM28	KLF16	0.957605	0.405649
TRIM28	NAT14	0.979632	0.484739
TRIM28	NUDT6	0.523503	0.459917
TRIM28	PTOV1	0.867158	0.366087
TRIM28	C7orf50	0.900379	0.56092
TRRAP	BAZ1B	0.868351	0.38075
TRRAP	CTCF	0.650098	0.409287
TRRAP	CHD4	0.506603	0.326773
TRRAP	NFYA	0.943085	0.39542
TRRAP	SAFB	0.944037	0.479342
TRRAP	DIDO1	0.948975	0.42524
TRRAP	NUP153	0.794595	0.442553
TRRAP	PCNXL3	0.523995	0.29632
TRRAP	RAD21	0.882486	0.40301
UHRF1	E2F2	0.950458	0.574519
UHRF1	HCFC1	0.987428	0.618712
C66	AIM2	0.28153		chr1:159036666-159039169
C68	SLAMF6	0.339018		chr1:160457314-160460505
C70	CD48	0.693722		chr1:160681708-160685262
C77	KIAA0040	0.245043		chr1:175172644-175174654
C79	TOR3A	0.266112		chr1:179051867-179053858
C104	H3F3A	0.295757		chr1:226251644-226253652
C112	KMO	0.498531		chr1:241695845-241698141
C153	ARID5B	0.276549		chr10:63804095-63808418
C171	HHEX	0.320159		chr10:94450491-94452496
C173	PIK3AP1	0.299541		chr10:98506993-98509035
C188	NFKB2	0.285309		chr10:104179908-104181853
C197	INPP5F	0.426751		chr10:121483323-121485327
C198	INPP5F	0.505877		chr10:121573034-121575108
C207	HHEX	0.229037		chr10:94456866-94460575
C241	MAP3K11	0.288623		chr11:65419157-65421500
C252	SYTL2	0.304161		chr11:85519440-85521482
C254	ATM	0.561485		chr11:108093747-108097174
C256	IL10RA	0.258736		chr11:117770093-117772565
C271	IL10RA	0.266523		chr11:117849708-117851703
C289	CLECL1	0.415115		chr12:9881789-9885567
C307	SP1	0.314843		chr12:53763804-53766586
C309	ITGA5	0.227471		chr12:54751768-54754229
C316	BAZ2A	0.323009		chr12:57024788-57026820
C336	RHOF	0.258758		chr12:122185946-122187947
C335	SETD1B	0.23351		chr12:122226510-122228946
C350	RHOF	0.275962		chr12:122237525-122239053
C359	HMGB1	0.228293		chr13:30944907-30947213
C367	STK24	0.235341		chr13:99096773-99099022
C372	CHAMP1	0.549905		chr13:115077830-115079815
C386	WDR89	0.227448		chr14:64171376-64173404
C438	ARID3B	0.237314		chr15:74912636-74914519
C444	NMB	0.26232		chr15:85267358-85269333
C453	PAM16	0.330777		chr16:4356774-4358786
C459	GSPT1	0.258562		chr16:12059249-12061274
C477	RBL2	0.799185		chr16:53468531-53470476
C485	CTCF	0.220264		chr16:67521926-67523927
C483	CTCF	0.281128		chr16:67550736-67553089
C491	BANP	0.3116		chr16:87989012-87991108
C508	BANP	0.302347		chr16:88076950-88080834
C553	TGIF1	0.348083		chr18:3400986-3403105
C562	MBD1	0.249149		chr18:47793881-47795882
C566	TCF4	0.279826		chr18:52965612-52969272
C567	TCF4	0.251163		chr18:53072268-53074259
C568	TCF4	0.401867		chr18:52990558-52992559
C570	TCF4	0.332264		chr18:53215399-53217389
C571	PMAIP1	0.29338		chr18:57624437-57629925
C563	MBD1	0.22526		chr18:47812659-47814660
C569	TCF4	0.392594		chr18:53087008-53089017
C580	TCF4	0.340092		chr18:53106358-53109449
C582	TCF4	0.242217		chr18:53114024-53116040
C584	TCF4	0.346083		chr18:53179377-53181303
C588	MOB3A	0.251585		chr19:2060601-2062620
C594	TYK2	0.236418		chr19:10571033-10572942
C604	MED26	0.473247		chr19:16739374-16741235
C607	JUND	0.473777		chr19:18389515-18391526
C617	ZFP36	0.22218		chr19:39891322-39895659
C620	POU2F2	0.308039		chr19:42632959-42634619
C625	RELB	0.276395		chr19:45518741-45521037
C634	AKT1S1	0.292851		chr19:50371875-50373876
C641	JUND	0.398274		chr19:18414496-18418763
C653	RHOB	0.274337		chr2:20549838-20552158
C669	PCBP1	0.282846		chr2:70350322-70352331
C676	KDM3A	0.403899		chr2:86668907-86670915
C703	SGPP2	0.346802		chr2:223290116-223293891
C705	DOCK10	0.48372		chr2:225904720-225906721
C714	LRRFIP1	0.243622		chr2:238585727-238587690
C715	LRRFIP1	0.234601		chr2:238580911-238584579
C725	PCBP1	0.267897		chr2:70367371-70371484
C739	SOX12	0.564902		chr20:303926-305906
C743	MKKS	0.342902		chr20:10456198-10458193
C754	CD40	0.340267		chr20:44736198-44738236
C770	SOX12	0.350233		chr20:306885-308897
C784	ICOSLG	0.263429		chr21:45625723-45628366
C795	MYH9	0.270448		chr22:36772333-36774310
C813	MYH9	0.255804		chr22:36831065-36832959
C845	FOXP1	0.258278		chr3:71436809-71439075
C847	CD200	0.280762		chr3:112082386-112085447
C853	CD80	0.305446		chr3:119280262-119282621
C867	TIPARP	0.376227		chr3:156398044-156399946
C879	LPP	0.544081		chr3:187930858-187933347
C885	KAT2B	0.227504		chr3:20166518-20169278
C934	GPBP1	0.248003		chr5:56515959-56517960
C985	ALDH5A1	0.372111		chr6:24513037-24515007
C1002	HLA-DOA	0.238627		chr6:32994775-32998319
C1021	ZNF292	0.239678		chr6:87891153-87893247
C1026	SMPD2	0.246292		chr6:109779174-109781206
C1033	PLAGL1	0.22573		chr6:144375425-144377906
C1035	PLEKHG1	0.645124		chr6:150921147-150923063
C1043	ALDH5A1	0.273988		chr6:24516972-24519059
C1048	HECA	0.245033		chr6:139481486-139484182
C1051	ALDH5A1	0.384908		chr6:24520503-24523857
C1072	IKZF1	0.263709		chr7:50417393-50421207
C1078	TRRAP	0.767153		chr7:98476472-98478487
C1089	KMT2E	0.22359		chr7:104583032-104586999
C1104	KMT2E	0.278256		chr7:104620874-104625702
C1116	PTK2B	0.425013		chr8:27180465-27182449
C1118	FZD3	0.232844		chr8:28353216-28355181
C1156	CD72	0.291493		chr9:35616220-35618156
C1161	SYK	0.282869		chr9:93592542-93594561
C1170	PHF19	0.268848		chr9:123692690-123695131
C1171	TRAF1	0.279958		chr9:123677499-123679520
C1207	HCFC1	0.226728		chrX:153192990-153194991
H18	TNFRSF8	0.40749		chr1:12147103-12149104
H19	PLEKHM2	0.25418		chr1:16007582-16009939
H24	ECE1	0.318958		chr1:21650243-21652825
H25	ECE1	0.27911		chr1:21620095-21622605
H30	RUNX3	0.245907		chr1:25173655-25176101
H48	ZC3H12A	0.256736		chr1:37942048-37944059
H56	JUN	0.362605		chr1:59246981-59248982
H87	MEF2D	0.329967		chr1:156456882-156458890
H89	SLAMF6	0.281155		chr1:160509146-160511147
H93	DEDD	0.37578		chr1:161088628-161090629
H96	KIAA0040	0.349186		chr1:175162931-175164932
H106	CTSE	0.396246		chr1:206298428-206300676
H111	CD34	0.249842		chr1:208020751-208022752
H124	ECE1	0.29067		chr1:21659854-21662399
H125	ECE1	0.300393		chr1:21669115-21671116
H130	MEF2D	0.35276		chr1:156461284-156463626
H131	SLAMF6	0.26475		chr1:160518325-160520356
H132	CD34	0.550577		chr1:208036425-208038431
H135	MEF2D	0.231956		chr1:156473863-156476210
H168	PDLIM1	0.22531		chr10:97052042-97054043
H169	BLNK	0.25902		chr10:98032277-98034278
H174	NFKB2	0.269144		chr10:104158400-104160405
H184	PTPRE	0.245631		chr10:129651228-129654491
H175	NFKB2	0.27422		chr10:104237884-104239908
H211	CD81	0.446768		chr11:2404671-2408184
H213	PGAP2	0.250995		chr11:3914567-3916568
H251	MAP3K11	0.222116		chr11:65306731-65309505
H270	PDE2A	0.275428		chr11:72295933-72297934
H287	IL10RA	0.230252		chr11:117872680-117874681
H212	CD81	0.225607		chr11:2413888-2416994
H305	IL10RA	0.223387		chr11:117877458-117879944
H326	NR4A1	0.22813		chr12:52425733-52427746
H335	SMARCC2	0.449951		chr12:56601000-56603001
H357	RHOF	0.291626		chr12:122226191-122229264
H359	SETD1B	0.250451		chr12:122243250-122245267
H364	FBRSL1	0.796266		chr12:133064846-133066888
H381	HMGB1	0.291897		chr13:30950173-30952174
H402	NIN	0.376584		chr14:51263947-51265948
H403	TRIM9	0.307334		chr14:51559720-51561721
H410	ZFP36L1	0.241406		chr14:69288191-69290192
H417	FOS	0.220634		chr14:75725008-75727009
H422	FOXN3	0.260531		chr14:90055236-90057237
H425	ITPK1	0.225401		chr14:93539904-93541905
H441	NIN	0.320114		chr14:51288372-51292174
H464	SNX22	0.584209		chr15:64444353-64446776
H473	C15orf39	0.272103		chr15:75496351-75498352
H474	NEIL1	0.299307		chr15:75641440-75643463
H486	AEN	0.269704		chr15:89189789-89193845
H499	ATP6V0C	0.254623		chr16:2556255-2558336
H507	SOCS1	0.226495		chr16:11402911-11406738
H554	IRF8	0.230005		chr16:85950794-85952795
H557	BANP	0.272914		chr16:88102213-88104300
H498	ATP6V0C	0.370783		chr16:2559131-2561132
H584	MYO1C	0.356173		chr17:1389287-1392413
H600	KDM6B	0.571577		chr17:7736496-7740084
H602	CHD3	0.676455		chr17:7790016-7792017
H611	SREBF1	0.382296		chr17:17742255-17744623
H621	PHF12	0.259435		chr17:27219477-27221850
H601	KDM6B	0.44649		chr17:7743979-7749257
H699	KLHL14	0.311767		chr18:30349896-30352910
H706	NFATC1	0.224141		chr18:77219152-77221626
H713	SBNO2	0.362335		chr19:1086634-1088927
H716	MIDN	0.266682		chr19:1252050-1254111
H719	MOB3A	0.317555		chr19:2084500-2091551
H727	SH3GL1	0.221946		chr19:4374862-4376863
H730	UHRF1	0.248614		chr19:4976502-4978636
H731	SAFB2	0.314616		chr19:5685748-5688195
H731	SAFB	0.307207		chr19:5685748-5688195
H740	ICAM1	0.66532		chr19:10379331-10381332
H742	LDLR	0.453397		chr19:11200199-11202200
H750	IER2	0.248749		chr19:13204738-13206887
H754	BRD4	0.292219		chr19:15396220-15398221
H770	ZNF101	0.284419		chr19:19771861-19773866
H783	NFKBIB	0.226489		chr19:39347144-39349145
H785	SUPT5H	0.222263		chr19:39890948-39895797
H790	TGFB1	0.283652		chr19:41856359-41858622
H799	BCL3	0.667354		chr19:45249812-45251850
H838	IER2	0.227447		chr19:13214316-13216735
H844	FOSB	0.308198		chr19:46017516-46019846
H839	IER2	0.308139		chr19:13261604-13263605
H855	KLF11	0.27181		chr2:10168367-10170946
H859	FAM49A	0.254971		chr2:16835438-16840554
H863	FOSL2	0.242401		chr2:28581386-28583396
H894	SMPD4	0.271219		chr2:130914138-130916743
H903	ZNF804A	0.646376		chr2:185460759-185462760
H911	DOCK10	0.229654		chr2:225821480-225823743
H915	ITM2C	0.62862		chr2:231731107-231733108
H918	DGKD	0.221352		chr2:234257001-234259024
H920	PRLH	0.237923		chr2:238511427-238513428
H923	HDAC4	0.243061		chr2:240290491-240292614
H933	ITM2C	0.384325		chr2:231741712-231744104
H935	SOX12	0.325173		chr20:310396-312397
H943	ID1	0.249653		chr20:30261888-30263900
H947	TGIF2	0.23373		chr20:35221715-35225317
H950	PPP1R16B	0.254385		chr20:37435066-37437067
H965	DIDO1	0.252557		chr20:61559735-61561736
H966	DIDO1	0.281202		chr20:61608310-61610348
H989	ICOSLG	0.259534		chr21:45562398-45567232
H996	ICOSLG	0.286721		chr21:45572945-45576170
H997	ICOSLG	0.299704		chr21:45576461-45580835
H998	ICOSLG	0.306775		chr21:45662983-45666934
H1000	MICAL3	0.227892		chr22:18492841-18494842
H1015	MYH9	0.501277		chr22:36781107-36783768
H1019	GTPBP1	0.312337		chr22:39104541-39106542
H1029	PARVB	0.405842		chr22:44391094-44393371
H1046	CAMK1	0.27732		chr3:9820606-9822880
H1049	GHRL	0.284771		chr3:10232985-10242502
H1050	GHRL	0.399379		chr3:10340482-10342483
H1061	KIF9	0.697821		chr3:47322223-47324244
H1066	RASSF1	0.233676		chr3:50279443-50281907
H1079	EPHA3	0.288296		chr3:89162578-89164899
H1095	GHRL	0.340759		chr3:10264574-10266575
H1097	SH3BP5	0.241974		chr3:15386241-15388286
H1111	HTT	0.242815		chr4:3046391-3048392
H1129	MAML3	0.55872		chr4:141071092-141074580
H1144	ANKRD33B	0.420205		chr5:10561425-10563831
H1163	CXXC5	0.247029		chr5:139014417-139018423
H1170	CD74	0.228827		chr5:149777463-149779918
H1175	KCNMB1	0.44226		chr5:169819545-169822288
H1181	GRK6	0.353117		chr5:176879988-176883041
H1184	N4BP3	0.317952		chr5:177540727-177544750
H1194	CXXC5	0.255447		chr5:139067692-139070803
H1195	CD74	0.295083		chr5:149837588-149839589
H1199	CXXC5	0.221359		chr5:139124896-139128669
H1220	RXRB	0.266937		chr6:33264923-33266924
H1220	RGL2	0.642288		chr6:33264923-33266924
H1229	PIM1	0.298408		chr6:37122512-37124513
H1237	CCND3	0.29167		chr6:41903231-41905232
H1238	CCND3	0.285005		chr6:41992058-41994425
H1248	MARCKS	0.259648		chr6:114175346-114178005
H1284	DBNL	0.333519		chr7:44085388-44087441
H1287	ZMIZ2	0.311643		chr7:44789728-44791748
H1288	ZMIZ2	0.374692		chr7:44806853-44809137
H1307	IRF5	0.430208		chr7:128572395-128576042
H1308	IRF5	0.396896		chr7:128578372-128580373
H1314	ZYX	0.301403		chr7:143070897-143073679
H1317	DBNL	0.237382		chr7:44097288-44099899
H1285	DBNL	0.224214		chr7:44112728-44115089
H1336	PTK2B	0.229141		chr8:27218852-27222537
H1337	RBPMS	0.393372		chr8:30279871-30281872
H1362	SMARCA2	0.385331		chr9:2042431-2045275
H1365	MOB3B	0.806209		chr9:27527480-27529771
H1385	TRAF1	0.368719		chr9:123692664-123695099
H1391	SH2D3C	0.313083		chr9:130537831-130539843
H1392	CDK9	0.44555		chr9:130544513-130546514
H1369	CD72	0.301475		chr9:35635315-35637352
H1418	TRAF1	0.353337		chr9:123697507-123699508
H1435	SUV39H1	0.300264		chrX:48533708-48536165
H1436	MSN	0.289642		chrX:64925361-64927633
CH11	COL9A2	0.323161		chr1:40780133-40782166
CH24	IKBKE	0.698896		chr1:206643700-206646022
CH80	IL10RA	0.28135		chr11:117880557-117884047
CH96	BAZ2A	0.366071		chr12:57027854-57029855
CH111	NFKBIA	0.847138		chr14:35871850-35873854
CH125	SIN3A	0.350237		chr15:75745362-75748118
CH126	AEN	0.483426		chr15:89164567-89168713
CH131	SYNGR3	0.335217		chr16:2040343-2043325
CH143	BANP	0.240552		chr16:87957205-87961042
CH149	CTCF	0.292572		chr16:67554124-67556564
CH148	CTCF	0.281087		chr16:67564315-67566831
CH160	PPP1R9B	0.26077		chr17:48224716-48227018
CH175	BCL2	0.82727		chr18:60986935-60989052
CH179	SBNO2	0.436083		chr19:1132690-1134746
CH198	BCL3	0.260382		chr19:45255736-45258806
CH199	FOSB	0.404608		chr19:45971593-45974098
CH208	JUND	0.299184		chr19:18400356-18404082
CH212	FAM49A	0.319405		chr2:16843956-16846712
CH234	LRRFIP1	0.26863		chr2:238595424-238597524
CH264	BHLHE40	0.732701		chr3:5018019-5020825
CH265	TTLL3	0.648176		chr3:9849566-9851579
CH268	SH3BP5	0.228938		chr3:15357073-15359135
CH270	TBC1D5	0.423848		chr3:17780102-17782114
CH271	KAT2B	0.532559		chr3:20081894-20084179
CH279	RASSF1	0.224017		chr3:50296541-50298820
CH297	TIFA	0.251904		chr4:113207538-113211028
CH300	EGR1	0.752295		chr5:137798897-137800910
CH318	CCND3	0.35135		chr6:42006450-42008480
CH323	HECA	0.304345		chr6:139453560-139455889
CH340	GNB2	0.238002		chr7:100272035-100274520
CH365	CD72	0.480915		chr9:35618604-35620995

## Sheet: 13.5 Deregulated genes
Dataset_EV 13.5. Deregulated genes of interest in CLL
Deregulated genes	EpiFactors DB deregulated	TFs Table S2	TFs Table S2	TFs scATAC variable	PMD genes	Panobinostat sensitive	Panobinostat sensitive	CLL genes with
from VIPER activity	chromatin modifier for CLL	deregulated	deregulated targets	deregulated	deregulated	genes after 2 h treatment	genes after 24 h treatment	alternative promoters
or DESeq2	aberrant chromatin features
61E3.4	AEBP2	NRF1	SPAST	NRF1	ABCC8	ABTB2	ABCB1	ARHGAP9
A1BG	ASXL1	NFYA	ABI1	NFYA	ABCF1	AGAP3	ABCD2	ARHGAP9.2
A2M	ASXL2	NFYB	ABTB2	NFYB	ABLIM2	ARHGAP20	ABCG1	BTD
A3GALT2	BAZ2A	KLF3	ACAP2		ABLIM3	ATG2A	ABLIM2	BTD.2
AAAS	BRD4	KLF11	ACOT4		ACP6	CABLES1	AFF2	CASP8
AAK1	BRD7	KLF16	ACOT9		ACY3	CBX6	AJUBA	CCR7
AAMDC	CARM1	SP1	ACTN1		ADAM12	CD81	ARMCX2	CDK14
AATF	CBX3	ERG	ADIPOR1		ADAM23	CRTC3	BLM	CEP85L
ABCA10	CHD1	ETS2	ADORA2B		ADAM29	CTLA4	BSPRY	CIB1
ABCA11P	CHD3	ETV4	ADRBK1		ADAMTS17	CYTH3	BTD	CRY2
ABCA2	CHD4	ELF4	AEN		ADAMTSL3	DAXX	CABLES1	DOCK10
ABCA6	CHD5	SPI1	AGPAT1		ADARB2	DUSP5	CCDC171	EFCAB11
ABCA9	CREBBP	MEF2A	AHRR		ADCY1	EPC2	CD80	FAM120B
ABCB1	EP300	MEF2D	AIM2		ADCY2	ESR2	CERCAM	FOXP1
ABCB8	EZH1	TCF4	AIMP1		ADD2	FAM216A	CLIC5	HELZ2
ABCC3	EZH2	TCF12	AKAP12		ADRA2A	GPLD1	CLIP2	HPCAL1
ABCC5	HCFC1	LEF1	AKIRIN2		AFAP1	HMGXB4	CLTCL1	HSPBP1
ABCC8	HDAC1	NFATC1	AKR1C3	JUN	AFF2	INTS7	CTIF	IKZF3
ABCD2	HDAC4	FOXP1	AKT1S1	JUND	AGRN	L3MBTL3	CYTH3	ISYNA1
ABCF1	HDAC5	FOXN3	ALDH3A1	FOSL1	AGTR1	LANCL2	DKKL1	KANK1
ABCG1	HDAC7	IRF4	ALDH3A2	FOSL2	AIP	MAP4K2	DNAH1	KCNAB2
ABCG4	HDAC8	IRF8	ALDH5A1	CREB1	AK5	NR4A3	DOCK3	KDM2B
ABHD1	IKZF1	EGR1	ANK2	EBF1	AKR1C1	PAPSS1	DOCK4	LOC374443
ABHD14A	JARID2	JUN	ANKRD33B		AKR1C3	PFN2	EDA2R	LRRFIP1
ABHD14A-ACY1	JMJD1C	JUND	AOC3		AKR1E2	RABL3	EML6	LRRFIP1.2
ABI1	KAT2A	FOS	APH1B		AKT1S1	RASGEF1B	EPB41L2	NACA
ABI2	KAT2B	FOSL1	APPL1		ALDH1A1	SATB1	EPC2	NADK
ABL1	KDM3A	FOSL2	ARAP1		ALDH1A2	SLC35D2	EPN2	PIK3CG
ABLIM2	KDM3B	EBF1	ARFIP2		ALDH1B1	SNX9	ERRFI1	PLXNC1
ABLIM3	KDM4B	NFKB2	ARHGAP10		AMOTL1	SPRED2	ESR2	RAPGEF3
ABR	KDM5A	RELA	ARHGAP15		ANGPT1	TRIP10	EXTL2	RAPGEF3.2
ABRACL	KDM5B	RELB	ARHGAP21		ANK2	ZFAT	FADS3	RCAN1
ABTB2	KDM5C	RUNX2	ARHGAP32		ANK3	ZMYND11	FAM213A	RHOH
AC000081.2	KDM6B	RUNX3	ARHGDIA		ANKRD50	ZNRD1	FAM216A	RHOH.2
AC002055.4	MBD1	CTCF	ARID3B		ANTXR1		FGF2	RUNX1
AC002056.3	MBD2		ARID5B		APP		FKBP1B	SEPT9
AC002310.12	MBD3		ARL1		AQP9		FNDC3B	SET
AC002451.3	MECP2		ARL2BP		ARAP3		GDPD1	SH3BP2
AC002456.2	MEN1		ASB13		ARHGAP10		GEN1	SlC16A3
AC002477.1	KMT2E		ASCC2		ARHGAP21		GLRX	SlC43A3
AC002480.2	MTA1		ASPH		ARHGAP32		GPR176	SNAPC2
AC002480.3	MTF2		ATF1		ARHGAP42		GPR63	TEAD2
AC002480.5	KAT6A		ATM		ARHGEF1		GRASP	TNIP1
AC002551.1	PCGF6		ATP2A3		ARHGEF35		GRHL1	TSC22D1
AC003006.1	PHF12		ATP2C1		ARHGEF5		GSTA4	TSC22D1.2
AC003006.7	PHF19		ATP6V0C		ARL14		HEG1	TUBB
AC003051.1	SETD1A		AURKC		ARMCX2		HIP1	U6E203
AC003075.4	SETD1B		B3GNT5		ARNTL		HIP1R	ZNF213
AC003080.4	SETD7		BANP		ARRDC4		HMGN2	ZNF559-ZNF
AC003092.1	SIRT1		BATF		ARSD		IL7
AC003102.3	SIN3A		BAZ1B		ARSI		IMPA2
AC003665.1	SIN3B		BCL2		ASB12		ISPD
AC003681.1	SMARCA2		BCL3		ASPH		ITGA3
AC004016.2	SMARCA4		BCL6		ASTN2		ITM2C
AC004019.10	SMARCA5		BHLHE40		ATF4		ITSN1
AC004019.13	SMARCC2		BIRC2		ATP10A		JAM2
AC004156.3	SMARCD1		BIRC3		ATP8A2		KALRN
AC004221.2	SMARCD2		BLNK		ATRNL1		KCTD16
AC004381.7	SMARCD3		BTBD3		AVPR1A		KIF21A
AC004507.1	SMARCE1		C11orf30		BACE2		L3MBTL3
AC004528.4	SMYD2		C11orf80		BCAN		LANCL2
AC004540.5	SUV39H1		C15orf39		BDKRB2		LGMN
AC004702.2	SUZ12		C1orf186		BEND2		LGR4
AC004812.1	TET1		C3orf14		BFSP2		LIMA1
AC004854.5	TET2		C3orf52		BTBD11		LOXL3
AC004893.10	TRIM24		C5orf63		BTBD3		LRRC20
AC004895.4	TRIM28		C7orf50		BTF3		LRRC34
AC004941.3	TRRAP		C9orf64		C10orf25		MACC1
AC004951.5	UHRF1		CABLES1		C11orf74		MAFF
AC004951.6			CADM1		C15orf41		MAGED2
AC004985.12			CALCOCO1		C15orf54		MAGI3
AC005037.3			CAMK1		C19orf81		MAP2
AC005042.2			CAMKK2		C1orf115		MAP7
AC005062.2			CAND1		C1orf158		MCF2L2
AC005071.1			CAPN15		C2orf91		MGST2
AC005086.3			CASK		C3orf18		MLLT3
AC005160.3			CBL		C5orf47		MMP11
AC005229.1			CBX4		C9orf47		MOXD1
AC005237.4			CCND3		CABLES1		MTSS1L
AC005339.2			CCNK		CABP4		MYO1C
AC005391.3			CCR10		CACHD1		MYO6
AC005523.2			CD200		CACNA1A		NEIL1
AC005546.2			CD22		CACNA1E		NLGN4Y
AC005594.3			CD34		CACNA1I		NR6A1
AC005606.15			CD36		CACNA2D2		NSMF
AC005789.9			CD40		CADM1		NUDT6
AC006001.1			CD48		CADPS		OASL
AC006042.7			CD72		CALCB		PFN2
AC006111.1			CD74		CALCOCO1		PHLDB2
AC006129.1			CD80		CALCRL		PHLPP1
AC006129.2			CD81		CALN1		PLK2
AC006129.4			CDC5L		CALR		PLXNA1
AC006272.1			CDK12		CAMK2A		PLXNC1
AC006272.2			CDK9		CAMK2N1		PMF1
AC006369.2			CDX1		CCDC102B		PPM1J
AC006372.4			CEP63		CCDC149		PRKACB
AC006378.3			CGGBP1		CCDC85A		PTGR1
AC006465.4			CHAMP1		CCL20		PTPRE
AC007036.4			CHMP5		CCL7		PTTG1
AC007036.6			CHST15		CCNB3		RCAN1
AC007228.11			CKLF		CCR7		RELL1
AC007292.3			CLCN4		CCSER1		SAMD4A
AC007381.2			CLDN5		CD109		SENP3-EIF4A1
AC007381.3			CLECL1		CD163		SGK1
AC007386.2			CLIP2		CD209		SHISA8
AC007391.2			CLN3		CD24		SLC14A1
AC007551.2			CLN5		CD276		SLC17A9
AC007551.3			CMC1		CD300E		SLC9C1
AC007566.11			CMTM8		CD300LB		SMAD6
AC007966.1			COL9A2		CD300LF		SOBP
AC008065.1			CREB3L2		CD34		STOM
AC008103.5			CREBZF		CD36		SYTL2
AC008122.1			CRISPLD2		CD3EAP		TANC2
AC008174.3			CRTC2		CD40		TEX14
AC008267.1			CSGALNACT1		CD93		TPM1
AC008279.1			CSNK1G3		CDC20B		TPST1
AC008394.1			CTBP2		CDC42		TRO
AC008752.3			CTNNA1		CDCA7		TRPV3
AC008753.6			CTNND1		CDH6		TUFT1
AC008982.2			CTSE		CDK20		WNT9A
AC008984.6			CXCL2		CDS1		ZNRF1
AC009065.2			CXXC5		CDX1
AC009133.12			CYB561A3		CEACAM3
AC009133.14			DAP3		CEACAM8
AC009303.3			DBNL		CEP112
AC009313.2			DEDD		CERS3
AC009473.1			DEPDC1		CES1
AC009499.1			DGKD		CHIC1
AC010240.3			DIDO1		CHM
AC010492.2			DLG2		CHST13
AC010524.4			DNAJA3		CISH
AC010525.2			DNM2		CLCF1
AC010525.6			DOCK10		CLDN7
AC010525.7			DOCK4		CLEC11A
AC010536.1			DTD2		CLEC4G
AC010642.2			E2F2		CLEC4M
AC010733.5			EBF1		CLEC5A
AC010761.6			ECE1		CLEC7A
AC010983.1			EEPD1		CLN5
AC011366.3			EGR1		CLNK
AC011385.1			ELL2		CLVS1
AC011475.1			ELP4		CMC1
AC011484.1			EML6		CMPK2
AC011498.1			ENAH		CNTFR
AC011515.2			EPHA3		CNTLN
AC011752.1			EPS15		CNTNAP2
AC011899.9			ERG		COL6A3
AC012065.7			ETS2		CORO1B
AC012066.1			EXOSC6		CORO2B
AC012123.1			FAM101B		CPVL
AC012146.7			FAM129B		CPXM2
AC012309.5			FAM134B		CRABP2
AC012354.6			FAM175A		CREB5
AC012358.8			FAM46C		CRIM1
AC012360.6			FAM49A		CRMP1
AC012487.2			FAM89A		CSF3R
AC012627.1			FAS		CSGALNACT1
AC013267.1			FASN		CST3
AC013283.1			FASTKD1		CTBP2
AC013403.13			FBRSL1		CTDSPL
AC013436.6			FBXO8		CTIF
AC013463.2			FCRL2		CXCL1
AC013474.4			FCRL3		CXCL14
AC015688.3			FDXR		CXCL2
AC015871.1			FH		CXCL3
AC015969.3			FKBP1A		CXCL5
AC016586.1			FLNA		CXorf57
AC016683.5			FLRT2		CYP4F3
AC016700.3			FLT1		CYTH1
AC016722.1			FNTA		DAB2
AC016722.2			FOSB		DACH1
AC016735.2			FOXP1		DACH2
AC016747.3			FOXP4		DAD1
AC016772.4			FUT8		DAPK1
AC016773.1			FYB		DCLK2
AC016894.1			FZD3		DCSTAMP
AC017002.2			GATAD2A		DDIT4L
AC017028.8			GHDC		DEFA3
AC017104.6			GHRL		DEFA4
AC018359.1			GIN1		DEPDC1
AC018633.4			GMIP		DGKI
AC018648.5			GMPPB		DKK1
AC018755.11			GNB2		DLG2
AC018766.5			GNG11		DLGAP1
AC018804.1			GPBP1		DMD
AC019117.2			GPHN		DMRT2
AC019118.2			GPLD1		DMRTA1
AC019171.4			GPM6A		DNAJC6
AC019186.1			GPR114		DOCK1
AC019206.1			GPR63		DOCK3
AC019221.4			GRB10		DOCK4
AC020550.7			GRK6		DOCK5
AC020907.2			GSN		DSC2
AC021188.4			GSPT1		DSEL
AC022431.2			GSTA4		DST
AC022431.3			GTF2F1		DUSP23
AC024475.1			GTF2IRD1		DUSP26
AC024619.2			GTPBP1		DYSF
AC026310.1			GUCY1B3		DYTN
AC026954.6			H3F3A		E2F2
AC027612.3			HCLS1		EBF1
AC051649.12			HDAC7		EDA
AC051649.6			HDHD2		EDA2R
AC060226.1			HECA		EDAR
AC061992.1			HELZ		EFHC2
AC061992.2			HGS		EMP1
AC064834.2			HHEX		ENKUR
AC067959.1			HIRA		ENOX2
AC068491.1			HLA-DOA		EPB41L2
AC068580.6			HMGA1		EPB41L3
AC068669.1			HMGB1		EPB41L4B
AC068896.1			HNMT		EPHA3
AC068946.1			HOXA3		EPHB1
AC069368.3			HRSP12		EPHB2
AC073043.1			HTT		EQTN
AC073043.2			ICAM1		EREG
AC073046.25			ICOSLG		ESRRB
AC073072.5			ID1		ETS2
AC073150.6			IER2		EVC
AC073283.7			IER3		EVC2
AC073346.2			IFT57		EXTL2
AC073842.18			IGF1R		EYA2
AC073842.19			IGJ		FAM104B
AC074286.1			IKBKE		FAM110B
AC074289.1			IKZF1		FAM160A1
AC074366.3			IL10RA		FAM174B
AC078852.1			IL10RB		FAM198B
AC078852.2			IL16		FAM19A2
AC078855.1			IL17RB		FAM217B
AC079199.2			IL7		FAM69B
AC079776.7			ING4		FAM84B
AC079807.4			INPP5F		FANCF
AC079922.3			IRF4		FAT1
AC083862.6			IRF5		FAT4
AC084219.4			IRS2		FBLN2
AC087491.2			ITGA5		FBN2
AC087499.7			ITM2C		FCN1
AC090186.1			ITPK1		FGF9
AC090286.2			JUN		FHL2
AC090519.6			KANK1		FICD
AC090571.1			KCNMB1		FLRT2
AC090587.2			KCTD12		FLRT3
AC090952.5			KDM5A		FMOD
AC091038.1			KDM6B		FOCAD
AC091167.3			KIAA0040		FOSB
AC091492.2			KIF9		FOXF1
AC091729.7			KIT		FRAS1
AC091878.1			KLHL14		FRMD4A
AC092171.1			KMO		FRMD6
AC092338.5			KRIT1		FSTL4
AC092798.1			LAGE3		FSTL5
AC093074.1			LANCL2		FZD8
AC093382.1			LDLR		G0S2
AC093585.6			LGMN		GABRB2
AC093609.1			LMO2		GADD45G
AC093642.6			LPHN1		GALNTL6
AC093838.4			LPP		GAS2L3
AC096559.1			LRIF1		GAS7
AC097662.2			LRP6		GCNT4
AC097721.1			LRRFIP1		GDA
AC098820.3			LTBP1		GEM
AC098826.5			LYPD6B		GFRA1
AC098848.1			MACF1		GJA1
AC099332.1			MAGED2		GJD4
AC103563.2			MAML1		GLCE
AC104024.1			MAML3		GLI3
AC104134.2			MAP1S		GLIS3
AC104135.2			MAP2K1		GLRA3
AC104532.4			MAP2K3		GLYATL2
AC104650.2			MAP3K11		GNAO1
AC104655.3			MAPK8IP3		GNAQ
AC104698.2			MARC2		GNG11
AC104809.4			MARCKS		GPC4
AC105052.1			MB21D2		GPHN
AC105053.4			MBD1		GPR173
AC105402.4			MBD3		GPR63
AC105760.2			MDC1		GPRC5B
AC105760.3			MDFIC		GRASP
AC107218.3			MECR		GRB10
AC108463.1			MED14		GRIK3
AC108488.3			MED26		GRIN2A
AC110298.1			MED9		GRIN2B
AC110619.2			MEF2A		GRM4
AC112504.1			MET		GSG1L
AC113607.1			MGST2		GSTP1
AC114752.3			MICAL1		HBB
AC116366.5			MICAL3		HCK
AC116366.6			MIDN		HEMK1
AC116614.1			MINK1		HEY1
AC122129.1			MKKS		HGF
AC123023.1			MLLT1		HHIP
AC123768.4			MLLT6		HHIPL1
AC124944.2			MLXIP		HK3
AC124944.3			MMP14		HLX
AC126365.1			MMP19		HMCN1
AC127904.2			MNS1		HMGN5
AC132186.1			MOB3A		HNMT
AC132872.1			MOB3B		HOXA3
AC132872.2			MRI1		HOXA5
AC135178.1			MSC		HOXA9
AC137932.1			MSH2		HOXC5
AC137932.6			MSN		HPGD
AC138655.4			MTF1		HRH2
AC139666.1			MYCT1		HS3ST1
AC142381.1			MYEOV		HSD17B4
AC142401.2			MYH9		HTR1F
AC144521.1			MYO1C		HTR3A
AC144522.1			MYO9B		HTR7
AC144831.1			N4BP3		HYAL4
AC145110.1			N6AMT2		ICA1
AC147651.4			NAA16		IER5
AC226118.1			NAT14		IFNAR2
ACAD8			NCOA5		IGBP1
ACADM			NDFIP2		IGF1R
ACAN			NEIL1		IGFBP2
ACAP2			NELFA		IL17RA
ACAP3			NEURL1B		INF2
ACBD7			NFATC1		INHBB
ACHE			NFIA		IQCA1
ACIN1			NFKB2		IQCJ-SCHIP1
ACKR3			NFKBIA		IRF4
ACN9			NFKBIB		IRF8
ACOT11			NFRKB		IRS2
ACOT13			NFYA		ISPD
ACOT4			NFYB		ITGA2
ACOT9			NHSL1		ITGA3
ACP6			NIF3L1		ITGA4
ACTA2-AS1			NIN		ITGB8
ACTB			NLGN4X		ITPKB
ACTL10			NLK		ITPRIP
ACTL6A			NMB		JAG1
ACTL7B			NOTCH1		JAM2
ACTN1			NR4A1		JAM3
ACTN2			NRF1		KALRN
ACTN3			NSD1		KCNA1
ACVR1C			NT5DC2		KCNA5
ACVR2B			NT5E		KCND3
ACY3			NUDCD1		KCNJ11
ACYP1			NUDT6		KCNJ3
ADAM12			NUP153		KCNMA1
ADAM17			OMA1		KCNMB1
ADAM1A			OXTR		KCTD1
ADAM1B			PACSIN1		KCTD12
ADAM20			PAG1		KCTD16
ADAM20P1			PAK1		KEL
ADAM23			PAM16		KIT
ADAM29			PAQR8		KLHL14
ADAM9			PARVB		KLHL32
ADAMDEC1			PATL1		KLK14
ADAMTS17			PAX8		KLK2
ADAMTS6			PCBP1		KREMEN2
ADAMTS7			PCGF2		KRT1
ADAMTSL3			PCNXL3		KRT72
ADAMTSL4			PCSK5		KRT73
ADARB2			PCYOX1		LAMB3
ADC			PDE2A		LCA5
ADCY1			PDGFD		LCN10
ADCY2			PDLIM1		LCN15
ADCY6			PEAR1		LGR5
ADD2			PFN2		LHFPL1
ADH5P4			PGAP2		LILRA3
ADHFE1			PGBD2		LILRA4
ADIPOR1			PHLDB2		LILRA5
ADNP2			PI4KB		LILRA6
ADORA2A			PIGK		LILRB3
ADORA2A-AS1			PIK3AP1		LIMCH1
ADORA2B			PIK3C3		LIN7A
ADRA2A			PIK3R3		LINGO2
ADRA2B			PIM1		LIPC
ADRB2			PITPNC1		LPCAT2
ADRBK1			PITX1		LPL
ADRBK2			PKIG		LRP12
ADTRP			PKN1		LRP2
AE000658.22			PKP4		LRRC20
AE000661.36			PLAGL1		LRRC3
AE000661.37			PLAUR		LRRC4C
AE000662.93			PLEKHA5		LRRC7
AEBP2			PLEKHG1		LRRCC1
AEN			PLEKHM1		LRRN1
AF001548.5			PLEKHM2		LYL1
AF001548.6			PLXNA3		LZTS2
AF011889.2			PMAIP1		MACC1
AF011889.5			PMF1		MAGED2
AF127936.3			POP5		MAGI3
AF131215.2			POT1		MAML3
AF131215.9			POU2F2		MAP2
AF146191.4			PPM1A		MAP3K4
AFAP1			PPP1R16B		MAP3K7
AFAP1L2			PPP1R9B		MAPK10
AFF2			PPT1		MARC1
AGAP3			PQBP1		MARC2
AGAP5			PRDX3		MARCH1
AGBL3			PRKCA		MARCO
AGFG1			PRKRIR		MATN1
AGFG2			PRLH		MB21D2
AGKP1			PROS1		MBOAT1
AGMAT			PROSER2		MCAM
AGO2			PRRC2A		MCC
AGPAT1			PRTFDC1		MCTP1
AGPAT9			PSD3		MECR
AGRN			PSIP1		MEIS1
AGTR1			PTGS1		MET
AHNAK2			PTGS2		MFAP3L
AHRR			PTK2		MGAT3
AIDA			PTK2B		MID1
AIF1			PTOV1		MIPOL1
AIM2			PTPRE		MLLT3
AIMP1			PTPRJ		MME
AIP			PXDNL		MMP25
AJUBA			PYHIN1		MMRN1
AK5			RAB11B		MN1
AK8			RAB28		MOBP
AK9			RAB33A		MORC1
AKAP11			RAB5C		MPHOSPH6
AKAP12			RAB8A		MPPED2
AKAP13			RABGEF1		MROH9
AKAP17A			RAD17		MSC
AKAP3			RAD21		MSL3
AKAP8			RALBP1		MSRB1
AKAP9			RANGAP1		MT1F
AKIP1			RAPGEF2		MTAP
AKIRIN2			RASA2		MTX2
AKNA			RASSF1		MYCT1
AKR1C1			RASSF6		MYF6
AKR1C3			RBL2		MYNN
AKR1E2			RBM14		MYO1B
AKR7A3			RBM39		MYT1
AKR7L			RBP7		NAALADL2
AKT1			RBPMS		NAV2
AKT1S1			RCN1		NCAM1
AKT2			RCN3		NCKAP5
AKT3			RELA		NCOA5
AKT3-IT1			RELL1		NDN
AL021394.1			RGL2		NEIL1
AL022476.2			RHOB		NELL2
AL031005.1			RHOF		NEURL1B
AL031594.1			RHOG		NFIA
AL031721.1			RIC8B		NFIL3
AL031905.1			RIMBP2		NFIX
AL049758.2			RING1		NLGN4X
AL049840.1			RINT1		NLGN4Y
AL096677.1			RIOK1		NLGN4Y
AL109806.1			RIPK2		NLRP14
AL117209.1			RNF130		NNMT
AL121985.1			RNFT1		NOC2L
AL136531.1			RPS6KA5		NOG
AL137127.1			RRAGC		NOSTRIN
AL137145.1			RRAGD		NOTCH1
AL160011.1			RXRB		NPBWR2
AL161915.1			S100A10		NPY1R
AL163953.3			S1PR2		NPY5R
AL353626.1			SAFB		NR3C2
AL353626.2			SAFB2		NR4A1
AL353662.2			SAV1		NRG1
AL353662.3			SBNO2		NRG3
AL353763.1			SCARF1		NRP1
AL353763.2			SCML1		NRXN2
AL355512.2			SETD7		NSMCE1
AL357673.1			SGPP2		NT5E
AL391803.1			SH2D3C		NTHL1
AL391994.1			SH3BP5		NUDT12
AL445523.1			SH3GL1		NUDT7
AL449209.1			SH3PXD2B		NUP62
AL512428.1			SIN3A		OAF
AL590113.1			SKAP2		OGDHL
AL590431.1			SLAMF6		OLIG1
AL590560.1			SLC25A17		OLR1
AL590708.1			SLC2A13		OR2A7
AL603910.1			SLC39A14		OR2G6
AL627171.1			SLCO3A1		OR2T10
AL627309.1			SMAD2		OR2T2
AL671972.1			SMARCA2		OR2T3
AL672294.1			SMARCD1		OR2W3
AL672296.1			SMARCE1		P2RY12
AL773572.7			SMC2		P2RY13
AL773604.8			SMPD1		P2RY14
AL929472.1			SMPD2		PAG1
ALAD			SMPD4		PAM
ALDH18A1			SNX22		PARD3
ALDH1A1			SNX29		PARM1
ALDH1A2			SOCS1		PBK
ALDH1B1			SOCS3		PCDH1
ALDH1L2			SORBS3		PCDHB15
ALDH3A1			SOX12		PCDHGA1
ALDH3A2			SPARC		PCDHGA2
ALDH5A1			SPATS2L		PCK1
ALDH6A1			SPHK2		PCLO
ALDH7A1			SPICE1		PCMTD2
ALG1L13P			SPOP		PCSK5
ALG1L2			SPTBN1		PDE3A
ALG9-IT1			SQLE		PDE4B
ALMS1P			SQRDL		PDE4D
ALOX12			SREBF1		PDZK1IP1
ALOX15			ST3GAL6		PF4
ALOX5AP			STAMBPL1		PF4V1
ALPL			STK24		PHACTR1
AMACR			STK38		PHGDH
AMDHD1			STK38L		PHLDA3
AMER2			STRA13		PID1
AMFR			STS		PIGK
AMICA1			STX7		PIK3C3
AMIGO1			SUDS3		PIK3R2
AMOTL1			SULT1A1		PIN4
AMPD1			SUPT5H		PIR
ANAPC16			SUPT6H		PKIA
ANGPT1			SYK		PKIB
ANGPTL4			SYNGR3		PKMYT1
ANGPTL6			SYTL2		PKP4
ANK1			TANC1		PLA2G4A
ANK2			TANK		PLA2G7
ANK3			TAOK1		PLCH1
ANKDD1B			TBC1D10A		PLEKHA5
ANKMY2			TBC1D5		PLEKHA6
ANKRD11			TBC1D7		PLEKHJ1
ANKRD16			TBC1D8		PLK2
ANKRD18A			TBC1D9		PLRG1
ANKRD20A11P			TBC1D9B		PLXDC2
ANKRD20A5P			TCF4		PLXNA2
ANKRD20A8P			TDP2		PLXNA4
ANKRD26			TET2		PLXNC1
ANKRD26P3			TFPT		PMAIP1
ANKRD30BL			TGFB1		PMEPA1
ANKRD33B			TGIF1		PML
ANKRD50			TGIF2		PMP22
ANKRD65			THBD		PNOC
ANKS4B			THRAP3		PNPLA5
ANKZF1			THRB		POTEG
ANLN			TIFA		POU4F1
ANO7			TIPARP		PPARG
ANO7P1			TMEM19		PPBP
ANP32A			TMEM231		PPM1L
ANTXR1			TMF1		PPM1N
ANTXRL			TNFAIP2		PPP1R16B
ANXA2P1			TNFRSF8		PPP1R9A
ANXA4			TNIK		PPP1R9B
ANXA9			TNIP2		PPP2R3A
AOC2			TOP2B		PRKAA2
AOC3			TOR3A		PRKD1
AOC4			TRAF1		PRKG1
AP000221.1			TRIAP1		PRLH
AP000233.4			TRIM22		PRLR
AP000346.2			TRIM28		PRPS2
AP000350.4			TRIM38		PRR16
AP000355.2			TRIM9		PRRG3
AP000476.1			TRIP10		PRTFDC1
AP000477.3			TRRAP		PRUNE2
AP000593.5			TSC2		PSD2
AP000688.14			TSPAN13		PSD3
AP000783.1			TTLL3		PTCHD1
AP000783.2			TYK2		PTGER3
AP000936.1			UST		PTGS2
AP000936.2			VAT1		PTN
AP001052.9			VPS37B		PTOV1
AP001056.1			VWF		PTPN21
AP001057.1			WDFY2		PTPRE
AP001058.3			WDR89		PTPRJ
AP001062.7			WDTC1		PTPRK
AP001187.1			ZBTB21		PTPRO
AP001187.9			ZBTB38		PTPRQ
AP001189.4			ZBTB44		PTPRT
AP001258.4			ZBTB45		PTPRU
AP001342.1			ZC3H12A		PTTG1
AP001362.1			ZCCHC7		PTX3
AP001372.2			ZDHHC8		PXDC1
AP001429.1			ZEB2		PXDN
AP001432.14			ZFAND5		PYDC2
AP001476.2			ZFAT		RAB3A
AP001628.6			ZFP36		RAB40A
AP002884.1			ZFP36L1		RAB9B
AP003041.1			ZFP64		RABL6
AP003419.16			ZFP82		RAD21
AP005482.1			ZFR		RAG1
AP006309.4			ZMIZ1		RAPGEF1
AP006621.5			ZMIZ2		RAPGEF4
AP1M2			ZMYND11		RASGRF1
AP1S1			ZNF101		RASSF1
AP3B2			ZNF107		RASSF6
AP3S1			ZNF117		RASSF8
AP4B1-AS1			ZNF131		RAVER2
APBA2			ZNF148		RBBP7
APBA3			ZNF180		RBM15B
APC2			ZNF212		RBMS3
APEH			ZNF215		RCN1
APH1A			ZNF227		RETN
APH1B			ZNF24		RGMB
APOBEC3A			ZNF292		RGS18
APOBEC3G			ZNF317		RHOBTB1
APOBEC3H			ZNF320		RIMBP2
APOBR			ZNF324		RNF144A
APOC4			ZNF503		RNF152
APOD			ZNF559		RNF180
APP			ZNF569		RNF217
APPL1			ZNF592		ROBO1
APPL2			ZNF672		RP1L1
AQP10			ZNF766		RPGR
AQP11			ZNF804A		RSAD2
AQP8			ZNF831		RTN2
AQP9			ZNF91		S100A12
ARAF			ZNHIT1		S100A9
ARAP1			ZSCAN25		SAMD14
ARAP2			ZYX		SAMD5
ARAP3					SATB1
ARF1					SCG2
ARF1P2					SCIN
ARF3					SCML1
ARF4P4					SCN2A
ARF6					SCN3A
ARFGAP1					SCN9A
ARFGAP2					SDC2
ARFGAP3					SDC3
ARFGEF1					SDK1
ARFGEF2					SDR16C5
ARFIP1					SEMA5A
ARFIP2					SEMA7A
ARFRP1					SENP3-EIF4A1
ARHGAP1					SERPINA1
ARHGAP10					SERPINB2
ARHGAP11A					SEZ6L
ARHGAP12					SF3A2
ARHGAP15					SFXN3
ARHGAP20					SH2D1B
ARHGAP21					SH3BGRL
ARHGAP23					SH3BGRL2
ARHGAP26					SH3BP5
ARHGAP31					SH3PXD2B
ARHGAP32					SH3RF3
ARHGAP33					SH3TC1
ARHGAP42					SH3TC2
ARHGAP44					SHANK2
ARHGAP5-AS1					SHB
ARHGAP8					SHISA2
ARHGDIA					SHROOM3
ARHGEF1					SHROOM4
ARHGEF11					SIGMAR1
ARHGEF2					SIPA1L2
ARHGEF33					SLC1A3
ARHGEF35					SLC26A7
ARHGEF39					SLC2A6
ARHGEF5					SLC38A11
ARHGEF9-IT1					SLC6A15
ARID1A					SLC7A11
ARID1B					SLC8A1
ARID3B					SLC8A3
ARID4A					SLCO3A1
ARID4B					SLITRK4
ARID5A					SMAD6
ARID5B					SMC2
ARL1					SMIM10
ARL11					SMOC2
ARL13A					SMOX
ARL14					SMYD2
ARL14EPL					SNCA
ARL15					SNCB
ARL2					SNTG2
ARL2BP					SORBS2
ARL3					SORCS3
ARL4D					SOX11
ARL5A					SOX5
ARMC2					SOX7
ARMC3					SOX9
ARMCX2					SPACA3
ARNT					SPATA18
ARNTL					SPATA6
ARNTL2					SPEF2
ARPC5L					SPESP1
ARRB1					SPIN3
ARRDC2					SPON1
ARRDC4					SPPL2B
ARSD					SPR
ARSI					SRI
ART3					SSTR3
ARV1					ST3GAL6
ASAH2B					ST6GALNAC3
ASAP1					STARD8
ASB12					STMN4
ASB13					STOX2
ASB5					SUSD4
ASB7					SVIL
ASCC2					SYCP2
ASF1A					SYN3
ASGR1					SYNGR3
ASGR2					SYNM
ASIC3					SYT1
ASIP					SYT4
ASMTL-AS1					SYTL4
ASPH					TACR1
ASS1					TAF7
ASS1P1					TAL1
ASTL					TBC1D17
ASTN2					TBL3
ASXL1					TCEAL1
ASXL2					TCEAL3
ATF1					TCEAL8
ATF4					TCF4
ATF7IP2					TCL1A
ATG10					TCL1B
ATG10-IT1					TCTN1
ATG2A					TEAD1
ATG4C					TENM4
ATL1					TESPA1
ATM					TFPI2
ATN1					THBD
ATP10A					THEM6
ATP10D					THNSL1
ATP1A1OS					THRB
ATP2A1					TMA16
ATP2A2					TMCC2
ATP2A3					TMEM136
ATP2B4					TMEM144
ATP2C1					TMEM178B
ATP5EP2					TMEM218
ATP5F1P1					TMEM260
ATP5H					TMEM30B
ATP5L2					TMEM45B
ATP6AP1L					TMEM51
ATP6V0C					TMEM52B
ATP6V0D1					TMPRSS11E
ATP6V0E1					TMPRSS15
ATP6V0E2					TNFRSF12A
ATP6V0E2-AS1					TNFRSF21
ATP6V1C2					TNFSF8
ATP8A2					TNIK
ATP9A					TNNI3K
ATPIF1					TNR
ATRNL1					TNS1
ATXN2L					TP53AIP1
ATXN3					TRAK1
AURKA					TRIM58
AURKC					TRIM7
AVP					TRIO
AVPR1A					TRO
AVPR2					TRO
AXIN1					TRPC5OS
AXL					TRPC6
AZI2					TRPS1
AZU1					TRPV5
B2M					TRPV6
B3GNT1					TSC2
B3GNT5					TSHZ2
B3GNT7					TSHZ3
B3GNT9					TSPAN15
B9D2					TSPAN6
BACE1					TSPAN9
BACE2					TSPYL2
BACH1					TTC23L
BACH1-IT1					TTK
BACH1-IT2					TUSC1
BAG4					UACA
BAI1					UBE2U
BAI2					UGGT2
BAIAP2L1					UGT2B15
BANP					UGT2B17
BAP1					ULBP2
BARD1					ULBP3
BASP1					UNC13C
BATF					USH2A
BATF3					VASH1
BAX					VCAN
BAZ1B					VEGFA
BAZ2A					VEPH1
BAZ2B					VIPR2
BBS10					VSIG4
BBS4					VSIG8
BBX					VWA5A
BCAN					VWDE
BCAR4					VWF
BCAS1					WASF3
BCAS2P2					WDFY3
BCAS4					WFS1
BCAT1					WNT7A
BCDIN3D-AS1					WWC2
BCKDHB					WWTR1
BCL2					ZBTB16
BCL2L1					ZBTB33
BCL2L13					ZCCHC18
BCL3					ZDHHC13
BCL6					ZFHX2
BCL7A					ZFP62
BCL9L					ZMAT1
BCLAF1					ZMIZ1
BCS1L					ZNF215
BDKRB2					ZNF22
BDNF-AS					ZNF275
BDP1					ZNF277
BEND2					ZNF32
BEND7					ZNF385D
BEST1					ZNF462
BEST4					ZNF503
BET3L					ZNF598
BFSP2					ZNF618
BHLHA15					ZNF662
BHLHE40					ZNF697
BHLHE41					ZNF75D
BICD1					ZSCAN23
BID					ZXDB
BIK					ZXDC
BIN2P1
BIN3
BIRC2
BIRC3
BIRC5
BLM
BLNK
BLOC1S2
BMI1
BMP8A
BMPR1APS1
BMPR2
BNIPL
BOLA3
BPNT1
BRCC3
BRD1
BRD4
BRD7
BRI3
BRI3BP
BRICD5
BRIP1
BRMS1L
BRSK2
BSG
BSPRY
BST1
BTAF1
BTBD11
BTBD3
BTBD8
BTD
BTF3
BTG1
BTLA
BTN3A2
BTN3A3
BTNL2
BUB1
BUB1B
BX284613.1
BX322557.10
BYSL
BZRAP1
BZRAP1-AS1
BZW1
C10orf10
C10orf105
C10orf11
C10orf111
C10orf112
C10orf25
C11orf30
C11orf65
C11orf73
C11orf74
C11orf80
C12orf40
C12orf68
C12orf75
C12orf77
C13orf45
C14orf119
C14orf142
C14orf182
C14orf80
C15orf26
C15orf38
C15orf39
C15orf41
C15orf48
C15orf54
C16orf11
C16orf46
C16orf52
C16orf59
C16orf86
C17orf47
C17orf49
C17orf53
C17orf58
C17orf80
C17orf99
C18orf32
C18orf54
C19orf35
C19orf45
C19orf54
C19orf55
C19orf59
C19orf69
C19orf77
C19orf81
C1D
C1GALT1C1
C1orf112
C1orf115
C1orf116
C1orf132
C1orf138
C1orf145
C1orf158
C1orf167
C1orf170
C1orf172
C1orf173
C1orf186
C1orf192
C1orf216
C1orf227
C1orf56
C1orf61
C1orf95
C1QTNF2
C1QTNF4
C20orf196
C20orf201
C20orf203
C21orf49
C21orf67
C22orf15
C22orf24
C2orf27A
C2orf40
C2orf43
C2orf48
C2orf76
C2orf81
C2orf91
C3
C3orf14
C3orf18
C3orf27
C3orf52
C4A
C4BPB
C4orf47
C5
C5AR1
C5AR2
C5orf17
C5orf30
C5orf45
C5orf47
C5orf54
C5orf63
C6orf164
C6orf25
C6orf57
C7orf50
C7orf61
C7orf63
C7orf69
C8orf42
C8orf44
C8orf46
C8orf82
C9orf106
C9orf153
C9orf47
C9orf50
C9orf64
CA13
CA2
CA3
CA4
CA8
CABIN1
CABLES1
CABP4
CABP5
CABP7
CACHD1
CACNA1A
CACNA1C-AS1
CACNA1D
CACNA1E
CACNA1G
CACNA1H
CACNA1I
CACNA2D2
CACNB2
CACTIN-AS1
CAD
CADM1
CADPS
CALCB
CALCOCO1
CALCRL
CALM2
CALN1
CALR
CALY
CAMK1
CAMK1D
CAMK2A
CAMK2B
CAMK2N1
CAMK2N2
CAMK4
CAMKK1
CAMKK2
CAMLG
CAMSAP2
CAMSAP3
CAMTA1
CAMTA2
CAND1
CANT1
CAPN11
CAPN12
CAPN15
CAPN3
CAPN9
CARF
CARM1
CASK
CASKIN1
CASP10
CASP2
CASP3
CASP6
CASP8AP2
CASS4
CASZ1
CAT
CATSPERD
CBL
CBR3
CBR3-AS1
CBR4
CBS
CBX1P1
CBX2
CBX3
CBX4
CBX5P1
CBX6
CCBL1
CCDC102B
CCDC109B
CCDC111
CCDC116
CCDC120
CCDC121
CCDC122
CCDC141
CCDC149
CCDC15
CCDC151
CCDC153
CCDC154
CCDC170
CCDC171
CCDC173
CCDC180
CCDC19
CCDC34
CCDC40
CCDC61
CCDC68
CCDC7
CCDC74A
CCDC74B
CCDC81
CCDC85A
CCDC87
CCDC88A
CCDC88C
CCDC9
CCIN
CCL20
CCL22
CCL3L1
CCL7
CCM2
CCNB3
CCNC
CCND3
CCNI2
CCNJL
CCNK
CCNL1
CCR1
CCR10
CCR4
CCR6
CCR7
CCSER1
CCT3
CCT4P2
CD101
CD109
CD163
CD200
CD209
CD22
CD24
CD248
CD24P4
CD27
CD274
CD276
CD2AP
CD300E
CD300LB
CD300LF
CD33
CD34
CD36
CD3EAP
CD40
CD48
CD5
CD53
CD58
CD69
CD72
CD74
CD80
CD81
CD93
CDA
CDC14B
CDC20B
CDC25A
CDC42
CDC42-IT1
CDC42BPA
CDC42BPB
CDC42EP1
CDC42EP3
CDC42SE1
CDC42SE2
CDC5L
CDC7
CDC73
CDCA7
CDCP1
CDH1
CDH24
CDH26
CDH6
CDHR4
CDIPT
CDK11A
CDK11B
CDK12
CDK14
CDK16
CDK2
CDK20
CDK7
CDK9
CDKL1
CDKN1B
CDKN2B
CDKN2B-AS1
CDPF1
CDS1
CDX1
CEACAM1
CEACAM21
CEACAM3
CEACAM8
CEACAMP5
CEBPB
CEBPE
CEBPZ
CECR6
CELA2B
CELSR2
CENPB
CENPJ
CENPK
CENPQ
CENPU
CEP112
CEP135
CEP170B
CEP41
CEP57
CEP57L1
CEP63
CERCAM
CERS3
CERS5
CES1
CES3
CETN3
CFB
CFP
CGGBP1
CGN
CGNL1
CGREF1
CHAC1
CHAD
CHADL
CHAF1A
CHAMP1
CHCHD2P6
CHCHD4P2
CHCHD4P3
CHD1
CHD3
CHD4
CHD5
CHD8
CHD9
CHDH
CHEK1
CHEK2
CHERP
CHFR
CHI3L2
CHIAP3
CHIC1
CHM
CHMP1A
CHMP4BP1
CHMP5
CHRM3-AS2
CHRM4
CHRNB1
CHST11
CHST13
CHST15
CHST2
CHST5
CHST6
CHTF8
CHURC1
CIDEA
CILP2
CISH
CITED1
CITED2
CITED4
CITF22-49D8.1
CIZ1
CKLF
CKS1B
CLCA4
CLCF1
CLCN4
CLCN6
CLCN7
CLDN4
CLDN5
CLDN7
CLEC10A
CLEC11A
CLEC12A
CLEC12B
CLEC1B
CLEC2D
CLEC4C
CLEC4D
CLEC4E
CLEC4G
CLEC4M
CLEC5A
CLEC7A
CLECL1
CLGN
CLIC5
CLIP2
CLLU1
CLLU1OS
CLN3
CLN5
CLNK
CLP1
CLTC
CLTCL1
CLU
CLVS1
CLYBL
CMC1
CMIP
CMPK2
CMTM5
CMTM7
CMTM8
CMYA5
CNBP
CNDP1
CNFN
CNIH2
CNIH4
CNKSR1
CNN1
CNN2P1
CNN2P9
CNOT3
CNOT7
CNTD2
CNTFR
CNTLN
CNTNAP1
CNTNAP2
CNTNAP3
COG4
COG8
COL20A1
COL2A1
COL6A1
COL6A2
COL6A3
COL7A1
COL8A2
COL9A2
COL9A3
COMMD7
COPG2
COPRS
COPS3
COPS5
COQ5
COQ9
CORO1B
CORO1C
CORO2A
CORO2B
CORO7
CORO7-PAM16
CORT
COX11
COX15
COX6CP1
CPB2
CPEB1
CPEB3_ribozyme
CPNE9
CPO
CPVL
CPXM1
CPXM2
CR1L
CRABP2
CREB1
CREB3L1
CREB3L2
CREB3L4
CREB5
CREBBP
CREBRF
CREBZF
CRELD1
CRHBP
CRIM1
CRIPAK
CRISPLD2
CRLF2
CRMP1
CRNDE
CROCCP3
CRTC2
CRTC3
CRY2
CRYGS
CRYM-AS1
CRYZ
CRYZP1
CSF2RA
CSF2RB
CSF3R
CSGALNACT1
CSK
CSNK1D
CSNK1G2
CSNK1G3
CSPG4
CSRNP2
CSRP2BP
CST3
CSTA
CTA-126B4.7
CTA-14H9.5
CTA-204B4.6
CTA-250D10.23
CTA-293F17.1
CTA-331F8.1
CTA-360L10.1
CTA-445C9.15
CTA-797E19.1
CTA-85E5.10
CTB-102L5.7
CTB-102L5.8
CTB-104H12.4
CTB-109A12.1
CTB-113I20.1
CTB-114C7.3
CTB-114C7.4
CTB-12O2.1
CTB-131B5.2
CTB-131K11.1
CTB-161A2.3
CTB-161M19.4
CTB-175P5.4
CTB-180A7.6
CTB-191K22.6
CTB-193M12.3
CTB-25B13.12
CTB-25B13.13
CTB-47B11.3
CTB-49A3.2
CTB-49A3.5
CTB-51J22.1
CTB-52I2.8
CTB-55O6.4
CTB-60B18.10
CTB-61M7.2
CTB-75G16.3
CTB-83J4.1
CTBP1
CTBP2
CTC-1337H24.1
CTC-228N24.3
CTC-232P5.3
CTC-236F12.4
CTC-241F20.3
CTC-241N9.1
CTC-244M17.1
CTC-260E6.6
CTC-260F20.5
CTC-260F20.7
CTC-265F19.1
CTC-265F19.2
CTC-273B12.6
CTC-277H1.7
CTC-281B15.1
CTC-308K20.2
CTC-325H20.2
CTC-329H14.1
CTC-338M12.1
CTC-338M12.5
CTC-349C3.2
CTC-378H22.1
CTC-378H22.2
CTC-412M14.6
CTC-425O23.2
CTC-429C10.4
CTC-448D22.1
CTC-454M9.1
CTC-459F4.6
CTC-462L7.1
CTC-471F3.5
CTC-471F3.6
CTC-479C5.16
CTC-482H14.5
CTC-487M23.5
CTC-498J12.3
CTC-513N18.6
CTC-523E23.1
CTC-523E23.11
CTC-548K16.2
CTC-548K16.6
CTC-550B14.7
CTC-788C1.1
CTD-2001C12.1
CTD-2002H8.2
CTD-2006C1.2
CTD-2006K23.1
CTD-2007H13.1
CTD-2010I16.1
CTD-2012J19.3
CTD-2015H6.1
CTD-2017C7.2
CTD-2021A8.2
CTD-2026D20.2
CTD-2036P10.3
CTD-2037K23.2
CTD-2047H16.2
CTD-2047H16.4
CTD-2050B12.1
CTD-2085J24.4
CTD-2110K23.1
CTD-2132N18.2
CTD-2132N18.4
CTD-2171N6.1
CTD-2189E23.1
CTD-2196E14.6
CTD-2199O4.3
CTD-2201I18.1
CTD-2215E18.1
CTD-2227C6.3
CTD-2240G15.1
CTD-2245F17.3
CTD-2248H3.1
CTD-2270L9.4
CTD-2275D10.2
CTD-2278I10.4
CTD-2280E9.1
CTD-2293H3.1
CTD-2308G16.1
CTD-2313J23.1
CTD-2319I12.1
CTD-2319I12.4
CTD-2325A15.2
CTD-2325P2.3
CTD-2325P2.4
CTD-2330J20.1
CTD-2330K9.3
CTD-2331H12.5
CTD-2339L15.1
CTD-2349P21.5
CTD-2350C19.2
CTD-2353F22.1
CTD-2357A8.3
CTD-2366F13.1
CTD-2369P2.2
CTD-2369P2.8
CTD-2373H9.5
CTD-2373H9.6
CTD-2373J6.1
CTD-2382E5.3
CTD-2384A14.1
CTD-2501E16.1
CTD-2501E16.2
CTD-2509G16.2
CTD-2509G16.3
CTD-2509G16.5
CTD-2522E6.4
CTD-2528L19.3
CTD-2528L19.6
CTD-2530H12.2
CTD-2531D15.4
CTD-2537I9.13
CTD-2537O9.1
CTD-2538G9.5
CTD-2540M10.1
CTD-2541M15.1
CTD-2542L18.1
CTD-2542O7.2
CTD-2547E10.3
CTD-2554C21.2
CTD-2554C21.3
CTD-2555A7.3
CTD-2561B21.11
CTD-2568A17.1
CTD-2568A17.5
CTD-2568A17.8
CTD-2575K13.6
CTD-2576D5.4
CTD-2583A14.8
CTD-2589M5.5
CTD-2611O12.6
CTD-2616J11.16
CTD-2619J13.17
CTD-2620I22.7
CTD-2623N2.11
CTD-2623N2.3
CTD-2639E6.9
CTD-2651B20.3
CTD-3018O17.3
CTD-3057O21.1
CTD-3064H18.1
CTD-3064H18.4
CTD-3065J16.6
CTD-3088G3.4
CTD-3088G3.8
CTD-3116E22.4
CTD-3138B18.4
CTD-3193K9.3
CTD-3193K9.4
CTD-3194G12.2
CTD-3203P2.1
CTD-3222D19.5
CTD-3222D19.7
CTD-3234P18.2
CTD-3236F5.1
CTD-3247F14.2
CTD-3252C9.4
CTDSPL
CTIF
CTLA4
CTNNA1
CTNNAL1
CTNND1
CTPS1
CTPS2
CTRC
CTRL
CTSE
CTSF
CTSG
CTSH
CTSL1
CUBNP2
CUEDC1
CUL3
CWC25
CXCL1
CXCL14
CXCL2
CXCL3
CXCL5
CXCR2P1
CXorf21
CXorf57
CXorf65
CXXC11
CXXC5
CYB561
CYB561A3
CYBRD1
CYFIP1
CYGB
CYLD
CYP17A1-AS1
CYP1B1
CYP1B1-AS1
CYP21A1P
CYP21A2
CYP26A1
CYP26C1
CYP27A1
CYP2D8P1
CYP2G1P
CYP2S1
CYP4F29P
CYP4F3
CYP4F35P
CYP4V2
CYSLTR1
CYSLTR2
CYTH1
CYTH2
CYTH3
DAB2
DACH1
DACH2
DACT3
DAD1
DAP3
DAPK1
DARS2
DAXX
DAZAP1
DBH-AS1
DBNDD2
DBNL
DCLK2
DCST1
DCSTAMP
DDAH2
DDIT4L
DDN
DDX1
DDX11-AS1
DDX11L10
DDX21
DDX25
DDX39BP1
DDX3X
DDX5
DDX58
DDX60
DEDD
DEF8
DEFA3
DEFA4
DEGS2
DEK
DENND2A
DENND3
DENND4A
DEPDC1
DEPDC1B
DEPDC4
DEPTOR
DERA
DERL1
DERL2
DET1
DFFA
DFFB
DGCR6L
DGKA
DGKD
DGKG
DGKH
DGKI
DGKQ
DGKZ
DHCR24
DHFR
DHFRL1
DHH
DHRS3
DIDO1
DIP2A-IT1
DIRAS1
DIRC2
DIRC3
DISC1FP1
DISP1
DKFZP667F0711
DKFZP686J19100
DKK1
DKKL1
DLG2
DLG5
DLGAP1
DLGAP1-AS1
DLL4
DLST
DMAP1
DMD
DMKN
DMRT2
DMRTA1
DMRTC1
DMXL2
DNAH1
DNAH2
DNAH6
DNAH8
DNAJA3
DNAJB8-AS1
DNAJC13
DNAJC19P9
DNAJC28
DNAJC5B
DNAJC6
DNASE1
DNASE1L3
DNLZ
DNM2
DNM3-IT1
DOCK1
DOCK10
DOCK3
DOCK4
DOCK5
DOCK7
DOK1
DOK7
DOT1L
DPAGT1
DPEP2
DPF1
DPM3
DPP9
DPPA4
DPRXP4
DPY19L4
DPY30
DPYSL2
DRD3
DRD4
DRG2
DRP2
DSC2
DSCAML1
DSEL
DSP
DST
DTD2
DTWD2
DTX2P1
DTX3
DTYMK
DUOX2
DUS3L
DUSP19
DUSP23
DUSP26
DUSP5
DUSP6
DUSP8
DUT
DVL1
DVL3
DYNC2LI1
DYNLL1
DYRK1B
DYRK3
DYSF
DYTN
DZIP3
E2F1
E2F2
E2F4
E2F5
E2F6
E4F1
EAF2
EBF1
EBI3
ECE1
ECE2
ECEL1
ECHDC1
ECHDC3
ECHS1
ECM1
EDA
EDA2R
EDAR
EDF1
EDN1
EDRF1
EEF1A1P10
EEF1D
EEF1DP5
EEF1E1
EEPD1
EFCAB11
EFCAB12
EFCAB8
EFCAB9
EFHC2
EFHD2
EFTUD1
EGF
EGLN2
EGR1
EHD2
EHHADH
EIF1AD
EIF2A
EIF3EP1
EIF3KP1
EIF4E3
EIF5AP2
EIF5AP3
ELANE
ELAVL3
ELF4
ELFN1
ELL
ELL2
ELMO1
ELMSAN1
ELOVL3
ELOVL7
ELP4
EMBP1
EMILIN2
EML6
EMP1
EMR1
EMR2
EMR3
EMR4P
ENAH
ENDOD1
ENDOG
ENDOU
ENKUR
ENO1-IT1
ENOX2
ENPP5
ENTPD1
ENTPD3-AS1
ENY2
EP300
EPB41L1
EPB41L2
EPB41L3
EPB41L4B
EPC2
EPGN
EPHA1
EPHA1-AS1
EPHA10
EPHA2
EPHA3
EPHA8
EPHB1
EPHB2
EPN1
EPN2
EPS15
EPS8L1
EPS8L2
EQTN
ERBB2IP
ERCC8
EREG
ERF
ERG
ERI2
ERMN
ERN2
ERRFI1
ESAM
ESCO2
ESPL1
ESR2
ESRRAP1
ESRRB
ESYT1
ETS1
ETS2
ETV4
EVA1B
EVC
EVC2
EVI2A
EVI5
EWSR1
EXOSC5
EXOSC6
EXT2
EXTL2
EYA2
EZH1
EZH2
EZR
F10
F12
F13A1
F2RL1
F2RL3
F8
FADS1
FADS3
FAF1
FAH
FAIM3
FAM101B
FAM104B
FAM105A
FAM109B
FAM110B
FAM110C
FAM114A1
FAM115C
FAM118B
FAM124B
FAM129A
FAM129B
FAM132A
FAM133DP
FAM134B
FAM150B
FAM153A
FAM153B
FAM154B
FAM157A
FAM157C
FAM160A1
FAM167B
FAM169A
FAM171A2
FAM172BP
FAM173A
FAM173B
FAM174B
FAM175A
FAM178A
FAM180B
FAM183B
FAM185A
FAM188B
FAM194A
FAM198B
FAM19A2
FAM203A
FAM204BP
FAM207A
FAM20A
FAM20C
FAM212A
FAM213A
FAM216A
FAM217B
FAM219B
FAM220A
FAM222A
FAM222B
FAM227A
FAM227B
FAM229A
FAM26E
FAM46B
FAM46C
FAM49A
FAM57B
FAM65A
FAM65B
FAM66C
FAM69A
FAM69B
FAM71A
FAM81A
FAM84B
FAM86C2P
FAM86EP
FAM87B
FAM89A
FAM91A1
FAM96A
FANCF
FANCG
[truncated: 4,899 more rows]
